# Supplementary material for: Analysis of the basal chordate Botryllus schlosseri reveals a set of genes associated with fertility
Source: BMC Genomics. 2014 Dec 26;15(1):1183. doi: 10.1186/1471-2164-15-1183 (PMC4523013; doi:10.1186/1471-2164-15-1183)
Supplement: Supplementary file 3 — Additional file 3: Table S1: Differentially Expressed genes between infertile and fertile colonies of Botryllus schlosseri at stage A1: baseMean = mean normalized counts average over all samples from both conditions, baseMean Infertile = mean normalized counts from Infertile samples, baseMean Fertile = mean normalized counts from Fertile samples, foldChange = fold change from Infertile to Fertile, log2FoldChange = the logarithm (to basis 2) of fold change, pval = p value for the statistical significance, padj = p value adjusted for multiple testing with the Benjamini-Hochberg procedure. (XLS 14 MB) [file 12864_2014_7084_MOESM3_ESM.xls]

## Sheet: Supplemental Table 3.csv
Contig EST 5-11	Homo sapiens	Ciona intestinalis	Mus musculus	Drosophila melanogaster	Danio rerio	baseMean	BaseMean Infertile	BaseMean Fertile	foldChange	log2FoldChange	pval	padj
Bot_rep_c52197	Unclassifiable EST	PREDICTED: uncharacterized protein LOC100177400 [Ciona intestinalis]	No hits found	No hits found	No hits found	2362.29	2.26392	4722.31	2085.9	11.0265	4.84e-25	2.27e-20
CAP3_round1_contig_8616	Unclassifiable EST	No hits found	No hits found	No hits found	No hits found	6830.99	10.1835	13651.8	1340.59	10.3886	1.19e-24	2.78e-20
CAP3_round1_contig_6199	Unclassifiable EST	PREDICTED: uncharacterized protein LOC100184486 [Ciona intestinalis]	No hits found	No hits found	No hits found	9434.71	14.6118	18854.8	1290.38	10.3336	2.09e-24	3.27e-20
CAP3_round1_contig_3261	Unclassifiable EST	PREDICTED: uncharacterized protein LOC100177400 [Ciona intestinalis]	No hits found	No hits found	No hits found	33577.1	110.909	67043.2	604.486	9.23957	2.25e-22	2.64e-18
Bot_c25926	Unclassifiable EST	PREDICTED: uncharacterized protein LOC100184486 [Ciona intestinalis]	No hits found	No hits found	No hits found	11494.6	17.5888	22971.6	1306.03	10.351	3.8e-22	3.56e-18
Bot_rep_c50316	Unclassifiable EST	PREDICTED: uncharacterized protein LOC100177400 [Ciona intestinalis]	No hits found	No hits found	No hits found	4168.63	12.7991	8324.46	650.396	9.34517	8.04e-22	6.29e-18
Bot_rep_c35291	Testis-specific serine/threonine-protein kinase 1	PREDICTED: testis-specific serine/threonine-protein kinase 1-like [Ciona intestinalis]	testis-specific serine/threonine-protein kinase 1 [Mus musculus]	CG14305 isoform A [Drosophila melanogaster]	testis-specific serine/threonine-protein kinase 6 [Danio rerio]	518.041	0.721482	1035.36	1435.05	10.4869	7.13e-21	4.78e-17
Bot_rep_c35798	Unclassifiable EST	PREDICTED: uncharacterized protein LOC100179061 [Ciona intestinalis]	No hits found	No hits found	No hits found	340.775	0	681.55	Inf	Inf	1.22e-20	7.13e-17
Bot_rep_c36303	Unclassifiable EST	No hits found	No hits found	No hits found	No hits found	473.367	0	946.733	Inf	Inf	8.13e-20	4.24e-16
Bot_rep_c47465	Unclassifiable EST	PREDICTED: uncharacterized protein LOC100177400 [Ciona intestinalis]	No hits found	No hits found	No hits found	10345.1	16.8577	20673.4	1226.35	10.2602	1.73e-19	8.13e-16
CAP3_round1_contig_7081	Unclassifiable EST	PREDICTED: uncharacterized protein LOC100177400 [Ciona intestinalis]	No hits found	No hits found	No hits found	14520.1	23.9793	29016.2	1210.05	10.2409	2.49e-19	1.06e-15
Bot_rep_c36004	Erythrocyte band 7 integral membrane protein	PREDICTED: mechanosensory protein 2 isoform 2 [Ciona intestinalis]	erthyrocyte band 7 integral membrane protein protein 7.2B stomatin [Mus musculus]	CG42540 isoform B [Drosophila melanogaster]	Stom protein [Danio rerio]	699.105	2.77807	1395.43	502.303	8.97241	4.21e-19	1.64e-15
Bot_rep_c52805	Histone H1.0	PREDICTED: uncharacterized protein LOC100177222 [Ciona intestinalis]	unnamed protein product [Mus musculus]	histone H1 [Drosophila melanogaster]	H1 histone family member 0 [Danio rerio]	451.164	0	902.328	Inf	Inf	2.6e-18	9.37e-15
Bot_rep_c35370	Creatine kinase U-type, mitochondrial	PREDICTED: creatine kinase S-type mitochondrial-like [Ciona intestinalis]	creatine kinase S-type mitochondrial precursor [Mus musculus]	arginine kinase isoform B [Drosophila melanogaster]	Ckmt2 protein [Danio rerio]	1100.73	7.80197	2193.66	281.167	8.13528	4.12e-18	1.38e-14
Bot_rep_c57379	Unclassifiable EST	PREDICTED: uncharacterized protein LOC100176879 [Ciona intestinalis]	No hits found	No hits found	No hits found	640.37	4.54124	1276.2	281.024	8.13455	1.12e-17	3.5e-14
CAP3_round1_contig_7590	Unclassifiable EST	PREDICTED: uncharacterized protein LOC100178371 [Ciona intestinalis]	No hits found	No hits found	No hits found	674.175	2.26392	1346.09	594.582	9.21573	1.97e-17	5.78e-14
Bot_c18241	Unclassifiable EST	No hits found	No hits found	No hits found	No hits found	199.345	0.721482	397.969	551.6	9.10748	2.27e-16	6.28e-13
CAP3_round1_contig_7095	Unclassifiable EST	No hits found	No hits found	No hits found	No hits found	258.238	1.23563	515.24	416.986	8.70385	3.14e-16	8.18e-13
Bot_rep_c49193	Unclassifiable EST	No hits found	No hits found	No hits found	No hits found	1176.21	1.02829	2351.38	2286.69	11.159	3.9e-16	9.63e-13
CAP3_round1_contig_6923	Unclassifiable EST	No hits found	No hits found	No hits found	No hits found	339.522	1.23563	677.809	548.554	9.09949	7.43e-16	1.74e-12
CAP3_round1_contig_5602	Unclassifiable EST	PREDICTED: uncharacterized protein LOC100177863 [Ciona intestinalis]	No hits found	No hits found	No hits found	602.606	2.77807	1202.43	432.831	8.75766	9.84e-16	2.2e-12
Bot_rep_c36390	Unclassifiable EST	No hits found	No hits found	No hits found	No hits found	607.36	7.08049	1207.64	170.559	7.41413	1.05e-15	2.23e-12
CAP3_round1_contig_7048	Unclassifiable EST	No hits found	No hits found	No hits found	No hits found	446.724	1.20414	892.244	740.979	9.53329	1.14e-15	2.33e-12
Bot_rep_c36244	Testis-specific serine/threonine-protein kinase 2	PREDICTED: testis-specific serine/threonine-protein kinase 2-like [Ciona intestinalis]	testis-specific serine/threonine-protein kinase 1 [Mus musculus]	CG14305 isoform A [Drosophila melanogaster]	testis-specific serine/threonine-protein kinase 6 [Danio rerio]	167.356	0.721482	333.99	462.922	8.85462	1.59e-15	3.11e-12
Bot_rep_c35521	MORN repeat-containing protein 5	PREDICTED: MORN repeat-containing protein 5-like [Ciona intestinalis]	MORN repeat-containing protein 5 [Mus musculus]	CG3222 [Drosophila melanogaster]	MORN repeat-containing protein 5 [Danio rerio]	283.647	2.23243	565.062	253.115	7.98365	1.74e-15	3.27e-12
Bot_c8398	Unclassifiable EST	PREDICTED: uncharacterized protein LOC100185574 [Ciona intestinalis]	No hits found	No hits found	No hits found	167.704	0.689995	334.718	485.103	8.92215	2.37e-15	4.28e-12
Bot_c439	Unclassifiable EST	PREDICTED: uncharacterized protein LOC100184222 [Ciona intestinalis]	No hits found	No hits found	No hits found	577.535	8.21664	1146.85	139.577	7.12492	2.77e-15	4.49e-12
Bot_rep_c54026	Unclassifiable EST	PREDICTED: uncharacterized protein LOC100183317 [Ciona intestinalis]	No hits found	No hits found	No hits found	604.669	6.64271	1202.69	181.055	7.50028	2.75e-15	4.49e-12
CAP3_round1_contig_5534	Unclassifiable EST	PREDICTED: uncharacterized protein LOC100177400 [Ciona intestinalis]	No hits found	No hits found	No hits found	22826.4	49.1712	45603.6	927.445	9.85712	2.64e-15	4.49e-12
Bot_c13938	E3 ubiquitin-protein ligase MARCH11	PREDICTED: E3 ubiquitin-protein ligase MARCH4-like [Ciona intestinalis]	E3 ubiquitin-protein ligase MARCH11 [Mus musculus]	CG4080 isoform A [Drosophila melanogaster]	PREDICTED: e3 ubiquitin-protein ligase MARCH11 [Danio rerio]	190.339	1.37999	379.298	274.856	8.10253	4.33e-15	6.77e-12
Bot_c22849	Unclassifiable EST	No hits found	No hits found	No hits found	No hits found	108.885	0	217.77	Inf	Inf	6.92e-15	1.05e-11
CAP3_round1_contig_3622	Protein FAM70B	No hits found	unnamed protein product [Mus musculus]	No hits found	No hits found	129.932	0	259.863	Inf	Inf	7.75e-15	1.1e-11
CAP3_round1_contig_5576	Histone H2B type 1-L	PREDICTED: histone H2B-like [Ciona intestinalis]	Hist1h2bj protein [Mus musculus]	histone H2B [Drosophila melanogaster]	uncharacterized protein LOC436997 [Danio rerio]	578.159	3.98221	1152.34	289.371	8.17678	7.74e-15	1.1e-11
Bot_c2674	Kelch-like protein 10	PREDICTED: kelch-like protein 10-like [Ciona intestinalis]	unnamed protein product [Mus musculus]	klhl10 isoform A [Drosophila melanogaster]	PREDICTED: kelch-like protein 10-like [Danio rerio]	601.658	6.48495	1196.83	184.555	7.52791	9.57e-15	1.32e-11
Bot_c24963	Kelch-like protein 10	PREDICTED: kelch-like protein 10-like [Ciona intestinalis]	unnamed protein product [Mus musculus]	klhl10 isoform A [Drosophila melanogaster]	PREDICTED: kelch-like protein 10-like [Danio rerio]	139.326	0.514146	278.138	540.97	9.0794	1.33e-14	1.78e-11
Bot_c24592	Unclassifiable EST	No hits found	No hits found	No hits found	No hits found	885.67	3.40008	1767.94	519.971	9.02229	1.58e-14	2.06e-11
Bot_rep_c37416	Unclassifiable EST	No hits found	No hits found	No hits found	No hits found	165.997	1.20414	330.791	274.711	8.10177	1.99e-14	2.52e-11
Bot_c20270	Unclassifiable EST	PREDICTED: uncharacterized protein LOC100181536 [Ciona intestinalis]	No hits found	No hits found	No hits found	219.109	2.47126	435.747	176.326	7.4621	3.34e-14	4.03e-11
CAP3_round1_contig_2527	Plasma kallikrein	PREDICTED: uncharacterized protein LOC100176264 [Ciona intestinalis]	RIKEN cDNA 4930478A21 isoform CRA_a [Mus musculus]	stubble [Drosophila melanogaster]	prostasin-like precursor [Danio rerio]	321.744	1.54244	641.946	416.189	8.70109	3.43e-14	4.03e-11
CAP3_round1_contig_3411	FAS-associated factor 1	PREDICTED: FAS-associated factor 1-like [Ciona intestinalis]	FAS-associated factor 1 [Mus musculus]	caspar isoform A [Drosophila melanogaster]	Fas-associated factor 1 [Danio rerio]	160.303	1.20414	319.401	265.252	8.05122	3.4e-14	4.03e-11
Bot_rep_c49115	Unclassifiable EST	No hits found	No hits found	No hits found	No hits found	373.98	6.73718	741.224	110.02	6.78162	3.94e-14	4.51e-11
CAP3_round1_contig_4222	Cyclin-A1	PREDICTED: cyclin-A2-like [Ciona intestinalis]	cyclin-A1 [Mus musculus]	RE38818p [Drosophila melanogaster]	Cyclin A2 [Danio rerio]	673.101	14.2953	1331.91	93.1709	6.54181	4.26e-14	4.75e-11
Bot_rep_c51160	Unclassifiable EST	PREDICTED: uncharacterized protein LOC100178371 [Ciona intestinalis]	No hits found	No hits found	No hits found	172.284	0	344.568	Inf	Inf	6.81e-14	7.43e-11
CAP3_round1_contig_4185	Unclassifiable EST	No hits found	No hits found	No hits found	No hits found	179.29	0	358.58	Inf	Inf	8.42e-14	8.97e-11
CAP3_round1_contig_6946	Unclassifiable EST	PREDICTED: uncharacterized protein LOC100180007 partial [Ciona intestinalis]	No hits found	No hits found	No hits found	865.703	4.60422	1726.8	375.048	8.55093	8.96e-14	9.34e-11
Bot_rep_c51846	Serine/threonine-protein phosphatase 2A 56 kDa regulatory subunit	PREDICTED: serine/threonine-protein phosphatase 2A 56 kDa regulatory subunit beta isoform [Ciona intestinalis]	serine/threonine-protein phosphatase 2A 56 kDa regulatory subunit alpha isoform [Mus musculus]	widerborst isoform C [Drosophila melanogaster]	PREDICTED: serine/threonine-protein phosphatase 2A 56 kDa regulatory subunit beta isoform-like [Danio rerio]	1193.87	5.05539	2382.68	471.315	8.88055	1.13e-13	1.15e-10
Bot_rep_c35625	Serine racemase	PREDICTED: serine racemase-like [Ciona intestinalis]	unnamed protein product [Mus musculus]	CG8129 isoform B [Drosophila melanogaster]	PREDICTED: phenylserine dehydratase-like [Danio rerio]	620.658	14.6021	1226.71	84.0094	6.39248	1.37e-13	1.37e-10
Bot_rep_c45532	Prolow-density lipoprotein receptor-related protein 1	PREDICTED: low-density lipoprotein receptor-related protein 2-like partial [Ciona intestinalis]	low-density lipoprotein receptor-related protein 2 precursor [Mus musculus]	CG8909 isoform C [Drosophila melanogaster]	low-density lipoprotein receptor-related protein 2 precursor [Danio rerio]	645.251	13.9486	1276.55	91.5183	6.51599	2.03e-13	1.98e-10
Bot_rep_c56365	Spermatogenesis-associated protein 21	PREDICTED: uncharacterized protein LOC100185594 [Ciona intestinalis]	EF-hand calcium-binding domain-containing protein 3 [Mus musculus]	AT15141p [Drosophila melanogaster]	calmodulin 3a [Danio rerio]	733.975	4.87954	1463.07	299.838	8.22804	2.21e-13	2.11e-10
CAP3_round1_contig_1400	Unclassifiable EST	No hits found	No hits found	No hits found	No hits found	287.598	5.87133	569.325	96.9669	6.59942	2.57e-13	2.36e-10
CAP3_round1_contig_3460	Unclassifiable EST	PREDICTED: uncharacterized protein LOC100181931 [Ciona intestinalis]	No hits found	No hits found	No hits found	714.13	17.8993	1410.36	78.794	6.30001	2.6e-13	2.36e-10
CCTT19383.g1	Unclassifiable EST	No hits found	No hits found	No hits found	No hits found	135.036	1.44296	268.628	186.164	7.54043	2.62e-13	2.36e-10
CAP3_round1_contig_4477	Putative golgin subfamily A member 8C	PREDICTED: uncharacterized protein LOC100183561 [Ciona intestinalis]	No hits found	No hits found	No hits found	594.335	7.45027	1181.22	158.547	7.30877	3.8e-13	3.36e-10
Bot_c9	Protein Hook homolog 3	PREDICTED: uncharacterized protein LOC101243370 [Ciona intestinalis]	No hits found	No hits found	No hits found	663.325	18.3224	1308.33	71.4059	6.15797	5.42e-13	4.71e-10
Bot_c17706	Speedy protein A	PREDICTED: speedy protein A-like [Ciona intestinalis]	speedy protein A isoform 1 [Mus musculus]	No hits found	Zgc:101624 protein [Danio rerio]	122.526	1.44296	243.61	168.826	7.39939	6.6e-13	5.63e-10
Bot_c25570	Choline transporter-like protein 1	PREDICTED: choline transporter-like protein 1-like [Ciona intestinalis]	solute carrier family 44 member 1 [Mus musculus]	CG11880 isoform A [Drosophila melanogaster]	PREDICTED: solute carrier family 44 member 1-like [Danio rerio]	161.645	2.79147	320.499	114.814	6.84315	7.92e-13	6.58e-10
Bot_rep_c50447	Disks large-associated protein 5	PREDICTED: uncharacterized protein LOC100176117 [Ciona intestinalis]	discs large homolog 7 (Drosophila) isoform CRA_b [Mus musculus]	vulcan isoform A [Drosophila melanogaster]	Zgc:171808 protein [Danio rerio]	686.88	20.1901	1353.57	67.0414	6.06698	8e-13	6.58e-10
Bot_rep_c45438	Unclassifiable EST	No hits found	No hits found	No hits found	No hits found	647.858	5.3622	1290.35	240.639	7.91073	8.87e-13	7.02e-10
CAP3_round1_contig_4322	Unclassifiable EST	PREDICTED: uncharacterized protein LOC100183850 [Ciona intestinalis]	No hits found	No hits found	No hits found	98.937	0.721482	197.152	273.26	8.09413	8.78e-13	7.02e-10
CAP3_round1_contig_6518	Unclassifiable EST	PREDICTED: uncharacterized protein LOC100184486 [Ciona intestinalis]	No hits found	No hits found	No hits found	14879.3	21.9093	29736.7	1357.26	10.4065	8.98e-13	7.02e-10
Bot_rep_c53791	Serine/threonine-protein phosphatase 2A 56 kDa regulatory subunit	PREDICTED: serine/threonine-protein phosphatase 2A 56 kDa regulatory subunit beta isoform-like [Ciona intestinalis]	Ppp2r5a protein [Mus musculus]	widerborst isoform C [Drosophila melanogaster]	PREDICTED: serine/threonine-protein phosphatase 2A 56 kDa regulatory subunit beta isoform-like [Danio rerio]	178.63	3.36859	353.891	105.056	6.71502	1.07e-12	8.24e-10
Bot_rep_c45410	Outer dense fiber protein 3-like protein 2	PREDICTED: outer dense fiber protein 3-like [Ciona intestinalis]	outer dense fiber protein 3-like protein 2 [Mus musculus]	CG8086 isoform K [Drosophila melanogaster]	outer dense fiber of sperm tails 3-like 2 [Danio rerio]	394.103	10.8822	777.323	71.431	6.15848	1.13e-12	8.56e-10
Bot_rep_c45934	Potassium/sodium hyperpolarization-activated cyclic	hyperpolarization-activated cyclic nucleotide channel [Ciona intestinalis]	Chain A Tetramerization Dynamics Of The C-Terminus Underlies Isoform-Specific Camp-Gating In Hcn Channels	RE10840p [Drosophila melanogaster]	PREDICTED: potassium/sodium hyperpolarization-activated cyclic nucleotide-gated channel 4 [Danio rerio]	132.892	2.16445	263.619	121.795	6.92831	2.27e-12	1.69e-09
Bot_c22443	GLIPR1-like protein 1	PREDICTED: uncharacterized protein LOC494408 [Ciona intestinalis]	RecName: Full=Peptidase inhibitor 16; Short=PI-16; AltName: Full=Cysteine-rich protease inhibitor; Flags: Precursor	CG8483 [Drosophila melanogaster]	PREDICTED: cysteine-rich secretory protein LCCL domain-containing 1 [Danio rerio]	524.131	15.3417	1032.92	67.3277	6.07313	2.36e-12	1.73e-09
Bot_c298	Plasminogen	PREDICTED: uncharacterized protein LOC100185187 [Ciona intestinalis]	plasminogen isoform CRA_f [Mus musculus]	AT19278p [Drosophila melanogaster]	plasminogen precursor [Danio rerio]	397.583	4.20294	790.964	188.193	7.55607	2.5e-12	1.81e-09
Bot_rep_c48084	Unclassifiable EST	No hits found	No hits found	No hits found	No hits found	695.664	0	1391.33	Inf	Inf	2.66e-12	1.89e-09
Bot_c20850	Unclassifiable EST	PREDICTED: uncharacterized protein LOC100177770 [Ciona intestinalis]	No hits found	No hits found	No hits found	262.032	2.61562	521.449	199.36	7.63923	2.81e-12	1.94e-09
Bot_rep_c35821	Erythrocyte band 7 integral membrane protein	PREDICTED: erythrocyte band 7 integral membrane protein-like [Ciona intestinalis]	erthyrocyte band 7 integral membrane protein protein 7.2B stomatin [Mus musculus]	CG42540 isoform B [Drosophila melanogaster]	uncharacterized protein LOC550260 [Danio rerio]	237.162	1.23563	473.089	382.873	8.58072	2.8e-12	1.94e-09
CAP3_round1_contig_3213	Inter-alpha-trypsin inhibitor heavy chain H1	PREDICTED: uncharacterized protein LOC100178306 [Ciona intestinalis]	inter-alpha trypsin inhibitor heavy chain 1 isoform CRA_c [Mus musculus]	No hits found	inter-alpha-trypsin inhibitor heavy chain H4 precursor [Danio rerio]	1147.15	43.4001	2250.9	51.864	5.69666	2.86e-12	1.95e-09
Bot_rep_c53365	Unclassifiable EST	No hits found	No hits found	No hits found	No hits found	566.839	18.9725	1114.7	58.7536	5.87661	4.07e-12	2.73e-09
Bot_c2326	Unclassifiable EST	PREDICTED: uncharacterized protein LOC100185937 [Ciona intestinalis]	No hits found	No hits found	No hits found	214.641	4.36539	424.916	97.3373	6.60492	4.27e-12	2.82e-09
Bot_rep_c48630	Unclassifiable EST	PREDICTED: uncharacterized protein LOC100187008 [Ciona intestinalis]	No hits found	No hits found	No hits found	527.756	3.6754	1051.84	286.183	8.1608	4.52e-12	2.95e-09
Bot_c25625	Unclassifiable EST	PREDICTED: uncharacterized protein LOC100175489 [Ciona intestinalis]	No hits found	No hits found	No hits found	121.645	1.71829	241.572	140.589	7.13534	5.12e-12	3.29e-09
CAP3_round1_contig_7597	Unclassifiable EST	PREDICTED: uncharacterized protein LOC100181668 [Ciona intestinalis]	No hits found	No hits found	No hits found	548.278	3.81976	1092.74	286.075	8.16025	6.39e-12	4.05e-09
Bot_rep_c52751	Unclassifiable EST	No hits found	No hits found	No hits found	No hits found	60.1932	0	120.386	Inf	Inf	6.7e-12	4.19e-09
Bot_c25439	F-box only protein 24	PREDICTED: F-box only protein 24-like [Ciona intestinalis]	F-box only protein 24 [Mus musculus]	No hits found	No hits found	679.126	2.64711	1355.6	512.108	9.0003	7.69e-12	4.75e-09
Bot_rep_c59149	Unclassifiable EST	PREDICTED: uncharacterized protein LOC100184486 [Ciona intestinalis]	No hits found	No hits found	No hits found	1479.94	2.05659	2957.83	1438.22	10.4901	1.03e-11	6.25e-09
CAP3_round1_contig_8583	Ubiquitin-conjugating enzyme E2 R2	PREDICTED: ubiquitin-conjugating enzyme E2 R2-like [Ciona intestinalis]	ubiquitin-conjugating enzyme E2 R2 [Mus musculus]	CG7656 isoform A [Drosophila melanogaster]	ubiquitin-conjugating enzyme E2 R2 [Danio rerio]	956.594	10.4672	1902.72	181.78	7.50605	1.04e-11	6.27e-09
Bot_c22332	Unclassifiable EST	PREDICTED: uncharacterized protein LOC100177459 [Ciona intestinalis]	No hits found	No hits found	No hits found	95.7277	1.44296	190.012	131.682	7.04091	1.22e-11	7.23e-09
Bot_c20013	Unclassifiable EST	PREDICTED: uncharacterized protein LOC100180779 [Ciona intestinalis]	No hits found	No hits found	No hits found	156.718	4.26592	309.171	72.4746	6.1794	1.38e-11	8.1e-09
Bot_rep_c58113	Unclassifiable EST	No hits found	No hits found	No hits found	No hits found	826.36	13.5738	1639.15	120.758	6.91597	1.42e-11	8.2e-09
CAP3_round1_contig_3851	Unclassifiable EST	No hits found	No hits found	No hits found	No hits found	77.068	0.721482	153.415	212.638	7.73226	1.63e-11	9.32e-09
CAP3_round1_contig_6533	Intersectin-1	PREDICTED: uncharacterized protein LOC100175179 [Ciona intestinalis]	No hits found	No hits found	No hits found	581.592	3.3371	1159.85	347.561	8.44112	1.74e-11	9.84e-09
Bot_rep_c35536	Uncharacterized protein C2orf61	PREDICTED: uncharacterized protein C2orf61 homolog [Ciona intestinalis]	mCG15891 [Mus musculus]	No hits found	No hits found	163.506	4.22103	322.791	76.4721	6.25686	1.95e-11	1.09e-08
Bot_rep_c54003	Unclassifiable EST	PREDICTED: uncharacterized protein LOC100179921 isoform 2 [Ciona intestinalis]	No hits found	No hits found	No hits found	720.406	5.21784	1435.59	275.132	8.10398	2.04e-11	1.12e-08
CAP3_round1_contig_7511	Histone H1.0	PREDICTED: uncharacterized protein LOC100177222 [Ciona intestinalis]	unnamed protein product [Mus musculus]	LD45862p [Drosophila melanogaster]	H1 histone family member 0 [Danio rerio]	2163.5	8.13525	4318.86	530.882	9.05225	2.19e-11	1.19e-08
Bot_c3440	Peptidase inhibitor 16	HrTT-1-like [Ciona intestinalis]	Pi16 protein [Mus musculus]	CG8483 [Drosophila melanogaster]	peptidase inhibitor 15-A precursor [Danio rerio]	134.53	3.36859	265.691	78.8732	6.30146	2.25e-11	1.22e-08
Bot_c1470	Uncharacterized protein C11orf66	PREDICTED: protein phosphatase 1 regulatory subunit 32-like [Ciona intestinalis]	RIKEN cDNA 4930579J09 isoform CRA_b [Mus musculus]	No hits found	PREDICTED: uncharacterized protein C11orf66 homolog [Danio rerio]	114.499	1.74978	227.248	129.873	7.02096	2.44e-11	1.3e-08
CAP3_round1_contig_5650	Tctex1 domain-containing protein 1	dynein light chain [Ciona intestinalis]	tctex1 domain-containing protein 1 isoform 2 [Mus musculus]	CG5359 isoform A [Drosophila melanogaster]	tctex1 domain-containing protein 1 [Danio rerio]	263.227	1.95711	524.496	267.995	8.06606	2.82e-11	1.49e-08
Bot_rep_c48382	Unclassifiable EST	PREDICTED: uncharacterized protein LOC100186088 [Ciona intestinalis]	No hits found	No hits found	No hits found	1815.63	31.5596	3599.7	114.061	6.83366	3.68e-11	1.9e-08
CAP3_round1_contig_4558	Fibrous sheath-interacting protein 2	PREDICTED: uncharacterized protein LOC100175639 [Ciona intestinalis]	uncharacterized protein LOC209005 [Mus musculus]	CG3345 [Drosophila melanogaster]	No hits found	1209.65	29.989	2389.31	79.6729	6.31602	3.66e-11	1.9e-08
Bot_c3484	Unclassifiable EST	No hits found	No hits found	No hits found	No hits found	51.5619	0	103.124	Inf	Inf	4.28e-11	2.16e-08
CAP3_round1_contig_7605	Unclassifiable EST	No hits found	No hits found	No hits found	No hits found	339.206	4.15806	674.253	162.156	7.34124	4.27e-11	2.16e-08
CAP3_round1_contig_7982	Unclassifiable EST	No hits found	No hits found	No hits found	No hits found	528.627	3.49955	1053.75	301.111	8.23415	4.54e-11	2.26e-08
Bot_rep_c45936	Unclassifiable EST	No hits found	No hits found	No hits found	No hits found	113.32	2.43977	224.2	91.8941	6.5219	4.74e-11	2.32e-08
Bot_rep_c56113	Unclassifiable EST	No hits found	No hits found	No hits found	No hits found	163.685	4.87954	322.491	66.0904	6.04637	4.72e-11	2.32e-08
CAP3_round1_contig_7245	Unclassifiable EST	PREDICTED: uncharacterized protein LOC100182668 [Ciona intestinalis]	No hits found	No hits found	No hits found	333.983	15.13	652.835	43.1484	5.43124	4.85e-11	2.32e-08
CAP3_round1_contig_9899	Testis-specific serine/threonine-protein kinase 4	PREDICTED: testis-specific serine/threonine-protein kinase 6-like [Ciona intestinalis]	testis-specific serine/threonine-protein kinase 6 [Mus musculus]	Salt-inducible kinase 3 isoform A [Drosophila melanogaster]	testis-specific serine/threonine-protein kinase 6 [Danio rerio]	783.581	26.7383	1540.42	57.6111	5.84828	4.81e-11	2.32e-08
Bot_rep_c49936	Unclassifiable EST	PREDICTED: uncharacterized protein LOC100183793 [Ciona intestinalis]	No hits found	No hits found	No hits found	85.6698	1.44296	169.897	117.741	6.87948	4.92e-11	2.33e-08
Bot_rep_c45338	Testis-specific serine/threonine-protein kinase 1	PREDICTED: testis-specific serine/threonine-protein kinase 1-like [Ciona intestinalis]	testis-specific serine/threonine-protein kinase 1 [Mus musculus]	CG14305 isoform A [Drosophila melanogaster]	testis-specific serine/threonine-protein kinase 6 [Danio rerio]	1466.29	25.5486	2907.03	113.785	6.83016	5.27e-11	2.47e-08
Bot_rep_c55053	Unclassifiable EST	PREDICTED: uncharacterized protein LOC100179921 isoform 1 [Ciona intestinalis]	No hits found	No hits found	No hits found	50.4793	0	100.959	Inf	Inf	5.87e-11	2.73e-08
CAP3_round1_contig_2247	Unclassifiable EST	No hits found	No hits found	No hits found	No hits found	5218.93	12.1406	10425.7	858.75	9.74609	6.66e-11	3.06e-08
CAP3_round1_contig_9558	Uncharacterized protein C21orf63	PREDICTED: latrophilin-2 [Ciona intestinalis]	4931408A02Rik protein [Mus musculus]	cirl isoform I [Drosophila melanogaster]	uncharacterized protein LOC791752 precursor [Danio rerio]	1371.93	53.679	2690.18	50.116	5.6472	8.11e-11	3.69e-08
Bot_c13044	P-selectin	PREDICTED: uncharacterized protein LOC100175254 [Ciona intestinalis]	P-selectin precursor [Mus musculus]	furrowed isoform B [Drosophila melanogaster]	P-selectin [Danio rerio]	181.956	1.89414	362.018	191.126	7.57838	9.33e-11	4.21e-08
Bot_rep_c35382	Unclassifiable EST	No hits found	No hits found	No hits found	No hits found	458.735	9.92992	907.539	91.3945	6.51403	1.45e-10	6.49e-08
CAP3_round1_contig_1485	Unclassifiable EST	No hits found	No hits found	No hits found	No hits found	1625.99	102.866	3149.11	30.6139	4.93611	1.77e-10	7.83e-08
CAP3_round1_contig_973	Tenascin	PREDICTED: uncharacterized protein LOC100177746 [Ciona intestinalis]	No hits found	No hits found	No hits found	452.946	11.8786	894.013	75.2622	6.23385	1.79e-10	7.84e-08
Bot_c12760	Kelch-like protein 10	PREDICTED: kelch-like protein 10-like [Ciona intestinalis]	kelch-like protein 10 [Mus musculus]	klhl10 isoform A [Drosophila melanogaster]	PREDICTED: kelch-like protein 10-like [Danio rerio]	238.052	8.90162	467.203	52.4851	5.71384	1.95e-10	8.46e-08
Bot_rep_c38739	Unclassifiable EST	PREDICTED: uncharacterized protein LOC100183850 [Ciona intestinalis]	No hits found	No hits found	No hits found	44.9479	0	89.8957	Inf	Inf	2.12e-10	9.12e-08
Bot_c24077	Unclassifiable EST	No hits found	No hits found	No hits found	No hits found	194.882	6.12857	383.636	62.5981	5.96805	2.39e-10	1.01e-07
CAP3_round1_contig_3800	Unclassifiable EST	No hits found	No hits found	No hits found	No hits found	96.4994	2.82295	190.176	67.3677	6.07398	2.37e-10	1.01e-07
Bot_c3814	Uncharacterized protein C5orf49	PREDICTED: uncharacterized protein C5orf49 homolog [Ciona intestinalis]	uncharacterized protein C5orf49 homolog [Mus musculus]	No hits found	PREDICTED: uncharacterized protein C5orf49 isoform 1 [Danio rerio]	232.86	9.68271	456.038	47.0981	5.5576	2.87e-10	1.2e-07
Bot_rep_c58499	Unclassifiable EST	No hits found	No hits found	No hits found	No hits found	196.913	6.16005	387.666	62.9323	5.97573	2.94e-10	1.22e-07
Bot_rep_c50326	Histone H1.0	PREDICTED: uncharacterized protein LOC100177222 [Ciona intestinalis]	unnamed protein product [Mus musculus]	histone H1 [Drosophila melanogaster]	H1 histone family member 0 [Danio rerio]	1367.43	6.89963	2727.97	395.379	8.62709	3.18e-10	1.31e-07
Bot_rep_c58690	Unclassifiable EST	No hits found	No hits found	No hits found	No hits found	372.022	3.78827	740.255	195.407	7.61034	3.26e-10	1.33e-07
CAP3_round1_contig_848	Unclassifiable EST	No hits found	No hits found	No hits found	No hits found	261.577	8.42899	514.725	61.066	5.9323	3.39e-10	1.37e-07
CAP3_round1_contig_7418	Unclassifiable EST	No hits found	No hits found	No hits found	No hits found	177.234	1.41148	353.056	250.132	7.96655	3.72e-10	1.49e-07
Bot_c7993	Unclassifiable EST	PREDICTED: uncharacterized protein LOC100179815 [Ciona intestinalis]	No hits found	No hits found	No hits found	84.4583	1.92562	166.991	86.7205	6.4383	3.81e-10	1.51e-07
Bot_rep_c52462	Unclassifiable EST	No hits found	No hits found	No hits found	No hits found	70.2002	1.44296	138.958	96.3	6.58946	4.1e-10	1.62e-07
Bot_c25362	Putative DMBT1-like protein	PREDICTED: uncharacterized protein LOC100182705 [Ciona intestinalis]	unnamed protein product [Mus musculus]	tolloid homolog; Method: conceptual translation supplied by author [Drosophila melanogaster]	St14a protein [Danio rerio]	126.22	3.46806	248.972	71.79	6.16571	4.6e-10	1.8e-07
Bot_c9439	Unclassifiable EST	No hits found	No hits found	No hits found	No hits found	56.339	0.514146	112.164	218.156	7.76921	5.03e-10	1.95e-07
CAP3_round1_contig_7986	Disintegrin and metalloproteinase domain-containing protein 12	PREDICTED: disintegrin and metalloproteinase domain-containing protein 12 [Ciona intestinalis]	disintegrin and metalloproteinase domain-containing protein 1b precursor [Mus musculus]	meltrin isoform C [Drosophila melanogaster]	disintegrin and metalloproteinase domain-containing protein 9 precursor [Danio rerio]	522.505	12.2936	1032.72	84.0041	6.39239	5.34e-10	2.05e-07
Bot_rep_c49149	Disintegrin and metalloproteinase domain-containing protein 9	PREDICTED: disintegrin and metalloproteinase domain-containing protein 12 [Ciona intestinalis]	disintegrin and metalloproteinase domain-containing protein 9 isoform 1 [Mus musculus]	mind-meld isoform F [Drosophila melanogaster]	disintegrin and metalloproteinase domain-containing protein 8 precursor [Danio rerio]	103.969	0	207.938	Inf	Inf	6.09e-10	2.32e-07
CAP3_round1_contig_2216	Coiled-coil domain-containing protein 37	PREDICTED: coiled-coil domain-containing protein 37-like [Ciona intestinalis]	coiled-coil domain containing 38 isoform CRA_c [Mus musculus]	No hits found	PREDICTED: coiled-coil domain-containing protein 37-like [Danio rerio]	276.81	4.74858	548.871	115.586	6.85283	6.43e-10	2.43e-07
Bot_c20162	Serine/threonine-protein phosphatase 5	PREDICTED: protein STIP1 homolog [Ciona intestinalis]	phosphoprotein phosphatase partial [Mus musculus]	Hsp70/Hsp90 organizing protein homolog [Drosophila melanogaster]	Zgc:110801 [Danio rerio]	197.892	4.05858	391.726	96.5179	6.59272	6.64e-10	2.49e-07
Bot_c16726	Unclassifiable EST	No hits found	No hits found	No hits found	No hits found	55.1529	0.689995	109.616	158.865	7.31165	6.99e-10	2.6e-07
Bot_c20420	Unclassifiable EST	No hits found	No hits found	No hits found	No hits found	285.223	12.0679	558.378	46.2697	5.532	7.54e-10	2.79e-07
CAP3_round1_contig_1301	Histone H2B type 3-B	PREDICTED: histone H2B.1 embryonic-like [Ciona intestinalis]	RecName: Full=Histone H2B type 3-B	Chain D Drosophila Nucleosome Core	PREDICTED: histone H2B 1/2-like [Danio rerio]	87.2163	2.47126	171.961	69.5846	6.1207	7.71e-10	2.82e-07
Bot_rep_c36849	Unclassifiable EST	PREDICTED: uncharacterized protein LOC100177746 [Ciona intestinalis]	No hits found	No hits found	No hits found	53.9004	0.721482	107.079	148.416	7.2135	8.73e-10	3.17e-07
Bot_rep_c50315	Unclassifiable EST	No hits found	No hits found	No hits found	No hits found	518.372	30.5591	1006.18	32.9259	5.04115	9.44e-10	3.41e-07
Bot_rep_c37180	Unclassifiable EST	No hits found	No hits found	No hits found	No hits found	353.37	15.2924	691.448	45.2151	5.49873	9.92e-10	3.55e-07
Bot_rep_c51870	Troponin C, slow skeletal and cardiac muscles	PREDICTED: calmodulin-like [Ciona intestinalis]	troponin C cardiac/slow skeletal [Mus musculus]	Chain A Solution Structure Of A Calmodulin-Target Peptide Complex By Multidimensional Nmr	cardiac troponin C [Danio rerio]	173.793	2.43977	345.146	141.466	7.14432	1.01e-09	3.58e-07
CAP3_round1_contig_6824	Tubulin beta-2C chain	PREDICTED: tubulin beta chain [Ciona intestinalis]	tubulin beta-4B chain [Mus musculus]	beta-Tubulin at 56D isoform B [Drosophila melanogaster]	Zgc:55461 [Danio rerio]	4478.83	353.327	8604.33	24.3523	4.60599	1.01e-09	3.58e-07
Bot_rep_c48690	Uncharacterized protein C1orf88	PREDICTED: protein pitchfork-like [Ciona intestinalis]	protein pitchfork isoform a [Mus musculus]	No hits found	No hits found	313.525	17.6739	609.376	34.4788	5.10764	1.19e-09	4.11e-07
CAP3_round1_contig_6873	Tubulin beta-2C chain	PREDICTED: tubulin beta chain [Ciona intestinalis]	tubulin beta-4B chain [Mus musculus]	beta-Tubulin at 56D isoform B [Drosophila melanogaster]	Zgc:55461 [Danio rerio]	3850.16	307.648	7392.68	24.0296	4.58674	1.19e-09	4.11e-07
CAP3_round1_contig_7600	Uncharacterized protein C20orf152	PREDICTED: uncharacterized protein LOC101242145 [Ciona intestinalis]	unnamed protein product [Mus musculus]	AT05239p [Drosophila melanogaster]	uncharacterized protein LOC100141331 [Danio rerio]	264.89	0.514146	529.265	1029.41	10.0076	1.19e-09	4.11e-07
Bot_rep_c34825	Histone H1.0	PREDICTED: uncharacterized protein LOC100177222 [Ciona intestinalis]	unnamed protein product [Mus musculus]	histone H1 [Drosophila melanogaster]	H1 histone family member 0 [Danio rerio]	2724.19	8.41058	5439.96	646.8	9.33718	1.26e-09	4.3e-07
CAP3_round1_contig_5513	Unclassifiable EST	No hits found	No hits found	No hits found	No hits found	548.518	4.50975	1092.53	242.259	7.9204	1.32e-09	4.49e-07
CAP3_round1_contig_9496	Tubulin beta-2C chain	PREDICTED: tubulin beta chain [Ciona intestinalis]	tubulin beta-4B chain [Mus musculus]	beta-Tubulin at 56D isoform B [Drosophila melanogaster]	Zgc:55461 [Danio rerio]	1681.53	131.232	3231.83	24.6268	4.62216	1.38e-09	4.65e-07
CAP3_round1_contig_8769	Protein FAM166B	PREDICTED: protein FAM166B-like [Ciona intestinalis]	RecName: Full=Protein FAM166B	CG18335 [Drosophila melanogaster]	protein FAM166B [Danio rerio]	379.709	3.85125	755.566	196.187	7.61609	1.46e-09	4.89e-07
CAP3_round1_contig_6892	Disintegrin and metalloproteinase domain-containing protein 12	PREDICTED: disintegrin and metalloproteinase domain-containing protein 12 [Ciona intestinalis]	a disintegrin and metallopeptidase domain 12 (meltrin alpha) isoform CRA_b [Mus musculus]	SD04095p partial [Drosophila melanogaster]	disintegrin and metalloproteinase domain-containing protein 8 precursor [Danio rerio]	1780.93	35.7046	3526.16	98.7594	6.62585	1.55e-09	5.14e-07
Bot_c16304	Kelch-like protein 13	PREDICTED: kelch-like 4-like [Ciona intestinalis]	kelch-like 26 (Drosophila) isoform CRA_b [Mus musculus]	RE68961p [Drosophila melanogaster]	Zgc:163008 protein [Danio rerio]	143.472	7.39568	279.549	37.799	5.24028	1.6e-09	5.28e-07
Bot_c15767	C-type lectin domain family 4 member F	PREDICTED: collectin-11-like [Ciona intestinalis]	Fc receptor IgE low affinity II alpha polypeptide isoform CRA_c [Mus musculus]	No hits found	novel protein with a Lectin C-type domain [Danio rerio]	141.481	5.45666	277.504	50.8561	5.66835	1.64e-09	5.39e-07
CAP3_round1_contig_3027	Sjoegren syndrome nuclear autoantigen 1	PREDICTED: Sjoegren syndrome nuclear autoantigen 1 homolog [Ciona intestinalis]	Sjoegren syndrome nuclear autoantigen 1 homolog [Mus musculus]	No hits found	nuclear autoantigen of 14 kDa [Danio rerio]	88.4127	0.721482	176.104	244.086	7.93125	2.44e-09	7.95e-07
Bot_rep_c52016	Outer dense fiber protein 3-like protein 2	PREDICTED: outer dense fiber protein 3-like [Ciona intestinalis]	outer dense fiber protein 3-like protein 2 [Mus musculus]	CG8086 isoform K [Drosophila melanogaster]	outer dense fiber of sperm tails 3-like 2 [Danio rerio]	504.733	7.0125	1002.45	142.952	7.15939	2.48e-09	8.01e-07
Bot_rep_c45713	Unclassifiable EST	No hits found	No hits found	No hits found	No hits found	186.268	3.40008	369.137	108.567	6.76244	2.55e-09	8.2e-07
Bot_rep_c36030	Uncharacterized protein C17orf105	PREDICTED: uncharacterized protein C17orf105 homolog [Ciona intestinalis]	uncharacterized protein C17orf105 homolog [Mus musculus]	CG14551 isoform A [Drosophila melanogaster]	PREDICTED: uncharacterized protein C17orf105 homolog [Danio rerio]	374.373	7.63952	741.106	97.0095	6.60005	2.82e-09	9.01e-07
Bot_c2465	Multidrug resistance protein 1	PREDICTED: multidrug resistance protein 1 [Ciona intestinalis]	mdr1a protein partial [Mus musculus]	P-glycoprotein/multidrug resistance protein [Drosophila melanogaster]	ABC efflux transporter 4 partial [Danio rerio]	1309.48	71.6266	2547.34	35.5641	5.15235	3.32e-09	1.05e-06
Bot_rep_c44693	Sodium/hydrogen exchanger 10	PREDICTED: sodium/hydrogen exchanger 10-like [Ciona intestinalis]	solute carrier family 9 isoform 10 [Mus musculus]	No hits found	No hits found	134.07	7.39568	260.744	35.2563	5.13981	3.32e-09	1.05e-06
Bot_c23345	Dynein light chain 2, cytoplasmic	PREDICTED: uncharacterized protein LOC100185458 [Ciona intestinalis]	dynein light chain 2 cytoplasmic [Mus musculus]	Chain A Structural Analysis Of A Cytoplasmic Dynein Light Chain- Intermediate Chain Complex	Dnl2 protein partial [Danio rerio]	133.118	6.62932	259.607	39.1604	5.29132	3.37e-09	1.05e-06
Bot_c16824	Pancreatic secretory granule membrane major glycoprotein GP2	PREDICTED: uncharacterized protein LOC100182005 [Ciona intestinalis]	RecName: Full=Pancreatic secretory granule membrane major glycoprotein GP2; AltName: Full=Pancreatic zymogen granule membrane protein GP-2; Flags: Precursor	No hits found	PREDICTED: pancreatic secretory granule membrane major glycoprotein GP2-like [Danio rerio]	48.4213	0.689995	96.1527	139.353	7.1226	3.73e-09	1.15e-06
Bot_rep_c50403	Histone H1.0	PREDICTED: uncharacterized protein LOC100177222 [Ciona intestinalis]	unnamed protein product [Mus musculus]	histone H1 [Drosophila melanogaster]	H1 histone family member 0 [Danio rerio]	1024.27	12.4327	2036.1	163.77	7.35553	3.71e-09	1.15e-06
Bot_rep_c46208	Histone-lysine N-methyltransferase MLL2	No hits found	No hits found	No hits found	No hits found	136.474	0	272.948	Inf	Inf	3.99e-09	1.22e-06
Bot_rep_c51071	Unclassifiable EST	No hits found	No hits found	No hits found	No hits found	34.7117	0	69.4234	Inf	Inf	5.31e-09	1.62e-06
CAP3_round1_contig_7515	Otoancorin	PREDICTED: otoancorin-like [Ciona intestinalis]	otoancorin precursor [Mus musculus]	No hits found	No hits found	2797.92	92.0945	5503.75	59.762	5.90116	5.4e-09	1.64e-06
CAP3_round1_contig_2140	Coiled-coil domain-containing protein 151	PREDICTED: uncharacterized protein LOC100183451 [Ciona intestinalis]	No hits found	No hits found	Zgc:152917 [Danio rerio]	83.2393	1.02829	165.45	160.898	7.33	5.7e-09	1.71e-06
CAP3_round1_contig_3042	EF-hand calcium-binding domain-containing protein 9	PREDICTED: EF-hand calcium-binding domain-containing protein 9-like [Ciona intestinalis]	EF-hand calcium-binding domain-containing protein 9 [Mus musculus]	No hits found	No hits found	40.2642	0	80.5283	Inf	Inf	5.89e-09	1.76e-06
Bot_rep_c36280	Proteasome activator complex subunit 3	PREDICTED: proteasome activator complex subunit 3-like [Ciona intestinalis]	proteasome activator complex subunit 3 [Mus musculus]	REG isoform A [Drosophila melanogaster]	proteasome activator complex subunit 3 [Danio rerio]	228.238	2.43977	454.037	186.098	7.53992	5.97e-09	1.77e-06
Bot_c553	Unclassifiable EST	PREDICTED: uncharacterized protein LOC100176253 [Ciona intestinalis]	No hits found	No hits found	No hits found	252.003	6.36739	497.639	78.1544	6.28825	6.36e-09	1.88e-06
Bot_c32023	Dynein heavy chain 5, axonemal	PREDICTED: dynein heavy chain 8 axonemal [Ciona intestinalis]	unnamed protein product [Mus musculus]	No hits found	No hits found	32.5508	0	65.1016	Inf	Inf	7.78e-09	2.27e-06
Bot_rep_c48793	von Willebrand factor D and EGF domain-containing protein	PREDICTED: uncharacterized protein LOC100181187 isoform 1 [Ciona intestinalis]	No hits found	No hits found	No hits found	162.689	3.12976	322.248	102.962	6.68597	7.77e-09	2.27e-06
Bot_c4932	Unclassifiable EST	No hits found	No hits found	No hits found	No hits found	32.0945	0	64.1889	Inf	Inf	8.84e-09	2.56e-06
454_debris_rep_c1408	Tubulin beta-3 chain	PREDICTED: tubulin beta chain [Ciona intestinalis]	unnamed protein product [Mus musculus]	beta-Tubulin at 97EF isoform C [Drosophila melanogaster]	uncharacterized protein LOC641565 [Danio rerio]	1489.41	146.553	2832.27	19.326	4.27247	9.1e-09	2.62e-06
Bot_c16235	Cysteine-rich secretory protein LCCL domain-containing 2	PREDICTED: uncharacterized protein LOC100185187 [Ciona intestinalis]	Dcbld1 protein [Mus musculus]	No hits found	PREDICTED: cysteine-rich secretory protein LCCL domain-containing 2-like [Danio rerio]	74.8885	1.74978	148.027	84.5978	6.40255	9.95e-09	2.85e-06
CAP3_round1_contig_2349	Dynein heavy chain 9, axonemal	PREDICTED: dynein beta chain ciliary-like partial [Ciona intestinalis]	dynein heavy chain 17 axonemal [Mus musculus]	dynein heavy chain at 93AB isoform C [Drosophila melanogaster]	PREDICTED: dynein heavy chain 11 axonemal-like partial [Danio rerio]	1568.85	122.179	3015.52	24.6812	4.62534	1.06e-08	3.02e-06
CAP3_round1_contig_7351	Mucin-2	PREDICTED: uncharacterized protein LOC100184486 [Ciona intestinalis]	No hits found	No hits found	No hits found	20940.3	1807.89	40072.6	22.1655	4.47024	1.21e-08	3.42e-06
Bot_rep_c49346	Potassium/sodium hyperpolarization-activated cyclic	PREDICTED: potassium/sodium hyperpolarization-activated cyclic nucleotide-gated channel 4-like [Ciona intestinalis]	ion channel BCNG-4 [Mus musculus]	I[[h]] channel isoform E [Drosophila melanogaster]	PREDICTED: potassium/sodium hyperpolarization-activated cyclic nucleotide-gated channel 1-like [Danio rerio]	93.0543	4.81155	181.297	37.6795	5.23571	1.3e-08	3.66e-06
Bot_c2651	Synaptonemal complex protein 3	PREDICTED: synaptonemal complex protein 3-like [Ciona intestinalis]	synaptonemal complex protein 3 [Mus musculus]	No hits found	synaptonemal complex protein 3 [Danio rerio]	73.8889	3.36859	144.409	42.8694	5.42187	1.36e-08	3.8e-06
Bot_c1263	Hemicentin-1	PREDICTED: uncharacterized protein LOC100176208 [Ciona intestinalis]	hemicentin 1 precursor [Mus musculus]	CG6696 [Drosophila melanogaster]	hemicentin-1 precursor [Danio rerio]	359.187	12.0545	706.32	58.594	5.87268	1.54e-08	4.28e-06
454_debris_rep_c1765	Tubulin beta-2C chain	PREDICTED: tubulin beta chain [Ciona intestinalis]	Tubb5 protein partial [Mus musculus]	beta-1 tubulin [Drosophila melanogaster]	PREDICTED: tubulin beta-6 chain-like [Danio rerio]	583.019	57.5678	1108.47	19.255	4.26716	1.64e-08	4.51e-06
Bot_c12823	Unclassifiable EST	No hits found	No hits found	No hits found	No hits found	79.0966	1.95711	156.236	79.8299	6.31886	1.7e-08	4.66e-06
Bot_rep_c54184	Troponin C, slow skeletal and cardiac muscles	PREDICTED: troponin C skeletal muscle [Ciona intestinalis]	troponin C cardiac/slow skeletal [Mus musculus]	Chain A Solution Structure Of A Calmodulin-Target Peptide Complex By Multidimensional Nmr	cardiac troponin C [Danio rerio]	85.2537	0.689995	169.817	246.114	7.94318	1.84e-08	5e-06
CAP3_round1_contig_2714	Dynein heavy chain 5, axonemal	PREDICTED: dynein heavy chain 8 axonemal [Ciona intestinalis]	axonemal dynein heavy chain 8 short form [Mus musculus]	gamma dynein [Drosophila melanogaster]	PREDICTED: dynein heavy chain 10 axonemal [Danio rerio]	41.3044	0.721482	81.8874	113.499	6.82653	1.84e-08	5e-06
Bot_rep_c37876	Unclassifiable EST	PREDICTED: uncharacterized protein LOC100178306 [Ciona intestinalis]	No hits found	No hits found	No hits found	62.7261	1.20414	124.248	103.184	6.68907	2.03e-08	5.48e-06
Bot_c11426	Unclassifiable EST	No hits found	No hits found	No hits found	No hits found	72.285	3.57592	140.994	39.4287	5.30117	2.07e-08	5.56e-06
Bot_c16973	Coiled-coil domain-containing protein 37	PREDICTED: coiled-coil domain-containing protein 37-like [Ciona intestinalis]	coiled-coil domain-containing protein 37 [Mus musculus]	No hits found	coiled-coil domain-containing protein 37 [Danio rerio]	90.2835	0.721482	179.845	249.272	7.96158	2.15e-08	5.73e-06
Bot_c1197	Hemicentin-1	PREDICTED: uncharacterized protein LOC100174993 [Ciona intestinalis]	hemicentin 1 precursor [Mus musculus]	RT12613p1 [Drosophila melanogaster]	PREDICTED: brain-specific angiogenesis inhibitor 3 [Danio rerio]	1024.34	36.7128	2011.97	54.8031	5.77618	2.17e-08	5.74e-06
Bot_c14524	Unclassifiable EST	No hits found	No hits found	No hits found	No hits found	37.0182	0	74.0364	Inf	Inf	2.23e-08	5.89e-06
Bot_c1091	Unclassifiable EST	No hits found	No hits found	No hits found	No hits found	188.648	3.6754	373.621	101.655	6.66753	2.33e-08	6.1e-06
Bot_c17002	Unclassifiable EST	PREDICTED: otoancorin-like [Ciona intestinalis]	No hits found	No hits found	No hits found	63.5438	2.88593	124.202	43.037	5.4275	2.44e-08	6.36e-06
Bot_c2194	cAMP and cAMP-inhibited cGMP 3',5'-cyclic phosphodiesterase 10A	PREDICTED: cAMP and cAMP-inhibited cGMP 3' 5'-cyclic phosphodiesterase 10A-like [Ciona intestinalis]	RecName: Full=cAMP and cAMP-inhibited cGMP 3' 5'-cyclic phosphodiesterase 10A	GH27433p [Drosophila melanogaster]	cAMP and cAMP-inhibited cGMP 3' 5'-cyclic phosphodiesterase 10A [Danio rerio]	895.225	10.1738	1780.28	174.987	7.4511	2.48e-08	6.44e-06
Bot_c274	Dynein heavy chain 8, axonemal	PREDICTED: dynein heavy chain 5 axonemal [Ciona intestinalis]	axonemal dynein heavy chain 8 long form [Mus musculus]	CG9492 isoform D [Drosophila melanogaster]	PREDICTED: dynein heavy chain 10 axonemal [Danio rerio]	1073.19	67.5145	2078.87	30.7915	4.94446	2.57e-08	6.62e-06
Bot_rep_c58515	Unclassifiable EST	No hits found	No hits found	No hits found	No hits found	464.768	11.0661	918.471	82.9988	6.37502	2.6e-08	6.67e-06
Bot_rep_c49441	Disintegrin and metalloproteinase domain-containing protein 19	PREDICTED: disintegrin and metalloproteinase domain-containing protein 12 [Ciona intestinalis]	fertilin alpha [Mus musculus]	meltrin isoform C [Drosophila melanogaster]	disintegrin and metalloproteinase domain-containing protein 9 precursor [Danio rerio]	113.568	4.15806	222.978	53.6256	5.74485	2.94e-08	7.49e-06
Bot_rep_c40030	Unclassifiable EST	No hits found	No hits found	No hits found	No hits found	40.1467	0.514146	79.7793	155.168	7.27769	2.97e-08	7.52e-06
Bot_c1264	Sodium- and chloride-dependent GABA transporter 3	PREDICTED: sodium- and chloride-dependent GABA transporter 2 [Ciona intestinalis]	sodium- and chloride-dependent GABA transporter 3 [Mus musculus]	CG1732 isoform A [Drosophila melanogaster]	sodium- and chloride-dependent taurine transporter [Danio rerio]	218.37	3.81976	432.921	113.337	6.82448	3.04e-08	7.64e-06
CAP3_round1_contig_9042	Otoancorin	PREDICTED: otoancorin-like [Ciona intestinalis]	otoancorin precursor [Mus musculus]	No hits found	novel protein similar to human and mouse stereocilin (STRC) [Danio rerio]	2894.02	135.464	5652.57	41.7273	5.38292	3.04e-08	7.64e-06
Bot_c25084	Unclassifiable EST	No hits found	No hits found	No hits found	No hits found	285.92	16.6905	555.149	33.2614	5.05578	3.36e-08	8.38e-06
Bot_rep_c50991	Unclassifiable EST	No hits found	No hits found	No hits found	No hits found	38.805	0.689995	76.92	111.479	6.80063	3.46e-08	8.58e-06
Bot_c2078	Unclassifiable EST	No hits found	No hits found	No hits found	No hits found	99.9601	6.73718	193.183	28.6742	4.84168	3.54e-08	8.74e-06
CAP3_round1_contig_7050	Unclassifiable EST	No hits found	No hits found	No hits found	No hits found	168.481	1.74978	335.213	191.575	7.58176	3.84e-08	9.43e-06
Bot_rep_c48458	Unclassifiable EST	No hits found	No hits found	No hits found	No hits found	324.762	0.514146	649.01	1262.31	10.3018	3.99e-08	9.76e-06
Bot_c2744	Tropomyosin alpha-3 chain	PREDICTED: tropomyosin smooth muscle/fibroblast CTM1 isoform 1 [Ciona intestinalis]	tropomyosin 3 [Mus musculus]	tropomyosin 1 isoform M [Drosophila melanogaster]	tropomyosin alpha-3 chain isoform 1 [Danio rerio]	77.7219	3.43658	152.007	44.2322	5.46702	4.43e-08	1.08e-05
CCAO2307.g1	Unclassifiable EST	No hits found	No hits found	No hits found	No hits found	877.201	61.1252	1693.28	27.7018	4.79191	4.66e-08	1.13e-05
Bot_c499	Plasminogen	PREDICTED: uncharacterized protein LOC100185187 [Ciona intestinalis]	plasminogen isoform CRA_f [Mus musculus]	CG8172 isoform D [Drosophila melanogaster]	PREDICTED: suppressor of tumorigenicity 14 protein homolog [Danio rerio]	272.008	25.3898	518.626	20.4265	4.35237	4.7e-08	1.13e-05
Bot_c26349	Dynein heavy chain 5, axonemal	PREDICTED: dynein heavy chain 8 axonemal [Ciona intestinalis]	axonemal dynein heavy chain 8 short form 1 [Mus musculus]	CG9492 isoform F [Drosophila melanogaster]	dynein axonemal heavy polypeptide 9 [Danio rerio]	45.5394	1.20414	89.8747	74.638	6.22184	4.74e-08	1.14e-05
CAP3_round1_contig_551	WD repeat-containing protein 49	PREDICTED: uncharacterized protein LOC100176164 [Ciona intestinalis]	unnamed protein product [Mus musculus]	RecName: Full=WD repeat-containing protein on Y chromosome; Short=WD40 Y	No hits found	248.115	15.8692	480.36	30.2699	4.91981	4.96e-08	1.18e-05
Bot_c2273	Fatty acyl-CoA reductase 1	PREDICTED: fatty acyl-CoA reductase 1 [Ciona intestinalis]	unnamed protein product [Mus musculus]	CG5065 isoform A [Drosophila melanogaster]	fatty acyl-CoA reductase 1 [Danio rerio]	57.4706	1.23563	113.706	92.0224	6.52391	5.07e-08	1.2e-05
Bot_c5674	Unclassifiable EST	No hits found	No hits found	No hits found	No hits found	73.6733	0.689995	146.657	212.547	7.73164	5.24e-08	1.24e-05
CAP3_round1_contig_5692	Phospholipid scramblase 1	PREDICTED: phospholipid scramblase 2-like [Ciona intestinalis]	TRA1 [Mus musculus]	scramblase 2 [Drosophila melanogaster]	phospholipid scramblase 2 [Danio rerio]	428.005	5.80836	850.202	146.376	7.19353	5.53e-08	1.3e-05
CAP3_round1_contig_1673	Angiopoietin-related protein 7	PREDICTED: uncharacterized protein LOC100184033 [Ciona intestinalis]	angiopoietin-related protein 2 precursor [Mus musculus]	CG9500 [Drosophila melanogaster]	angiopoietin-like 2b precursor [Danio rerio]	107.515	8.35599	206.674	24.7336	4.6284	5.73e-08	1.34e-05
Bot_c21092	Unclassifiable EST	No hits found	No hits found	No hits found	No hits found	44.9176	1.44296	88.3923	61.2574	5.93681	6.6e-08	1.53e-05
454_debris_rep_c2190	Unclassifiable EST	No hits found	No hits found	No hits found	No hits found	22795.3	1657.53	43933.1	26.5051	4.7282	6.69e-08	1.55e-05
Bot_rep_c46689	Unclassifiable EST	No hits found	No hits found	No hits found	No hits found	293.479	3.19274	583.765	182.841	7.51445	7.34e-08	1.69e-05
Bot_c10239	Unclassifiable EST	No hits found	No hits found	No hits found	No hits found	26.2001	0	52.4001	Inf	Inf	7.61e-08	1.74e-05
Bot_c7784	Unclassifiable EST	PREDICTED: uncharacterized protein LOC100187417 [Ciona intestinalis]	No hits found	No hits found	No hits found	26.4765	0	52.953	Inf	Inf	7.68e-08	1.75e-05
Bot_rep_c44885	Beta-actin-like protein 2	PREDICTED: actin-3-like [Ciona intestinalis]	unnamed protein product [Mus musculus]	actin 5C isoform B [Drosophila melanogaster]	RecName: Full=Actin cytoplasmic 1; AltName: Full=Beta-actin-1; Contains: RecName: Full=Actin cytoplasmic 1 N-terminally processed	990.474	98.6533	1882.3	19.0799	4.25398	8.28e-08	1.88e-05
CAP3_round1_contig_7218	Unclassifiable EST	PREDICTED: uncharacterized protein LOC100185697 [Ciona intestinalis]	mCG134545 isoform CRA_b [Mus musculus]	No hits found	No hits found	1333.32	157.688	2508.96	15.9109	3.99194	9.21e-08	2.08e-05
Bot_rep_c45450	Unclassifiable EST	No hits found	No hits found	No hits found	No hits found	324.64	5.19975	644.08	123.868	6.95265	9.31e-08	2.09e-05
Bot_rep_c45613	Testis-specific serine/threonine-protein kinase 1	PREDICTED: testis-specific serine/threonine-protein kinase 1-like [Ciona intestinalis]	testis-specific serine/threonine-protein kinase 1 [Mus musculus]	CG14305 isoform A [Drosophila melanogaster]	testis-specific serine/threonine-protein kinase 6 [Danio rerio]	637.83	2.64711	1273.01	480.907	8.90961	9.57e-08	2.14e-05
Bot_c20066	Unclassifiable EST	No hits found	No hits found	No hits found	No hits found	61.3678	2.9854	119.75	40.1119	5.32596	1.02e-07	2.26e-05
CAP3_round1_contig_8283	Unclassifiable EST	PREDICTED: uncharacterized protein LOC100177486 [Ciona intestinalis]	No hits found	No hits found	No hits found	487.246	56.0564	918.435	16.3841	4.03423	1.04e-07	2.29e-05
Bot_c27563	Dynein heavy chain 17, axonemal	PREDICTED: dynein beta chain ciliary-like partial [Ciona intestinalis]	mKIAA3028 protein [Mus musculus]	dynein heavy chain at 93AB isoform C [Drosophila melanogaster]	PREDICTED: dynein heavy chain 11 axonemal-like partial [Danio rerio]	34.2576	0.514146	68.001	132.26	7.04723	1.13e-07	2.49e-05
Bot_c7411	Dynein heavy chain 11, axonemal	PREDICTED: dynein beta chain ciliary-like partial [Ciona intestinalis]	dynein heavy chain 9 axonemal [Mus musculus]	dynein heavy chain at 93AB isoform B [Drosophila melanogaster]	PREDICTED: dynein beta chain ciliary-like partial [Danio rerio]	34.6417	0.514146	68.7692	133.754	7.06344	1.13e-07	2.49e-05
Bot_rep_c52589	Unclassifiable EST	No hits found	No hits found	No hits found	No hits found	49.0013	1.74978	96.2529	55.0087	5.78159	1.18e-07	2.57e-05
CAP3_round1_contig_3416	Unclassifiable EST	No hits found	No hits found	No hits found	No hits found	193.322	15.1926	371.452	24.4495	4.61173	1.2e-07	2.61e-05
Bot_c33226	Regulator of G-protein signaling protein-like	PREDICTED: regulator of G-protein signaling protein-like partial [Ciona intestinalis]	mCG131412 [Mus musculus]	No hits found	No hits found	48.2453	2.16445	94.3262	43.5798	5.44559	1.25e-07	2.7e-05
Bot_c2179	Scavenger receptor cysteine-rich type 1 protein M130	PREDICTED: HHIP-like protein 1-like [Ciona intestinalis]	macrophage scavenger receptor type I partial [Mus musculus]	SD02860p [Drosophila melanogaster]	galectin-3-binding protein A precursor [Danio rerio]	188.946	19.9415	357.95	17.9499	4.16591	1.34e-07	2.89e-05
Bot_rep_c35461	Transcription factor SOX-30	transcription factor protein [Ciona intestinalis]	Chain D Structure Of Sox17 Bound To Dna	Sox50E protein [Drosophila melanogaster]	Sox9a protein [Danio rerio]	1097.13	144.435	2049.82	14.192	3.827	1.36e-07	2.92e-05
CAP3_round1_contig_5612	Uncharacterized protein C21orf56	No hits found	speriolin-like protein [Mus musculus]	No hits found	No hits found	413.793	16.5227	811.063	49.0877	5.61729	1.42e-07	3.03e-05
Bot_c28134	Unclassifiable EST	No hits found	No hits found	No hits found	No hits found	24.9397	0	49.8794	Inf	Inf	1.43e-07	3.03e-05
CAP3_round1_contig_9460	Tubulin beta-2C chain	PREDICTED: tubulin beta chain [Ciona intestinalis]	tubulin beta-4B chain [Mus musculus]	beta-Tubulin at 56D isoform B [Drosophila melanogaster]	Zgc:55461 [Danio rerio]	5317.02	351.408	10282.6	29.2612	4.87092	1.61e-07	3.41e-05
Bot_c22615	UPF0691 protein C9orf116	PREDICTED: UPF0691 protein C9orf116-like [Ciona intestinalis]	UPF0691 protein C9orf116 homolog [Mus musculus]	IP07938p [Drosophila melanogaster]	UPF0691 protein C9orf116 homolog [Danio rerio]	24.5995	0	49.1989	Inf	Inf	1.63e-07	3.43e-05
Bot_rep_c35754	Potassium/sodium hyperpolarization-activated cyclic	hyperpolarization-activated cyclic nucleotide channel [Ciona intestinalis]	Chain A Tetramerization Dynamics Of The C-Terminus Underlies Isoform-Specific Camp-Gating In Hcn Channels	RE10840p [Drosophila melanogaster]	PREDICTED: potassium/sodium hyperpolarization-activated cyclic nucleotide-gated channel 4 [Danio rerio]	350.56	22.1057	679.014	30.7167	4.94095	1.64e-07	3.43e-05
Bot_rep_c50553	Otoancorin	PREDICTED: otoancorin-like [Ciona intestinalis]	No hits found	No hits found	No hits found	206.5	23.5885	389.412	16.5086	4.04514	1.75e-07	3.66e-05
CAP3_round1_contig_3045	Unclassifiable EST	No hits found	No hits found	No hits found	No hits found	78.4884	1.23563	155.741	126.042	6.97776	1.83e-07	3.79e-05
Bot_c30336	Dynein heavy chain 8, axonemal	PREDICTED: dynein heavy chain 8 axonemal [Ciona intestinalis]	axonemal dynein heavy chain 8 short form 1 [Mus musculus]	CG9492 isoform F [Drosophila melanogaster]	PREDICTED: dynein heavy chain 10 axonemal [Danio rerio]	33.0715	0.689995	65.4529	94.86	6.56773	1.84e-07	3.79e-05
Bot_rep_c46584	Unclassifiable EST	No hits found	No hits found	No hits found	No hits found	47.9101	1.23563	94.5846	76.5477	6.25829	1.85e-07	3.81e-05
Bot_rep_c39984	Polycystic kidney disease protein 1-like 2	PREDICTED: rhamnose-binding lectin-like [Ciona intestinalis]	No hits found	cirl isoform G [Drosophila melanogaster]	uncharacterized protein LOC791752 precursor [Danio rerio]	24.0746	0	48.1491	Inf	Inf	2.07e-07	4.24e-05
Bot_c10127	Dynein heavy chain 17, axonemal	PREDICTED: dynein beta chain ciliary-like partial [Ciona intestinalis]	mCG117026 [Mus musculus]	dynein heavy chain at 93AB isoform B [Drosophila melanogaster]	dynein axonemal heavy polypeptide 9 [Danio rerio]	32.8283	0	65.6565	Inf	Inf	2.09e-07	4.27e-05
Bot_rep_c45555	Proteasome activator complex subunit 3	PREDICTED: proteasome activator complex subunit 3-like [Ciona intestinalis]	proteasome activator complex subunit 3 [Mus musculus]	REG isoform A [Drosophila melanogaster]	proteasome activator complex subunit 3 [Danio rerio]	358.298	5.90783	710.687	120.296	6.91044	2.13e-07	4.33e-05
Bot_c17096	Dynein heavy chain 8, axonemal	PREDICTED: dynein heavy chain 8 axonemal [Ciona intestinalis]	axonemal dynein heavy chain 8 short form [Mus musculus]	CG9492 isoform D [Drosophila melanogaster]	PREDICTED: dynein heavy chain 10 axonemal [Danio rerio]	51.3216	2.67859	99.9647	37.3198	5.22187	2.19e-07	4.41e-05
Bot_rep_c36144	Cyclic nucleotide-gated olfactory channel	PREDICTED: uncharacterized protein LOC100185773 [Ciona intestinalis]	cyclic nucleotide-gated channel [Mus musculus]	CNG channel [Drosophila melanogaster]	uncharacterized protein LOC100001558 [Danio rerio]	538.278	48.6263	1027.93	21.1394	4.40186	2.18e-07	4.41e-05
Bot_rep_c40270	E3 ubiquitin-protein ligase MARCH11	PREDICTED: E3 ubiquitin-protein ligase MARCH4-like [Ciona intestinalis]	E3 ubiquitin-protein ligase MARCH11 [Mus musculus]	CG4080 isoform A [Drosophila melanogaster]	PREDICTED: e3 ubiquitin-protein ligase MARCH11 [Danio rerio]	60.1178	1.37999	118.856	86.1279	6.42841	2.23e-07	4.47e-05
Bot_c9545	Dynein heavy chain 8, axonemal	PREDICTED: dynein heavy chain 8 axonemal [Ciona intestinalis]	unnamed protein product [Mus musculus]	male fertility factor kl3 partial [Drosophila melanogaster]	PREDICTED: dynein heavy chain 3 axonemal [Danio rerio]	57.5689	3.40008	111.738	32.8633	5.0384	2.28e-07	4.55e-05
Bot_rep_c51813	Actin, cytoplasmic 1	PREDICTED: actin-3-like [Ciona intestinalis]	actin cytoplasmic 1 [Mus musculus]	actin 5C isoform B [Drosophila melanogaster]	actin cytoplasmic 2 [Danio rerio]	793.126	78.9345	1507.32	19.0958	4.25518	2.32e-07	4.62e-05
Bot_c5411	Unclassifiable EST	No hits found	No hits found	No hits found	No hits found	63.7465	2.16445	125.329	57.9033	5.85557	2.44e-07	4.84e-05
Bot_rep_c47170	Erythrocyte band 7 integral membrane protein	PREDICTED: erythrocyte band 7 integral membrane protein isoform 3 [Ciona intestinalis]	stomatin [Mus musculus]	CG42540 isoform H [Drosophila melanogaster]	uncharacterized protein LOC550523 [Danio rerio]	23.2616	0	46.5231	Inf	Inf	2.46e-07	4.84e-05
Bot_rep_c47814	Creatine kinase U-type, mitochondrial	PREDICTED: creatine kinase B-type [Ciona intestinalis]	creatine kinase U-type mitochondrial precursor [Mus musculus]	CG5144 [Drosophila melanogaster]	uncharacterized protein LOC327506 [Danio rerio]	24.1131	0	48.2262	Inf	Inf	2.52e-07	4.94e-05
Bot_rep_c53538	Unclassifiable EST	No hits found	No hits found	No hits found	No hits found	96.3783	0.514146	192.243	373.906	8.54653	2.61e-07	5.1e-05
Bot_c23297	Meiotic recombination protein SPO11	PREDICTED: meiotic recombination protein SPO11 [Ciona intestinalis]	meiotic recombination protein SPO11 isoform b [Mus musculus]	meiotic W68 [Drosophila melanogaster]	meiotic recombination protein SPO11 [Danio rerio]	115.443	8.95152	221.935	24.7929	4.63186	2.79e-07	5.41e-05
CAP3_round1_contig_5943	Serine protease 42	sp3 protein [Ciona intestinalis]	Protease serine 32 [Mus musculus]	CG13430 isoform B [Drosophila melanogaster]	transmembrane protease serine 13a [Danio rerio]	139.052	14.9173	263.188	17.6431	4.14103	2.79e-07	5.41e-05
Bot_c22271	Unclassifiable EST	PREDICTED: uncharacterized protein LOC100179252 isoform 1 [Ciona intestinalis]	No hits found	No hits found	No hits found	191.613	6.07867	377.148	62.0444	5.95523	3.08e-07	5.96e-05
CAP3_round1_contig_8563	Unclassifiable EST	No hits found	No hits found	No hits found	No hits found	68.1273	1.23563	135.019	109.271	6.77177	3.14e-07	6.04e-05
Bot_rep_c35989	Choline transporter-like protein 1	PREDICTED: choline transporter-like protein 1-like [Ciona intestinalis]	solute carrier family 44 member 1 [Mus musculus]	No hits found	PREDICTED: solute carrier family 44 member 1-like [Danio rerio]	59.6591	3.91422	115.404	29.4833	4.88182	3.66e-07	6.93e-05
Bot_rep_c47557	Unclassifiable EST	No hits found	No hits found	No hits found	No hits found	59.662	4.12156	115.203	27.9512	4.80484	3.66e-07	6.93e-05
CAP3_round1_contig_2258	Fatty acyl-CoA reductase 1	PREDICTED: fatty acyl-CoA reductase 1 [Ciona intestinalis]	unnamed protein product [Mus musculus]	CG5065 isoform A [Drosophila melanogaster]	fatty acyl CoA reductase 1 [Danio rerio]	65.6327	0.721482	130.544	180.939	7.49936	3.66e-07	6.93e-05
CAP3_round1_contig_4353	Alpha-1,3-mannosyl-glycoprotein	PREDICTED: alpha-1 3-mannosyl-glycoprotein 4-beta-N-acetylglucosaminyltransferase B [Ciona intestinalis]	mannoside acetylglucosaminyltransferase 4 isoenzyme A [Mus musculus]	CG9384 isoform A [Drosophila melanogaster]	PREDICTED: alpha-1 3-mannosyl-glycoprotein 4-beta-N-acetylglucosaminyltransferase A [Danio rerio]	125.892	13.6187	238.164	17.488	4.1283	3.64e-07	6.93e-05
CAP3_round1_contig_2598	Unclassifiable EST	PREDICTED: adenylate cyclase type 10-like [Ciona intestinalis]	No hits found	No hits found	No hits found	89.1022	6.36739	171.837	26.987	4.75419	3.95e-07	7.42e-05
CAP3_round1_contig_5990	Brain-specific serine protease 4	PREDICTED: uncharacterized protein LOC100175254 [Ciona intestinalis]	unnamed protein product [Mus musculus]	RH60821p [Drosophila melanogaster]	plasminogen precursor [Danio rerio]	770.54	50.1282	1490.95	29.7428	4.89447	3.95e-07	7.42e-05
Bot_c4100	Cation channel sperm-associated protein 2	PREDICTED: cation channel sperm-associated protein 2-like [Ciona intestinalis]	cation channel sperm-associated protein 2 [Mus musculus]	No hits found	No hits found	36.8296	1.44296	72.2163	50.0471	5.64522	4.14e-07	7.73e-05
Bot_rep_c58461	Latrophilin-2	PREDICTED: rhamnose-binding lectin-like [Ciona intestinalis]	mCG2630 [Mus musculus]	cirl isoform I [Drosophila melanogaster]	uncharacterized protein LOC335411 [Danio rerio]	374.602	35.1037	714.1	20.3426	4.34643	4.27e-07	7.95e-05
Bot_c22338	Unclassifiable EST	No hits found	No hits found	No hits found	No hits found	58.611	3.99561	113.226	28.3377	4.82465	4.32e-07	8.01e-05
Bot_c15988	Unclassifiable EST	PREDICTED: uncharacterized protein LOC100179332 [Ciona intestinalis]	No hits found	No hits found	No hits found	148.182	15.5674	280.797	18.0374	4.17292	4.41e-07	8.15e-05
Bot_c22578	Unclassifiable EST	No hits found	No hits found	No hits found	No hits found	58.4829	3.43658	113.529	33.0356	5.04595	4.69e-07	8.63e-05
CAP3_round1_contig_1327	Unclassifiable EST	No hits found	No hits found	No hits found	No hits found	117.387	6.86814	227.906	33.183	5.05237	4.76e-07	8.73e-05
Bot_c22182	PAS domain-containing serine/threonine-protein kinase	PREDICTED: PAS domain-containing serine/threonine-protein kinase [Ciona intestinalis]	PASKIN protein [Mus musculus]	PAS kinase [Drosophila melanogaster]	PREDICTED: PAS domain-containing serine/threonine-protein kinase [Danio rerio]	99.646	8.94314	190.349	21.2844	4.41172	4.84e-07	8.83e-05
Bot_c252	Unclassifiable EST	PREDICTED: uncharacterized protein LOC100186262 [Ciona intestinalis]	No hits found	No hits found	No hits found	280.964	9.30791	552.619	59.371	5.89169	5.03e-07	9.15e-05
CAP3_round1_contig_5452	C-type lectin domain family 4 member K	No hits found	No hits found	No hits found	PREDICTED: nattectin [Danio rerio]	641.925	1.74978	1282.1	732.723	9.51712	5.08e-07	9.19e-05
Bot_c722	Unclassifiable EST	PREDICTED: uncharacterized protein LOC100175270 [Ciona intestinalis]	No hits found	RE50384p [Drosophila melanogaster]	No hits found	164.659	4.32889	324.99	75.0745	6.23025	5.19e-07	9.37e-05
CAP3_round1_contig_4958	Polycystic kidney disease protein 1-like 1	No hits found	RecName: Full=Polycystic kidney disease protein 1-like 1; AltName: Full=PC1-like 1 protein; AltName: Full=Polycystin-1L1	No hits found	No hits found	42.0218	2.13296	81.9107	38.4024	5.26312	5.71e-07	0.000102664
Bot_c22186	Unclassifiable EST	PREDICTED: uncharacterized protein LOC100179488 [Ciona intestinalis]	No hits found	No hits found	No hits found	156.917	13.6187	300.216	22.0444	4.46234	5.93e-07	0.000106224
CAP3_round1_contig_2334	P-selectin	PREDICTED: uncharacterized protein LOC100175254 [Ciona intestinalis]	gene model 1019 (NCBI) [Mus musculus]	RH60821p [Drosophila melanogaster]	PREDICTED: chymotrypsin-like protease CTRL-1-like [Danio rerio]	1809.49	161.894	3457.08	21.354	4.41644	6.14e-07	0.00010955
CAP3_round1_contig_8270	Unclassifiable EST	No hits found	No hits found	No hits found	No hits found	336.374	31.4819	641.266	20.3694	4.34833	6.26e-07	0.000111173
Bot_c3127	Unclassifiable EST	No hits found	No hits found	No hits found	No hits found	188.09	11.8241	364.357	30.8149	4.94555	6.3e-07	0.000111459
Bot_c11552	Dynein heavy chain 9, axonemal	PREDICTED: dynein beta chain ciliary-like partial [Ciona intestinalis]	mKIAA0357 protein [Mus musculus]	dynein heavy chain at 93AB isoform B [Drosophila melanogaster]	PREDICTED: dynein heavy chain 10 axonemal [Danio rerio]	41.0724	1.92562	80.2192	41.6588	5.38055	6.53e-07	0.000115099
Bot_rep_c37563	Disintegrin and metalloproteinase domain-containing protein 12	PREDICTED: disintegrin and metalloproteinase domain-containing protein 12 [Ciona intestinalis]	disintegrin and metalloproteinase domain-containing protein 12 precursor [Mus musculus]	meltrin isoform D [Drosophila melanogaster]	disintegrin and metalloproteinase domain-containing protein 8 precursor [Danio rerio]	144.348	0	288.695	Inf	Inf	7.02e-07	0.000123408
Bot_rep_c54536	Protein FAM166B	PREDICTED: protein FAM166B-like [Ciona intestinalis]	RecName: Full=Protein FAM166B	No hits found	protein FAM166B [Danio rerio]	36.5537	1.44296	71.6645	49.6647	5.63415	7.25e-07	0.000126915
Bot_c3896	Unclassifiable EST	No hits found	No hits found	No hits found	No hits found	94.1611	5.63251	182.69	32.4349	5.01947	7.34e-07	0.000127982
CAP3_round1_contig_1394	Hemicentin-1	PREDICTED: uncharacterized protein LOC100176208 [Ciona intestinalis]	hemicentin 1 precursor [Mus musculus]	CG6763 isoform A [Drosophila melanogaster]	hemicentin-1 precursor [Danio rerio]	802.98	60.05	1545.91	25.7437	4.68615	7.52e-07	0.000130618
Bot_rep_c53494	Otoancorin	PREDICTED: otoancorin-like [Ciona intestinalis]	No hits found	No hits found	No hits found	70.1354	6.39888	133.872	20.9212	4.38689	7.59e-07	0.000131337
Bot_rep_c51877	Unclassifiable EST	No hits found	No hits found	No hits found	No hits found	689.619	43.8398	1335.4	30.4609	4.92889	7.67e-07	0.000132216
CAP3_round1_contig_3983	Unclassifiable EST	PREDICTED: uncharacterized protein LOC100187344 [Ciona intestinalis]	No hits found	No hits found	No hits found	256.72	6.39888	507.041	79.239	6.30814	7.76e-07	0.000133313
Bot_rep_c45365	Unclassifiable EST	PREDICTED: uncharacterized protein LOC100183793 [Ciona intestinalis]	No hits found	No hits found	No hits found	792.49	13.6686	1571.31	114.958	6.84496	8.31e-07	0.000142012
Bot_rep_c58577	Mucin-5AC (Fragments)	No hits found	No hits found	No hits found	No hits found	35.3005	1.23563	69.3654	56.1377	5.8109	8.32e-07	0.000142012
CAP3_round1_contig_3263	Glycine amidinotransferase, mitochondrial	PREDICTED: glycine amidinotransferase mitochondrial-like [Ciona intestinalis]	glycine amidinotransferase mitochondrial precursor [Mus musculus]	No hits found	glycine amidinotransferase mitochondrial [Danio rerio]	118.976	13.4744	224.478	16.6596	4.05828	8.47e-07	0.000144003
Bot_rep_c49175	Unclassifiable EST	No hits found	No hits found	No hits found	No hits found	201.969	2.47126	401.467	162.455	7.34389	8.62e-07	0.00014601
Bot_c11008	Dynein light chain 1, cytoplasmic	dynein light chain 6 [Ciona intestinalis]	dynein light chain 1 cytoplasmic [Mus musculus]	cut up isoform A [Drosophila melanogaster]	dynein light chain 1 cytoplasmic [Danio rerio]	27.4329	0	54.8659	Inf	Inf	8.87e-07	0.00014921
Bot_rep_c51033	Synaptonemal complex protein 3	PREDICTED: synaptonemal complex protein 3-like [Ciona intestinalis]	synaptonemal complex protein 3 [Mus musculus]	No hits found	synaptonemal complex protein 3 [Danio rerio]	152.699	4.50975	300.889	66.7195	6.06004	8.87e-07	0.00014921
Bot_c21058	VWFA and cache domain-containing protein 1	PREDICTED: VWFA and cache domain-containing protein 1-like [Ciona intestinalis]	Cachd1 protein partial [Mus musculus]	CG16868 [Drosophila melanogaster]	No hits found	84.9609	2.47126	167.451	67.7593	6.08235	9.05e-07	0.000151597
Bot_c1572	Diacylglycerol kinase epsilon	PREDICTED: diacylglycerol kinase beta isoform 2 [Ciona intestinalis]	diacylglycerol kinase epsilon [Mus musculus]	diacyl glycerol kinase epsilon [Drosophila melanogaster]	diacylglycerol kinase epsilon [Danio rerio]	202.777	6.94952	398.604	57.3571	5.8419	9.16e-07	0.000152939
Bot_c16350	Chymotrypsinogen B	PREDICTED: uncharacterized protein LOC100180900 [Ciona intestinalis]	Ela3 protein partial [Mus musculus]	LP06006p [Drosophila melanogaster]	elastase-like precursor [Danio rerio]	390.853	6.22804	775.479	124.514	6.96017	9.71e-07	0.000161174
CAP3_round1_contig_7602	Synaptonemal complex protein 3	PREDICTED: synaptonemal complex protein 3-like [Ciona intestinalis]	synaptonemal complex protein 3 [Mus musculus]	No hits found	synaptonemal complex protein 3 [Danio rerio]	408.23	20.5367	795.923	38.756	5.27635	9.72e-07	0.000161174
Bot_c3093	Unclassifiable EST	No hits found	No hits found	No hits found	No hits found	71.067	6.14666	135.987	22.1238	4.46753	1.01e-06	0.000167616
Bot_c3675	Microsomal glutathione S-transferase 1	PREDICTED: microsomal glutathione S-transferase 1-like [Ciona intestinalis]	microsomal glutathione S-transferase [Mus musculus]	microsomal glutathione S-transferase-like protein [Drosophila melanogaster]	uncharacterized protein LOC431762 [Danio rerio]	98.607	3.29221	193.922	58.9031	5.88027	1.1e-06	0.000181811
Bot_c24782	Unclassifiable EST	No hits found	No hits found	No hits found	No hits found	33.3897	1.20414	65.5754	54.4582	5.76708	1.23e-06	0.000201085
Bot_c20692	Unclassifiable EST	PREDICTED: trace amine-associated receptor 8c-like [Ciona intestinalis]	No hits found	No hits found	No hits found	27.2218	0.721482	53.7222	74.4609	6.21841	1.32e-06	0.000215961
Bot_c2561	Putative transmembrane protein C8orfK29	PREDICTED: transmembrane protein 249-like [Ciona intestinalis]	No hits found	No hits found	No hits found	35.8417	1.37999	70.3034	50.9449	5.67087	1.34e-06	0.00021836
Bot_c4731	Choline transporter-like protein 3	PREDICTED: CDW92 antigen-like [Ciona intestinalis]	choline transporter-like protein 3 [Mus musculus]	No hits found	Wu:fc26c03 protein partial [Danio rerio]	47.7631	0.514146	95.012	184.796	7.52979	1.36e-06	0.000219771
Bot_rep_c49582	Outer dense fiber protein 3B	PREDICTED: outer dense fiber protein 3-like [Ciona intestinalis]	outer dense fiber protein 3 [Mus musculus]	CG10252 [Drosophila melanogaster]	outer dense fiber of sperm tails 3-like 2 [Danio rerio]	92.7963	1.44296	184.15	127.619	6.9957	1.36e-06	0.000219771
Bot_c10647	Unclassifiable EST	No hits found	No hits found	No hits found	No hits found	26.2544	0	52.5089	Inf	Inf	1.39e-06	0.00022471
CAP3_round1_contig_9557	Unclassifiable EST	No hits found	No hits found	No hits found	No hits found	396.509	6.75559	786.262	116.387	6.86279	1.51e-06	0.00024249
CAP3_round1_contig_3220	Sulfotransferase 1C4	PREDICTED: sulfotransferase family cytosolic 1B member 1 [Ciona intestinalis]	RecName: Full=Amine sulfotransferase; AltName: Full=SULT-X2; AltName: Full=Sulfotransferase 3A1; Short=ST3A1	sulfotransferase 2 [Drosophila melanogaster]	cytosolic sulfotransferase 2 [Danio rerio]	245.268	26.0728	464.464	17.8141	4.15495	1.52e-06	0.000243304
Bot_c21967	Unclassifiable EST	No hits found	No hits found	No hits found	No hits found	1126.37	191.034	2061.71	10.7923	3.43194	1.53e-06	0.000243398
Bot_rep_c53457	Otoancorin	PREDICTED: otoancorin-like [Ciona intestinalis]	No hits found	No hits found	No hits found	207.377	30.1867	384.568	12.7397	3.67126	1.55e-06	0.000246144
CAP3_round1_contig_433	Kelch-like protein 10	PREDICTED: kelch-like protein 10-like [Ciona intestinalis]	unnamed protein product [Mus musculus]	KLHL18 isoform B [Drosophila melanogaster]	PREDICTED: kelch-like protein 10-like [Danio rerio]	657.471	115.529	1199.41	10.382	3.37601	1.64e-06	0.000259565
454_debris_c791	Unclassifiable EST	No hits found	No hits found	No hits found	No hits found	350.312	2.05659	698.568	339.673	8.408	1.66e-06	0.000261914
Bot_rep_c45042	Histone H1.0	PREDICTED: uncharacterized protein LOC100177222 [Ciona intestinalis]	unnamed protein product [Mus musculus]	histone H1 [Drosophila melanogaster]	H1 histone family member 0 [Danio rerio]	2019.7	6.86814	4032.54	587.137	9.19755	1.69e-06	0.000266159
CAP3_round1_contig_3581	Cation channel sperm-associated protein 4	PREDICTED: cation channel sperm-associated protein 4-like [Ciona intestinalis]	cation channel sperm-associated protein 4 isoform 1 [Mus musculus]	Na channel protein 60E isoform M [Drosophila melanogaster]	sodium channel voltage-gated type I alpha [Danio rerio]	38.7374	0.689995	76.7849	111.283	6.79809	1.75e-06	0.000274702
CAP3_round1_contig_4598	Glioma pathogenesis-related protein 1	PREDICTED: glioma pathogenesis-related protein 1-like [Ciona intestinalis]	GLI pathogenesis-related 1 (glioma) isoform CRA_c [Mus musculus]	CG8483 [Drosophila melanogaster]	PREDICTED: cysteine-rich secretory protein LCCL domain-containing 1 [Danio rerio]	36.5364	1.95711	71.1157	36.3371	5.18337	1.83e-06	0.000285786
Bot_c5030	Dynein heavy chain 17, axonemal	PREDICTED: dynein beta chain ciliary-like partial [Ciona intestinalis]	RecName: Full=Dynein heavy chain 17 axonemal; AltName: Full=Axonemal beta dynein heavy chain 17; AltName: Full=Ciliary dynein heavy chain 17	male fertility factor kl5 partial [Drosophila melanogaster]	dynein heavy chain 9 [Danio rerio]	55.0986	4.42837	105.769	23.8844	4.578	1.84e-06	0.000286144
Bot_rep_c38190	Tolloid-like protein 2	PREDICTED: high choriolytic enzyme 1-like [Ciona intestinalis]	meprin A subunit beta precursor [Mus musculus]	CG6763 isoform A [Drosophila melanogaster]	Npsn protein [Danio rerio]	41.9047	2.10147	81.7079	38.8813	5.281	2.01e-06	0.000311932
CAP3_round1_contig_3301	Cyclic nucleotide-gated olfactory channel	PREDICTED: uncharacterized protein LOC100185773 [Ciona intestinalis]	cyclic nucleotide-gated channel [Mus musculus]	CG42260 isoform B [Drosophila melanogaster]	PREDICTED: cyclic nucleotide-gated cation channel alpha-3-like [Danio rerio]	2179.4	157.404	4201.39	26.6919	4.73833	2.14e-06	0.000331187
Bot_rep_c45806	Unclassifiable EST	No hits found	No hits found	No hits found	No hits found	94.0642	5.60102	182.527	32.5882	5.02628	2.16e-06	0.000333471
Bot_c24966	Unclassifiable EST	PREDICTED: uncharacterized protein LOC101242181 [Ciona intestinalis]	No hits found	No hits found	No hits found	70.0698	6.98101	133.159	19.0744	4.25357	2.24e-06	0.000344679
Bot_c16390	Unclassifiable EST	No hits found	No hits found	No hits found	No hits found	95.2269	8.77567	181.678	20.7025	4.37173	2.29e-06	0.000349185
CAP3_round1_contig_8953	Unclassifiable EST	PREDICTED: uncharacterized protein LOC100186076 [Ciona intestinalis]	No hits found	No hits found	si:dkey-29d8.3 [Danio rerio]	115.667	12.3201	219.013	17.7769	4.15193	2.28e-06	0.000349185
Bot_c22851	Unclassifiable EST	PREDICTED: uncharacterized protein LOC100175150 [Ciona intestinalis]	No hits found	No hits found	No hits found	866.033	135.247	1596.82	11.8067	3.56153	2.39e-06	0.000364066
Bot_c4031	Unclassifiable EST	No hits found	No hits found	No hits found	No hits found	57.624	5.64591	109.602	19.4127	4.27893	2.43e-06	0.000369124
Bot_c2182	Unclassifiable EST	No hits found	No hits found	No hits found	No hits found	225.921	34.8136	417.027	11.9788	3.58242	2.49e-06	0.00037754
Bot_c2220	Unclassifiable EST	No hits found	No hits found	No hits found	No hits found	78.3925	1.71829	155.067	90.2449	6.49577	2.62e-06	0.000395427
Bot_c9117	Unclassifiable EST	No hits found	No hits found	No hits found	No hits found	25.726	0.514146	50.9378	99.0725	6.63041	2.63e-06	0.000395427
Bot_c4236	Semaphorin-3D	PREDICTED: uncharacterized protein LOC100179332 [Ciona intestinalis]	unnamed protein product [Mus musculus]	Sema-1a isoform F [Drosophila melanogaster]	novel protein similar to vertebratesema domain immunoglobulin domain (Ig) short basic domain secreted (semaphorin) 3D (SEMA3D) [Danio rerio]	60.3995	4.54124	116.258	25.6004	4.6781	2.71e-06	0.000404145
Bot_c5695	E-selectin	PREDICTED: uncharacterized protein LOC100175254 [Ciona intestinalis]	selectin platelet [Mus musculus]	GH21643p [Drosophila melanogaster]	Si:ch211-260g14.8 protein [Danio rerio]	77.8874	8.72577	147.049	16.8523	4.07487	2.71e-06	0.000404145
CAP3_round1_contig_5476	Eukaryotic translation initiation factor 4E-binding protein 1	No hits found	eukaryotic translation initiation factor 4E-binding protein 3 [Mus musculus]	No hits found	eukaryotic translation initiation factor 4E-binding protein 3-like [Danio rerio]	1276.9	231.685	2322.12	10.0227	3.32521	2.71e-06	0.000404145
Bot_c16543	CD63 antigen	PREDICTED: tetraspanin-8-like [Ciona intestinalis]	No hits found	No hits found	tetraspanin 18a [Danio rerio]	80.8133	6.57974	155.047	23.5643	4.55853	2.88e-06	0.000427044
Bot_rep_c59055	Unclassifiable EST	No hits found	No hits found	No hits found	No hits found	169.283	3.77487	334.791	88.6892	6.47069	2.96e-06	0.000437339
Bot_c3298	Unclassifiable EST	No hits found	No hits found	No hits found	No hits found	75.8285	8.39249	143.264	17.0706	4.09344	3.02e-06	0.000445617
454_debris_c746	Unclassifiable EST	No hits found	No hits found	No hits found	No hits found	44.0506	3.16125	84.9399	26.8691	4.74788	3.16e-06	0.000464267
Bot_c191	Myosin-8	No hits found	No hits found	No hits found	No hits found	369.67	58.0109	681.33	11.7449	3.55396	3.18e-06	0.000466108
Bot_rep_c46556	Unclassifiable EST	No hits found	No hits found	No hits found	No hits found	50.9799	0.689995	101.27	146.769	7.1974	3.31e-06	0.000483092
CAP3_round1_contig_456	HORMA domain-containing protein 2	PREDICTED: uncharacterized protein LOC100180251 [Ciona intestinalis]	unnamed protein product [Mus musculus]	No hits found	zebrafish testis-expressed 38 [Danio rerio]	474.961	50.5442	899.378	17.7939	4.15331	3.32e-06	0.000484392
Bot_rep_c48328	Histone H1.0	PREDICTED: uncharacterized protein LOC100177222 [Ciona intestinalis]	unnamed protein product [Mus musculus]	histone H1 [Drosophila melanogaster]	H1 histone family member 0 [Danio rerio]	1857.42	14.4263	3700.41	256.505	8.00284	3.44e-06	0.000499637
Bot_c16716	Fatty acyl-CoA reductase 1	PREDICTED: fatty acyl-CoA reductase 1 [Ciona intestinalis]	male sterility domain containing 2 isoform CRA_b [Mus musculus]	CG5065 isoform A [Drosophila melanogaster]	fatty acyl-CoA reductase 1 [Danio rerio]	56.9457	2.85444	111.037	38.8997	5.28169	3.7e-06	0.000536105
Bot_c106	F-box only protein 39	PREDICTED: F-box only protein 39-like [Ciona intestinalis]	mCG120256 [Mus musculus]	No hits found	No hits found	200.682	1.92562	399.438	207.433	7.6965	3.72e-06	0.000537694
Bot_c41046	Unclassifiable EST	PREDICTED: putative ferric-chelate reductase 1 [Ciona intestinalis]	No hits found	No hits found	No hits found	113.805	15.4496	212.16	13.7324	3.77952	3.78e-06	0.000543423
Bot_c27342	Unclassifiable EST	No hits found	No hits found	No hits found	No hits found	23.7851	0.514146	47.056	91.5225	6.51606	4.19e-06	0.000601039
Bot_c5114	Meiotic recombination protein REC8 homolog	PREDICTED: uncharacterized protein LOC100176076 [Ciona intestinalis]	meiotic recombination protein REC8 homolog [Mus musculus]	No hits found	meiotic recombination protein REC8 homolog [Danio rerio]	647.449	52.1265	1242.77	23.8415	4.5754	4.24e-06	0.000606012
Bot_c2508	Unclassifiable EST	No hits found	No hits found	No hits found	No hits found	325.179	27.9388	622.419	22.278	4.47755	4.43e-06	0.000631949
Bot_rep_c36990	Chymotrypsinogen B	PREDICTED: uncharacterized protein LOC100181659 [Ciona intestinalis]	unnamed protein product [Mus musculus]	CG10663 [Drosophila melanogaster]	uncharacterized protein LOC445282 precursor [Danio rerio]	90.6334	12.4146	168.852	13.6011	3.76565	4.58e-06	0.000651266
Bot_c10158	Dynein heavy chain 8, axonemal	PREDICTED: dynein heavy chain 8 axonemal [Ciona intestinalis]	axonemal dynein heavy chain 8 Dnahc8 [Mus musculus]	CG9492 isoform F [Drosophila melanogaster]	PREDICTED: dynein heavy chain 10 axonemal [Danio rerio]	33.5966	2.16445	65.0288	30.0441	4.90901	4.67e-06	0.000662128
Bot_c25038	Unclassifiable EST	No hits found	No hits found	No hits found	No hits found	60.4521	6.11517	114.789	18.7712	4.23045	4.94e-06	0.000698611
CAP3_round1_contig_4704	cGMP-gated cation channel alpha-1	PREDICTED: cGMP-gated cation channel alpha-1-like [Ciona intestinalis]	cyclic nucleotide-gated olfactory channel [Mus musculus]	HL01061p [Drosophila melanogaster]	potassium voltage-gated channel subfamily H member 1a [Danio rerio]	146.069	8.96961	283.169	31.5698	4.98047	5.2e-06	0.000732693
Bot_rep_c51823	Otoancorin	PREDICTED: otoancorin-like [Ciona intestinalis]	otoancorin precursor [Mus musculus]	No hits found	No hits found	2194.47	85.7271	4303.2	50.1966	5.64952	5.25e-06	0.000737957
Bot_rep_c53279	GDP-L-fucose synthase	PREDICTED: GDP-L-fucose synthase [Ciona intestinalis]	GDP-L-fucose synthase [Mus musculus]	RE55674p [Drosophila melanogaster]	uncharacterized protein LOC550486 [Danio rerio]	133.706	17.3088	250.102	14.4494	3.85294	5.31e-06	0.000743114
Bot_rep_c48488	C-type lectin domain family 4 member K	No hits found	No hits found	No hits found	PREDICTED: nattectin [Danio rerio]	855.806	4.94251	1706.67	345.304	8.43172	5.9e-06	0.000824441
Bot_c24660	Arf-GAP with SH3 domain, ANK repeat and PH domain-containing	zinc finger protein Ci-ArfGAP-11 [Ciona intestinalis]	development and differentiation enhancing [Mus musculus]	LP17217p [Drosophila melanogaster]	PREDICTED: arf-GAP with SH3 domain ANK repeat and PH domain-containing protein 1 [Danio rerio]	36.641	2.47126	70.8108	28.6537	4.84065	6.01e-06	0.000836397
Bot_c5483	Sjoegren syndrome nuclear autoantigen 1	No hits found	No hits found	No hits found	No hits found	17.3878	0	34.7756	Inf	Inf	6.09e-06	0.000844866
Bot_c8990	Dynein heavy chain 17, axonemal	PREDICTED: dynein beta chain ciliary-like partial [Ciona intestinalis]	mKIAA0357 protein [Mus musculus]	dynein heavy chain at 93AB isoform B [Drosophila melanogaster]	PREDICTED: dynein heavy chain 10 axonemal [Danio rerio]	40.7654	3.16125	78.3696	24.7907	4.63173	6.16e-06	0.000852804
Bot_c14411	Myosin light polypeptide 6	PREDICTED: myosin light chain 1/3 skeletal muscle isoform [Ciona intestinalis]	mCG140959 isoform CRA_d [Mus musculus]	myosin light chain cytoplasmic isoform A [Drosophila melanogaster]	Zgc:153867 protein [Danio rerio]	97.5946	0	195.189	Inf	Inf	6.27e-06	0.000863662
Bot_rep_c50436	Fukutin	PREDICTED: fukutin-like [Ciona intestinalis]	fukutin [Mus musculus]	No hits found	fukutin [Danio rerio]	572.996	21.628	1124.36	51.9865	5.70006	6.28e-06	0.000863662
Bot_c9806	Unclassifiable EST	PREDICTED: uncharacterized protein LOC100175254 [Ciona intestinalis]	No hits found	No hits found	No hits found	47.9505	3.36859	92.5323	27.4692	4.77974	6.58e-06	0.000903281
Bot_c17294	Unclassifiable EST	No hits found	No hits found	No hits found	No hits found	27.805	1.20414	54.4059	45.1823	5.49769	6.74e-06	0.000921733
Bot_c25085	Unclassifiable EST	No hits found	No hits found	No hits found	No hits found	134.463	18.8265	250.1	13.2844	3.73167	6.97e-06	0.000949986
Bot_c2976	ADP-ribosylation factor 6	PREDICTED: polyubiquitin-like [Ciona intestinalis]	ADP-ribosylation factor 6 [Mus musculus]	ADP ribosylation factor 51F isoform A [Drosophila melanogaster]	ADP-ribosylation factor 6a [Danio rerio]	40.3867	2.74658	78.0268	28.4087	4.82826	6.99e-06	0.000950186
Bot_c10084	Dynein heavy chain 8, axonemal	PREDICTED: dynein heavy chain 8 axonemal [Ciona intestinalis]	axonemal dynein heavy chain 8 short form [Mus musculus]	gamma dynein [Drosophila melanogaster]	PREDICTED: dynein heavy chain 10 axonemal [Danio rerio]	63.2839	6.01569	120.552	20.0396	4.32478	7.16e-06	0.000968479
CAP3_round1_contig_7389	Unclassifiable EST	PREDICTED: uncharacterized protein LOC100175343 [Ciona intestinalis]	No hits found	No hits found	No hits found	750.772	34.535	1467.01	42.479	5.40868	7.15e-06	0.000968479
Bot_c30925	Sodium- and chloride-dependent betaine transporter	PREDICTED: sodium- and chloride-dependent GABA transporter 1 [Ciona intestinalis]	solute carrier family 6 (neurotransmitter transporter creatine) member 8 isoform CRA_a [Mus musculus]	dopamine transporter isoform B [Drosophila melanogaster]	solute carrier family 6 (neurotransmitter transporter serotonin) member 4B [Danio rerio]	33.3785	0.689995	66.067	95.75	6.5812	7.22e-06	0.000973272
Bot_c11576	Unclassifiable EST	No hits found	No hits found	No hits found	No hits found	44.2543	2.16445	86.3442	39.8921	5.31803	7.81e-06	0.00104948
CAP3_round1_contig_1980	Unclassifiable EST	No hits found	No hits found	No hits found	No hits found	638.814	8.96961	1268.66	141.44	7.14404	7.89e-06	0.00105726
Bot_rep_c55476	Unclassifiable EST	No hits found	No hits found	No hits found	No hits found	86.6999	12.6269	160.773	12.7326	3.67045	8.28e-06	0.00110639
CAP3_round1_contig_5653	Brain-specific angiogenesis inhibitor 1	PREDICTED: uncharacterized protein LOC100182127 [Ciona intestinalis]	meprin A alpha subunit partial [Mus musculus]	RT12613p1 [Drosophila melanogaster]	meprin A subunit alpha precursor [Danio rerio]	518.208	28.7447	1007.67	35.0559	5.13159	8.72e-06	0.00116184
CAP3_round1_contig_1495	Unclassifiable EST	No hits found	No hits found	No hits found	No hits found	315.41	61.6328	569.188	9.23514	3.20713	9e-06	0.00119548
Bot_c17273	Unclassifiable EST	No hits found	No hits found	No hits found	No hits found	26.8984	1.41148	52.3854	37.1139	5.21389	9.2e-06	0.00121594
Bot_c2631	Unclassifiable EST	No hits found	No hits found	No hits found	No hits found	25.8133	0	51.6266	Inf	Inf	9.18e-06	0.00121594
CAP3_round1_contig_9729	Keratin-associated protein 5-8	No hits found	No hits found	No hits found	No hits found	141.921	15.5892	268.252	17.2076	4.10497	1.02e-05	0.00134305
Bot_c3493	Unclassifiable EST	No hits found	No hits found	No hits found	No hits found	66.1988	8.87014	123.527	13.9262	3.79973	1.06e-05	0.00139036
Bot_rep_c44719	Unclassifiable EST	PREDICTED: uncharacterized protein LOC100175150 [Ciona intestinalis]	No hits found	No hits found	No hits found	122.778	15.5276	230.028	14.8141	3.8889	1.07e-05	0.00139606
Bot_rep_c36763	Unclassifiable EST	No hits found	No hits found	No hits found	No hits found	88.8039	14.1908	163.417	11.5157	3.52553	1.08e-05	0.00141558
CAP3_round1_contig_8105	Histone H1.0	PREDICTED: uncharacterized protein LOC100177222 [Ciona intestinalis]	unnamed protein product [Mus musculus]	No hits found	H1 histone family member 0 [Danio rerio]	1247.46	25.8621	2469.06	95.4702	6.57698	1.1e-05	0.0014339
CAP3_round1_contig_9573	Uncharacterized protein C21orf63	PREDICTED: L-rhamnose-binding lectin CSL3-like partial [Ciona intestinalis]	4931408A02Rik protein [Mus musculus]	No hits found	Unknown (protein for IMAGE:7923801) [Danio rerio]	190.365	8.10377	372.625	45.9817	5.52299	1.19e-05	0.00154656
Bot_rep_c35999	Unclassifiable EST	PREDICTED: uncharacterized protein LOC100182866 [Ciona intestinalis]	No hits found	No hits found	No hits found	146.98	6.73718	287.223	42.6326	5.41389	1.29e-05	0.00167189
Bot_c29285	Unclassifiable EST	PREDICTED: uncharacterized protein LOC100176385 [Ciona intestinalis]	No hits found	No hits found	No hits found	21.3185	0.689995	41.9471	60.7934	5.92584	1.3e-05	0.0016809
Bot_c9661	Unclassifiable EST	No hits found	No hits found	No hits found	No hits found	15.6548	0	31.3095	Inf	Inf	1.35e-05	0.00173858
CAP3_round1_contig_1700	Unclassifiable EST	PREDICTED: uncharacterized protein LOC100176263 [Ciona intestinalis]	No hits found	No hits found	No hits found	270.933	10.1108	531.755	52.5929	5.7168	1.38e-05	0.00177623
Bot_c20315	Unclassifiable EST	No hits found	No hits found	No hits found	No hits found	54.4761	6.05219	102.9	17.0021	4.08764	1.4e-05	0.0017896
Bot_rep_c47592	Unclassifiable EST	No hits found	No hits found	No hits found	No hits found	25.886	1.41148	50.3605	35.6793	5.15702	1.46e-05	0.00186397
Bot_c1358	Unclassifiable EST	No hits found	No hits found	No hits found	No hits found	202.526	29.5693	375.483	12.6984	3.66657	1.48e-05	0.00188976
Bot_c20492	Unclassifiable EST	No hits found	No hits found	No hits found	No hits found	44.253	4.9874	83.5185	16.7459	4.06574	1.49e-05	0.00188976
CAP3_round1_contig_1010	Adenylate cyclase type 10	PREDICTED: adenylate cyclase type 10-like [Ciona intestinalis]	No hits found	No hits found	No hits found	37.2741	3.16125	71.3869	22.5819	4.49709	1.55e-05	0.0019673
Bot_c5546	Unclassifiable EST	No hits found	No hits found	No hits found	No hits found	97.0856	14.6255	179.546	12.2762	3.61779	1.63e-05	0.00206148
Bot_c18534	Unclassifiable EST	No hits found	No hits found	No hits found	No hits found	14.6302	0	29.2604	Inf	Inf	1.67e-05	0.00210299
Bot_c3174	Unclassifiable EST	No hits found	No hits found	No hits found	No hits found	59.0709	2.95392	115.188	38.995	5.28522	1.67e-05	0.00210299
Bot_c23512	Dynein heavy chain 9, axonemal	PREDICTED: dynein beta chain ciliary-like partial [Ciona intestinalis]	dynein axonemal heavy chain 9 [Mus musculus]	dynein heavy chain at 93AB isoform C [Drosophila melanogaster]	PREDICTED: dynein heavy chain 11 axonemal-like partial [Danio rerio]	49.1506	5.60102	92.7002	16.5506	4.04881	1.72e-05	0.00215172
Bot_c2928	Isocitrate dehydrogenase [NAD] subunit beta, mitochondrial	PREDICTED: isocitrate dehydrogenase [NAD] subunit beta mitochondrial-like [Ciona intestinalis]	isocitrate dehydrogenase 3 beta subunit [Mus musculus]	CG6439 isoform A [Drosophila melanogaster]	isocitrate dehydrogenase [NAD] subunit beta mitochondrial [Danio rerio]	540.234	7.87834	1072.59	136.144	7.08899	1.78e-05	0.00223173
Bot_c4639	Unclassifiable EST	No hits found	No hits found	No hits found	No hits found	81.361	0.689995	162.032	234.831	7.87548	1.79e-05	0.00223173
Bot_c24052	Unclassifiable EST	No hits found	No hits found	No hits found	No hits found	20.1685	0.689995	39.647	57.4598	5.84448	1.88e-05	0.00233653
Bot_rep_c38654	Meprin A subunit alpha	PREDICTED: uncharacterized protein LOC100176208 [Ciona intestinalis]	RecName: Full=Meprin A subunit alpha; AltName: Full=Endopeptidase-2; AltName: Full=MEP-1; Flags: Precursor	RT12613p1 [Drosophila melanogaster]	meprin A subunit alpha precursor [Danio rerio]	45.6839	3.12976	88.238	28.1932	4.81727	1.93e-05	0.00239015
CAP3_round1_contig_1311	Unclassifiable EST	No hits found	No hits found	No hits found	No hits found	38.8341	4.12156	73.5467	17.8444	4.1574	1.99e-05	0.00246637
Bot_c3513	Meprin A subunit beta	PREDICTED: dorsal-ventral patterning tolloid-like protein 1-like [Ciona intestinalis]	meprin beta-subunit [Mus musculus]	IP10045p [Drosophila melanogaster]	C6ast1 protein [Danio rerio]	109.518	5.80836	213.227	36.7103	5.19811	2.03e-05	0.0025105
Bot_c22230	Very low-density lipoprotein receptor	No hits found	No hits found	No hits found	No hits found	48.176	0	96.3521	Inf	Inf	2.08e-05	0.00256675
Bot_rep_c38096	Unclassifiable EST	No hits found	No hits found	No hits found	No hits found	14.4144	0	28.8289	Inf	Inf	2.1e-05	0.00257723
Bot_c43034	Unclassifiable EST	No hits found	No hits found	No hits found	No hits found	195.302	6.69229	383.912	57.3664	5.84213	2.19e-05	0.00268414
Bot_rep_c51567	Myosin light chain 5	PREDICTED: myosin light chain 5-like [Ciona intestinalis]	myosin light chain 2 precursor lymphocyte-specific isoform CRA_b [Mus musculus]	spaghetti squash [Drosophila melanogaster]	myosin light polypeptide 2b regulatory cardiac slow [Danio rerio]	35.2204	2.58413	67.8566	26.259	4.71474	2.23e-05	0.00271976
Bot_c31202	Dynein heavy chain 17, axonemal	PREDICTED: dynein beta chain ciliary-like partial [Ciona intestinalis]	mKIAA3028 protein [Mus musculus]	dynein heavy chain at 93AB isoform C [Drosophila melanogaster]	PREDICTED: dynein heavy chain 3 axonemal [Danio rerio]	27.8632	2.13296	53.5934	25.1263	4.65113	2.26e-05	0.00275103
Bot_rep_c58389	Tubulin beta-3 chain	PREDICTED: tubulin beta chain [Ciona intestinalis]	tubulin beta-3 chain [Mus musculus]	beta-1 tubulin [Drosophila melanogaster]	tubulin beta 2c [Danio rerio]	117.006	14.9803	219.031	14.6213	3.87	2.29e-05	0.002778
Bot_rep_c57742	Otoancorin	PREDICTED: otoancorin-like [Ciona intestinalis]	otoancorin precursor [Mus musculus]	No hits found	novel protein similar to human and mouse stereocilin (STRC) [Danio rerio]	341.857	29.6173	654.096	22.0849	4.46499	2.3e-05	0.00278985
Bot_c4172	Unclassifiable EST	No hits found	No hits found	No hits found	No hits found	30.9571	1.23563	60.6785	49.1074	5.61787	2.36e-05	0.0028485
Bot_c28113	Unclassifiable EST	PREDICTED: uncharacterized protein LOC100178891 [Ciona intestinalis]	No hits found	No hits found	No hits found	14.2451	0	28.4902	Inf	Inf	2.4e-05	0.00289385
CAP3_round1_contig_9052	Actin, alpha cardiac muscle 1	PREDICTED: actin muscle-type isoform 1 [Ciona intestinalis]	unnamed protein product [Mus musculus]	actin 57B isoform C [Drosophila melanogaster]	actin alpha cardiac muscle 1 [Danio rerio]	395.185	35.2434	755.127	21.4261	4.4213	2.47e-05	0.00297573
Bot_c2129	Unclassifiable EST	No hits found	No hits found	No hits found	No hits found	23.5415	1.02829	46.0546	44.7875	5.48502	2.53e-05	0.00303149
Bot_c2521	Unclassifiable EST	No hits found	No hits found	No hits found	No hits found	138.706	3.29221	274.12	83.263	6.3796	2.71e-05	0.00323302
CAP3_round1_contig_4681	Unclassifiable EST	PREDICTED: uncharacterized protein LOC100177330 isoform 1 [Ciona intestinalis]	No hits found	No hits found	No hits found	37.3803	3.78827	70.9723	18.7347	4.22764	2.71e-05	0.00323302
Bot_rep_c54455	Unclassifiable EST	No hits found	No hits found	No hits found	No hits found	19.7305	0.721482	38.7396	53.6945	5.7467	2.73e-05	0.00325631
Bot_c19010	Unclassifiable EST	No hits found	No hits found	No hits found	No hits found	265.296	0.514146	530.078	1030.99	10.0098	2.79e-05	0.00330815
Bot_c1997	UPF0691 protein C9orf116	PREDICTED: UPF0691 protein C9orf116-like [Ciona intestinalis]	UPF0691 protein C9orf116 homolog [Mus musculus]	CG34107 [Drosophila melanogaster]	UPF0691 protein C9orf116 homolog [Danio rerio]	168.495	4.54124	332.449	73.2066	6.1939	2.79e-05	0.00330815
CAP3_round1_contig_6126	Brain-specific angiogenesis inhibitor 3	PREDICTED: uncharacterized protein LOC100174993 [Ciona intestinalis]	hemicentin 1 precursor [Mus musculus]	No hits found	hemicentin-1 precursor [Danio rerio]	141.847	15.5989	268.095	17.1867	4.10322	2.84e-05	0.00336072
Bot_rep_c37814	Dynein heavy chain 8, axonemal	PREDICTED: dynein heavy chain 8 axonemal-like [Ciona intestinalis]	unnamed protein product [Mus musculus]	gamma dynein [Drosophila melanogaster]	PREDICTED: dynein heavy chain 11 axonemal-like partial [Danio rerio]	106.613	10.7593	202.467	18.8179	4.23404	2.93e-05	0.00345769
Bot_c15168	Unclassifiable EST	PREDICTED: VWFA and cache domain-containing protein 1-like [Ciona intestinalis]	No hits found	No hits found	No hits found	34.4444	3.09828	65.7906	21.2346	4.40834	3e-05	0.00352834
CAP3_round1_contig_1201	Unclassifiable EST	No hits found	No hits found	No hits found	No hits found	194.613	33.9512	355.275	10.4643	3.3874	3.02e-05	0.00354384
Bot_rep_c51583	Unclassifiable EST	No hits found	No hits found	No hits found	No hits found	13.9935	0	27.9869	Inf	Inf	3.07e-05	0.00358892
Bot_c30902	Unclassifiable EST	No hits found	No hits found	No hits found	No hits found	23.5265	1.23563	45.8173	37.0801	5.21257	3.08e-05	0.00359232
Bot_rep_c42617	Unclassifiable EST	PREDICTED: sodium/hydrogen exchanger 10-like [Ciona intestinalis]	No hits found	No hits found	No hits found	19.1666	0.721482	37.6117	52.1312	5.70407	3.3e-05	0.00384366
Bot_rep_c38067	Uncharacterized protein C21orf63	PREDICTED: latrophilin-2 [Ciona intestinalis]	4931408A02Rik protein [Mus musculus]	No hits found	Unknown (protein for IMAGE:7923801) [Danio rerio]	1154.68	146.923	2162.43	14.7181	3.87952	3.37e-05	0.00391464
Bot_rep_c40218	Meprin A subunit alpha	PREDICTED: high choriolytic enzyme 1-like partial [Ciona intestinalis]	meprin A alpha subunit partial [Mus musculus]	IP10161p [Drosophila melanogaster]	meprin A subunit alpha precursor [Danio rerio]	35.6886	1.54244	69.8348	45.2755	5.50066	4e-05	0.00463728
Bot_c13892	Unclassifiable EST	No hits found	No hits found	No hits found	No hits found	57.3872	0	114.774	Inf	Inf	4.08e-05	0.00471509
CCTT44465.g1	Unclassifiable EST	No hits found	No hits found	No hits found	No hits found	66.1033	6.11517	126.091	20.6194	4.36593	4.15e-05	0.00478244
CAP3_round1_contig_2768	Neurotrypsin	PREDICTED: lysyl oxidase homolog 3 [Ciona intestinalis]	Chain A Crystal Structure Analysis Of The Monomeric Srcr Domain Of Mouse Marco	tequila isoform E [Drosophila melanogaster]	novel protein containing multiple scavenger receptor cysteine-rich (SRCR) domains similar to vertebrate deleted in malignant brain tumors 1 (DMBT1) [Danio rerio]	85.7254	15.8511	155.6	9.8163	3.29518	4.33e-05	0.00497605
Bot_c25606	Hemicentin-1	PREDICTED: uncharacterized protein LOC100176208 [Ciona intestinalis]	meprin A alpha subunit partial [Mus musculus]	CG6763 isoform A [Drosophila melanogaster]	high choriolytic enzyme [Danio rerio]	139.01	12.7894	265.23	20.7383	4.37423	4.79e-05	0.00549352
Bot_c15732	Unclassifiable EST	PREDICTED: uncharacterized protein LOC100185943 [Ciona intestinalis]	No hits found	No hits found	No hits found	54.9045	8.80716	101.002	11.4681	3.51956	4.9e-05	0.00559742
Bot_c1940	Gap junction alpha-1 protein	PREDICTED: gap junction alpha-4 protein [Ciona intestinalis]	Gap junction protein alpha 4 [Mus musculus]	No hits found	PREDICTED: gap junction alpha-8 protein-like [Danio rerio]	228.112	50.9666	405.258	7.95143	2.99122	4.9e-05	0.00559742
CAP3_round1_contig_2670	Tubulin polyglutamylase TTLL11	PREDICTED: uncharacterized protein LOC101242798 [Ciona intestinalis]	mCG22277 isoform CRA_b [Mus musculus]	CG5987 [Drosophila melanogaster]	uncharacterized protein LOC100002237 [Danio rerio]	199.806	45.9015	353.71	7.70585	2.94595	4.97e-05	0.00564509
CAP3_round1_contig_8302	SHC SH2 domain-binding protein 1-like protein	PREDICTED: SHC SH2 domain-binding protein 1-like protein-like [Ciona intestinalis]	SHC SH2 domain-binding protein 1-like protein [Mus musculus]	No hits found	SHC SH2 domain-binding protein 1 [Danio rerio]	620.332	149.217	1091.45	7.3145	2.87076	4.97e-05	0.00564509
Bot_c20565	Unclassifiable EST	No hits found	No hits found	No hits found	No hits found	23.0821	0.721482	45.4426	62.9851	5.97694	4.99e-05	0.00565638
Bot_c16206	FAS-associated factor 1	PREDICTED: FAS-associated factor 1-like [Ciona intestinalis]	FAS-associated factor 1 [Mus musculus]	caspar isoform A [Drosophila melanogaster]	FAS-associated factor 1 [Danio rerio]	34.8498	0	69.6997	Inf	Inf	5.07e-05	0.00573617
Bot_c26192	Unclassifiable EST	No hits found	No hits found	No hits found	No hits found	31.9736	1.41148	62.5357	44.3051	5.4694	5.24e-05	0.00590639
Bot_c10265	Unclassifiable EST	No hits found	No hits found	No hits found	No hits found	17.9463	0.721482	35.1711	48.7484	5.60728	5.34e-05	0.00600567
CAP3_round1_contig_6859	Histone H1.0	PREDICTED: uncharacterized protein LOC100177222 [Ciona intestinalis]	unnamed protein product [Mus musculus]	LD45862p [Drosophila melanogaster]	H1 histone family member 0 [Danio rerio]	1668.95	20.2661	3317.64	163.704	7.35494	5.5e-05	0.00617332
Bot_c5384	Unclassifiable EST	No hits found	No hits found	No hits found	No hits found	21.972	1.44296	42.501	29.454	4.88039	5.53e-05	0.00618967
CAP3_round1_contig_3531	Unclassifiable EST	No hits found	No hits found	No hits found	No hits found	37.1785	4.12657	70.2305	17.0191	4.08908	5.59e-05	0.00624786
Bot_c21141	Dynein heavy chain 17, axonemal	PREDICTED: dynein beta chain ciliary-like partial [Ciona intestinalis]	mKIAA3028 protein [Mus musculus]	dynein heavy chain at 93AB isoform C [Drosophila melanogaster]	PREDICTED: dynein heavy chain 11 axonemal-like partial [Danio rerio]	60.1193	6.05219	114.187	18.867	4.23779	6.3e-05	0.00701843
Bot_c29368	Unclassifiable EST	No hits found	No hits found	No hits found	No hits found	184.072	367.246	0.898963	0.00244785	-8.67427	6.36e-05	0.00707019
Bot_rep_c38512	Unclassifiable EST	No hits found	No hits found	No hits found	No hits found	30.4534	0.514146	60.3927	117.462	6.87605	6.38e-05	0.00708108
CAP3_round1_contig_7723	Unclassifiable EST	No hits found	No hits found	No hits found	No hits found	89.6388	3.12976	176.148	56.2815	5.81459	6.42e-05	0.00710029
Bot_rep_c51069	Unclassifiable EST	No hits found	No hits found	No hits found	No hits found	120.311	22.7655	217.856	9.56957	3.25845	6.51e-05	0.00718697
CAP3_round1_contig_5121	Unclassifiable EST	No hits found	No hits found	No hits found	No hits found	17.6491	0.514146	34.784	67.6538	6.0801	6.62e-05	0.00729533
Bot_c7158	Unclassifiable EST	PREDICTED: uncharacterized protein LOC100186745 [Ciona intestinalis]	No hits found	No hits found	No hits found	134.609	27.6353	241.583	8.74183	3.12794	6.92e-05	0.00760312
Bot_c18361	Apolipoprotein(a)	PREDICTED: uncharacterized protein LOC100185187 [Ciona intestinalis]	plasminogen [Mus musculus]	CG10663 [Drosophila melanogaster]	novel elastase protein (zgc:637440) [Danio rerio]	64.8272	10.6249	119.03	11.2029	3.4858	6.96e-05	0.00762574
CAP3_round1_contig_3832	Brain-specific angiogenesis inhibitor 3	PREDICTED: uncharacterized protein LOC100176208 [Ciona intestinalis]	Brain-specific angiogenesis inhibitor 3 [Mus musculus]	CG6974 [Drosophila melanogaster]	LOC557197 protein [Danio rerio]	644.986	50.4045	1239.57	24.5924	4.62014	7.01e-05	0.0076702
Bot_c21809	Unclassifiable EST	PREDICTED: uncharacterized protein LOC100185187 [Ciona intestinalis]	No hits found	No hits found	No hits found	21.2039	1.02829	41.3795	40.2409	5.33059	7.2e-05	0.00786075
Bot_rep_c39089	Unclassifiable EST	No hits found	No hits found	No hits found	No hits found	15.8852	0	31.7705	Inf	Inf	7.37e-05	0.00802511
Bot_c24152	60 kDa lysophospholipase	PREDICTED: serine/threonine-protein phosphatase 6 regulatory ankyrin repeat subunit C-like [Ciona intestinalis]	60 kDa lysophospholipase [Mus musculus]	CG8526 isoform B [Drosophila melanogaster]	asparaginase homolog [Danio rerio]	33.6051	3.6754	63.5348	17.2865	4.11157	7.49e-05	0.00813602
CAP3_round1_contig_4880	Potassium/sodium hyperpolarization-activated cyclic nucleotide-gated	PREDICTED: potassium/sodium hyperpolarization-activated cyclic nucleotide-gated channel 4 [Ciona intestinalis]	potassium/sodium hyperpolarization-activated cyclic nucleotide-gated channel 4 [Mus musculus]	I[[h]] channel isoform G [Drosophila melanogaster]	PREDICTED: potassium/sodium hyperpolarization-activated cyclic nucleotide-gated channel 1-like [Danio rerio]	97.3091	14.5291	180.089	12.395	3.63169	7.56e-05	0.00818862
CAP3_round1_contig_3493	Unclassifiable EST	No hits found	No hits found	No hits found	No hits found	40.114	1.23563	78.9924	63.9289	5.9984	8.48e-05	0.00916319
CAP3_round1_contig_2161	Intestinal-type alkaline phosphatase	endoderm-specific alkaline phosphatase precursor [Ciona intestinalis]	embryonic alkaline phosphatase [Mus musculus]	CG3264 [Drosophila melanogaster]	alkaline phosphatase [Danio rerio]	24.2249	1.23563	47.2142	38.2107	5.2559	8.51e-05	0.00917845
CAP3_round1_contig_4355	Unclassifiable EST	PREDICTED: uncharacterized protein LOC100175444 [Ciona intestinalis]	No hits found	No hits found	No hits found	123.135	13.4442	232.827	17.318	4.1142	8.55e-05	0.00919583
Bot_rep_c35712	Histone H2A.Z	PREDICTED: histone H2A.V [Ciona intestinalis]	unnamed protein product [Mus musculus]	histone H2A variant isoform A [Drosophila melanogaster]	H2afvl protein [Danio rerio]	238.65	27.1081	450.191	16.6073	4.05374	8.85e-05	0.00950512
Bot_c27337	F-box/WD repeat-containing protein 8	PREDICTED: S-phase kinase-associated protein 2 [Ciona intestinalis]	unnamed protein product [Mus musculus]	CG9003 isoform B [Drosophila melanogaster]	Zgc:153171 [Danio rerio]	38.6249	5.40708	71.8428	13.2868	3.73192	9.06e-05	0.0097058
Bot_c6196	Unclassifiable EST	No hits found	No hits found	No hits found	No hits found	30.1888	2.92243	57.4552	19.6601	4.2972	9.1e-05	0.00972309
CAP3_round1_contig_3675	Probable RNA-binding protein 46	PREDICTED: uncharacterized protein LOC100182848 [Ciona intestinalis]	APOBEC-1 stimulating protein [Mus musculus]	AT04629p [Drosophila melanogaster]	PREDICTED: APOBEC1 complementation factor isoform 1 [Danio rerio]	472.619	123.791	821.447	6.63574	2.73026	9.73e-05	0.0103736
Bot_c14351	Multidrug resistance protein 1	PREDICTED: multidrug resistance protein 1-like partial [Ciona intestinalis]	No hits found	No hits found	PREDICTED: multidrug resistance protein 1 [Danio rerio]	36.4304	2.61562	70.2452	26.8561	4.74718	9.99e-05	0.0106285
Bot_c22741	GLIPR1-like protein 1	PREDICTED: uncharacterized protein LOC100186797 [Ciona intestinalis]	mCG1038957 [Mus musculus]	No hits found	PREDICTED: peptidase inhibitor R3HDML [Danio rerio]	127.963	2.47126	253.456	102.561	6.68034	0.000100899	0.0107095
Bot_c1752	Unclassifiable EST	PREDICTED: uncharacterized protein LOC100177065 [Ciona intestinalis]	No hits found	No hits found	No hits found	81.0731	8.7127	153.433	17.6103	4.13835	0.000101356	0.0107337
Bot_c18985	Unclassifiable EST	No hits found	No hits found	No hits found	No hits found	26.4964	2.67859	50.3142	18.7838	4.23142	0.000101681	0.0107438
CAP3_round1_contig_5858	Unclassifiable EST	No hits found	No hits found	No hits found	No hits found	62.8182	9.98952	115.647	11.5768	3.53317	0.00010351	0.0109125
Bot_c494	Nanos homolog 2	PREDICTED: uncharacterized protein LOC100175135 [Ciona intestinalis]	nanos homolog 2 [Mus musculus]	nanos isoform B [Drosophila melanogaster]	PREDICTED: nanos homolog 1 [Danio rerio]	120.889	27.4994	214.278	7.79211	2.96201	0.000109305	0.0114976
Bot_c9599	Receptor-type tyrosine-protein phosphatase eta	PREDICTED: receptor-type tyrosine-protein phosphatase C-like partial [Ciona intestinalis]	mCG131237 [Mus musculus]	Chain A Crystal Structure Of The Catalytic Domain Of Ptp10d From Drosophila Melanogaster	protein tyrosine phosphatase non-receptor type 11 b [Danio rerio]	18.1579	0.721482	35.5942	49.3349	5.62454	0.00010996	0.0115406
CAP3_round1_contig_7072	Unclassifiable EST	No hits found	No hits found	No hits found	No hits found	380.669	100.534	660.805	6.57294	2.71654	0.000110228	0.0115429
Bot_c23116	Unclassifiable EST	No hits found	No hits found	No hits found	No hits found	31.9412	3.26073	60.6216	18.5914	4.21657	0.000112774	0.0117832
Bot_c33542	Unclassifiable EST	No hits found	No hits found	No hits found	No hits found	14.0082	0	28.0164	Inf	Inf	0.000114704	0.0119582
Bot_c32771	Unclassifiable EST	PREDICTED: caspase-1 [Ciona intestinalis]	No hits found	No hits found	No hits found	105.374	0	210.749	Inf	Inf	0.000115699	0.0120353
Bot_c2350	Regulator of G-protein signaling protein-like	PREDICTED: regulator of G-protein signaling protein-like partial [Ciona intestinalis]	unnamed protein product [Mus musculus]	No hits found	No hits found	105.552	24.3883	186.715	7.65592	2.93658	0.000117621	0.0122081
Bot_c20327	Unclassifiable EST	No hits found	No hits found	No hits found	No hits found	38.3999	3.70689	73.093	19.7182	4.30145	0.000118656	0.0122883
Bot_rep_c51539	Rap guanine nucleotide exchange factor 4	PREDICTED: uncharacterized protein LOC101242145 [Ciona intestinalis]	mKIAA4040 protein [Mus musculus]	CG14693 isoform B [Drosophila melanogaster]	uncharacterized protein LOC100141331 [Danio rerio]	131.015	3.19274	258.837	81.0704	6.3411	0.000118936	0.0122903
Bot_c10881	Carbohydrate sulfotransferase 8	PREDICTED: uncharacterized protein LOC100186940 [Ciona intestinalis]	No hits found	No hits found	No hits found	15.9875	0.721482	31.2535	43.3185	5.43691	0.00012115	0.0124265
Bot_c12726	Unclassifiable EST	PREDICTED: uncharacterized protein LOC100175254 [Ciona intestinalis]	No hits found	No hits found	No hits found	38.1024	1.89414	74.3106	39.2319	5.29396	0.000121205	0.0124265
Bot_c32525	Unclassifiable EST	No hits found	No hits found	No hits found	No hits found	11.6379	0	23.2758	Inf	Inf	0.000120789	0.0124265
Bot_c4754	Transmembrane protease serine 9	PREDICTED: transmembrane protease serine 11E [Ciona intestinalis]	Serase-1B [Mus musculus]	notopleural isoform A [Drosophila melanogaster]	matriptase [Danio rerio]	73.105	12.9552	133.255	10.2858	3.36259	0.000121315	0.0124265
Bot_rep_c37017	FAS-associated factor 1	PREDICTED: FAS-associated factor 1-like [Ciona intestinalis]	FAS-associated factor 1 [Mus musculus]	caspar isoform A [Drosophila melanogaster]	Fas-associated factor 1 [Danio rerio]	48.3558	0	96.7117	Inf	Inf	0.000123405	0.0126132
Bot_rep_c58540	Unclassifiable EST	No hits found	No hits found	No hits found	No hits found	29.2136	3.12976	55.2975	17.6683	4.14309	0.000126029	0.0128533
Bot_c4470	Neuronal pentraxin-1	PREDICTED: neuronal pentraxin-2 [Ciona intestinalis]	unnamed protein product [Mus musculus]	No hits found	neuronal pentraxin 2a precursor [Danio rerio]	206.666	47.7655	365.567	7.65337	2.9361	0.000126305	0.0128535
CAP3_round1_contig_4972	Unclassifiable EST	No hits found	No hits found	No hits found	No hits found	47.6601	8.23004	87.0901	10.582	3.40354	0.000129668	0.0131672
Bot_c215	Beta-1,4-galactosyltransferase 2	PREDICTED: beta-1 4-N-acetylgalactosaminyltransferase bre-4-like [Ciona intestinalis]	beta-1 4-galactosyltransferase [Mus musculus]	beta4GalNAcTA [Drosophila melanogaster]	beta-1 4-galactosyltransferase 2 [Danio rerio]	123.385	6.80516	239.966	35.2623	5.14005	0.000131225	0.0132966
Bot_c16890	Cyclin-dependent kinases regulatory subunit 1	PREDICTED: cyclin-dependent kinases regulatory subunit 2-like [Ciona intestinalis]	No hits found	No hits found	No hits found	16.5858	0	33.1717	Inf	Inf	0.00014391	0.0145504
Bot_rep_c56504	Meprin A subunit beta	PREDICTED: meprin A subunit alpha-like [Ciona intestinalis]	meprin beta-subunit [Mus musculus]	IP11101p [Drosophila melanogaster]	Zgc:153272 [Danio rerio]	125.259	8.72577	241.792	27.71	4.79234	0.000148558	0.014988
Bot_c4035	ATP-binding cassette sub-family A member 3	PREDICTED: ATP-binding cassette sub-family A member 3-like [Ciona intestinalis]	Abca3 protein [Mus musculus]	No hits found	No hits found	131.898	28.7363	235.06	8.17991	3.03209	0.000149361	0.0150367
CAP3_round1_contig_6511	SHC SH2 domain-binding protein 1-like protein	PREDICTED: SHC SH2 domain-binding protein 1-like protein-like [Ciona intestinalis]	SHC SH2 domain-binding protein 1-like protein [Mus musculus]	No hits found	SHC SH2 domain-binding protein 1 [Danio rerio]	90.4847	19.3058	161.664	8.37383	3.06589	0.000151437	0.0152131
Bot_rep_c56546	Actin, cytoplasmic 1	PREDICTED: actin-3-like [Ciona intestinalis]	put. beta-actin (aa 27-375) [Mus musculus]	actin 5C isoform B [Drosophila melanogaster]	RecName: Full=Actin cytoplasmic 1; AltName: Full=Beta-actin-1; Contains: RecName: Full=Actin cytoplasmic 1 N-terminally processed	209.989	15.0982	404.88	26.8165	4.74505	0.000153563	0.0153937
Bot_rep_c37133	Unclassifiable EST	No hits found	No hits found	No hits found	No hits found	18.836	1.20414	36.4679	30.2854	4.92055	0.000154746	0.0154793
CAP3_round1_contig_2011	Disintegrin and metalloproteinase domain-containing protein 12	PREDICTED: disintegrin and metalloproteinase domain-containing protein 12 [Ciona intestinalis]	a disintegrin and metallopeptidase domain 7 [Mus musculus]	MIND-MELD [Drosophila melanogaster]	disintegrin and metalloproteinase domain-containing protein 8 precursor [Danio rerio]	126.704	2.43977	250.969	102.866	6.68462	0.000155092	0.0154809
Bot_c8673	WD repeat-containing protein 64	PREDICTED: WD repeat-containing protein on Y chromosome-like [Ciona intestinalis]	RecName: Full=WD repeat-containing protein 64	CG40583 partial [Drosophila melanogaster]	No hits found	19.2024	1.41148	36.9934	26.209	4.71199	0.000155516	0.0154902
Bot_c16864	Kelch-like protein 10	PREDICTED: kelch-like protein 10-like [Ciona intestinalis]	unnamed protein product [Mus musculus]	klhl10 isoform A [Drosophila melanogaster]	PREDICTED: kelch-like protein 10-like [Danio rerio]	73.7091	16.5311	130.887	7.91762	2.98507	0.000156584	0.0155635
Bot_c2511	Unclassifiable EST	No hits found	No hits found	No hits found	No hits found	71.7936	5.92123	137.666	23.2496	4.53913	0.000157637	0.0156351
Bot_c25822	Unclassifiable EST	No hits found	No hits found	No hits found	No hits found	30.2635	3.6754	56.8516	15.4682	3.95123	0.000162744	0.0160736
Bot_c2750	Cation channel sperm-associated protein 2	PREDICTED: cation channel sperm-associated protein 2-like [Ciona intestinalis]	putative ion channel protein CATSPER2 [Mus musculus]	cacophony isoform D [Drosophila melanogaster]	voltage-gated sodium channel type IV alpha subunit Nav1.4a [Danio rerio]	37.3829	1.44296	73.3229	50.8141	5.66716	0.000162452	0.0160736
Bot_rep_c53271	Lipoxygenase homology domain-containing protein 1	PREDICTED: lipoxygenase homology domain-containing protein 1-like [Ciona intestinalis]	unnamed protein product [Mus musculus]	No hits found	arachidonate 5-lipoxygenase [Danio rerio]	110.613	0.514146	220.713	429.28	8.74577	0.000164533	0.0162161
Bot_c17233	Uncharacterized protein C14orf166B	PREDICTED: uncharacterized protein C14orf166B homolog isoform 1 [Ciona intestinalis]	mCG19980 [Mus musculus]	No hits found	PREDICTED: leucine-rich repeat-containing protein LOC400891-like [Danio rerio]	94.9016	11.5269	178.276	15.466	3.95103	0.000167136	0.0164382
Bot_rep_c36322	Unclassifiable EST	No hits found	No hits found	No hits found	No hits found	437.499	127.762	747.237	5.84866	2.54811	0.00017468	0.0171443
Bot_c23378	Prothrombin	PREDICTED: transmembrane protease serine 9 [Ciona intestinalis]	protease serine 56 precursor [Mus musculus]	CG8213 isoform B [Drosophila melanogaster]	prothrombin precursor [Danio rerio]	64.719	12.5006	116.937	9.3545	3.22566	0.000185357	0.0181541
Bot_c16349	Unclassifiable EST	PREDICTED: uncharacterized protein LOC100180673 [Ciona intestinalis]	No hits found	No hits found	No hits found	43.389	5.23124	81.5467	15.5884	3.9624	0.000185879	0.0181674
Bot_c5191	Unclassifiable EST	No hits found	No hits found	No hits found	No hits found	20.7725	0.689995	40.855	59.2106	5.88778	0.000186792	0.0182187
Bot_rep_c35505	Unclassifiable EST	No hits found	No hits found	No hits found	No hits found	393.419	105.383	681.455	6.46643	2.69297	0.000189789	0.0184725
CAP3_round1_contig_4110	Protein boule-like	PREDICTED: uncharacterized protein LOC100175703 [Ciona intestinalis]	protein boule-like isoform 1 [Mus musculus]	boule isoform A [Drosophila melanogaster]	deleted in azoospermia-like [Danio rerio]	358.259	54.0618	662.457	12.2537	3.61514	0.000191029	0.0185547
Bot_rep_c37183	Unclassifiable EST	No hits found	No hits found	No hits found	No hits found	33.0183	4.39688	61.6398	14.019	3.80931	0.000192033	0.0186138
CAP3_round1_contig_4721	Unclassifiable EST	PREDICTED: uncharacterized protein LOC100176385 [Ciona intestinalis]	No hits found	No hits found	No hits found	50.5208	6.25452	94.7872	15.155	3.92172	0.000204134	0.0197459
Bot_c24167	Scavenger receptor class A member 5	PREDICTED: lysyl oxidase homolog 3 [Ciona intestinalis]	unnamed protein product [Mus musculus]	lysyl oxidase-like 2 [Drosophila melanogaster]	galectin 3 binding protein precursor [Danio rerio]	116.862	29.8269	203.898	6.83603	2.77316	0.000211132	0.0203807
CCTT15073.g1	Unclassifiable EST	No hits found	No hits found	No hits found	No hits found	70.657	134.812	6.50165	0.0482274	-4.374	0.00021224	0.0204457
Bot_rep_c48920	Cubilin	PREDICTED: uncharacterized protein LOC100185624 [Ciona intestinalis]	No hits found	No hits found	Cubn protein [Danio rerio]	202.961	57.3826	348.539	6.07395	2.60264	0.000219999	0.0211496
CAP3_round1_contig_1382	Unclassifiable EST	No hits found	No hits found	No hits found	No hits found	51.9232	3.85125	99.9952	25.9644	4.69846	0.000225942	0.0216766
CAP3_round1_contig_3323	Scavenger receptor cysteine-rich type 1 protein M160	PREDICTED: lysyl oxidase homolog 3 [Ciona intestinalis]	Chain A Crystal Structure Analysis Of The Monomeric Srcr Domain Of Mouse Marco	tequila isoform E [Drosophila melanogaster]	galectin-3-binding protein B precursor [Danio rerio]	192.683	32.7811	352.584	10.7557	3.42703	0.000230453	0.0220642
Bot_c24553	Unclassifiable EST	No hits found	No hits found	No hits found	No hits found	83.3067	18.5977	148.016	7.9588	2.99255	0.000230979	0.0220695
CAP3_round1_contig_7529	Outer dense fiber protein 3B	PREDICTED: outer dense fiber protein 3-like [Ciona intestinalis]	outer dense fiber protein 3 [Mus musculus]	CG8086 isoform K [Drosophila melanogaster]	RecName: Full=Outer dense fiber protein 3-B; AltName: Full=Outer dense fiber of sperm tails protein 3-B; AltName: Full=Outer dense fiber protein 3-like	1338.34	387.633	2289.05	5.9052	2.56199	0.000231763	0.0220995
Bot_c9192	S-phase kinase-associated protein 2	PREDICTED: S-phase kinase-associated protein 2 [Ciona intestinalis]	unnamed protein product [Mus musculus]	RE15215p [Drosophila melanogaster]	S-phase kinase-associated protein 2 (p45) [Danio rerio]	21.4562	1.95711	40.9553	20.9264	4.38725	0.000232569	0.0221314
CAP3_round1_contig_464	Unclassifiable EST	No hits found	No hits found	No hits found	No hits found	267.371	67.9841	466.758	6.8657	2.77941	0.000237719	0.0225756
Bot_c16492	Unclassifiable EST	No hits found	No hits found	No hits found	No hits found	125.63	23.8769	227.383	9.52312	3.25143	0.000239541	0.0227027
Bot_c9865	Unclassifiable EST	No hits found	No hits found	No hits found	No hits found	27.5601	3.16125	51.959	16.4362	4.03881	0.000241356	0.0228286
Bot_c129	AMP deaminase 2	PREDICTED: AMP deaminase 2-like [Ciona intestinalis]	AMP deaminase 2 [Mus musculus]	CG32626 isoform G [Drosophila melanogaster]	AMP deaminase 3 [Danio rerio]	268.841	73.3988	464.284	6.3255	2.66118	0.000243686	0.0229989
Bot_c8165	Splicing regulatory glutamine/lysine-rich protein 1	PREDICTED: uncharacterized protein LOC100181788 [Ciona intestinalis]	No hits found	No hits found	No hits found	33.658	2.75998	64.556	23.39	4.54782	0.000244137	0.0229989
Bot_c21302	Unclassifiable EST	No hits found	No hits found	No hits found	No hits found	17.8221	1.20414	34.44	28.6013	4.83801	0.000248662	0.0233782
Bot_c30520	Scavenger receptor cysteine-rich type 1 protein M130	No hits found	unnamed protein product [Mus musculus]	No hits found	No hits found	25.2794	2.64711	47.9116	18.0996	4.17789	0.000249422	0.0233949
Bot_rep_c35975	Unclassifiable EST	No hits found	No hits found	No hits found	glutathione S-transferase M [Danio rerio]	282.001	80.143	483.859	6.03745	2.59394	0.000249837	0.0233949
Bot_c6304	Unclassifiable EST	No hits found	No hits found	No hits found	No hits found	90.8723	181.191	0.553935	0.0030572	-8.35357	0.000262487	0.0245305
Bot_c1923	Unclassifiable EST	PREDICTED: uncharacterized protein LOC101243472 [Ciona intestinalis]	No hits found	No hits found	No hits found	182.891	31.7813	334.002	10.5094	3.39361	0.000267416	0.0249414
Bot_c34253	Unclassifiable EST	No hits found	No hits found	No hits found	No hits found	28.7378	3.29221	54.1833	16.458	4.04072	0.000277267	0.025707
Bot_c9455	Unclassifiable EST	No hits found	No hits found	No hits found	No hits found	17.6355	1.44296	33.828	23.4434	4.55111	0.000277063	0.025707
CAP3_round1_contig_1119	Lactadherin	PREDICTED: macrophage mannose receptor 1-like partial [Ciona intestinalis]	Chain A Nmr Structure Of The Mouse Mfg-e8 C2 Domain	RE18634p [Drosophila melanogaster]	retinoschisin precursor [Danio rerio]	207.006	56.5502	357.462	6.32115	2.66019	0.000277257	0.025707
Bot_c8454	Unclassifiable EST	No hits found	No hits found	No hits found	No hits found	16.4483	0.514146	32.3825	62.983	5.97689	0.000290896	0.0269174
454_debris_rep_c1062	Unclassifiable EST	No hits found	hypothetical protein 2 (rRNA external transcribed spacer) - mouse	No hits found	No hits found	12114.6	3260.06	20969.1	6.43211	2.68529	0.000297631	0.0274863
Bot_rep_c49113	Unclassifiable EST	No hits found	No hits found	No hits found	No hits found	28.7831	4.23443	53.3318	12.5948	3.65475	0.000310173	0.0285883
CAP3_round1_contig_3755	Unclassifiable EST	No hits found	No hits found	No hits found	No hits found	194.635	55.1907	334.079	6.05319	2.59769	0.00031153	0.0286571
CAP3_round1_contig_2851	Unclassifiable EST	No hits found	No hits found	No hits found	No hits found	122.153	30.7554	213.55	6.9435	2.79566	0.000314076	0.0288348
Bot_c23221	Otoancorin	PREDICTED: otoancorin-like [Ciona intestinalis]	otoancorin precursor [Mus musculus]	No hits found	novel protein similar to human and mouse stereocilin (STRC) [Danio rerio]	1487.01	216.05	2757.96	12.7654	3.67416	0.000316713	0.0290201
Bot_c24720	Unclassifiable EST	No hits found	No hits found	No hits found	No hits found	93.4612	16.3569	170.566	10.4277	3.38235	0.000319061	0.0291783
Bot_c19009	Unclassifiable EST	No hits found	No hits found	No hits found	No hits found	184.375	367.642	1.10787	0.00301345	-8.37437	0.000324514	0.0296192
CAP3_round1_contig_4077	Sodium/hydrogen exchanger 10	PREDICTED: sodium/hydrogen exchanger 10-like [Ciona intestinalis]	sodium/hydrogen exchanger 10 [Mus musculus]	CG31650 isoform C [Drosophila melanogaster]	reticulocalbin-2 [Danio rerio]	2983.4	901.785	5065.01	5.61665	2.48971	0.000338748	0.0308583
CAP3_round1_contig_6644	Tudor domain-containing protein 7	PREDICTED: tudor domain-containing protein 7 isoform 2 [Ciona intestinalis]	unnamed protein product [Mus musculus]	No hits found	tudor domain-containing protein 7A isoform 1 [Danio rerio]	144.091	39.652	248.531	6.26781	2.64796	0.000345447	0.0314076
CAP3_round1_contig_2889	Unclassifiable EST	No hits found	No hits found	No hits found	No hits found	119.327	32.3193	206.334	6.38423	2.67451	0.000348966	0.0316662
Bot_rep_c36057	Unclassifiable EST	No hits found	No hits found	No hits found	No hits found	215.348	65.4579	365.238	5.57974	2.4802	0.00035008	0.0317059
Bot_rep_c35896	Unclassifiable EST	No hits found	No hits found	No hits found	No hits found	493.627	982.269	4.98542	0.00507541	-7.62226	0.000357018	0.0322719
Bot_c839	Unclassifiable EST	No hits found	No hits found	No hits found	No hits found	585.618	1164.59	6.64723	0.00570779	-7.45285	0.000369797	0.0333347
Bot_rep_c59062	Unclassifiable EST	No hits found	No hits found	No hits found	No hits found	10.7532	0	21.5064	Inf	Inf	0.000370196	0.0333347
CAP3_round1_contig_341	Unclassifiable EST	PREDICTED: uncharacterized protein LOC101242788 partial [Ciona intestinalis]	No hits found	reverse transcriptase [Drosophila melanogaster]	No hits found	682.37	211.045	1153.69	5.46659	2.45064	0.000384521	0.0345582
Bot_c1046	Unclassifiable EST	No hits found	No hits found	No hits found	No hits found	123.33	17.4616	229.198	13.1258	3.71434	0.000385279	0.0345602
CAP3_round1_contig_4833	Tissue factor pathway inhibitor	PREDICTED: uncharacterized protein LOC100178206 [Ciona intestinalis]	tissue factor pathway inhibitor isoform CRA_c [Mus musculus]	extracellular matrix protein papilin 2 [Drosophila melanogaster]	zgc:85816 [Danio rerio]	50.2899	1.89414	98.6857	52.1006	5.70323	0.000398098	0.0356419
Bot_c34062	Baculoviral IAP repeat-containing protein 6	No hits found	baculoviral IAP repeat-containing 6 [Mus musculus]	SD20380p1 [Drosophila melanogaster]	PREDICTED: baculoviral IAP repeat-containing protein 6 [Danio rerio]	9.56988	0	19.1398	Inf	Inf	0.000400543	0.0357503
Bot_rep_c36282	Calcium/calmodulin-dependent protein kinase type II subunit alpha	PREDICTED: calcium/calmodulin-dependent protein kinase type II subunit delta [Ciona intestinalis]	calcium/calmodulin-dependent protein kinase II alpha isoform CRA_a [Mus musculus]	Calcium/calmodulin-dependent protein kinase II isoform K [Drosophila melanogaster]	calcium/calmodulin-dependent protein kinase type II subunit alpha [Danio rerio]	32.6016	5.77186	59.4314	10.2967	3.36412	0.000400833	0.0357503
CAP3_round1_contig_1042	Heparan sulfate glucosamine 3-O-sulfotransferase 3A1	PREDICTED: heparan sulfate glucosamine 3-O-sulfotransferase 1-like [Ciona intestinalis]	unnamed protein product [Mus musculus]	heparan sulfate 3-O sulfotransferase-A [Drosophila melanogaster]	heparan sulfate glucosamine 3-O-sulfotransferase 1 precursor [Danio rerio]	89.1607	9.43887	168.883	17.8922	4.16126	0.000407503	0.0362763
CAP3_round1_contig_9918	Mucin-5AC (Fragments)	PREDICTED: latrophilin-2 [Ciona intestinalis]	latrophilin-2 precursor [Mus musculus]	No hits found	ORF2-encoded protein [Danio rerio]	616.582	189.035	1044.13	5.52347	2.46557	0.000411538	0.0365661
CAP3_round1_contig_6769	Dynein heavy chain 8, axonemal	PREDICTED: dynein heavy chain 8 axonemal [Ciona intestinalis]	unnamed protein product [Mus musculus]	CG9492 isoform E [Drosophila melanogaster]	PREDICTED: dynein heavy chain 3 axonemal [Danio rerio]	79.121	5.53303	152.709	27.5995	4.78657	0.000414656	0.0367735
Bot_c8620	Coiled-coil domain-containing protein 79	PREDICTED: coiled-coil domain-containing protein 79-like [Ciona intestinalis]	No hits found	No hits found	No hits found	13.7528	0.721482	26.784	37.1236	5.21427	0.000427408	0.0378329
Bot_c4571	Unclassifiable EST	No hits found	No hits found	No hits found	No hits found	43.8765	7.3143	80.4388	10.9975	3.4591	0.000432277	0.0381918
Bot_c5263	Unclassifiable EST	No hits found	No hits found	No hits found	No hits found	262.17	1.02829	523.312	508.913	8.99128	0.000433707	0.038236
Bot_c5746	Unclassifiable EST	PREDICTED: macrophage mannose receptor 1-like partial [Ciona intestinalis]	No hits found	No hits found	No hits found	92.7423	24.6798	160.805	6.51566	2.70391	0.000434407	0.038236
Bot_c20786	Unclassifiable EST	No hits found	No hits found	No hits found	No hits found	62.9871	125.974	0	0	#NAME?	0.00043862	0.0384704
Bot_rep_c35900	Unclassifiable EST	No hits found	No hits found	No hits found	No hits found	197.86	55.1779	340.542	6.17171	2.62567	0.00043871	0.0384704
Bot_c28981	Dentin sialophosphoprotein	No hits found	No hits found	No hits found	No hits found	11.5772	0	23.1545	Inf	Inf	0.000441225	0.0386187
Bot_c10580	Enteropeptidase	PREDICTED: uncharacterized protein LOC100185187 [Ciona intestinalis]	unnamed protein product [Mus musculus]	CG8170 isoform B [Drosophila melanogaster]	plasminogen activator urokinase a precursor [Danio rerio]	29.4031	2.82295	55.9833	19.8315	4.30972	0.000452831	0.0395607
Bot_c7584	WD repeat-containing protein 64	PREDICTED: WD repeat-containing protein on Y chromosome-like [Ciona intestinalis]	mCG57300 [Mus musculus]	CG40583 partial [Drosophila melanogaster]	No hits found	29.1428	4.84304	53.4426	11.0349	3.464	0.00045494	0.0396711
Bot_c6515	Kelch-like protein 23	PREDICTED: kelch-like protein 23-like [Ciona intestinalis]	kelch-like protein 23 [Mus musculus]	No hits found	ectodermal-neural cortex 1-like protein [Danio rerio]	21.9492	2.43977	41.4586	16.9928	4.08685	0.000459297	0.0399264
Bot_rep_c38091	Unclassifiable EST	No hits found	No hits found	No hits found	No hits found	35.2081	1.54244	68.8737	44.6524	5.48067	0.00045957	0.0399264
Bot_rep_c47237	Unclassifiable EST	No hits found	No hits found	No hits found	No hits found	100.637	195.463	5.81159	0.0297325	-5.07182	0.000470955	0.0408399
CAP3_round1_contig_4565	Unclassifiable EST	PREDICTED: polycystic kidney disease protein 1-like 2-like [Ciona intestinalis]	No hits found	No hits found	No hits found	50.8845	10.7643	91.0047	8.45433	3.07969	0.000487653	0.0422099
CAP3_round1_contig_1952	Unclassifiable EST	No hits found	No hits found	No hits found	No hits found	27.7955	1.20414	54.387	45.1666	5.49718	0.000499079	0.0431193
Bot_c10300	Unclassifiable EST	No hits found	No hits found	No hits found	No hits found	120.963	241.373	0.553935	0.00229494	-8.76733	0.000514613	0.0443797
CAP3_round1_contig_4433	Cation channel sperm-associated protein subunit beta	PREDICTED: cation channel sperm-associated protein subunit beta [Ciona intestinalis]	unnamed protein product [Mus musculus]	No hits found	No hits found	104.084	13.7132	194.455	14.1802	3.82581	0.000536752	0.046204
Bot_rep_c39466	Unclassifiable EST	No hits found	No hits found	No hits found	No hits found	40.3461	5.90783	74.7843	12.6585	3.66203	0.000538635	0.0462811
Bot_c23284	Aprataxin and PNK-like factor	PREDICTED: uncharacterized protein LOC101242788 partial [Ciona intestinalis]	unnamed protein product [Mus musculus]	reverse transcriptase [Drosophila melanogaster]	uncharacterized protein LOC100126009 [Danio rerio]	3535.89	1161.23	5910.55	5.0899	2.34764	0.000543589	0.0466214
Bot_c19054	AMP deaminase 2	PREDICTED: AMP deaminase 2-like partial [Ciona intestinalis]	adenosine monophosphate deaminase 2 (isoform L) isoform CRA_b [Mus musculus]	CG32626 isoform H [Drosophila melanogaster]	AMP deaminase 3 [Danio rerio]	37.3832	6.77368	67.9926	10.0378	3.32737	0.000554086	0.047435
Bot_c12404	Unclassifiable EST	No hits found	No hits found	No hits found	No hits found	38.0015	4.28902	71.714	16.7204	4.06354	0.000566207	0.0483844
Bot_c7181	Single-strand selective monofunctional uracil DNA glycosylase	PREDICTED: single-strand selective monofunctional uracil DNA glycosylase [Ciona intestinalis]	single-strand selective monofunctional uracil DNA glycosylase [Mus musculus]	IP10341p [Drosophila melanogaster]	No hits found	113.107	226.214	0	0	#NAME?	0.000573349	0.0489056
Bot_c24005	Unclassifiable EST	No hits found	No hits found	No hits found	No hits found	43.5131	4.05858	82.9677	20.4425	4.3535	0.000580967	0.0494655
Bot_c14058	Unclassifiable EST	No hits found	No hits found	No hits found	No hits found	23.8128	3.30561	44.32	13.4075	3.74497	0.000588432	0.0499199
Bot_c22331	Oncoprotein-induced transcript 3 protein	PREDICTED: uncharacterized protein LOC100177662 [Ciona intestinalis]	unnamed protein product [Mus musculus]	No hits found	PREDICTED: deleted in malignant brain tumors 1 protein-like [Danio rerio]	128.941	3.19274	254.688	79.7711	6.31779	0.000587647	0.0499199
Bot_c13827	Unclassifiable EST	No hits found	No hits found	No hits found	No hits found	19.1663	0.514146	37.8184	73.5556	6.20076	0.000590757	0.0500266
Bot_c9340	Unclassifiable EST	PREDICTED: WD repeat-containing protein on Y chromosome-like [Ciona intestinalis]	unnamed protein product [Mus musculus]	No hits found	No hits found	45.6549	10.3761	80.9336	7.80002	2.96348	0.000594977	0.0502932
Bot_rep_c52041	Unclassifiable EST	PREDICTED: otoancorin-like [Ciona intestinalis]	No hits found	No hits found	No hits found	277.406	89.225	465.588	5.21813	2.38353	0.000607844	0.0512884
CCTT18574.g1	Unclassifiable EST	No hits found	No hits found	No hits found	No hits found	52.6989	11.5537	93.8441	8.1224	3.02191	0.000610273	0.051401
Bot_c25035	Unclassifiable EST	No hits found	No hits found	No hits found	No hits found	578.68	187.636	969.725	5.16812	2.36964	0.000613241	0.0515584
Bot_c11785	Unclassifiable EST	No hits found	No hits found	No hits found	No hits found	21.1502	2.64711	39.6533	14.9799	3.90495	0.000623	0.0522852
CAP3_round1_contig_4816	Unclassifiable EST	No hits found	No hits found	No hits found	No hits found	29.2814	2.64711	55.9157	21.1233	4.40077	0.000627842	0.0525974
Bot_c33442	Unclassifiable EST	PREDICTED: uncharacterized protein LOC101242609 [Ciona intestinalis]	No hits found	No hits found	No hits found	9.11987	0	18.2397	Inf	Inf	0.000633544	0.0529806
Bot_c12428	Unclassifiable EST	PREDICTED: uncharacterized protein LOC100187417 [Ciona intestinalis]	No hits found	No hits found	No hits found	16.6063	0.721482	32.4912	45.034	5.49294	0.000640425	0.0534391
Bot_rep_c48359	Unclassifiable EST	PREDICTED: uncharacterized protein LOC100181946 isoform 1 [Ciona intestinalis]	No hits found	No hits found	No hits found	337.592	104.685	570.5	5.44969	2.44617	0.000642445	0.0534391
CAP3_round1_contig_1503	VWFA and cache domain-containing protein 1	PREDICTED: VWFA and cache domain-containing protein 1-like [Ciona intestinalis]	Cachd1 protein partial [Mus musculus]	CG16868 [Drosophila melanogaster]	No hits found	176.631	45.5735	307.688	6.75147	2.7552	0.000641568	0.0534391
Bot_c31661	Scavenger receptor class A member 5	PREDICTED: HHIP-like protein 1-like [Ciona intestinalis]	scavenger receptor protein family member isoform 1 precursor [Mus musculus]	IP22192p [Drosophila melanogaster]	novel protein containing multiple scavenger receptor cysteine-rich (SRCR) domains similar to vertebrate deleted in malignant brain tumors 1 (DMBT1) [Danio rerio]	15.5928	1.44296	29.7426	20.6121	4.36542	0.000645394	0.0534947
Bot_c4008	Carbohydrate sulfotransferase 1	PREDICTED: carbohydrate sulfotransferase 1-like [Ciona intestinalis]	unnamed protein product [Mus musculus]	No hits found	carbohydrate sulfotransferase 1 precursor [Danio rerio]	43.5055	8.02739	78.9837	9.83927	3.29855	0.000645292	0.0534947
Bot_c25109	SHC SH2 domain-binding protein 1-like protein	PREDICTED: SHC SH2 domain-binding protein 1-like protein-like [Ciona intestinalis]	SHC SH2 domain-binding protein 1-like protein [Mus musculus]	No hits found	SHC SH2 domain-binding protein 1 [Danio rerio]	46.9704	10.494	83.4468	7.95189	2.9913	0.000649353	0.0535391
Bot_c744	Sarcoplasmic/endoplasmic reticulum calcium ATPase 1	PREDICTED: sarcoplasmic/endoplasmic reticulum calcium ATPase 2-like [Ciona intestinalis]	SERCA2b isoform [Mus musculus]	calcium ATPase at 60A isoform B [Drosophila melanogaster]	Atp2a2a protein [Danio rerio]	249.676	70.8431	428.51	6.04871	2.59663	0.000648187	0.0535391
Bot_rep_c54904	Unclassifiable EST	No hits found	No hits found	No hits found	No hits found	184.958	2.05659	367.859	178.869	7.48276	0.000648454	0.0535391
Bot_rep_c49013	Tudor domain-containing protein 7	PREDICTED: tudor domain-containing protein 7 isoform 2 [Ciona intestinalis]	No hits found	No hits found	tudor domain containing protein 7 [Danio rerio]	157.762	44.1182	271.406	6.15179	2.62101	0.000651593	0.0536296
Bot_rep_c45783	Eukaryotic translation initiation factor 4E-binding protein 1	PREDICTED: uncharacterized protein LOC100187288 [Ciona intestinalis]	eukaryotic translation initiation factor 4E-binding protein 3 [Mus musculus]	No hits found	eukaryotic translation initiation factor 4E-binding protein 3-like [Danio rerio]	251.433	78.1872	424.678	5.43155	2.44136	0.000654786	0.0537039
Bot_rep_c57996	Unclassifiable EST	No hits found	No hits found	No hits found	No hits found	104.81	8.14865	201.471	24.7245	4.62787	0.000653842	0.0537039
CCTU647.b1	Unclassifiable EST	PREDICTED: uncharacterized protein LOC101243370 [Ciona intestinalis]	No hits found	No hits found	No hits found	8.73581	0	17.4716	Inf	Inf	0.000667636	0.0546622
CAP3_round1_contig_1695	Cation channel sperm-associated protein 1	PREDICTED: cation channel sperm-associated protein 1-like [Ciona intestinalis]	cation channel sperm-associated protein 1 [Mus musculus]	No hits found	No hits found	86.6323	10.494	162.771	15.5109	3.95521	0.000673911	0.0550799
Bot_rep_c51961	Unclassifiable EST	No hits found	No hits found	No hits found	No hits found	262.43	82.6716	442.189	5.34874	2.4192	0.000678351	0.0553464
Bot_c2536	TRAF-interacting protein	PREDICTED: TRAF-interacting protein-like [Ciona intestinalis]	Traip protein [Mus musculus]	CG10916 isoform A [Drosophila melanogaster]	TRAF-interacting protein [Danio rerio]	125.428	21.2137	229.642	10.8252	3.43632	0.000681134	0.0554769
Bot_c32296	Unclassifiable EST	No hits found	No hits found	No hits found	No hits found	29.459	5.0239	53.8941	10.7275	3.42325	0.000702578	0.0571243
Bot_c8703	Kelch-like protein 5	PREDICTED: kelch-like protein 3-like partial [Ciona intestinalis]	Klhl4 protein partial [Mus musculus]	ring canal protein [Drosophila melanogaster]	PREDICTED: si:ch211-287c11.1 [Danio rerio]	33.964	6.52984	61.3982	9.40271	3.23308	0.00070443	0.0571759
Bot_c26471	Unclassifiable EST	No hits found	No hits found	No hits found	No hits found	18.8913	1.23563	36.547	29.5777	4.88644	0.000709657	0.0575006
CAP3_round1_contig_1371	Unclassifiable EST	No hits found	No hits found	No hits found	No hits found	29.3072	5.29421	53.3202	10.0714	3.33219	0.00071092	0.0575036
Bot_rep_c39775	Unclassifiable EST	No hits found	No hits found	No hits found	No hits found	51.7645	102.975	0.553935	0.00537932	-7.53836	0.000718135	0.0579873
Bot_rep_c52058	Unclassifiable EST	No hits found	No hits found	No hits found	No hits found	130.591	37.9733	223.21	5.87808	2.55534	0.000731024	0.0589266
Bot_c12516	Unclassifiable EST	No hits found	No hits found	No hits found	No hits found	24.9871	0	49.9743	Inf	Inf	0.00073567	0.0591994
Bot_rep_c35976	Unclassifiable EST	No hits found	No hits found	No hits found	No hits found	149.683	45.4684	253.898	5.58404	2.48131	0.000739528	0.0594079
CAP3_round1_contig_8174	Tubulin beta-2C chain	PREDICTED: tubulin beta chain [Ciona intestinalis]	tubulin beta-4B chain [Mus musculus]	beta-Tubulin at 56D isoform B [Drosophila melanogaster]	Zgc:55461 [Danio rerio]	282.829	81.2147	484.443	5.96497	2.57651	0.000742027	0.0595067
Bot_c16832	FUN14 domain-containing protein 2	No hits found	Fundc2 protein partial [Mus musculus]	No hits found	FUN14 domain-containing protein 2 [Danio rerio]	63.1643	16.4417	109.887	6.68344	2.74059	0.00074774	0.0598626
Bot_c7372	Aquaporin-8	PREDICTED: aquaporin-8 [Ciona intestinalis]	aquaporin-8 isoform 2 [Mus musculus]	drip isoform B [Drosophila melanogaster]	aquaporin 8a tandem duplicate 1 [Danio rerio]	54.1279	6.49334	101.762	15.6718	3.9701	0.000774357	0.0618879
CAP3_round1_contig_8321	Unclassifiable EST	No hits found	No hits found	No hits found	No hits found	127.935	38.9271	216.943	5.57305	2.47847	0.000777177	0.0620077
Bot_rep_c56855	Unclassifiable EST	No hits found	No hits found	No hits found	No hits found	31.6598	5.56452	57.755	10.3791	3.37562	0.000796691	0.0634566
CAP3_round1_contig_2681	Uncharacterized protein C17orf104	PREDICTED: uncharacterized protein LOC100186864 [Ciona intestinalis]	mCG7453 [Mus musculus]	No hits found	PREDICTED: uncharacterized protein C17orf104-like [Danio rerio]	376.733	130.337	623.128	4.7809	2.25728	0.000808251	0.0642683
Bot_c10196	Unclassifiable EST	No hits found	No hits found	No hits found	No hits found	70.2658	18.1151	122.416	6.75772	2.75654	0.000815138	0.0642712
Bot_c13898	Unclassifiable EST	No hits found	No hits found	No hits found	No hits found	23.2339	3.40008	43.0676	12.6667	3.66297	0.000813613	0.0642712
Bot_c21462	Unclassifiable EST	No hits found	No hits found	No hits found	No hits found	18.3698	2.16445	34.5751	15.9741	3.99766	0.000814104	0.0642712
Bot_c6375	Unclassifiable EST	No hits found	No hits found	No hits found	No hits found	22.6881	3.30561	42.0706	12.727	3.66982	0.000809674	0.0642712
CAP3_round1_contig_3635	Unclassifiable EST	No hits found	No hits found	No hits found	No hits found	136.227	40.0268	232.427	5.80678	2.53774	0.00081308	0.0642712
Bot_rep_c36905	Unclassifiable EST	PREDICTED: kelch-like protein 10-like [Ciona intestinalis]	No hits found	No hits found	PREDICTED: kelch-like protein 10-like [Danio rerio]	12.5369	0.689995	24.3837	35.339	5.14319	0.000817623	0.064359
CAP3_round1_contig_1313	Unclassifiable EST	No hits found	No hits found	No hits found	No hits found	60.3194	14.1925	106.446	7.5002	2.90693	0.000821431	0.0645504
Bot_c629	Phospholipase DDHD1	PREDICTED: phospholipase DDHD1-like [Ciona intestinalis]	phospholipase DDHD1 isoform 1 [Mus musculus]	CG8552 isoform A [Drosophila melanogaster]	PREDICTED: phospholipase DDHD1-like [Danio rerio]	450.724	142.353	759.094	5.33247	2.4148	0.000830484	0.0651527
Bot_c13560	Unclassifiable EST	PREDICTED: uncharacterized protein LOC101242609 [Ciona intestinalis]	No hits found	No hits found	No hits found	196.196	66.3176	326.074	4.91686	2.29774	0.000832438	0.065197
CCTT15073.b1	Unclassifiable EST	No hits found	No hits found	No hits found	No hits found	29.6371	59.2742	0	0	#NAME?	0.000836578	0.065412
CAP3_round1_contig_7377	Unclassifiable EST	PREDICTED: uncharacterized protein LOC100183225 [Ciona intestinalis]	No hits found	No hits found	No hits found	1542.57	548.561	2536.59	4.62408	2.20917	0.000851185	0.0664434
Bot_rep_c38084	Unclassifiable EST	No hits found	No hits found	No hits found	No hits found	54.5836	9.40738	99.7598	10.6044	3.40659	0.000860281	0.0670419
Bot_rep_c48847	Glutathione S-transferase Mu 2	PREDICTED: glutathione S-transferase Mu 1-like [Ciona intestinalis]	mCG127140 [Mus musculus]	No hits found	glutathione S-transferase M [Danio rerio]	198.143	62.1076	334.179	5.38064	2.42778	0.000861891	0.067056
Bot_rep_c51280	Phospholipid hydroperoxide glutathione peroxidase, mitochondrial	glutathione peroxidase_like protein d precursor [Ciona intestinalis]	Gpx4 protein [Mus musculus]	PHGPx isoform C [Drosophila melanogaster]	glutathione peroxidase 4 precursor [Danio rerio]	101.581	31.0522	172.109	5.54258	2.47056	0.000884904	0.0687324
Bot_rep_c37442	Unclassifiable EST	No hits found	No hits found	No hits found	No hits found	64.1644	16.0816	112.247	6.97986	2.8032	0.000905621	0.0702253
CAP3_round1_contig_3173	Actin-binding protein IPP	PREDICTED: kelch-like protein 3-like partial [Ciona intestinalis]	No hits found	No hits found	actin-binding protein IPP [Danio rerio]	27.4622	4.78007	50.1443	10.4903	3.39098	0.00093899	0.0726927
Bot_c20755	Unclassifiable EST	No hits found	No hits found	No hits found	No hits found	85.389	25.2304	145.548	5.76874	2.52826	0.000945241	0.0729359
CAP3_round1_contig_3121	Putative transmembrane protein C8orfK29	PREDICTED: transmembrane protein 249-like [Ciona intestinalis]	No hits found	No hits found	No hits found	14.8597	1.23563	28.4839	23.0521	4.52683	0.000943736	0.0729359
CAP3_round1_contig_6682	UPF0609 protein C4orf27	PREDICTED: UPF0609 protein C4orf27 homolog [Ciona intestinalis]	UPF0609 protein C4orf27 homolog [Mus musculus]	CG1218 [Drosophila melanogaster]	RecName: Full=UPF0609 protein C4orf27 homolog	680.562	231.933	1129.19	4.86862	2.28351	0.000950417	0.0732149
Bot_c4403	Unclassifiable EST	No hits found	No hits found	No hits found	No hits found	44.5262	1.54244	87.51	56.7348	5.82616	0.000952609	0.0732634
Bot_c29959	Unclassifiable EST	No hits found	No hits found	No hits found	No hits found	36.3887	7.9363	64.8411	8.17019	3.03037	0.000963238	0.0739596
CAP3_round1_contig_2941	Unclassifiable EST	No hits found	No hits found	No hits found	No hits found	154.258	36.5453	271.972	7.44203	2.8957	0.000973916	0.0746574
Bot_rep_c52409	Unclassifiable EST	No hits found	No hits found	No hits found	No hits found	324.906	113.7	536.113	4.71516	2.23731	0.000978312	0.074872
CAP3_round1_contig_1370	MutS protein homolog 4	PREDICTED: mutS protein homolog 4-like [Ciona intestinalis]	MutS homolog 4 variant iota 2 [Mus musculus]	spellchecker1 isoform A [Drosophila melanogaster]	PREDICTED: mutS protein homolog 4-like [Danio rerio]	31.9797	6.25953	57.6999	9.21793	3.20444	0.000979929	0.0748736
Bot_rep_c41881	Unclassifiable EST	No hits found	No hits found	No hits found	No hits found	23.1969	46.3938	0	0	#NAME?	0.000992061	0.0756773
CAP3_round1_contig_8658	ATP-binding cassette sub-family A member 1	PREDICTED: ATP-binding cassette sub-family A member 3-like [Ciona intestinalis]	ATP-binding cassette transporter sub-family A member 15 [Mus musculus]	CG1718 isoform C [Drosophila melanogaster]	PREDICTED: retinal-specific ATP-binding cassette transporter [Danio rerio]	1108.19	386.338	1830.05	4.7369	2.24394	0.000994295	0.0757246
Bot_c31110	Unclassifiable EST	No hits found	No hits found	No hits found	No hits found	18.6068	1.41148	35.8021	25.365	4.66477	0.0010049	0.0763457
Bot_rep_c36388	Unclassifiable EST	No hits found	No hits found	No hits found	No hits found	111.533	3.12976	219.936	70.2725	6.13489	0.0010057	0.0763457
Bot_rep_c46079	Unclassifiable EST	No hits found	No hits found	No hits found	No hits found	172.293	55.6288	288.957	5.19437	2.37695	0.00102023	0.0773234
Bot_rep_c35695	Coiled-coil domain-containing protein 89	PREDICTED: coiled-coil domain-containing protein 89-like [Ciona intestinalis]	coiled-coil domain-containing protein 89 [Mus musculus]	No hits found	coiled-coil domain-containing protein 89 [Danio rerio]	254.097	81.6901	426.505	5.22101	2.38433	0.00102255	0.0773744
Bot_c5496	Unclassifiable EST	No hits found	No hits found	No hits found	No hits found	14.8142	1.41148	28.2169	19.9911	4.32128	0.00103104	0.0778906
Bot_c32794	Unclassifiable EST	No hits found	No hits found	No hits found	No hits found	11.9733	0.721482	23.2252	32.1909	5.00858	0.00103272	0.0778921
Bot_rep_c46468	Unclassifiable EST	PREDICTED: uncharacterized protein LOC100179854 [Ciona intestinalis]	No hits found	No hits found	No hits found	12.6629	0.721482	24.6042	34.1023	5.0918	0.00104091	0.0783838
CAP3_round1_contig_2231	Unclassifiable EST	PREDICTED: uncharacterized protein LOC100185574 [Ciona intestinalis]	No hits found	No hits found	No hits found	26.7297	4.6856	48.7738	10.4093	3.3798	0.00106083	0.0797562
Bot_c10717	Unclassifiable EST	PREDICTED: uncharacterized protein LOC100177662 [Ciona intestinalis]	No hits found	No hits found	No hits found	13.1741	0	26.3483	Inf	Inf	0.00107756	0.0808842
Bot_c5879	Unclassifiable EST	No hits found	No hits found	No hits found	No hits found	161.694	18.0605	305.327	16.9058	4.07945	0.00108052	0.0809771
Bot_rep_c35486	DnaJ homolog subfamily C member 9	PREDICTED: dnaJ homolog subfamily C member 9-like [Ciona intestinalis]	dnaJ homolog subfamily C member 9 [Mus musculus]	CG6693 isoform A [Drosophila melanogaster]	dnaJ homolog subfamily C member 9 [Danio rerio]	327.413	110.904	543.923	4.90447	2.2941	0.00109327	0.0818019
Bot_c2982	Unclassifiable EST	No hits found	No hits found	No hits found	No hits found	20.4242	1.71829	39.13	22.7727	4.50923	0.00111041	0.0829519
CAP3_round1_contig_1790	Unclassifiable EST	No hits found	No hits found	No hits found	No hits found	17.7088	33.6841	1.73355	0.0514649	-4.28027	0.00111255	0.0829793
CAP3_round1_contig_3379	Unclassifiable EST	PREDICTED: WD repeat-containing protein on Y chromosome-like [Ciona intestinalis]	unnamed protein product [Mus musculus]	RecName: Full=WD repeat-containing protein on Y chromosome; Short=WD40 Y	No hits found	123.395	38.2917	208.498	5.44499	2.44493	0.0011296	0.0840325
CCTU19752.g2	CTTNBP2 N-terminal-like protein	PREDICTED: WD repeat-containing protein 26 [Ciona intestinalis]	WD repeat-containing protein 26 [Mus musculus]	No hits found	WD repeat-containing protein 26 [Danio rerio]	11.6351	0.721482	22.5488	31.2534	4.96594	0.00113025	0.0840325
Bot_c10945	Unclassifiable EST	No hits found	No hits found	No hits found	No hits found	23.0882	0.514146	45.6622	88.8116	6.47268	0.0011499	0.0852827
Bot_rep_c42460	Unclassifiable EST	No hits found	No hits found	No hits found	No hits found	29.7138	6.12857	53.2991	8.69683	3.12049	0.0011507	0.0852827
Bot_c23669	Ankyrin repeat and LEM domain-containing protein 2	PREDICTED: ankyrin repeat and LEM domain-containing protein 2-like [Ciona intestinalis]	unnamed protein product [Mus musculus]	lethal (1) G0222 isoform D [Drosophila melanogaster]	ankyrin repeat and LEM domain-containing protein 2 [Danio rerio]	124.998	36.132	213.864	5.91897	2.56535	0.0011843	0.0876347
Bot_c23396	Meprin A subunit alpha	PREDICTED: uncharacterized protein LOC100176208 [Ciona intestinalis]	meprin A alpha subunit partial [Mus musculus]	RT12613p1 [Drosophila melanogaster]	meprin A subunit alpha precursor [Danio rerio]	37.4586	1.92562	72.9916	37.9054	5.24433	0.00121261	0.0895882
Bot_rep_c40963	Unclassifiable EST	No hits found	No hits found	No hits found	No hits found	27.8779	4.91103	50.8448	10.3532	3.372	0.00122935	0.0906818
Bot_c30279	Unclassifiable EST	PREDICTED: caspase-1 [Ciona intestinalis]	No hits found	No hits found	No hits found	35.0956	0	70.1912	Inf	Inf	0.00124565	0.0917398
Bot_c16892	Unclassifiable EST	No hits found	No hits found	No hits found	No hits found	70.9346	0	141.869	Inf	Inf	0.00125781	0.0924905
Bot_rep_c38704	Unclassifiable EST	No hits found	No hits found	No hits found	No hits found	16.0324	0	32.0648	Inf	Inf	0.00126229	0.0926746
CAP3_round1_contig_6813	Unclassifiable EST	No hits found	No hits found	No hits found	No hits found	1081.61	312.682	1850.54	5.91828	2.56518	0.00129161	0.0946788
Bot_c11553	Unclassifiable EST	PREDICTED: regulator of G-protein signaling protein-like partial [Ciona intestinalis]	No hits found	No hits found	No hits found	57.8318	9.49716	106.167	11.1788	3.48269	0.00130499	0.0955108
Bot_c11192	Unclassifiable EST	No hits found	No hits found	No hits found	No hits found	7.76827	0	15.5365	Inf	Inf	0.00131848	0.0963479
Bot_c31382	Unclassifiable EST	No hits found	No hits found	No hits found	No hits found	14.7741	1.41148	28.1368	19.9343	4.31718	0.00133002	0.0970396
CAP3_round1_contig_4282	Protein FAM164A	PREDICTED: uncharacterized protein LOC100182141 [Ciona intestinalis]	zinc finger C2HC domain-containing protein 1C [Mus musculus]	CG42675 isoform D [Drosophila melanogaster]	zinc finger C2HC domain-containing protein 1A [Danio rerio]	710.473	253.868	1167.08	4.59718	2.20075	0.0013363	0.0973466
Bot_c38302	Unclassifiable EST	No hits found	No hits found	No hits found	No hits found	44.7535	12.2652	77.2417	6.29763	2.65481	0.00135554	0.0985949
Bot_c19075	Unclassifiable EST	No hits found	No hits found	No hits found	No hits found	23.0379	2.61562	43.4601	16.6156	4.05447	0.00136374	0.0990379
454_debris_c275	Unclassifiable EST	PREDICTED: adenylate cyclase type 10-like [Ciona intestinalis]	No hits found	No hits found	No hits found	14.1752	1.44296	26.9075	18.6474	4.2209	0.00137822	0.0999348
Bot_c7195	Unclassifiable EST	No hits found	No hits found	No hits found	No hits found	53.9669	15.8096	92.1241	5.82709	2.54278	0.001395	0.100965
Bot_c9972	Unclassifiable EST	No hits found	No hits found	No hits found	No hits found	13.753	27.506	0	0	#NAME?	0.00139861	0.100965
CCTT39476.b1	Type I iodothyronine deiodinase	PREDICTED: type I iodothyronine deiodinase-like [Ciona intestinalis]	type III iodothyronine deiodinase [Mus musculus]	No hits found	type III iodothyronine deiodinase [Danio rerio]	29.4867	0.689995	58.2833	84.4692	6.40035	0.00139888	0.100965
Bot_c29404	Unclassifiable EST	No hits found	No hits found	No hits found	No hits found	7.82948	0	15.659	Inf	Inf	0.00141757	0.102156
Bot_c4338	Unclassifiable EST	No hits found	No hits found	No hits found	glutathione S-transferase M3 (brain) [Danio rerio]	42.5558	10.4759	74.6357	7.12453	2.8328	0.0014198	0.10216
CCTT34882.b1	Unclassifiable EST	No hits found	No hits found	No hits found	No hits found	19.0288	2.79147	35.2662	12.6336	3.65919	0.00144391	0.103736
Bot_rep_c45627	Unclassifiable EST	No hits found	No hits found	No hits found	No hits found	891.797	1478.71	304.882	0.20618	-2.27802	0.00144855	0.10391
CAP3_round1_contig_2202	Unclassifiable EST	No hits found	No hits found	No hits found	No hits found	265.52	93.3448	437.695	4.68901	2.22928	0.00145815	0.104439
Bot_c3265	Unclassifiable EST	No hits found	No hits found	No hits found	No hits found	11.3319	0.689995	21.9738	31.8463	4.99306	0.00146072	0.104464
Bot_rep_c52021	Growth/differentiation factor 5	transforming growth factor beta superfamily signaling ligand precursor [Ciona intestinalis]	No hits found	No hits found	No hits found	1014.69	378.624	1650.75	4.35988	2.12429	0.00146656	0.104722
Bot_c9821	Unclassifiable EST	No hits found	No hits found	No hits found	No hits found	11.6309	0.721482	22.5404	31.2418	4.9654	0.00147818	0.105391
Bot_c23153	Epoxide hydrolase 2	PREDICTED: bifunctional epoxide hydrolase 2-like [Ciona intestinalis]	unnamed protein product [Mus musculus]	No hits found	epoxide hydrolase 2 [Danio rerio]	69.1139	21.0459	117.182	5.56793	2.47714	0.00149604	0.106161
Bot_c25232	Polyglutamine-binding protein 1	No hits found	polyglutamine tract binding protein-1 [Mus musculus]	No hits found	novel protein similar to human polyglutamine binding protein 1 (PQBP1) [Danio rerio]	11.1346	0	22.2692	Inf	Inf	0.00149802	0.106161
Bot_rep_c48581	Phospholipid hydroperoxide glutathione peroxidase, mitochondrial	glutathione peroxidase_like protein e [Ciona intestinalis]	Gpx4 protein [Mus musculus]	PHGPx isoform C [Drosophila melanogaster]	glutathione peroxidase 4 precursor [Danio rerio]	826.601	312.819	1340.38	4.28485	2.09924	0.00149766	0.106161
CAP3_round1_contig_4927	Unclassifiable EST	PREDICTED: uncharacterized protein LOC100183484 [Ciona intestinalis]	No hits found	No hits found	No hits found	24.9069	4.82996	44.9837	9.31347	3.21932	0.0014922	0.106161
Bot_c13217	Protein sidekick-1	PREDICTED: phosphotidylinositol phosphatase PTPRQ-like [Ciona intestinalis]	No hits found	No hits found	titin b [Danio rerio]	99.0298	187.092	10.9679	0.058623	-4.09239	0.0015204	0.10742
CAP3_round1_contig_4245	Unclassifiable EST	No hits found	No hits found	No hits found	No hits found	507.389	124.846	889.932	7.12823	2.83354	0.00152267	0.10742
CAP3_round1_contig_4411	Unclassifiable EST	PREDICTED: membrane-spanning 4-domains subfamily A member 18 [Ciona intestinalis]	No hits found	No hits found	No hits found	75.6913	19.6441	131.738	6.70626	2.74551	0.00152242	0.10742
Bot_rep_c36137	Collectin-10	PREDICTED: uncharacterized protein LOC100186027 [Ciona intestinalis]	collectin liver 1 - mouse	down syndrome cell adhesion molecule 3 isoform D [Drosophila melanogaster]	PREDICTED: pulmonary surfactant-associated protein D [Danio rerio]	180.644	360.735	0.553935	0.00153557	-9.34701	0.00155611	0.109451
CAP3_round1_contig_2177	Angiopoietin-related protein 2	PREDICTED: fibrinogen-like protein A-like [Ciona intestinalis]	mCG134590 isoform CRA_c [Mus musculus]	scabrous protein [Drosophila melanogaster]	angiopoietin-like 2b precursor [Danio rerio]	79.1556	23.4756	134.835	5.74364	2.52196	0.00155379	0.109451
Bot_c43331	Unclassifiable EST	No hits found	No hits found	No hits found	No hits found	22.1079	1.89414	42.3216	22.3435	4.48178	0.00157535	0.110638
Bot_rep_c50307	Unclassifiable EST	transforming growth factor beta superfamily signaling ligand precursor [Ciona intestinalis]	No hits found	No hits found	No hits found	2585.63	980.493	4190.77	4.27415	2.09564	0.00157962	0.110772
CAP3_round1_contig_2164	Unclassifiable EST	No hits found	No hits found	No hits found	No hits found	678.097	243.419	1112.77	4.57144	2.19265	0.00158609	0.111059
Bot_c13941	Unclassifiable EST	No hits found	No hits found	No hits found	No hits found	61.2843	19.0208	103.548	5.44393	2.44465	0.00160749	0.11239
Bot_c4705	Unclassifiable EST	No hits found	No hits found	No hits found	No hits found	20.7586	3.36859	38.1487	11.3248	3.50142	0.0016102	0.112412
Bot_c25528	Unclassifiable EST	No hits found	No hits found	No hits found	No hits found	191.064	66.4045	315.723	4.75454	2.24931	0.00161523	0.112596
Bot_c12296	Chymotrypsinogen B2	PREDICTED: uncharacterized protein LOC100185187 [Ciona intestinalis]	chymotrypsinogen B1 isoform CRA_b [Mus musculus]	CG31728 [Drosophila melanogaster]	chymotrypsin-like precursor [Danio rerio]	19.1032	1.44296	36.7634	25.4777	4.67116	0.00162881	0.113374
Bot_rep_c41191	Unclassifiable EST	No hits found	No hits found	No hits found	No hits found	57.939	15.3551	100.523	6.54656	2.71074	0.00167776	0.116608
Bot_c7518	Cation channel sperm-associated protein 3	PREDICTED: cation channel sperm-associated protein 3-like [Ciona intestinalis]	Catsper3 protein [Mus musculus]	No hits found	No hits found	11.1198	0.689995	21.5497	31.2316	4.96494	0.00169115	0.117364
Bot_c33271	Unclassifiable EST	No hits found	No hits found	No hits found	No hits found	18.8332	2.64711	35.0192	13.2293	3.72566	0.00171533	0.118517
CAP3_round1_contig_1689	Unclassifiable EST	No hits found	No hits found	No hits found	No hits found	13.2607	0	26.5214	Inf	Inf	0.00171229	0.118517
CAP3_round1_contig_9526	Tubulin beta-2C chain	PREDICTED: tubulin beta chain [Ciona intestinalis]	tubulin beta-4B chain [Mus musculus]	beta-Tubulin at 56D isoform B [Drosophila melanogaster]	Zgc:55461 [Danio rerio]	3145.5	1158.92	5132.07	4.4283	2.14675	0.00171408	0.118517
Bot_rep_c50685	Ubiquitin-conjugating enzyme E2 D1	PREDICTED: ubiquitin-conjugating enzyme E2 2 isoform 1 [Ciona intestinalis]	ubiquitin-conjugating enzyme E2 D1 [Mus musculus]	effete isoform A [Drosophila melanogaster]	ubiquitin-conjugating enzyme E2D 4 [Danio rerio]	77.6729	22.2199	133.126	5.9913	2.58287	0.00172197	0.118801
Bot_c19508	Heparan sulfate glucosamine 3-O-sulfotransferase 2	PREDICTED: bifunctional heparan sulfate N-deacetylase/N-sulfotransferase 2 [Ciona intestinalis]	D-glycosaminyl 3-O-sulfotransferase-3B [Mus musculus]	heparan sulfate 3-O sulfotransferase-B isoform A [Drosophila melanogaster]	heparan sulfate glucosamine 3-O-sulfotransferase 3B1 [Danio rerio]	22.3991	4.26592	40.5322	9.50141	3.24814	0.00173837	0.119756
Bot_c3698	Unclassifiable EST	No hits found	No hits found	No hits found	No hits found	559.056	209.789	908.322	4.32968	2.11426	0.00175673	0.120843
Bot_rep_c36790	Hormone-sensitive lipase	PREDICTED: hormone-sensitive lipase [Ciona intestinalis]	hormone-sensitive lipase isoform 1 [Mus musculus]	CG11055 isoform B [Drosophila melanogaster]	Si:dkey-3n22.7 protein [Danio rerio]	80.747	25.8179	135.676	5.25512	2.39372	0.00175971	0.120871
Bot_c20382	Unclassifiable EST	No hits found	No hits found	No hits found	No hits found	17.9277	1.02829	34.8271	33.8689	5.08189	0.00176948	0.121365
Bot_rep_c50391	Hematopoietic prostaglandin D synthase	glutathione-requiring prostaglandin D synthase-like [Ciona intestinalis]	hematopoietic prostaglandin D synthase [Mus musculus]	glutathione S transferase S1 isoform D [Drosophila melanogaster]	glutathione S-transferase pi [Danio rerio]	837.502	310.129	1364.88	4.40099	2.13783	0.00178475	0.122055
CAP3_round1_contig_654	Potassium/sodium hyperpolarization-activated cyclic nucleotide-gated	PREDICTED: potassium/sodium hyperpolarization-activated cyclic nucleotide-gated channel 4-like [Ciona intestinalis]	ion channel BCNG-3 partial [Mus musculus]	I[[h]] channel isoform I [Drosophila melanogaster]	PREDICTED: potassium/sodium hyperpolarization-activated cyclic nucleotide-gated channel 1-like [Danio rerio]	1318.71	497.013	2140.41	4.30654	2.10653	0.00178384	0.122055
Bot_c8114	Unclassifiable EST	No hits found	No hits found	No hits found	No hits found	26.2697	5.11836	47.421	9.26488	3.21177	0.00179053	0.122272
Bot_c8124	EF-hand calcium-binding domain-containing protein 8	PREDICTED: WD repeat-containing protein on Y chromosome-like [Ciona intestinalis]	S-CaBP1 [Mus musculus]	No hits found	Zgc:112300 [Danio rerio]	13.439	1.23563	25.6424	20.7526	4.37522	0.00188864	0.128785
Bot_rep_c35777	Unclassifiable EST	No hits found	No hits found	No hits found	No hits found	376.344	135.443	617.246	4.55723	2.18816	0.00189268	0.128873
Bot_c736	Suppressor of tumorigenicity 14 protein	PREDICTED: uncharacterized protein LOC100175526 [Ciona intestinalis]	transmembrane protease serine 6 [Mus musculus]	corin isoform B [Drosophila melanogaster]	PREDICTED: suppressor of tumorigenicity 14 protein-like [Danio rerio]	312.137	117.448	506.826	4.31533	2.10947	0.00190243	0.129349
Bot_rep_c35573	Unclassifiable EST	No hits found	No hits found	No hits found	No hits found	539.388	1074.9	3.87755	0.00360736	-8.11484	0.00191499	0.130014
Bot_c19332	C-type mannose receptor 2	PREDICTED: CD209 antigen-like [Ciona intestinalis]	lectin lambda [Mus musculus]	No hits found	PREDICTED: c-type mannose receptor 2 isoform 1 [Danio rerio]	14.1605	1.44296	26.878	18.6269	4.21932	0.00193848	0.131419
Bot_c27423	5'-AMP-activated protein kinase subunit beta-1	PREDICTED: 5'-AMP-activated protein kinase subunit beta-1 [Ciona intestinalis]	Prkab2 protein [Mus musculus]	GH26685p [Drosophila melanogaster]	Prkab1b protein [Danio rerio]	53.0961	8.08568	98.1064	12.1334	3.60091	0.00194778	0.131859
Bot_c4908	Unclassifiable EST	No hits found	No hits found	No hits found	No hits found	61.4766	18.7321	104.221	5.56378	2.47607	0.00196015	0.132505
Bot_rep_c49727	Tubulin beta-2C chain	PREDICTED: tubulin beta chain [Ciona intestinalis]	unnamed protein product [Mus musculus]	60C beta tubulin [Drosophila melanogaster]	uncharacterized protein LOC767806 [Danio rerio]	34.5832	8.08568	61.0807	7.55418	2.91728	0.00196603	0.132711
Bot_rep_c39878	Unclassifiable EST	No hits found	No hits found	No hits found	No hits found	24.0083	48.0166	0	0	#NAME?	0.00199906	0.134747
Bot_rep_c46225	cAMP and cAMP-inhibited cGMP 3',5'-cyclic phosphodiesterase 10A	PREDICTED: cAMP and cAMP-inhibited cGMP 3' 5'-cyclic phosphodiesterase 10A-like [Ciona intestinalis]	unnamed protein product [Mus musculus]	GH27433p [Drosophila melanogaster]	cAMP and cAMP-inhibited cGMP 3' 5'-cyclic phosphodiesterase 10A [Danio rerio]	85.1405	0.721482	169.559	235.015	7.87661	0.00201427	0.135383
Bot_rep_c52194	Lipoxygenase homology domain-containing protein 1	PREDICTED: lipoxygenase homology domain-containing protein 1-like [Ciona intestinalis]	unnamed protein product [Mus musculus]	No hits found	arachidonate 5-lipoxygenase [Danio rerio]	410.307	2.16445	818.449	378.133	8.56275	0.00201173	0.135383
CAP3_round1_contig_8549	Unclassifiable EST	No hits found	No hits found	No hits found	No hits found	526.384	849.175	203.594	0.239755	-2.06037	0.00204511	0.13726
Bot_rep_c35634	Intelectin-2	PREDICTED: intelectin-1b-like [Ciona intestinalis]	Itln1 protein [Mus musculus]	No hits found	intelectin 2 precursor [Danio rerio]	563.382	191.974	934.79	4.86935	2.28373	0.00205535	0.137608
CAP3_round1_contig_5879	Protein NLRC3	PREDICTED: uncharacterized protein C14orf166B homolog isoform 1 [Ciona intestinalis]	No hits found	No hits found	PREDICTED: leucine-rich repeat-containing protein LOC400891-like [Danio rerio]	515.426	195.642	835.211	4.26908	2.09392	0.00205617	0.137608
CAP3_round1_contig_4945	Unclassifiable EST	PREDICTED: uncharacterized protein LOC100178891 [Ciona intestinalis]	No hits found	No hits found	No hits found	14.1707	0	28.3414	Inf	Inf	0.00206541	0.13803
Bot_c22097	Gametocyte-specific factor 1	PREDICTED: uncharacterized protein LOC100176891 [Ciona intestinalis]	gametocyte-specific factor 1 [Mus musculus]	CG34283 [Drosophila melanogaster]	gametocyte-specific factor 1 [Danio rerio]	111.394	36.059	186.729	5.17842	2.37251	0.00207819	0.138686
Bot_c1397	Unclassifiable EST	No hits found	No hits found	No hits found	No hits found	188.733	71.575	305.89	4.2737	2.09549	0.00212695	0.141738
Bot_rep_c38944	Unclassifiable EST	No hits found	No hits found	No hits found	No hits found	53.8329	90.8576	16.8081	0.184993	-2.43445	0.00215516	0.143414
Bot_c21508	Unclassifiable EST	PREDICTED: uncharacterized protein LOC100186076 [Ciona intestinalis]	No hits found	No hits found	si:dkey-29d8.3 [Danio rerio]	7.56064	15.1213	0	0	#NAME?	0.00216377	0.143783
Bot_c8133	Unclassifiable EST	No hits found	No hits found	No hits found	No hits found	165.84	11.0262	320.654	29.0811	4.86201	0.00217459	0.144298
Bot_c32946	Unclassifiable EST	No hits found	No hits found	No hits found	No hits found	13.1359	1.44296	24.8289	17.2069	4.10491	0.00218535	0.144807
Bot_rep_c58346	Putative deoxyribose-phosphate aldolase	PREDICTED: putative deoxyribose-phosphate aldolase-like [Ciona intestinalis]	unnamed protein product [Mus musculus]	No hits found	putative deoxyribose-phosphate aldolase [Danio rerio]	75.5662	23.8454	127.287	5.338	2.4163	0.0021986	0.14548
Bot_c13539	Unclassifiable EST	No hits found	No hits found	No hits found	No hits found	10.4846	0.721482	20.2476	28.0639	4.81064	0.00220184	0.145489
Bot_c9281	Unclassifiable EST	No hits found	No hits found	No hits found	No hits found	30.3965	1.44296	59.3501	41.1307	5.36214	0.00221491	0.145737
CAP3_round1_contig_5497	Kelch-like protein 28	PREDICTED: kelch-like protein 12-like [Ciona intestinalis]	unnamed protein product [Mus musculus]	AT24465p partial [Drosophila melanogaster]	PREDICTED: kelch-like 13-like [Danio rerio]	707.593	268.517	1146.67	4.27037	2.09436	0.00220932	0.145737
CCTT13128.g1	Unclassifiable EST	No hits found	No hits found	No hits found	No hits found	36.0612	63.8008	8.32168	0.130432	-2.93863	0.00221319	0.145737
Bot_c34697	Calcium/calmodulin-dependent protein kinase type II subunit delta	PREDICTED: calcium/calmodulin-dependent protein kinase type II subunit delta-like [Ciona intestinalis]	unnamed protein product [Mus musculus]	IP15240p [Drosophila melanogaster]	LOC562064 protein [Danio rerio]	1387.92	544.599	2231.25	4.09705	2.03459	0.00222228	0.146017
Bot_c21874	Unclassifiable EST	No hits found	No hits found	No hits found	No hits found	23.872	4.95591	42.788	8.63373	3.10998	0.00223327	0.146534
Bot_rep_c54678	Unclassifiable EST	PREDICTED: uncharacterized protein LOC100181946 isoform 1 [Ciona intestinalis]	No hits found	No hits found	No hits found	370.654	141.092	600.216	4.25407	2.08884	0.00226449	0.148375
Bot_c17234	Mucin-3A	No hits found	No hits found	No hits found	No hits found	15.2564	1.95711	28.5556	14.5907	3.86698	0.0022973	0.149982
Bot_c6514	Unclassifiable EST	No hits found	No hits found	No hits found	No hits found	19.4826	2.92243	36.0427	12.3331	3.62447	0.00230051	0.149982
Bot_c9453	Calcyphosin-like protein	PREDICTED: calglandulin-like [Ciona intestinalis]	No hits found	No hits found	Zgc:110369 [Danio rerio]	24.2572	4.81155	43.7029	9.08291	3.18315	0.00230181	0.149982
CAP3_round1_contig_2477	Semaphorin-3C	PREDICTED: uncharacterized protein LOC100178887 [Ciona intestinalis]	semaphorin-3C precursor [Mus musculus]	Sema-2a isoform D [Drosophila melanogaster]	Sema4e protein [Danio rerio]	551.393	106.582	996.204	9.34683	3.22448	0.00229986	0.149982
CAP3_round1_contig_4923	Unclassifiable EST	No hits found	No hits found	No hits found	No hits found	31.95	6.59783	57.3023	8.68502	3.11853	0.00231555	0.150646
CAP3_round1_contig_5697	X-ray repair cross-complementing protein 5	zinc finger protein ZF(C2H2)-102 [Ciona intestinalis]	unnamed protein product [Mus musculus]	No hits found	Xrcc5 protein [Danio rerio]	240.532	89.2864	391.778	4.38787	2.13352	0.00231842	0.150646
Bot_c20397	Unclassifiable EST	No hits found	No hits found	No hits found	No hits found	64.2509	17.3983	111.103	6.38589	2.67489	0.00232205	0.150673
CAP3_round1_contig_2260	ADP-ribosylation factor-like protein 13B	PREDICTED: ADP-ribosylation factor-like 13b-like [Ciona intestinalis]	unnamed protein product [Mus musculus]	ADP ribosylation factor 84F [Drosophila melanogaster]	Zgc:123149 protein [Danio rerio]	203.704	76.3299	331.078	4.33746	2.11685	0.00232953	0.15095
CAP3_round1_contig_7460	Unclassifiable EST	PREDICTED: polycystic kidney disease protein 1-like 2-like [Ciona intestinalis]	No hits found	No hits found	No hits found	42.5327	12.1443	72.921	6.00457	2.58606	0.00233745	0.151254
Bot_rep_c50917	Erythrocyte band 7 integral membrane protein	PREDICTED: mechanosensory protein 2 isoform 2 [Ciona intestinalis]	erthyrocyte band 7 integral membrane protein protein 7.2B stomatin [Mus musculus]	CG42540 isoform B [Drosophila melanogaster]	Stom protein [Danio rerio]	7.10303	0	14.2061	Inf	Inf	0.00234858	0.151765
Bot_rep_c49496	OTU domain-containing protein 1	No hits found	mCG10199 [Mus musculus]	No hits found	No hits found	100.249	34.2764	166.221	4.84942	2.27781	0.00235307	0.151846
CAP3_round1_contig_5499	Lamin-B receptor	PREDICTED: lamin-B receptor-like [Ciona intestinalis]	C-14 sterol reductase [Mus musculus]	lamin B receptor isoform A [Drosophila melanogaster]	delta(14)-sterol reductase [Danio rerio]	607.589	224.041	991.138	4.42392	2.14533	0.00236178	0.152198
CAP3_round1_contig_5884	ATP-binding cassette sub-family A member 3	PREDICTED: ATP-binding cassette sub-family A member 3-like [Ciona intestinalis]	ATP-binding cassette transporter ABCA3 [Mus musculus]	CG1718 isoform B [Drosophila melanogaster]	ATP-binding cassette sub-family A (ABC1) member 1B [Danio rerio]	970.933	375.398	1566.47	4.17281	2.06102	0.00239458	0.1541
Bot_rep_c48324	Receptor expression-enhancing protein 5	PREDICTED: receptor expression-enhancing protein 5-like [Ciona intestinalis]	receptor expression-enhancing protein 5 [Mus musculus]	GM14577p [Drosophila melanogaster]	receptor accessory protein 6 [Danio rerio]	725.427	292.236	1158.62	3.96467	1.9872	0.00247235	0.158887
CAP3_round1_contig_2356	Coiled-coil domain-containing protein 23	PREDICTED: uncharacterized protein LOC100183518 [Ciona intestinalis]	No hits found	No hits found	No hits found	283.872	105.305	462.439	4.39141	2.13468	0.0024758	0.158892
Bot_c6026	Unclassifiable EST	No hits found	No hits found	No hits found	No hits found	298.368	111.287	485.448	4.36212	2.12503	0.00248384	0.159189
Bot_c2503	Unclassifiable EST	No hits found	No hits found	No hits found	No hits found	69.3878	22.8586	115.917	5.07103	2.34228	0.00252561	0.161646
Bot_rep_c41696	Unclassifiable EST	No hits found	No hits found	No hits found	No hits found	68.0042	22.0508	113.958	5.16797	2.3696	0.00258501	0.165222
Bot_c888	Unclassifiable EST	No hits found	No hits found	No hits found	No hits found	248.518	97.1552	399.88	4.11589	2.04121	0.00259452	0.165604
CAP3_round1_contig_8486	Unclassifiable EST	PREDICTED: uncharacterized protein LOC100176896 [Ciona intestinalis]	No hits found	No hits found	No hits found	460.241	182.343	738.138	4.04808	2.01724	0.00261472	0.166667
Bot_rep_c58315	Tubulin beta-2C chain	PREDICTED: tubulin beta chain [Ciona intestinalis]	tubulin beta-4B chain [Mus musculus]	beta-Tubulin at 56D isoform B [Drosophila melanogaster]	Zgc:55461 [Danio rerio]	2160.14	853.157	3467.13	4.06388	2.02286	0.00263644	0.167824
Bot_c16007	Unclassifiable EST	PREDICTED: uncharacterized protein LOC100176164 [Ciona intestinalis]	No hits found	RecName: Full=WD repeat-containing protein on Y chromosome; Short=WD40 Y	No hits found	227.976	90.3289	365.622	4.04768	2.01709	0.00264464	0.168117
Bot_rep_c35860	Unclassifiable EST	No hits found	No hits found	No hits found	No hits found	206.584	412.061	1.10787	0.00268861	-8.53892	0.00265105	0.168297
Bot_rep_c53982	Unclassifiable EST	transmembrane protein Vc20 [Ciona intestinalis]	No hits found	No hits found	No hits found	1443.04	579.179	2306.9	3.98306	1.99388	0.00268958	0.170512
Bot_c8144	Ficolin-1	PREDICTED: fibrinogen C domain-containing protein 1-like [Ciona intestinalis]	fibrinogen C domain-containing protein 1 [Mus musculus]	CG5550 isoform B [Drosophila melanogaster]	PREDICTED: fibrinogen C domain-containing protein 1 [Danio rerio]	31.0387	0	62.0774	Inf	Inf	0.00272429	0.17248
Bot_c29788	Adenylate cyclase type 10	PREDICTED: adenylate cyclase type 10-like [Ciona intestinalis]	soluble adenylyl cyclase brain isoform [Mus musculus]	No hits found	No hits found	21.1779	4.23443	38.1213	9.00269	3.17036	0.00273947	0.173207
Bot_c23642	Unclassifiable EST	No hits found	No hits found	No hits found	No hits found	51.7583	14.846	88.6707	5.97272	2.57839	0.00277273	0.175074
Bot_rep_c54921	Uncharacterized protein C9orf9	PREDICTED: uncharacterized protein C9orf9 homolog [Ciona intestinalis]	uncharacterized protein C9orf9 homolog [Mus musculus]	No hits found	uncharacterized protein LOC791588 [Danio rerio]	97.1831	35.2601	159.106	4.51235	2.17388	0.00282679	0.178248
Bot_c9264	Unclassifiable EST	No hits found	No hits found	No hits found	No hits found	29.4845	4.73518	54.2339	11.4534	3.5177	0.00283299	0.178398
CAP3_round1_contig_7282	Angiopoietin-related protein 2	PREDICTED: tenascin-like [Ciona intestinalis]	tenascin-X [Mus musculus]	CG8642 [Drosophila melanogaster]	tenascin-R precursor [Danio rerio]	67.8871	113.766	22.0087	0.193457	-2.36992	0.00284634	0.178999
Bot_c16670	Unclassifiable EST	No hits found	No hits found	No hits found	No hits found	21.8033	1.41148	42.1951	29.8943	4.9018	0.0028816	0.180974
Bot_c10402	Unclassifiable EST	PREDICTED: uncharacterized protein LOC100175270 [Ciona intestinalis]	No hits found	No hits found	No hits found	10.1322	0.721482	19.5428	27.0871	4.75953	0.00291298	0.1827
Bot_c9016	Unclassifiable EST	No hits found	No hits found	No hits found	No hits found	25.4622	5.77186	45.1525	7.82288	2.9677	0.00292263	0.183061
Bot_c10389	Unclassifiable EST	No hits found	No hits found	No hits found	No hits found	9.8902	19.7804	0	0	#NAME?	0.0029666	0.185566
Bot_c18988	Unclassifiable EST	No hits found	No hits found	No hits found	No hits found	110.838	21.4371	200.239	9.34076	3.22354	0.00297951	0.186126
Bot_rep_c37124	Unclassifiable EST	No hits found	No hits found	No hits found	No hits found	43.3905	78.8909	7.89017	0.100014	-3.32173	0.00299421	0.186796
Bot_c5635	Unclassifiable EST	No hits found	No hits found	No hits found	No hits found	6.76117	0	13.5223	Inf	Inf	0.00301289	0.186967
CAP3_round1_contig_8082	Unclassifiable EST	No hits found	No hits found	No hits found	No hits found	342.712	547.286	138.138	0.252406	-1.98618	0.00300509	0.186967
CAP3_round1_contig_8745	Unclassifiable EST	No hits found	No hits found	No hits found	No hits found	100.194	34.3444	166.043	4.83466	2.27341	0.00300457	0.186967
CAP3_round1_contig_9474	Acidic repeat-containing protein	No hits found	No hits found	No hits found	No hits found	88.7705	7.90482	169.636	21.4598	4.42357	0.0030112	0.186967
CAP3_round1_contig_7272	G2/mitotic-specific cyclin-B3	PREDICTED: G2/mitotic-specific cyclin-B3 isoform 2 [Ciona intestinalis]	cyclin B3 [Mus musculus]	cyclin B3 isoform A [Drosophila melanogaster]	G2/mitotic-specific cyclin-B3 [Danio rerio]	1092.94	433.362	1752.51	4.044	2.01578	0.00302424	0.187423
CAP3_round1_contig_5272	Protein FAM188B	PREDICTED: protein FAM188B-like [Ciona intestinalis]	No hits found	No hits found	No hits found	51.0355	16.1034	85.9677	5.33849	2.41643	0.00313785	0.194207
Bot_c13085	Bromodomain-containing protein 8	PREDICTED: uncharacterized protein LOC100175561 [Ciona intestinalis]	Brd8 protein partial [Mus musculus]	CG7154 [Drosophila melanogaster]	bromodomain-containing protein 8 [Danio rerio]	160.21	57.9258	262.494	4.53156	2.18001	0.00320708	0.198231
Bot_c8508	Unclassifiable EST	No hits found	No hits found	No hits found	No hits found	20.9494	3.70689	38.192	10.303	3.36499	0.00321184	0.198264
Bot_rep_c49546	Unclassifiable EST	PREDICTED: uncharacterized protein LOC100175254 [Ciona intestinalis]	No hits found	No hits found	No hits found	125.254	16.085	234.422	14.574	3.86533	0.00323481	0.199419
Bot_c34782	Unclassifiable EST	No hits found	No hits found	No hits found	No hits found	181.878	0.514146	363.243	706.497	9.46454	0.0032414	0.199563
Bot_c22268	Unclassifiable EST	PREDICTED: uncharacterized protein LOC100182273 [Ciona intestinalis]	histone H1oo [Mus musculus]	No hits found	linker histone H1M [Danio rerio]	175.95	66.0048	285.895	4.33142	2.11484	0.00324961	0.199806
Bot_c10341	Unclassifiable EST	No hits found	No hits found	No hits found	No hits found	9.28813	18.5763	0	0	#NAME?	0.00326091	0.200238
Bot_c19724	Unclassifiable EST	No hits found	No hits found	No hits found	No hits found	16.2744	2.10147	30.4474	14.4886	3.85685	0.003277	0.200964
Bot_rep_c40260	Unclassifiable EST	No hits found	No hits found	No hits found	No hits found	8.14969	0	16.2994	Inf	Inf	0.00333399	0.204191
Bot_c10221	Unclassifiable EST	No hits found	No hits found	No hits found	No hits found	9.96281	0.721482	19.2041	26.6176	4.73431	0.00335134	0.204987
Bot_c17779	Unclassifiable EST	No hits found	No hits found	No hits found	No hits found	24.2721	48.5441	0	0	#NAME?	0.00335647	0.205033
Bot_c28131	Unclassifiable EST	PREDICTED: collectin-10-like [Ciona intestinalis]	No hits found	RT02492p [Drosophila melanogaster]	No hits found	28.7223	6.38548	51.0592	7.99614	2.9993	0.00342141	0.208728
Bot_c20463	Unclassifiable EST	No hits found	No hits found	No hits found	No hits found	102.745	35.2614	170.228	4.82759	2.2713	0.0034838	0.211971
Bot_c31590	Unclassifiable EST	No hits found	No hits found	No hits found	No hits found	8.34106	16.6821	0	0	#NAME?	0.00348812	0.211971
Bot_c6150	Unclassifiable EST	PREDICTED: uncharacterized protein LOC100186864 [Ciona intestinalis]	No hits found	No hits found	No hits found	48.3362	13.5822	83.0901	6.11757	2.61296	0.00348357	0.211971
Bot_c7030	Unclassifiable EST	No hits found	No hits found	No hits found	No hits found	14.8233	0	29.6465	Inf	Inf	0.00349717	0.212246
Bot_c16487	Amyotrophic lateral sclerosis 2 chromosomal region candidate gene	PREDICTED: uncharacterized protein LOC100175453 [Ciona intestinalis]	amyotrophic lateral sclerosis 2 (juvenile) chromosome region candidate 11 [Mus musculus]	No hits found	No hits found	47.6768	14.2638	81.0898	5.685	2.50716	0.00352553	0.213691
Bot_c9043	Mpv17-like protein 2	PREDICTED: mpv17-like protein 2-like [Ciona intestinalis]	mpv17-like protein 2 [Mus musculus]	CG1662 [Drosophila melanogaster]	mpv17-like protein 2 [Danio rerio]	180.823	72.9678	288.679	3.95626	1.98414	0.00357227	0.215786
Bot_rep_c48594	Carbohydrate sulfotransferase 4	PREDICTED: carbohydrate sulfotransferase 3-like [Ciona intestinalis]	carbohydrate sulfotransferase 5 precursor [Mus musculus]	CG31637 [Drosophila melanogaster]	uncharacterized protein LOC100170782 [Danio rerio]	188.584	33.5649	343.603	10.2369	3.35571	0.00357116	0.215786
Bot_rep_c48997	Unclassifiable EST	No hits found	No hits found	No hits found	No hits found	52.8978	5.87635	99.9193	17.0037	4.08777	0.00357389	0.215786
Bot_rep_c54934	Delta-like protein 1	PREDICTED: uncharacterized protein LOC100179854 [Ciona intestinalis]	milk fat globule membrane protein E8 [Mus musculus]	Notch growth factor [Drosophila melanogaster]	delta-like protein A [Danio rerio]	366.709	147.099	586.318	3.98587	1.99489	0.00358156	0.215971
454_debris_rep_c1164	Unclassifiable EST	No hits found	No hits found	No hits found	No hits found	706.992	1140.87	273.111	0.239388	-2.06258	0.00361463	0.217649
Bot_c14706	Unclassifiable EST	No hits found	No hits found	No hits found	No hits found	13.3134	26.6268	0	0	#NAME?	0.00361867	0.217649
CAP3_round1_contig_6676	Unclassifiable EST	No hits found	No hits found	No hits found	No hits found	77.6799	3.19274	152.167	47.6604	5.57472	0.00364026	0.218668
Bot_c18573	Unclassifiable EST	No hits found	No hits found	No hits found	No hits found	39.6338	3.19274	76.0748	23.8274	4.57455	0.00364691	0.218786
Bot_c14160	Unclassifiable EST	No hits found	No hits found	No hits found	No hits found	11.8524	1.44296	22.2618	15.4278	3.94746	0.00369673	0.221492
Bot_c4567	Unclassifiable EST	No hits found	No hits found	No hits found	No hits found	177.841	69.5396	286.143	4.11482	2.04083	0.00378428	0.226449
Bot_c33079	Unclassifiable EST	No hits found	No hits found	No hits found	No hits found	6.71793	0	13.4359	Inf	Inf	0.00379307	0.226628
Bot_rep_c52288	Protein FAM18A	PREDICTED: protein FAM18B1-like [Ciona intestinalis]	Golgi apparatus membrane protein TVP23 homolog B [Mus musculus]	CG5021 isoform D [Drosophila melanogaster]	trans-golgi network vesicle protein 23 homolog B [Danio rerio]	64.0164	21.0241	107.009	5.08981	2.34761	0.00379693	0.226628
Bot_c2901	Estradiol 17-beta-dehydrogenase 8	PREDICTED: estradiol 17-beta-dehydrogenase 8-like [Ciona intestinalis]	H2-K region expressed gene 6 isoform CRA_a [Mus musculus]	CG3603 isoform A [Drosophila melanogaster]	estradiol 17-beta-dehydrogenase 8 [Danio rerio]	60.8331	18.994	102.672	5.40551	2.43443	0.00381198	0.227236
Bot_c10102	Dynein heavy chain 9, axonemal	PREDICTED: dynein beta chain ciliary-like partial [Ciona intestinalis]	dynein heavy chain 9 axonemal [Mus musculus]	dynein [Drosophila melanogaster]	dynein heavy chain 9-related protein [Danio rerio]	14.1736	1.02829	27.319	26.5673	4.73158	0.00382202	0.227546
Bot_rep_c45862	Unclassifiable EST	No hits found	No hits found	No hits found	No hits found	47.9021	2.75998	93.0442	33.7119	5.07519	0.00383958	0.228302
Bot_c397	Unclassifiable EST	No hits found	No hits found	No hits found	No hits found	382.879	158.921	606.837	3.81849	1.933	0.00388191	0.230527
CAP3_round1_contig_5152	ATP-binding cassette sub-family A member 3	PREDICTED: ATP-binding cassette sub-family A member 3-like [Ciona intestinalis]	unnamed protein product [Mus musculus]	No hits found	No hits found	61.457	18.9092	104.005	5.50021	2.45949	0.00391023	0.231915
Bot_c17200	Protein phosphatase 1 regulatory subunit 3B	No hits found	protein phosphatase 1 regulatory (inhibitor) subunit 3B isoform CRA_a [Mus musculus]	No hits found	protein phosphatase 1 regulatory subunit 3B [Danio rerio]	43.3574	3.85125	82.8636	21.516	4.42734	0.00395668	0.233489
Bot_c17509	Unclassifiable EST	No hits found	No hits found	No hits found	No hits found	16.0351	2.61562	29.4546	11.261	3.49327	0.00395212	0.233489
Bot_c22330	Unclassifiable EST	PREDICTED: carbohydrate sulfotransferase 3-like [Ciona intestinalis]	No hits found	CG31637 [Drosophila melanogaster]	No hits found	114.272	0	228.543	Inf	Inf	0.00395485	0.233489
Bot_rep_c37587	Unclassifiable EST	No hits found	No hits found	No hits found	No hits found	24.5426	5.63251	43.4528	7.71464	2.9476	0.00394482	0.233489
Bot_c8149	Gap junction gamma-1 protein	PREDICTED: gap junction alpha-4 protein [Ciona intestinalis]	gap junction protein connexin45 [Mus musculus]	No hits found	PREDICTED: gap junction delta-2 protein-like [Danio rerio]	18.4915	3.12976	33.8533	10.8166	3.43517	0.00396824	0.233877
Bot_rep_c52352	Carbohydrate sulfotransferase 4	PREDICTED: carbohydrate sulfotransferase 3-like [Ciona intestinalis]	RecName: Full=Carbohydrate sulfotransferase 4; AltName: Full=Galactose/N-acetylglucosamine/N-acetylglucosamine 6-O-sulfotransferase 3; Short=GST-3; AltName: Full=High endothelial cells N-acetylglucosamine 6-O-sulfotransferase; Short=HEC-GlcNAc6ST; AltName: Full=L-selectin ligand sulfotransferase; Short=LSST; AltName: Full=N-acetylglucosamine 6-O-sulfotransferase 2; Short=GlcNAc6ST-2; Short=Gn6st-2	No hits found	uncharacterized protein LOC100170782 [Danio rerio]	76.5269	11.6666	141.387	12.119	3.59919	0.00399127	0.234939
Bot_c5120	Unclassifiable EST	No hits found	No hits found	No hits found	No hits found	220.496	82.7631	358.23	4.32837	2.11382	0.00404834	0.238
Bot_c9370	EF-hand calcium-binding domain-containing protein 6	PREDICTED: EF-hand calcium-binding domain-containing protein 6-like [Ciona intestinalis]	Glycerol phosphate dehydrogenase 2 mitochondrial [Mus musculus]	calmodulin isoform A [Drosophila melanogaster]	calmodulin 3a [Danio rerio]	58.542	17.9623	99.1217	5.51831	2.46423	0.00405478	0.23808
CAP3_round1_contig_4131	Unclassifiable EST	No hits found	No hits found	No hits found	No hits found	78.5784	27.6203	129.536	4.6899	2.22956	0.00410264	0.240462
CAP3_round1_contig_9105	Unclassifiable EST	No hits found	No hits found	No hits found	No hits found	471.066	760.332	181.799	0.239105	-2.06428	0.00410559	0.240462
Bot_c10421	Unclassifiable EST	No hits found	No hits found	No hits found	No hits found	7.049	14.098	0	0	#NAME?	0.00416605	0.243698
Bot_rep_c46149	Plasma kallikrein	PREDICTED: mannan-binding lectin serine protease 1-like [Ciona intestinalis]	plasma kallikrein [Mus musculus]	CG8172 isoform D [Drosophila melanogaster]	transmembrane protease serine 4b [Danio rerio]	29.618	0	59.236	Inf	Inf	0.00418759	0.24439
CAP3_round1_contig_5206	Unclassifiable EST	No hits found	No hits found	No hits found	No hits found	72.7038	17.5333	127.874	7.29325	2.86656	0.00418829	0.24439
Bot_c3262	Unclassifiable EST	No hits found	No hits found	No hits found	No hits found	40.0038	2.40828	77.5992	32.2218	5.00997	0.00425539	0.247997
CAP3_round1_contig_2441	Dual specificity tyrosine-phosphorylation-regulated kinase 4	PREDICTED: LOW QUALITY PROTEIN: uncharacterized protein LOC100176948 [Ciona intestinalis]	dual specificity tyrosine-phosphorylation-regulated kinase 4 [Mus musculus]	smell impaired 35A isoform A [Drosophila melanogaster]	PREDICTED: dual specificity tyrosine-phosphorylation-regulated kinase 4 [Danio rerio]	1432.35	594.097	2270.6	3.82193	1.9343	0.0042788	0.249052
CAP3_round1_contig_2325	Unclassifiable EST	PREDICTED: glutathione gamma-glutamylcysteinyltransferase 1-like [Ciona intestinalis]	No hits found	No hits found	No hits found	26.1171	6.22804	46.0062	7.38694	2.88498	0.00429023	0.249407
Bot_c6023	Unclassifiable EST	PREDICTED: uncharacterized protein LOC100185784 [Ciona intestinalis]	No hits found	No hits found	No hits found	30.988	8.21163	53.7643	6.54734	2.71091	0.00435436	0.252822
Bot_c2974	Filaggrin	No hits found	No hits found	No hits found	No hits found	51.8461	4.29741	99.3949	23.129	4.53163	0.00436874	0.253344
Bot_c26619	C3 and PZP-like alpha-2-macroglobulin domain-containing protein 8	alpha-2-macroglobulin homologue precursor [Ciona intestinalis]	mCG132226 isoform CRA_b [Mus musculus]	thiolester containing protein I [Drosophila melanogaster]	alpha-2-macroglobulin-like precursor [Danio rerio]	9.34081	0.721482	17.9601	24.8934	4.63769	0.00438554	0.25384
Bot_c962	Unclassifiable EST	No hits found	No hits found	No hits found	No hits found	288.481	104.925	472.037	4.49882	2.16955	0.00439025	0.25384
CAP3_round1_contig_7559	Unclassifiable EST	PREDICTED: uncharacterized protein LOC100176896 [Ciona intestinalis]	No hits found	No hits found	No hits found	632.93	260.798	1005.06	3.85379	1.94628	0.00439354	0.25384
Bot_rep_c42864	Unclassifiable EST	No hits found	No hits found	No hits found	No hits found	46.4065	80.6212	12.1919	0.151224	-2.72524	0.00442066	0.255093
Bot_c9045	Unclassifiable EST	PREDICTED: uncharacterized protein LOC101243083 [Ciona intestinalis]	unnamed protein product [Mus musculus]	MIP02663p [Drosophila melanogaster]	uncharacterized protein LOC100191015 [Danio rerio]	40.433	12.8607	68.0053	5.28782	2.40267	0.00443746	0.255748
Bot_c32912	Unclassifiable EST	No hits found	No hits found	No hits found	No hits found	6.58181	0	13.1636	Inf	Inf	0.00445535	0.256319
Bot_c4009	Hemicentin-1	PREDICTED: A disintegrin and metalloproteinase with thrombospondin motifs 9-like [Ciona intestinalis]	hemicentin 1 precursor [Mus musculus]	semaphorin 5C [Drosophila melanogaster]	PREDICTED: brain-specific angiogenesis inhibitor 3 [Danio rerio]	384.11	77.7112	690.509	8.88558	3.15147	0.00445829	0.256319
454_debris_rep_c1676	Tubulin beta-2C chain	PREDICTED: tubulin beta chain [Ciona intestinalis]	mCG20287 [Mus musculus]	beta-Tubulin at 56D isoform B [Drosophila melanogaster]	Zgc:55461 [Danio rerio]	228.496	83.665	373.326	4.46216	2.15774	0.0045244	0.259618
CAP3_round1_contig_4960	Trichohyalin	No hits found	No hits found	No hits found	No hits found	22.3617	5.05539	39.668	7.84668	2.97208	0.00452989	0.259618
CAP3_round1_contig_737	Protein MCM10 homolog	PREDICTED: protein MCM10 homolog [Ciona intestinalis]	unnamed protein product [Mus musculus]	LD44370p [Drosophila melanogaster]	protein MCM10 homolog [Danio rerio]	690.251	285.835	1094.67	3.82971	1.93723	0.00453227	0.259618
Bot_c19056	Unclassifiable EST	No hits found	No hits found	No hits found	No hits found	110.977	4.23443	217.719	51.4163	5.68415	0.00454653	0.260117
Bot_rep_c45756	28S ribosomal protein S9, mitochondrial	PREDICTED: 28S ribosomal protein S9 mitochondrial [Ciona intestinalis]	mitochondrial ribosomal protein S9 isoform CRA_a [Mus musculus]	mitochondrial ribosomal protein S9 [Drosophila melanogaster]	28S ribosomal protein S9 mitochondrial [Danio rerio]	450.715	706.187	195.242	0.276474	-1.85479	0.00456928	0.260783
CAP3_round1_contig_8092	Actin, cytoplasmic 2	act protein [Ciona intestinalis]	beta-actin [Mus musculus]	Chain A Crystal Structure Of Monomeric Actin In The Adp Bound State	actin cytoplasmic 2 [Danio rerio]	1165.49	356.799	1974.19	5.53305	2.46808	0.00456683	0.260783
CAP3_round1_contig_6847	Protein delta homolog 1	PREDICTED: uncharacterized protein LOC100179854 [Ciona intestinalis]	protein crumbs homolog 2 precursor [Mus musculus]	uninflatable isoform A [Drosophila melanogaster]	DeltaC [Danio rerio]	3415.31	1466.59	5364.04	3.65749	1.87085	0.00461057	0.262819
Bot_rep_c38823	Unclassifiable EST	No hits found	No hits found	No hits found	No hits found	25.6729	6.286	45.0597	7.16826	2.84162	0.00463099	0.263663
Bot_c16076	Unclassifiable EST	No hits found	No hits found	No hits found	No hits found	518.534	211.818	825.25	3.89603	1.962	0.00464044	0.263759
Bot_rep_c42677	Unclassifiable EST	No hits found	No hits found	No hits found	No hits found	25.7542	51.5084	0	0	#NAME?	0.00464391	0.263759
CAP3_round1_contig_4207	Unclassifiable EST	interferon regulatory factor like protein [Ciona intestinalis]	No hits found	No hits found	No hits found	127.254	33.2528	221.255	6.65373	2.73416	0.00467418	0.265157
Bot_c14747	Unclassifiable EST	No hits found	No hits found	No hits found	No hits found	9.39313	0.689995	18.0963	26.2267	4.71296	0.00475046	0.26851
CAP3_round1_contig_5237	Calcium-activated chloride channel regulator 1	PREDICTED: calcium-activated chloride channel regulator 4-like [Ciona intestinalis]	calcium-activated chloride channel CLCA4 [Mus musculus]	No hits found	No hits found	189.993	66.7151	313.271	4.69565	2.23132	0.00473934	0.26851
CCTT46114.g1	Unclassifiable EST	No hits found	No hits found	No hits found	No hits found	14.3379	0	28.6758	Inf	Inf	0.00474599	0.26851
Bot_c13702	Hyaluronan synthase 3	PREDICTED: uncharacterized protein LOC101242576 [Ciona intestinalis]	unnamed protein product [Mus musculus]	chitin synthase 1 partial [Drosophila melanogaster]	novel protein similar to vertebrate CG2666-PC isoform C (kkv) [Danio rerio]	100.922	35.3157	166.527	4.71539	2.23738	0.00479705	0.270817
Bot_rep_c46932	Unclassifiable EST	No hits found	No hits found	No hits found	No hits found	108.748	43.7086	173.788	3.97605	1.99134	0.00481977	0.271773
CAP3_round1_contig_721	Transcription factor RFX4	PREDICTED: RFX-like DNA-binding protein RFX1-like [Ciona intestinalis]	unnamed protein product [Mus musculus]	Rfx isoform I [Drosophila melanogaster]	winged-helix transcription factor RFX4 [Danio rerio]	255.347	87.3038	423.389	4.84961	2.27787	0.00483351	0.27222
CCAO4523.g1	Unclassifiable EST	No hits found	No hits found	No hits found	No hits found	74.5812	27.209	121.953	4.4821	2.16417	0.00492146	0.276841
Bot_c25194	Unclassifiable EST	No hits found	No hits found	No hits found	No hits found	74.2298	24.7762	123.683	4.99203	2.31963	0.00492825	0.276891
Bot_rep_c54412	UPF0609 protein C4orf27	PREDICTED: UPF0609 protein C4orf27 homolog [Ciona intestinalis]	mCG14817 isoform CRA_b [Mus musculus]	CG1218 [Drosophila melanogaster]	RecName: Full=UPF0609 protein C4orf27 homolog	117.39	44.3627	190.418	4.29229	2.10175	0.00493993	0.277215
Bot_c12127	Unclassifiable EST	PREDICTED: uncharacterized protein LOC100185691 [Ciona intestinalis]	No hits found	No hits found	No hits found	50.168	15.5725	84.7636	5.44317	2.44445	0.00497791	0.27868
Bot_rep_c50277	Legumain	PREDICTED: legumain-like [Ciona intestinalis]	legumain precursor [Mus musculus]	EG:133E12.3 [Drosophila melanogaster]	legumain precursor [Danio rerio]	875.483	1437.96	313.008	0.217676	-2.19975	0.00497768	0.27868
Bot_rep_c35452	High affinity copper uptake protein 1	PREDICTED: high affinity copper uptake protein 1-like [Ciona intestinalis]	unnamed protein product [Mus musculus]	copper transporter 1B [Drosophila melanogaster]	solute carrier family 31 (copper transporters) member 1 [Danio rerio]	161.852	12.1757	311.529	25.586	4.67728	0.00501902	0.280646
Bot_c19379	Cation channel sperm-associated protein 2	PREDICTED: cation channel sperm-associated protein 2-like [Ciona intestinalis]	No hits found	No hits found	No hits found	9.14626	0	18.2925	Inf	Inf	0.00505976	0.282588
454_debris_c718	Fibrocystin-L	PREDICTED: fibrocystin-L-like [Ciona intestinalis]	fibrocystin-L precursor [Mus musculus]	No hits found	fibrocystin-L isoform 2 precursor [Danio rerio]	12.0102	1.44296	22.5774	15.6465	3.96777	0.00508361	0.283536
CAP3_round1_contig_3440	Forkhead box protein M1	transcription factor protein [Ciona intestinalis]	winged-helix transcription factor [Mus musculus]	fork head domain DNA binding protein [Drosophila melanogaster]	forkhead box protein M1 [Danio rerio]	84.1659	30.6576	137.674	4.49071	2.16694	0.00508882	0.283536
Bot_rep_c47799	Unclassifiable EST	PREDICTED: uncharacterized protein LOC100182664 [Ciona intestinalis]	No hits found	No hits found	PREDICTED: uncharacterized protein K02A2.6-like [Danio rerio]	175.499	276.544	74.4533	0.269227	-1.8931	0.00511116	0.284443
Bot_c3419	Abnormal spindle-like microcephaly-associated protein	PREDICTED: calmodulin-binding transcription activator 2-like [Ciona intestinalis]	asp (abnormal spindle)-like microcephaly associated (Drosophila) isoform CRA_a [Mus musculus]	LD39479p [Drosophila melanogaster]	abnormal spindle-like microcephaly-associated protein [Danio rerio]	95.6764	34.9808	156.372	4.47023	2.16035	0.00513237	0.285284
Bot_c16361	Unclassifiable EST	No hits found	No hits found	No hits found	No hits found	84.0768	163.579	4.57497	0.027968	-5.16008	0.00515082	0.285633
Bot_c22492	Unclassifiable EST	No hits found	No hits found	No hits found	No hits found	83.8562	2.77807	164.934	59.3702	5.89167	0.00515049	0.285633
CAP3_round1_contig_1457	Scavenger receptor class A member 5	PREDICTED: lysyl oxidase homolog 3 [Ciona intestinalis]	Chain A Crystal Structure Analysis Of The Monomeric Srcr Domain Of Mouse Marco	lysyl oxidase-like 2 [Drosophila melanogaster]	scavenger receptor class A member 5 [Danio rerio]	22.256	5.11836	39.3937	7.69654	2.94421	0.00517858	0.286833
Bot_c24604	Unclassifiable EST	No hits found	No hits found	No hits found	No hits found	235.908	98.9794	372.836	3.76681	1.91334	0.00518915	0.28708
CAP3_round1_contig_8035	Spermatogenesis-associated protein 22	PREDICTED: uncharacterized protein LOC100176238 [Ciona intestinalis]	spermatogenesis-associated protein 22 [Mus musculus]	No hits found	PREDICTED: spermatogenesis-associated protein 22-like [Danio rerio]	129.361	13.5437	245.177	18.1027	4.17814	0.00519947	0.287312
Bot_c27544	Unclassifiable EST	No hits found	No hits found	No hits found	No hits found	9.34029	0.721482	17.9591	24.8919	4.63761	0.00531518	0.293016
Bot_rep_c50536	Gametocyte-specific factor 1	PREDICTED: uncharacterized protein LOC100176891 [Ciona intestinalis]	gametocyte-specific factor 1 [Mus musculus]	CG3893 [Drosophila melanogaster]	Gtsf1 [Danio rerio]	674.694	128.239	1221.15	9.52242	3.25133	0.00531116	0.293016
Bot_c27148	Unclassifiable EST	No hits found	No hits found	No hits found	No hits found	11.3375	1.44296	21.232	14.7142	3.87913	0.00534721	0.29409
Bot_c7806	Kelch-like protein 17	PREDICTED: kelch-like protein diablo-like [Ciona intestinalis]	unnamed protein product [Mus musculus]	diablo isoform A [Drosophila melanogaster]	PREDICTED: kelch-like protein 3 [Danio rerio]	27.1255	6.59783	47.6532	7.22257	2.85251	0.00534714	0.29409
CAP3_round1_contig_2620	Cytoplasmic polyadenylation element-binding protein 1	PREDICTED: cytoplasmic polyadenylation element-binding protein 1-A [Ciona intestinalis]	cytoplasmic polyadenylation element-binding protein 1 isoform 3 [Mus musculus]	oo18 RNA-binding protein isoform F [Drosophila melanogaster]	RecName: Full=Cytoplasmic polyadenylation element-binding protein 1; Short=CPE-BP1; Short=CPE-binding protein 1; Short=CPEB-1; AltName: Full=Orb/CPEB-related RNA-binding protein; AltName: Full=Protein Zorba; AltName: Full=ZOR-1; AltName: Full=Zebrafish orb-type a	771.194	335.438	1206.95	3.59813	1.84725	0.00536598	0.294777
Bot_rep_c47821	Protein chibby homolog 1	PREDICTED: serine/threonine-protein kinase SMG1-like [Ciona intestinalis]	protein chibby homolog 1 [Mus musculus]	No hits found	Chibby homolog 1 (Drosophila) [Danio rerio]	227.262	93.8311	360.694	3.84408	1.94264	0.005374	0.294872
Bot_rep_c35051	Small nuclear ribonucleoprotein Sm D3	PREDICTED: small nuclear ribonucleoprotein Sm D3-like [Ciona intestinalis]	small nuclear ribonucleoprotein Sm D3 [Mus musculus]	small ribonucleoprotein particle protein SmD3 [Drosophila melanogaster]	small nuclear ribonucleoprotein D3 polypeptide like [Danio rerio]	1639.41	721.596	2557.22	3.54384	1.82531	0.00541674	0.296558
Bot_rep_c53340	Unclassifiable EST	PREDICTED: uncharacterized protein C10orf107 homolog [Ciona intestinalis]	uncharacterized protein C10orf107 homolog [Mus musculus]	No hits found	uncharacterized protein LOC100004673 [Danio rerio]	206.975	86.1704	327.779	3.80384	1.92746	0.00541737	0.296558
Bot_c16397	Unclassifiable EST	No hits found	No hits found	No hits found	No hits found	56.2773	10.5569	101.998	9.66168	3.27227	0.00546138	0.298619
Bot_c38870	Unclassifiable EST	No hits found	No hits found	No hits found	No hits found	23.7789	47.5577	0	0	#NAME?	0.00552407	0.300994
Bot_rep_c52032	Unclassifiable EST	No hits found	No hits found	No hits found	No hits found	1003.63	388.089	1619.17	4.17217	2.0608	0.00551447	0.300994
Bot_rep_c56439	Delta-like protein 4	PREDICTED: uncharacterized protein LOC100179854 [Ciona intestinalis]	protein crumbs homolog 2 precursor [Mus musculus]	Notch growth factor [Drosophila melanogaster]	DeltaC [Danio rerio]	1099.63	482.291	1716.97	3.56003	1.83189	0.00551947	0.300994
CAP3_round1_contig_6496	Putative homeodomain transcription factor 2	PREDICTED: putative homeodomain transcription factor 2-like [Ciona intestinalis]	RecName: Full=Putative homeodomain transcription factor 2	phtf [Drosophila melanogaster]	putative homeodomain transcription factor 1 [Danio rerio]	1080.49	457.238	1703.75	3.72617	1.89769	0.00559122	0.3043
Bot_rep_c39660	Acyl-CoA desaturase	PREDICTED: acyl-CoA desaturase-like [Ciona intestinalis]	stearoyl-CoA desaturase [Mus musculus]	fatty acid desaturase [Drosophila melanogaster]	stearoyl-CoA desaturase b [Danio rerio]	20.9845	1.37999	40.5891	29.4126	4.87836	0.00561628	0.304972
CAP3_round1_contig_3336	Calmodulin-regulated spectrin-associated protein 2	PREDICTED: uncharacterized protein LOC100175876 [Ciona intestinalis]	unnamed protein product [Mus musculus]	patronin isoform K [Drosophila melanogaster]	calmodulin-regulated spectrin-associated protein 2 [Danio rerio]	130.316	52.0847	208.546	4.00399	2.00144	0.00561658	0.304972
Bot_rep_c57942	Otoancorin	PREDICTED: otoancorin-like [Ciona intestinalis]	otoancorin precursor [Mus musculus]	No hits found	No hits found	124.987	18.4484	231.525	12.5499	3.6496	0.00565182	0.306531
Bot_c49506	Unclassifiable EST	PREDICTED: uncharacterized protein LOC100182705 [Ciona intestinalis]	No hits found	No hits found	No hits found	21.6662	0	43.3323	Inf	Inf	0.00566177	0.306716
Bot_rep_c46541	Potassium/sodium hyperpolarization-activated cyclic	hyperpolarization-activated cyclic nucleotide channel [Ciona intestinalis]	Chain A Structure And Rearrangements In The Carboxy-Terminal Region Of Spih Channels	RE10840p [Drosophila melanogaster]	PREDICTED: potassium/sodium hyperpolarization-activated cyclic nucleotide-gated channel 1-like [Danio rerio]	54.6026	0.721482	108.484	150.362	7.2323	0.00571847	0.30943
Bot_c9854	Unclassifiable EST	No hits found	No hits found	No hits found	No hits found	7.14943	0	14.2989	Inf	Inf	0.00574739	0.310637
Bot_c26399	Unclassifiable EST	No hits found	No hits found	No hits found	No hits found	20.0796	39.0514	1.10787	0.0283696	-5.13951	0.00577749	0.311905
Bot_rep_c53865	Collagen alpha-1(XI) chain	PREDICTED: uncharacterized protein LOC100180559 [Ciona intestinalis]	Col9a1 protein [Mus musculus]	No hits found	No hits found	590.963	944.538	237.387	0.251326	-1.99237	0.00579599	0.312544
Bot_rep_c35586	Tripartite motif-containing protein 2	PREDICTED: uncharacterized protein LOC100182404 [Ciona intestinalis]	unnamed protein product [Mus musculus]	another B-box affiliate isoform A [Drosophila melanogaster]	tripartite motif-containing protein 2 [Danio rerio]	396.086	171.062	621.11	3.63091	1.86033	0.00580954	0.312915
CAP3_round1_contig_2999	Ankyrin repeat and protein kinase domain-containing protein 1	PREDICTED: receptor-interacting serine/threonine-protein kinase 1-like [Ciona intestinalis]	Ankk1 protein [Mus musculus]	Tak1-like 1 [Drosophila melanogaster]	PREDICTED: ankyrin repeat and protein kinase domain-containing protein 1 [Danio rerio]	15.4748	0.689995	30.2595	43.8547	5.45466	0.00585841	0.315185
Bot_c25255	Kinesin-associated protein 3	PREDICTED: kinesin-associated protein 3 [Ciona intestinalis]	unnamed protein product [Mus musculus]	kinesin associated protein 3 isoform F [Drosophila melanogaster]	kinesin-associated protein 3 [Danio rerio]	10.9178	1.23563	20.6	16.6717	4.05933	0.00586607	0.315236
CAP3_round1_contig_6622	Unclassifiable EST	No hits found	No hits found	No hits found	No hits found	202.111	84.9265	319.296	3.75968	1.91061	0.00587369	0.315284
Bot_rep_c53427	Unclassifiable EST	No hits found	No hits found	No hits found	No hits found	6.20671	0	12.4134	Inf	Inf	0.00589038	0.315819
CCTT31966.b1	ATP-binding cassette sub-family A member 3	PREDICTED: ATP-binding cassette sub-family A member 3-like [Ciona intestinalis]	ATP-binding cassette transporter ABCA3 [Mus musculus]	CG1718 isoform C [Drosophila melanogaster]	ATP-binding cassette sub-family A (ABC1) member 1B [Danio rerio]	87.5966	33.2444	141.949	4.26985	2.09419	0.00591121	0.316574
Bot_c8125	Unclassifiable EST	No hits found	No hits found	No hits found	No hits found	42.4827	14.0964	70.869	5.02747	2.32983	0.00594055	0.317782
Bot_c17692	Unclassifiable EST	No hits found	No hits found	No hits found	No hits found	115.98	202.931	29.0294	0.143051	-2.8054	0.00596217	0.318383
Bot_c18227	Unclassifiable EST	PREDICTED: uncharacterized protein LOC100178184 partial [Ciona intestinalis]	No hits found	No hits found	No hits found	15.9026	2.64711	29.1581	11.0151	3.46141	0.00596536	0.318383
Bot_c16953	Unclassifiable EST	No hits found	No hits found	No hits found	No hits found	141.066	252.457	29.6751	0.117545	-3.08872	0.00604885	0.322401
CAP3_round1_contig_4073	Unclassifiable EST	No hits found	No hits found	No hits found	No hits found	37.6869	2.92243	72.4513	24.7915	4.63177	0.00605438	0.322401
Bot_rep_c38941	Unclassifiable EST	No hits found	No hits found	No hits found	No hits found	120.003	229.405	10.6018	0.0462144	-4.43551	0.0061034	0.324643
CAP3_round1_contig_2219	Hemicentin-2	PREDICTED: hemicentin-1 [Ciona intestinalis]	mCG126042 [Mus musculus]	IP12051p [Drosophila melanogaster]	uncharacterized protein LOC402947 [Danio rerio]	35.8975	9.15516	62.6399	6.84203	2.77443	0.00612516	0.325431
Bot_rep_c45999	Kelch-like protein 2	PREDICTED: kelch-like protein 3-like partial [Ciona intestinalis]	unnamed protein product [Mus musculus]	ring canal protein [Drosophila melanogaster]	PREDICTED: si:ch211-287c11.1 [Danio rerio]	257.832	105.56	410.103	3.88501	1.95792	0.00614331	0.325658
Bot_rep_c53273	Unclassifiable EST	No hits found	No hits found	No hits found	No hits found	101.403	37.5221	165.285	4.40499	2.13914	0.00614163	0.325658
Bot_c29482	Unclassifiable EST	No hits found	No hits found	No hits found	No hits found	25.2374	2.16445	48.3104	22.32	4.48026	0.00616183	0.326271
Bot_rep_c53005	Unclassifiable EST	PREDICTED: uncharacterized protein LOC100181946 isoform 1 [Ciona intestinalis]	No hits found	No hits found	No hits found	492.614	222.336	762.891	3.43125	1.77873	0.00618875	0.327278
CAP3_round1_contig_7477	Unclassifiable EST	No hits found	No hits found	No hits found	No hits found	2078.39	4146.82	9.97084	0.00240445	-8.70007	0.0061948	0.327278
Bot_rep_c35801	Structural maintenance of chromosomes protein 2	No hits found	No hits found	No hits found	No hits found	424.29	837.23	11.3509	0.0135577	-6.20474	0.00625906	0.330301
Bot_c23360	Unclassifiable EST	No hits found	No hits found	No hits found	No hits found	96.8735	192.639	1.10787	0.00575102	-7.44197	0.00626975	0.330493
Bot_c27059	Unclassifiable EST	No hits found	No hits found	No hits found	No hits found	19.1807	3.64391	34.7175	9.52754	3.2521	0.00629561	0.331484
CAP3_round1_contig_2133	Alpha-crystallin B chain	PREDICTED: body wall muscle protein HR-29-like [Ciona intestinalis]	unnamed protein product [Mus musculus]	lethal (2) essential for life isoform A [Drosophila melanogaster]	heat shock protein alpha-crystallin-related b6 [Danio rerio]	499.61	185.129	814.09	4.39743	2.13666	0.00632274	0.332539
Bot_c27835	Unclassifiable EST	No hits found	No hits found	No hits found	No hits found	30.0224	5.43857	54.6063	10.0406	3.32777	0.00638432	0.334279
Bot_c29104	UBX domain-containing protein 10	PREDICTED: UBX domain-containing protein 10-like [Ciona intestinalis]	unnamed protein product [Mus musculus]	No hits found	UBX domain-containing protein 10 [Danio rerio]	25.4792	6.29102	44.6673	7.10017	2.82785	0.00636823	0.334279
Bot_c47776	Unclassifiable EST	No hits found	No hits found	No hits found	No hits found	11.3523	1.44296	21.2616	14.7347	3.88115	0.00637791	0.334279
Bot_c7353	Unclassifiable EST	No hits found	No hits found	No hits found	No hits found	7.46227	0	14.9245	Inf	Inf	0.00637184	0.334279
Bot_c2364	Unclassifiable EST	No hits found	No hits found	No hits found	No hits found	135.187	267.872	2.50272	0.00934296	-6.7419	0.00640133	0.334796
454_debris_c503	Unclassifiable EST	No hits found	No hits found	No hits found	No hits found	25.3551	6.59282	44.1174	6.69175	2.74238	0.00641991	0.335307
Bot_c14186	Unclassifiable EST	No hits found	No hits found	No hits found	No hits found	29.393	7.9728	50.8133	6.37332	2.67205	0.00646231	0.335307
Bot_c2387	Unclassifiable EST	No hits found	No hits found	No hits found	No hits found	386.091	155.877	616.305	3.95378	1.98323	0.00646155	0.335307
Bot_c33197	Unclassifiable EST	No hits found	No hits found	No hits found	No hits found	30.1943	3.12976	57.2588	18.2949	4.19337	0.00643547	0.335307
Bot_c4534	Unclassifiable EST	PREDICTED: uncharacterized protein LOC100174993 [Ciona intestinalis]	No hits found	No hits found	No hits found	12.521	1.54244	23.4995	15.2353	3.92934	0.00645924	0.335307
Bot_rep_c47815	Stearoyl-CoA desaturase 5	PREDICTED: acyl-CoA desaturase-like [Ciona intestinalis]	stearoyl-CoA desaturase 2 [Mus musculus]	fatty acid desaturase 2 [Drosophila melanogaster]	stearoyl-CoA desaturase b [Danio rerio]	320.045	22.2423	617.848	27.7781	4.79587	0.00643078	0.335307
Bot_rep_c50989	Unclassifiable EST	No hits found	No hits found	No hits found	No hits found	165.094	328.39	1.79793	0.00547497	-7.51293	0.00645301	0.335307
Bot_rep_c53643	Unclassifiable EST	No hits found	No hits found	No hits found	No hits found	396.04	776.479	15.5999	0.0200905	-5.63734	0.00646827	0.335307
Bot_c16998	Plasminogen	PREDICTED: plasminogen-like [Ciona intestinalis]	plasminogen [Mus musculus]	CG4386 [Drosophila melanogaster]	plasminogen precursor [Danio rerio]	182.74	10.5934	354.887	33.5006	5.06612	0.00647868	0.335476
Bot_rep_c37863	Unclassifiable EST	No hits found	No hits found	No hits found	No hits found	28.1845	2.26392	54.1051	23.8988	4.57887	0.00649355	0.335875
Bot_rep_c47822	Type III iodothyronine deiodinase	PREDICTED: type I iodothyronine deiodinase-like [Ciona intestinalis]	type III iodothyronine deiodinase [Mus musculus]	No hits found	type III iodothyronine deiodinase-like [Danio rerio]	135.523	48.498	222.548	4.58882	2.19812	0.00655127	0.338487
Bot_c25692	Polypeptide N-acetylgalactosaminyltransferase 13	PREDICTED: polypeptide N-acetylgalactosaminyltransferase 6 [Ciona intestinalis]	unnamed protein product [Mus musculus]	CG30463 isoform E [Drosophila melanogaster]	PREDICTED: polypeptide N-acetylgalactosaminyltransferase 3-like [Danio rerio]	93.1233	186.247	0	0	#NAME?	0.00655878	0.338502
CAP3_round1_contig_5872	Unclassifiable EST	No hits found	No hits found	No hits found	No hits found	9.07911	17.2593	0.898963	0.0520859	-4.26296	0.00657029	0.338724
CAP3_round1_contig_3819	Unclassifiable EST	No hits found	No hits found	No hits found	No hits found	24.9846	7.21482	42.7543	5.9259	2.56703	0.00657873	0.338787
Bot_c22658	Unclassifiable EST	No hits found	No hits found	No hits found	No hits found	54.1737	18.1563	90.1911	4.96749	2.31252	0.00664631	0.341517
Bot_rep_c38477	Unclassifiable EST	No hits found	No hits found	No hits found	No hits found	11.1854	1.20414	21.1666	17.5782	4.13571	0.00664193	0.341517
CAP3_round1_contig_10017	Tubulin beta-2C chain	PREDICTED: tubulin beta chain [Ciona intestinalis]	tubulin beta-4B chain [Mus musculus]	beta-Tubulin at 56D isoform B [Drosophila melanogaster]	Zgc:55461 [Danio rerio]	3941.3	1782.35	6100.25	3.42259	1.77509	0.00667066	0.342393
Bot_rep_c59186	Actin, cytoplasmic 2	act protein [Ciona intestinalis]	unnamed protein product [Mus musculus]	actin 42A [Drosophila melanogaster]	RecName: Full=Actin cytoplasmic 1; AltName: Full=Beta-actin-1; Contains: RecName: Full=Actin cytoplasmic 1 N-terminally processed	393.325	624.561	162.09	0.259526	-1.94605	0.00669475	0.342924
CCTT36647.g1	Unclassifiable EST	No hits found	No hits found	No hits found	No hits found	38.8363	77.1186	0.553935	0.0071829	-7.12122	0.00669562	0.342924
Bot_c3471	E3 ubiquitin-protein ligase CCNB1IP1	PREDICTED: E3 ubiquitin-protein ligase CCNB1IP1-like [Ciona intestinalis]	E3 ubiquitin-protein ligase CCNB1IP1 [Mus musculus]	No hits found	PREDICTED: e3 ubiquitin-protein ligase CCNB1IP1-like [Danio rerio]	26.1003	7.49015	44.7105	5.96924	2.57755	0.00675331	0.345501
Bot_c8093	Ubiquitin carboxyl-terminal hydrolase 44	zinc finger protein 3 [Ciona intestinalis]	ubiquitin carboxyl-terminal hydrolase 49 [Mus musculus]	histone deacetylase 6 isoform A [Drosophila melanogaster]	ubiquitin carboxyl-terminal hydrolase 44 [Danio rerio]	117.952	47.2664	188.637	3.99095	1.99673	0.00676421	0.345682
Bot_c7052	Aldehyde oxidase	PREDICTED: indole-3-acetaldehyde oxidase-like [Ciona intestinalis]	aldehyde oxidase 3-like 1 [Mus musculus]	IP14154p [Drosophila melanogaster]	PREDICTED: xanthine dehydrogenase/oxidase [Danio rerio]	50.4299	17.4067	83.4531	4.79432	2.26133	0.00678648	0.346443
Bot_c6239	Unclassifiable EST	No hits found	No hits found	No hits found	No hits found	13.1607	2.13296	24.1885	11.3404	3.50339	0.00680436	0.346978
Bot_rep_c57356	Unclassifiable EST	PREDICTED: uncharacterized protein LOC100181946 isoform 1 [Ciona intestinalis]	No hits found	No hits found	No hits found	728.753	328.136	1129.37	3.44177	1.78315	0.00682294	0.347547
Bot_rep_c47745	Unclassifiable EST	No hits found	No hits found	No hits found	No hits found	29.6986	9.31629	50.0809	5.37563	2.42643	0.00684584	0.348336
Bot_c25702	Unclassifiable EST	No hits found	No hits found	No hits found	No hits found	107.921	182.468	33.3734	0.1829	-2.45088	0.00686653	0.348633
Bot_rep_c36977	Unclassifiable EST	No hits found	No hits found	No hits found	No hits found	59.4907	18.0849	100.896	5.57904	2.48002	0.00686532	0.348633
Bot_c15657	Unclassifiable EST	No hits found	No hits found	No hits found	No hits found	205.563	88.3661	322.761	3.65254	1.8689	0.00688861	0.349376
Bot_c5680	Unclassifiable EST	No hits found	No hits found	No hits found	PREDICTED: tumor suppressor candidate 5 homolog [Danio rerio]	8.96269	0	17.9254	Inf	Inf	0.00691594	0.350005
Bot_rep_c49146	Unclassifiable EST	No hits found	No hits found	No hits found	No hits found	357.041	141.221	572.861	4.0565	2.02024	0.00691125	0.350005
Bot_rep_c50341	Unclassifiable EST	No hits found	No hits found	No hits found	No hits found	1195.98	526.027	1865.94	3.54723	1.82669	0.00693267	0.350473
Bot_c10976	Unclassifiable EST	No hits found	No hits found	No hits found	No hits found	5.81896	0	11.6379	Inf	Inf	0.00697155	0.350888
Bot_c4560	Monocarboxylate transporter 10	PREDICTED: monocarboxylate transporter 10 [Ciona intestinalis]	solute carrier family 16 (monocarboxylic acid transporters) member 10 isoform CRA_c [Mus musculus]	GH12726p [Drosophila melanogaster]	monocarboxylate transporter 10 [Danio rerio]	187.941	44.6491	331.232	7.41857	2.89114	0.00696114	0.350888
Bot_c6818	Unclassifiable EST	No hits found	No hits found	No hits found	No hits found	17.5635	3.57592	31.5511	8.8232	3.1413	0.00697052	0.350888
Bot_rep_c36915	Unclassifiable EST	No hits found	No hits found	No hits found	No hits found	178.143	275.351	80.9351	0.293934	-1.76644	0.00697827	0.350888
CCTT12643.b1	Unclassifiable EST	No hits found	No hits found	No hits found	No hits found	27.6304	6.27293	48.9878	7.8094	2.96521	0.00696938	0.350888
Bot_rep_c48407	Unclassifiable EST	PREDICTED: collectin-43-like [Ciona intestinalis]	No hits found	No hits found	No hits found	1024.51	432.754	1616.26	3.73481	1.90104	0.00700947	0.351924
CAP3_round1_contig_8649	Unclassifiable EST	HN1-like protein [Ciona intestinalis]	No hits found	No hits found	hematological and neurological expressed 1-like protein [Danio rerio]	694.468	224.346	1164.59	5.19105	2.37603	0.00701387	0.351924
CAP3_round1_contig_6635	Unclassifiable EST	No hits found	No hits found	No hits found	No hits found	134.701	50.8754	218.526	4.29532	2.10276	0.00706642	0.354182
CAP3_round1_contig_5814	Unclassifiable EST	No hits found	No hits found	No hits found	No hits found	198.118	51.5686	344.668	6.68369	2.74064	0.0070848	0.354724
Bot_c10295	Leucine-rich repeat-containing protein 1	PREDICTED: leucine-rich repeat and death domain-containing protein 1-like [Ciona intestinalis]	leucine-rich repeat-containing protein 1 isoform 1 [Mus musculus]	LP05663p [Drosophila melanogaster]	leucine-rich repeat-containing protein 1 [Danio rerio]	161.065	64.2416	257.889	4.01436	2.00517	0.00709914	0.355045
CAP3_round1_contig_2090	Unclassifiable EST	PREDICTED: gap junction gamma-2 protein-like [Ciona intestinalis]	No hits found	No hits found	No hits found	274.163	124.535	423.791	3.40299	1.7668	0.00710635	0.355045
Bot_c26350	Adenylate cyclase type 10	PREDICTED: adenylate cyclase type 10-like [Ciona intestinalis]	No hits found	No hits found	No hits found	34.5294	11.3283	57.7306	5.09613	2.3494	0.00721612	0.359381
Bot_c9976	Unclassifiable EST	No hits found	No hits found	No hits found	No hits found	27.3824	7.58962	47.1751	6.21574	2.63593	0.00720109	0.359381
Bot_rep_c37402	Unclassifiable EST	No hits found	No hits found	No hits found	No hits found	69.5057	24.4774	114.534	4.67916	2.22625	0.00721459	0.359381
CAP3_round1_contig_3113	Unclassifiable EST	No hits found	No hits found	No hits found	No hits found	19.7756	3.54444	36.0068	10.1587	3.34464	0.00722496	0.35944
Bot_c20965	Zinc finger protein 134	zinc finger protein [Ciona intestinalis]	zinc finger protein 426-like [Mus musculus]	CG15269 [Drosophila melanogaster]	zinc finger protein 682-like [Danio rerio]	10.391	20.7819	0	0	#NAME?	0.00724217	0.359914
Bot_c14652	Unclassifiable EST	No hits found	No hits found	No hits found	No hits found	5.51349	0	11.027	Inf	Inf	0.00727661	0.360861
CAP3_round1_contig_3492	Unclassifiable EST	No hits found	No hits found	No hits found	No hits found	299.074	485.427	112.72	0.232208	-2.10651	0.00727059	0.360861
Bot_c23932	Zinc finger transcription factor Trps1	GATAa protein [Ciona intestinalis]	Trps1 protein [Mus musculus]	No hits found	zinc finger transcription factor Trps1 [Danio rerio]	610.265	258.782	961.748	3.71644	1.89392	0.00728826	0.361058
CAP3_round1_contig_5785	Phospholipase DDHD1	PREDICTED: phospholipase DDHD1-like [Ciona intestinalis]	mKIAA1705 protein [Mus musculus]	retinal degeneration B protein [Drosophila melanogaster]	PREDICTED: phospholipase DDHD1-like [Danio rerio]	201.662	84.4066	318.917	3.77834	1.91775	0.0073009	0.361302
Bot_rep_c52131	Unclassifiable EST	No hits found	No hits found	No hits found	No hits found	161.875	70.7468	253.003	3.57618	1.83842	0.0073958	0.365613
Bot_c16796	Actin-binding protein IPP	PREDICTED: kelch-like protein 3-like partial [Ciona intestinalis]	Klhl18 protein [Mus musculus]	KLHL18 isoform B [Drosophila melanogaster]	actin-binding protein IPP [Danio rerio]	93.9378	37.7498	150.126	3.97686	1.99163	0.00746852	0.368819
Bot_c9090	Unclassifiable EST	No hits found	No hits found	No hits found	No hits found	10.6052	1.02829	20.1822	19.6269	4.29476	0.0074858	0.369284
Bot_c1127	Dentin sialophosphoprotein	PREDICTED: uncharacterized protein LOC100175868 [Ciona intestinalis]	No hits found	No hits found	No hits found	480.205	228.236	732.175	3.20798	1.68166	0.00751991	0.370039
Bot_c33073	Unclassifiable EST	No hits found	No hits found	No hits found	No hits found	24.1317	4.89294	43.3704	8.86387	3.14794	0.00752307	0.370039
Bot_rep_c53145	Actin, aortic smooth muscle	PREDICTED: actin muscle [Ciona intestinalis]	actin aortic smooth muscle [Mus musculus]	actin 42A [Drosophila melanogaster]	cardiac muscle alpha actin 1 [Danio rerio]	616.135	58.1951	1174.07	20.1748	4.33448	0.00752478	0.370039
Bot_c205	Meiotic recombination protein DMC1/LIM15 homolog	PREDICTED: meiotic recombination protein DMC1/LIM15 homolog partial [Ciona intestinalis]	meiotic recombination protein DMC1/LIM15 homolog [Mus musculus]	spindle A isoform A [Drosophila melanogaster]	DMC1 dosage suppressor of mck1 homolog meiosis-specific homologous recombination (yeast) [Danio rerio]	265.358	113.828	416.889	3.66246	1.87281	0.00766126	0.376234
Bot_c8121	Unclassifiable EST	PREDICTED: cyclin-B1-2 [Ciona intestinalis]	No hits found	No hits found	No hits found	30.7886	8.90162	52.6756	5.91752	2.56499	0.0076668	0.376234
454_debris_c61	Unclassifiable EST	No hits found	No hits found	No hits found	No hits found	5.65698	0	11.314	Inf	Inf	0.00771873	0.377992
CAP3_round1_contig_8928	Neurogenic locus notch homolog protein 1	transmembrane protein Vc569 precursor [Ciona intestinalis]	transmembrane receptor Notch1 B [Mus musculus]	weary isoform B [Drosophila melanogaster]	Slit homolog 1a (Drosophila) [Danio rerio]	3653.79	1671.08	5636.5	3.37298	1.75402	0.0077139	0.377992
Bot_c13449	Unclassifiable EST	PREDICTED: uncharacterized protein LOC100178306 [Ciona intestinalis]	No hits found	No hits found	No hits found	31.7266	8.90162	54.5515	6.12826	2.61548	0.00772731	0.378018
Bot_c11091	Unclassifiable EST	No hits found	No hits found	No hits found	No hits found	43.3266	15.4184	71.2349	4.62013	2.20793	0.00775604	0.379028
CAP3_round1_contig_1426	Unclassifiable EST	No hits found	No hits found	No hits found	No hits found	5.58155	0	11.1631	Inf	Inf	0.00776536	0.379088
Bot_c6623	Kelch-like protein 36	PREDICTED: kelch-like protein 14-like [Ciona intestinalis]	mFLJ00127 protein [Mus musculus]	kelch isoform B [Drosophila melanogaster]	RecName: Full=Kelch-like protein 26	25.5823	6.62932	44.5353	6.71793	2.74802	0.00782338	0.381524
Bot_rep_c57600	Tenascin-X	PREDICTED: tenascin-R [Ciona intestinalis]	tenascin X [Mus musculus]	CG30281 [Drosophila melanogaster]	PREDICTED: fibrinogen C domain-containing protein 1 [Danio rerio]	1736.61	2598.84	874.381	0.33645	-1.57153	0.00783948	0.381912
Bot_c1587	Cytosolic 5'-nucleotidase 3	PREDICTED: cytosolic 5'-nucleotidase III-like [Ciona intestinalis]	7-methylguanosine phosphate-specific 5'-nucleotidase isoform 1 [Mus musculus]	CG3362 [Drosophila melanogaster]	RecName: Full=Cytosolic 5'-nucleotidase 3; AltName: Full=Cytosolic 5'-nucleotidase III; Short=cN-III	424.59	180.903	668.278	3.69412	1.88523	0.00784973	0.382015
Bot_c22659	Ficolin-1	PREDICTED: tenascin-R [Ciona intestinalis]	splicing variant form of ficolin A [Mus musculus]	scabrous protein [Drosophila melanogaster]	tenascin-R precursor [Danio rerio]	63.3882	21.4086	105.368	4.92176	2.29917	0.00789644	0.383412
Bot_c7515	Protein VPRBP	PREDICTED: protein VPRBP [Ciona intestinalis]	protein VPRBP [Mus musculus]	mahjong isoform A [Drosophila melanogaster]	No hits found	67.0252	25.1226	108.928	4.33586	2.11632	0.00790296	0.383412
Bot_rep_c50707	Unclassifiable EST	No hits found	No hits found	No hits found	No hits found	155.823	296.001	15.6442	0.0528519	-4.2419	0.00790263	0.383412
Bot_c25955	Unclassifiable EST	No hits found	No hits found	No hits found	No hits found	14.3988	2.85444	25.9431	9.08868	3.18407	0.00796704	0.386121
Bot_rep_c37220	Unclassifiable EST	No hits found	No hits found	No hits found	No hits found	46.4008	76.9358	15.8658	0.206221	-2.27774	0.00800256	0.387443
Bot_c211	Thyroid receptor-interacting protein 13	PREDICTED: pachytene checkpoint protein 2 homolog [Ciona intestinalis]	unnamed protein product [Mus musculus]	pch2 [Drosophila melanogaster]	pachytene checkpoint protein 2 homolog [Danio rerio]	280.075	125.903	434.247	3.44907	1.78621	0.00806098	0.389869
Bot_c1645	Cell division cycle 7-related protein kinase	PREDICTED: cell division cycle 7-related protein kinase-like [Ciona intestinalis]	cell division cycle 7 (S. cerevisiae) isoform CRA_c [Mus musculus]	CG5790 [Drosophila melanogaster]	cell division cycle 7-related protein kinase [Danio rerio]	404.233	183.117	625.348	3.41501	1.77189	0.00811544	0.392099
Bot_rep_c43684	Unclassifiable EST	No hits found	No hits found	No hits found	No hits found	8.23993	0	16.4799	Inf	Inf	0.00815517	0.393613
Bot_rep_c35906	RNA-binding protein 7	PREDICTED: uncharacterized protein LOC100181864 [Ciona intestinalis]	mCG9666 isoform CRA_a [Mus musculus]	RE36241p [Drosophila melanogaster]	Zgc:77304 protein [Danio rerio]	294.147	127.969	460.324	3.59715	1.84685	0.00816917	0.393883
CAP3_round1_contig_8930	Otoancorin	PREDICTED: otoancorin-like [Ciona intestinalis]	otoancorin precursor [Mus musculus]	No hits found	novel protein similar to human and mouse stereocilin (STRC) [Danio rerio]	695.924	80.5357	1311.31	16.2824	4.02524	0.00818527	0.394254
Bot_c3787	Tropomyosin alpha-3 chain	PREDICTED: tropomyosin alpha-1 chain [Ciona intestinalis]	tropomyosin alpha-1 chain isoform 1 [Mus musculus]	protein 34-specific exons [Drosophila melanogaster]	Tpm1 protein [Danio rerio]	49.7501	16.8034	82.6967	4.92143	2.29908	0.00822214	0.395321
Bot_c9546	Unclassifiable EST	No hits found	No hits found	No hits found	No hits found	21.7156	43.4311	0	0	#NAME?	0.00822426	0.395321
Bot_rep_c42601	Unclassifiable EST	No hits found	No hits found	No hits found	No hits found	5.43806	0	10.8761	Inf	Inf	0.00830341	0.398717
CAP3_round1_contig_1527	Sarcolemmal membrane-associated protein	No hits found	No hits found	No hits found	No hits found	281.597	122.834	440.359	3.58499	1.84197	0.00833009	0.399589
Bot_c15321	Unclassifiable EST	No hits found	No hits found	No hits found	No hits found	35.2522	63.8594	6.64514	0.104059	-3.26453	0.00836454	0.400832
Bot_rep_c47451	Unclassifiable EST	No hits found	No hits found	No hits found	No hits found	14.607	2.61562	26.5984	10.1691	3.34612	0.00838435	0.401371
Bot_rep_c36518	Unclassifiable EST	No hits found	No hits found	No hits found	No hits found	90.7687	142.11	39.4277	0.277446	-1.84972	0.00839541	0.401491
Bot_rep_c42896	Ubiquitin carboxyl-terminal hydrolase 2	PREDICTED: ubiquitin carboxyl-terminal hydrolase 2 [Ciona intestinalis]	ubiquitin-specific protease UBP41 [Mus musculus]	AT03982p [Drosophila melanogaster]	ubiquitin carboxyl-terminal hydrolase 2 [Danio rerio]	167.813	72.8853	262.741	3.60485	1.84994	0.00841247	0.401897
CAP3_round1_contig_6719	Cubilin	No hits found	No hits found	No hits found	Cubn protein [Danio rerio]	451.654	220.599	682.71	3.09479	1.62984	0.00844746	0.403158
Bot_c22180	Unclassifiable EST	No hits found	No hits found	No hits found	No hits found	39.9411	13.8311	66.0512	4.77557	2.25567	0.00852594	0.406077
Bot_rep_c36973	Actin, alpha cardiac muscle 1	PREDICTED: actin muscle [Ciona intestinalis]	actin alpha cardiac [Mus musculus]	actin 5C isoform B [Drosophila melanogaster]	cardiac muscle alpha actin 1 [Danio rerio]	90.6623	18.6192	162.705	8.73858	3.1274	0.00852251	0.406077
Bot_c9078	Unclassifiable EST	No hits found	No hits found	No hits found	No hits found	5.61374	0	11.2275	Inf	Inf	0.00854118	0.406391
Bot_rep_c48934	Vacuolar protein sorting-associated protein 4B	PREDICTED: LOW QUALITY PROTEIN: vacuolar protein sorting-associated protein 4B-like [Ciona intestinalis]	unnamed protein product [Mus musculus]	vacuolar protein sorting 4 [Drosophila melanogaster]	Vps4b protein [Danio rerio]	226.314	358.424	94.2039	0.262828	-1.92781	0.0085783	0.407491
Bot_rep_c52228	Unclassifiable EST	No hits found	No hits found	No hits found	No hits found	475.805	206.467	745.143	3.60902	1.85161	0.00858168	0.407491
454_debris_c671	Unclassifiable EST	No hits found	No hits found	No hits found	No hits found	5.67571	11.3514	0	0	#NAME?	0.00859897	0.407803
Bot_c6823	Calcium/calmodulin-dependent protein kinase type II subunit beta	No hits found	unnamed protein product [Mus musculus]	No hits found	calcium/calmodulin-dependent protein kinase type II subunit beta [Danio rerio]	52.5273	19.3772	85.6774	4.42156	2.14456	0.00860565	0.407803
Bot_rep_c46980	Unclassifiable EST	No hits found	No hits found	No hits found	No hits found	110.213	214.47	5.95613	0.0277713	-5.17026	0.00862218	0.408174
Bot_c29219	Unclassifiable EST	No hits found	No hits found	No hits found	No hits found	32.6397	64.7255	0.553935	0.00855822	-6.86847	0.00863724	0.408475
CAP3_round1_contig_9182	Unclassifiable EST	No hits found	No hits found	No hits found	No hits found	242.018	381.683	102.354	0.268164	-1.89881	0.00867718	0.409951
Bot_c12143	Unclassifiable EST	No hits found	No hits found	No hits found	No hits found	37.8445	12.5636	63.1254	5.02446	2.32897	0.0087196	0.411411
Bot_rep_c48848	Tripartite motif-containing protein 3	PREDICTED: uncharacterized protein LOC100182404 [Ciona intestinalis]	unnamed protein product [Mus musculus]	another B-box affiliate isoform C [Drosophila melanogaster]	tripartite motif-containing protein 2 [Danio rerio]	147.581	62.5783	232.583	3.71667	1.89401	0.00872562	0.411411
Bot_c28846	Unclassifiable EST	PREDICTED: uncharacterized protein LOC100185948 [Ciona intestinalis]	No hits found	No hits found	No hits found	32.2933	10.7643	53.8224	5.00009	2.32196	0.00875725	0.41238
CAP3_round1_contig_5746	Centrosomal protein of 57 kDa	PREDICTED: centrosomal protein of 57 kDa-like [Ciona intestinalis]	Cep57 protein [Mus musculus]	No hits found	Zgc:101037 [Danio rerio]	554.586	253.325	855.847	3.37845	1.75636	0.00876375	0.41238
Bot_c13878	Group XV phospholipase A2	PREDICTED: group XV phospholipase A2-like [Ciona intestinalis]	group XV phospholipase A2 precursor [Mus musculus]	CG18858 isoform A [Drosophila melanogaster]	PREDICTED: phosphatidylcholine-sterol acyltransferase-like [Danio rerio]	182.364	72.7604	291.968	4.01273	2.00458	0.00877746	0.412611
Bot_c21290	Unclassifiable EST	No hits found	No hits found	No hits found	No hits found	28.7598	55.5128	2.00683	0.0361509	-4.78983	0.0088814	0.41583
Bot_c2861	Unclassifiable EST	No hits found	No hits found	No hits found	No hits found	275.507	529.73	21.2848	0.0401805	-4.63736	0.00888014	0.41583
Bot_rep_c43485	Unclassifiable EST	No hits found	No hits found	No hits found	No hits found	227.236	73.6134	380.859	5.17378	2.37122	0.00887316	0.41583
CAP3_round1_contig_1037	Neurogenic locus notch homolog protein 1	PREDICTED: neurogenic locus notch protein homolog [Ciona intestinalis]	transmembrane receptor Notch1 B [Mus musculus]	kugelei isoform C [Drosophila melanogaster]	neurogenic locus notch homolog protein 1 precursor [Danio rerio]	866.344	405.251	1327.44	3.27559	1.71176	0.00886761	0.41583
Bot_c39510	Unclassifiable EST	No hits found	No hits found	No hits found	No hits found	24.0745	5.97081	42.1783	7.06408	2.8205	0.0089051	0.416524
Bot_rep_c47959	Actin, cytoplasmic 2	PREDICTED: actin muscle-like partial [Ciona intestinalis]	put. beta-actin (aa 27-375) [Mus musculus]	Actin [Drosophila melanogaster]	beta-actin [Danio rerio]	1039.45	1954.53	124.379	0.0636364	-3.974	0.00895317	0.418356
Bot_rep_c44005	Unclassifiable EST	No hits found	No hits found	No hits found	No hits found	16.9451	0	33.8901	Inf	Inf	0.00898507	0.419428
CAP3_round1_contig_2176	Cytochrome P450 4V2	PREDICTED: cytochrome P450 4V2 [Ciona intestinalis]	cytochrome P450 4V2 [Mus musculus]	cytochrome P450-4c3 [Drosophila melanogaster]	cytochrome P450 family 4 subfamily V polypeptide 8 [Danio rerio]	86.7098	34.3092	139.11	4.05461	2.01956	0.00902699	0.420966
Bot_rep_c38778	Unclassifiable EST	No hits found	No hits found	No hits found	No hits found	19.4456	37.7116	1.17961	0.0312799	-4.99862	0.00904481	0.421378
CAP3_round1_contig_1018	Unclassifiable EST	No hits found	No hits found	No hits found	No hits found	152.375	42.5775	262.173	6.15756	2.62236	0.00906239	0.421779
CAP3_round1_contig_2734	Unclassifiable EST	No hits found	No hits found	No hits found	No hits found	39.549	8.32951	70.7685	8.49611	3.0868	0.00910864	0.423511
CAP3_round1_contig_6263	Myosin-8	No hits found	No hits found	No hits found	No hits found	55.7788	20.8831	90.6744	4.342	2.11836	0.00914125	0.42456
CAP3_round1_contig_981	Ankyrin repeat and LEM domain-containing protein 2	PREDICTED: ankyrin repeat and LEM domain-containing protein 2-like [Ciona intestinalis]	unnamed protein product [Mus musculus]	lethal (1) G0222 isoform F [Drosophila melanogaster]	ankyrin repeat and LEM domain-containing protein 2 [Danio rerio]	227.206	83.7919	370.62	4.4231	2.14506	0.0091493	0.42456
Bot_c18871	Unclassifiable EST	No hits found	No hits found	No hits found	No hits found	10.0869	1.23563	18.9382	15.3268	3.93798	0.00918347	0.425725
Bot_c30408	Unclassifiable EST	No hits found	No hits found	No hits found	No hits found	12.8961	1.95711	23.8351	12.1787	3.60629	0.00924656	0.428226
Bot_c23731	Phospholipase D6	PREDICTED: mitochondrial cardiolipin hydrolase-like [Ciona intestinalis]	Chain A Crystal Structure Of Zucchini From Mouse (Mzuc PLD6 MITOPLD)	zucchini partial [Drosophila melanogaster]	RecName: Full=Mitochondrial cardiolipin hydrolase; AltName: Full=Choline phosphatase 6; AltName: Full=Mitochondrial phospholipase; Short=MitoPLD; AltName: Full=Phosphatidylcholine-hydrolyzing phospholipase D6; AltName: Full=Phospholipase D6; Short=PLD 6	96.2636	39.3649	153.162	3.89083	1.96008	0.00928691	0.429671
Bot_rep_c52996	Coiled-coil domain-containing protein 62	PREDICTED: coiled-coil domain-containing protein 62 [Ciona intestinalis]	coiled-coil domain-containing protein 62 [Mus musculus]	No hits found	coiled-coil domain-containing protein 60 [Danio rerio]	597.395	281.51	913.28	3.24422	1.69787	0.00934204	0.431795
Bot_c12118	Homeobox protein aristaless-like 4	homeodomain protein Phox2 [Ciona intestinalis]	No hits found	No hits found	No hits found	8.03784	0.689995	15.3857	22.2983	4.47886	0.00938415	0.432456
Bot_c5090	Unclassifiable EST	No hits found	No hits found	No hits found	No hits found	58.3793	7.71589	109.043	14.1322	3.82092	0.00939321	0.432456
CAP3_round1_contig_4853	Unclassifiable EST	No hits found	No hits found	No hits found	No hits found	33.093	10.9401	55.2458	5.04983	2.33624	0.0093769	0.432456
CAP3_round1_contig_9365	Keratin-associated protein 5-9	No hits found	No hits found	No hits found	No hits found	652.211	1082.28	222.138	0.205249	-2.28455	0.00938097	0.432456
Bot_c4827	Tyrosine-protein phosphatase non-receptor type 22	PREDICTED: uncharacterized protein LOC100175868 [Ciona intestinalis]	unnamed protein product [Mus musculus]	Chain A Crystal Structure Of The Catalytic Domain Of Ptp10d From Drosophila Melanogaster	PREDICTED: tyrosine-protein phosphatase non-receptor type 21 [Danio rerio]	24.1797	7.15185	41.2076	5.76181	2.52652	0.00940904	0.432761
Bot_c14457	Calcium/calmodulin-dependent protein kinase type II subunit alpha	PREDICTED: calcium/calmodulin-dependent protein kinase type II subunit delta [Ciona intestinalis]	unnamed protein product [Mus musculus]	Calcium/calmodulin-dependent protein kinase II isoform K [Drosophila melanogaster]	calcium/calmodulin-dependent protein kinase type II subunit alpha [Danio rerio]	237.688	48.5851	426.792	8.78441	3.13495	0.00942711	0.433167
Bot_c34775	Piwi-like protein 1	PREDICTED: piwi-like protein 2-like [Ciona intestinalis]	piwi-like protein 1 [Mus musculus]	aubergine [Drosophila melanogaster]	piwi-like protein 1 [Danio rerio]	2096.35	980.563	3212.14	3.27582	1.71185	0.00944734	0.433248
Bot_rep_c55089	Glutathione S-transferase Mu 3	PREDICTED: glutathione S-transferase Mu 5-like [Ciona intestinalis]	mCG127140 [Mus musculus]	No hits found	glutathione S-transferase M [Danio rerio]	102.724	162.385	43.0625	0.265188	-1.91491	0.0094415	0.433248
Bot_c25372	Protein unc-93 homolog A	PREDICTED: protein unc-93 homolog A [Ciona intestinalis]	Predicted gene ENSMUSG00000056133 [Mus musculus]	CG4928 [Drosophila melanogaster]	protein unc-93 homolog A [Danio rerio]	62.4242	24.3646	100.484	4.12417	2.04411	0.00948808	0.434691
454_debris_rep_c2251	Actin, cytoplasmic 2	actin [Ciona intestinalis]	put. beta-actin (aa 27-375) [Mus musculus]	actin 5C isoform B [Drosophila melanogaster]	beta-actin [Danio rerio]	3007.52	5143.02	872.007	0.169551	-2.5602	0.0095045	0.435018
CAP3_round1_contig_8952	Unclassifiable EST	No hits found	No hits found	No hits found	No hits found	1052.65	1672.74	432.568	0.258598	-1.95122	0.00951387	0.435023
Bot_c16236	Progestin and adipoQ receptor family member 9	PREDICTED: membrane progestin receptor gamma-A-like [Ciona intestinalis]	progestin and adipoQ receptor family member 6 [Mus musculus]	No hits found	Paqr5b protein [Danio rerio]	145.261	64.3652	226.157	3.51366	1.81297	0.00953766	0.435686
Bot_c14977	Unclassifiable EST	No hits found	No hits found	No hits found	No hits found	7.95966	0.721482	15.1978	21.0647	4.39676	0.00960652	0.438405
CCAO3401.g1	Unclassifiable EST	No hits found	No hits found	No hits found	No hits found	78.8196	153.957	3.68233	0.0239179	-5.38576	0.00966346	0.440575
Bot_c14211	Unclassifiable EST	No hits found	No hits found	No hits found	No hits found	38.8061	12.7214	64.8907	5.10092	2.35076	0.00970021	0.441821
Bot_c16267	Unclassifiable EST	No hits found	No hits found	No hits found	No hits found	144.241	242.617	45.8659	0.189047	-2.40319	0.00974884	0.443605
Bot_c13590	Unclassifiable EST	No hits found	No hits found	No hits found	No hits found	6.34439	0	12.6888	Inf	Inf	0.00979423	0.444418
Bot_c5088	Unclassifiable EST	No hits found	No hits found	No hits found	No hits found	108.963	15.1846	202.742	13.3518	3.73897	0.00979513	0.444418
Bot_rep_c41635	Unclassifiable EST	No hits found	No hits found	No hits found	No hits found	56.5033	15.1481	97.8585	6.46013	2.69156	0.00978718	0.444418
CAP3_round1_contig_7669	Cysteine-rich motor neuron 1 protein	No hits found	No hits found	No hits found	No hits found	22.181	38.2053	6.15662	0.161146	-2.63356	0.00981359	0.444826
Bot_c32666	Unclassifiable EST	No hits found	No hits found	No hits found	No hits found	8.41559	16.8312	0	0	#NAME?	0.00989733	0.448189
Bot_c10248	Unclassifiable EST	No hits found	No hits found	No hits found	No hits found	111.917	9.40738	214.426	22.7934	4.51054	0.00992245	0.448893
Bot_c28859	Unclassifiable EST	No hits found	No hits found	No hits found	No hits found	7.84914	0.514146	15.1841	29.5327	4.88424	0.00993317	0.448945
454_debris_c477	Unclassifiable EST	No hits found	No hits found	No hits found	No hits found	18.4137	4.30242	32.5249	7.55968	2.91833	0.00996494	0.449947
CAP3_round1_contig_3944	Unclassifiable EST	PREDICTED: uncharacterized protein LOC101242798 [Ciona intestinalis]	tubulin polyglutamylase TTLL11 isoform 1 [Mus musculus]	No hits found	uncharacterized protein LOC100002237 [Danio rerio]	247.063	115.407	378.719	3.28161	1.7144	0.0100161	0.45182
Bot_rep_c41148	Lactase-phlorizin hydrolase	PREDICTED: uncharacterized protein LOC100186561 [Ciona intestinalis]	mCG128560 [Mus musculus]	CG9701 [Drosophila melanogaster]	lactase-like precursor [Danio rerio]	87.079	35.8101	138.348	3.86337	1.94986	0.0100557	0.453174
CAP3_round1_contig_8109	Unclassifiable EST	No hits found	No hits found	No hits found	No hits found	60.2162	22.4671	97.9653	4.3604	2.12446	0.0100713	0.453439
CAP3_round1_contig_5059	MAM domain-containing glycosylphosphatidylinositol anchor protein 1	PREDICTED: uncharacterized protein LOC100183059 [Ciona intestinalis]	mCG140905 [Mus musculus]	No hits found	novel protein [Danio rerio]	41.021	10.4672	71.5749	6.83804	2.77358	0.010096	0.454116
Bot_c6424	Zinc finger MYM-type protein 1	PREDICTED: zinc finger MYM-type protein 1-like [Ciona intestinalis]	unnamed protein product [Mus musculus]	No hits found	No hits found	28.4706	8.34259	48.5986	5.82536	2.54235	0.0101254	0.455005
CCTT30474.g1	Unclassifiable EST	No hits found	No hits found	No hits found	No hits found	11.6643	22.7028	0.625679	0.0275595	-5.1813	0.010231	0.459308
Bot_c4234	Unclassifiable EST	No hits found	No hits found	No hits found	No hits found	36.9291	12.018	61.8402	5.14564	2.36335	0.0102667	0.460471
Bot_c22373	Kelch-like protein 10	PREDICTED: kelch-like protein 10-like [Ciona intestinalis]	unnamed protein product [Mus musculus]	klhl10 isoform A [Drosophila melanogaster]	PREDICTED: kelch-like protein 10-like [Danio rerio]	146.653	65.7003	227.605	3.46429	1.79256	0.01031	0.460704
Bot_rep_c49475	Unclassifiable EST	No hits found	No hits found	No hits found	No hits found	111.993	193.591	30.3948	0.157005	-2.67112	0.0103104	0.460704
Bot_rep_c59313	Unclassifiable EST	No hits found	No hits found	No hits found	No hits found	108.33	42.8675	173.792	4.05417	2.01941	0.0103053	0.460704
CCAO4428.g1	Unclassifiable EST	No hits found	No hits found	No hits found	No hits found	17.683	0.721482	34.6446	48.0186	5.58552	0.0103112	0.460704
Bot_rep_c36423	Retinol dehydrogenase 13	PREDICTED: retinol dehydrogenase 14-like [Ciona intestinalis]	unnamed protein product [Mus musculus]	CG2064 [Drosophila melanogaster]	LOC407663 protein partial [Danio rerio]	194.193	83.8773	304.51	3.63042	1.86014	0.0103351	0.461335
Bot_rep_c51614	Unclassifiable EST	No hits found	No hits found	No hits found	No hits found	75.1254	30.6737	119.577	3.89836	1.96287	0.0104465	0.465864
CAP3_round1_contig_4815	Unclassifiable EST	No hits found	No hits found	No hits found	No hits found	82.3408	31.5261	133.156	4.22366	2.07849	0.0105312	0.469192
CAP3_round1_contig_1131	Unclassifiable EST	No hits found	No hits found	No hits found	No hits found	89.4326	37.0115	141.854	3.83269	1.93836	0.0105758	0.470733
Bot_c10201	Unclassifiable EST	No hits found	No hits found	No hits found	No hits found	5.41864	10.8373	0	0	#NAME?	0.0106535	0.472471
Bot_c20648	Unclassifiable EST	No hits found	No hits found	No hits found	No hits found	70.3923	29.352	111.433	3.79643	1.92464	0.0106526	0.472471
Bot_rep_c48616	Unclassifiable EST	No hits found	No hits found	No hits found	No hits found	108.082	200.772	15.392	0.0766641	-3.70531	0.0106493	0.472471
Bot_rep_c57777	Unclassifiable EST	No hits found	No hits found	No hits found	No hits found	217.885	26.0215	409.748	15.7465	3.97696	0.0106551	0.472471
Bot_c23615	Unclassifiable EST	No hits found	No hits found	No hits found	No hits found	413.65	705.11	122.19	0.173292	-2.52872	0.0107116	0.474529
Bot_rep_c37675	Unclassifiable EST	No hits found	No hits found	No hits found	No hits found	6.62136	0	13.2427	Inf	Inf	0.0107982	0.477461
CAP3_round1_contig_7862	Unclassifiable EST	No hits found	No hits found	No hits found	No hits found	260.661	395.378	125.944	0.318541	-1.65045	0.0107945	0.477461
CAP3_round1_contig_5643	Unclassifiable EST	transmembrane protein Vc569 precursor [Ciona intestinalis]	No hits found	No hits found	No hits found	542.227	235.138	849.315	3.61199	1.85279	0.0108486	0.479237
Bot_rep_c38612	Unclassifiable EST	PREDICTED: neuronal pentraxin-2-like [Ciona intestinalis]	No hits found	No hits found	No hits found	11.5939	1.44296	21.7449	15.0696	3.91357	0.0109121	0.481591
Bot_rep_c46845	Unclassifiable EST	No hits found	No hits found	No hits found	No hits found	44.3859	77.8177	10.9542	0.140767	-2.82861	0.0109234	0.481637
Bot_rep_c54333	Unclassifiable EST	No hits found	No hits found	No hits found	No hits found	101.093	185.961	16.2255	0.0872524	-3.51866	0.0110481	0.486677
Bot_rep_c43328	Meprin A subunit alpha	PREDICTED: zinc metalloproteinase nas-13 [Ciona intestinalis]	meprin A alpha subunit partial [Mus musculus]	RT12613p1 [Drosophila melanogaster]	meprin A alpha.1 precursor [Danio rerio]	38.6653	13.1143	64.2163	4.89667	2.2918	0.0111233	0.489073
CAP3_round1_contig_5917	Spermatogenesis-associated protein 17	PREDICTED: spermatogenesis-associated protein 17-like [Ciona intestinalis]	spermatogenesis-associated protein 17 isoform 1 [Mus musculus]	No hits found	spermatogenesis-associated protein 17 [Danio rerio]	83.4263	36.8371	130.015	3.52947	1.81945	0.0111217	0.489073
CAP3_round1_contig_3724	Unclassifiable EST	No hits found	No hits found	No hits found	No hits found	121.859	54.6852	189.033	3.45675	1.78942	0.0112184	0.49279
CAP3_round1_contig_8001	Unclassifiable EST	No hits found	No hits found	No hits found	No hits found	126.069	49.7213	202.416	4.07102	2.02539	0.0113093	0.496317
Bot_c4446	14-3-3 protein beta/alpha	PREDICTED: 14-3-3 protein gamma-2-like [Ciona intestinalis]	14-3-3 protein beta [Mus musculus]	RH61958p [Drosophila melanogaster]	Tyrosine 3-monooxygenase/tryptophan 5-monooxygenase activation protein beta polypeptide like [Danio rerio]	99.6002	41.0483	158.152	3.85282	1.94592	0.0113512	0.497691
Bot_rep_c48811	Unclassifiable EST	No hits found	No hits found	No hits found	No hits found	72.9416	120.958	24.925	0.206063	-2.27884	0.0113919	0.499008
Bot_c12568	Unclassifiable EST	No hits found	No hits found	No hits found	No hits found	14.0498	25.5389	2.56077	0.10027	-3.31805	0.0114044	0.49909
Bot_c10962	Unclassifiable EST	No hits found	No hits found	No hits found	No hits found	7.29937	14.5987	0	0	#NAME?	0.0114617	0.500667
CAP3_round1_contig_4198	P-selectin	PREDICTED: uncharacterized protein LOC100186994 [Ciona intestinalis]	selectin platelet [Mus musculus]	furrowed isoform B [Drosophila melanogaster]	uncharacterized protein LOC558139 precursor [Danio rerio]	619.951	181.002	1058.9	5.85021	2.54849	0.0114529	0.500667
Bot_c11702	Unclassifiable EST	PREDICTED: alkaline phosphatase tissue-nonspecific isozyme-like [Ciona intestinalis]	No hits found	CG10592 [Drosophila melanogaster]	alkaline phosphatase [Danio rerio]	16.4112	0.689995	32.1325	46.5692	5.5413	0.0115051	0.501536
Bot_c33012	Unclassifiable EST	No hits found	No hits found	No hits found	No hits found	10.8676	0	21.7353	Inf	Inf	0.0115137	0.501536
Bot_c4261	Kelch-like protein 2	PREDICTED: kelch-like protein 5 isoform 1 [Ciona intestinalis]	kelch-like 5 [Mus musculus]	kelch isoform A [Drosophila melanogaster]	kelch-like protein 5 [Danio rerio]	422.519	202.489	642.549	3.17326	1.66596	0.0115004	0.501536
Bot_c21042	Unclassifiable EST	PREDICTED: uncharacterized protein LOC100186427 [Ciona intestinalis]	No hits found	No hits found	No hits found	863.562	431.399	1295.73	3.00354	1.58667	0.0115767	0.503812
454_debris_rep_c1598	Unclassifiable EST	No hits found	No hits found	No hits found	No hits found	4.95956	0	9.91911	Inf	Inf	0.011607	0.504197
CAP3_round1_contig_6768	Unclassifiable EST	No hits found	No hits found	No hits found	No hits found	24.266	42.4186	6.11331	0.144118	-2.79467	0.0115998	0.504197
Bot_rep_c42797	Unclassifiable EST	No hits found	No hits found	No hits found	No hits found	9.8353	1.23563	18.435	14.9195	3.89913	0.0116314	0.504789
Bot_c34	EF-hand calcium-binding domain-containing protein 6	PREDICTED: EF-hand calcium-binding domain-containing protein 6-like [Ciona intestinalis]	Efcab6 protein [Mus musculus]	No hits found	No hits found	92.1759	37.7143	146.638	3.88811	1.95907	0.0116819	0.506511
Bot_rep_c38254	Unclassifiable EST	No hits found	No hits found	No hits found	No hits found	93.1864	28.682	157.691	5.49789	2.45888	0.0117007	0.506855
Bot_c10266	Unclassifiable EST	No hits found	No hits found	No hits found	No hits found	81.187	22.5019	139.872	6.21601	2.63599	0.0117436	0.508245
Bot_c13550	Unclassifiable EST	No hits found	No hits found	No hits found	No hits found	81.8764	136.752	27.0005	0.197441	-2.34051	0.0117634	0.508441
CCTT39506.b1	Unclassifiable EST	No hits found	No hits found	No hits found	No hits found	70.8446	138.086	3.60322	0.026094	-5.26014	0.0117698	0.508441
Bot_c10533	3,2-trans-enoyl-CoA isomerase, mitochondrial	PREDICTED: enoyl-CoA delta isomerase 1 mitochondrial-like [Ciona intestinalis]	enoyl-CoA delta isomerase 1 mitochondrial precursor [Mus musculus]	CG4598 isoform A [Drosophila melanogaster]	Dci protein [Danio rerio]	700.077	100.952	1299.2	12.8695	3.68589	0.0118264	0.508544
Bot_c7284	Glutathione S-transferase Mu 1	No hits found	mCG127140 [Mus musculus]	No hits found	glutathione S-transferase mu 3 [Danio rerio]	43.5775	11.0761	76.0789	6.86875	2.78005	0.0117918	0.508544
Bot_c9382	Unclassifiable EST	No hits found	No hits found	No hits found	No hits found	63.7251	15.279	112.171	7.3415	2.87608	0.0118195	0.508544
Bot_rep_c43660	La-related protein 6	PREDICTED: uncharacterized protein LOC100175449 [Ciona intestinalis]	unnamed protein product [Mus musculus]	No hits found	No hits found	11.4615	1.71829	21.2046	12.3406	3.62534	0.0118121	0.508544
Bot_rep_c49686	Unclassifiable EST	No hits found	No hits found	No hits found	No hits found	73.4065	139.821	6.99225	0.0500087	-4.32168	0.0118185	0.508544
Bot_c10555	Myosin-6	PREDICTED: myosin-7 [Ciona intestinalis]	alpha cardiac myosin heavy chain [Mus musculus]	muscle myosin heavy chain [Drosophila melanogaster]	ventricular myosin heavy chain [Danio rerio]	37.7239	3.51295	71.9348	20.477	4.35593	0.0118379	0.508576
CAP3_round1_contig_2678	ATP-binding cassette sub-family A member 3	PREDICTED: ATP-binding cassette sub-family A member 3-like [Ciona intestinalis]	ATP-binding cassette sub-family A (ABC1) member 14 [Mus musculus]	CG6052 [Drosophila melanogaster]	ATP-binding cassette sub-family A member 5 [Danio rerio]	74.5258	23.7938	125.258	5.26431	2.39624	0.0118942	0.510525
Bot_c3446	Zinc finger CW-type PWWP domain protein 1	PREDICTED: MORC family CW-type zinc finger protein 2 [Ciona intestinalis]	zinc finger CW type with PWWP domain 1 [Mus musculus]	No hits found	Zgc:162471 protein [Danio rerio]	53.9725	14.6654	93.2795	6.36051	2.66914	0.0119125	0.510843
Bot_c25597	Calcium/calmodulin-dependent protein kinase type II subunit delta	PREDICTED: calcium/calmodulin-dependent protein kinase type II subunit delta-like [Ciona intestinalis]	unnamed protein product [Mus musculus]	IP15240p [Drosophila melanogaster]	calcium/calmodulin-dependent protein kinase type II delta 1 chain isoform 2 [Danio rerio]	146.043	67.478	224.608	3.3286	1.73492	0.0119991	0.513986
Bot_rep_c43226	Transmembrane protease serine 7	PREDICTED: uncharacterized protein LOC100176526 [Ciona intestinalis]	transmembrane protease serine 7 isoform 2 [Mus musculus]	No hits found	No hits found	57.6099	95.8786	19.3413	0.201727	-2.30952	0.0120187	0.513986
CAP3_round1_contig_3987	Unclassifiable EST	No hits found	No hits found	No hits found	No hits found	66.8574	27.0766	106.638	3.93839	1.97761	0.0120096	0.513986
Bot_c24194	Unclassifiable EST	No hits found	No hits found	No hits found	No hits found	122.996	57.5032	188.49	3.2779	1.71277	0.012067	0.515115
CCTT42460.g1	Unclassifiable EST	No hits found	No hits found	No hits found	No hits found	26.2559	5.6774	46.8344	8.24927	3.04427	0.0120628	0.515115
Bot_c13695	Unclassifiable EST	No hits found	No hits found	No hits found	No hits found	50.2049	19.8866	80.5231	4.04911	2.0176	0.0120876	0.515524
Bot_c11523	Unclassifiable EST	No hits found	No hits found	No hits found	No hits found	46.4721	11.7745	81.1698	6.89371	2.78528	0.0121388	0.51677
Bot_rep_c51357	Unclassifiable EST	No hits found	No hits found	No hits found	No hits found	19.8855	5.3257	34.4453	6.46775	2.69326	0.0121367	0.51677
Bot_rep_c44532	Unclassifiable EST	No hits found	No hits found	No hits found	No hits found	66.1556	103.399	28.9124	0.27962	-1.83846	0.0121885	0.518414
Bot_c30097	Unclassifiable EST	PREDICTED: serine/threonine-protein phosphatase PGAM5 mitochondrial-like [Ciona intestinalis]	No hits found	No hits found	No hits found	5.33309	0	10.6662	Inf	Inf	0.0122205	0.519306
CAP3_round1_contig_3707	Transmembrane protein 56	PREDICTED: transmembrane protein 56-B [Ciona intestinalis]	transmembrane protein 56 [Mus musculus]	No hits found	PREDICTED: transmembrane protein 56-B [Danio rerio]	105.82	45.7641	165.877	3.6246	1.85782	0.0122328	0.519357
Bot_rep_c54622	Unclassifiable EST	PREDICTED: uncharacterized protein LOC100181946 isoform 1 [Ciona intestinalis]	No hits found	No hits found	No hits found	323.571	156.585	490.558	3.13286	1.64748	0.0122486	0.519557
Bot_c8407	Unclassifiable EST	No hits found	No hits found	No hits found	No hits found	33.0999	6.0341	60.1656	9.97093	3.31773	0.0122916	0.520912
Bot_c25506	MKI67 FHA domain-interacting nucleolar phosphoprotein	PREDICTED: MKI67 FHA domain-interacting nucleolar phosphoprotein-like [Ciona intestinalis]	MKI67 FHA domain-interacting nucleolar phosphoprotein [Mus musculus]	CG6937 [Drosophila melanogaster]	MKI67 FHA domain-interacting nucleolar phosphoprotein [Danio rerio]	922.635	1427.56	417.71	0.292604	-1.77298	0.0124307	0.524284
Bot_rep_c43755	Ubiquitin-conjugating enzyme E2 D1	PREDICTED: ubiquitin-conjugating enzyme E2-17 kDa-like [Ciona intestinalis]	ubiquitin-conjugating enzyme E2 D1 [Mus musculus]	effete isoform A [Drosophila melanogaster]	Chain A Structure Of The Ubch5 :chip U-Box Complex	99.9343	32.2594	167.609	5.19568	2.37731	0.0124383	0.524284
Bot_rep_c50058	Coagulation factor V	PREDICTED: coagulation factor V [Ciona intestinalis]	Chain A Nmr Structure Of The Mouse Mfg-e8 C2 Domain	neurexin IV isoform B [Drosophila melanogaster]	uncharacterized protein LOC447917 precursor [Danio rerio]	68.4604	120.364	16.5569	0.137557	-2.8619	0.0124273	0.524284
CAP3_round1_contig_1737	Ribose-phosphate pyrophosphokinase 1	PREDICTED: ribose-phosphate pyrophosphokinase 4 isoform 1 [Ciona intestinalis]	unnamed protein product [Mus musculus]	CG6767 isoform F [Drosophila melanogaster]	Prps1a protein [Danio rerio]	575.162	285.998	864.327	3.02214	1.59557	0.0124159	0.524284
CAP3_round1_contig_5699	Ovochymase-2	PREDICTED: suppressor of tumorigenicity 14 protein-like [Ciona intestinalis]	ovochymase-2 precursor [Mus musculus]	CG8172 isoform D [Drosophila melanogaster]	uncharacterized protein LOC555481 [Danio rerio]	85.8588	5.16826	166.549	32.2254	5.01013	0.012424	0.524284
CCTT46629.g3	Unclassifiable EST	No hits found	No hits found	No hits found	No hits found	5.92608	11.8522	0	0	#NAME?	0.0124315	0.524284
Bot_rep_c52184	Unclassifiable EST	No hits found	No hits found	No hits found	No hits found	23.6834	47.3668	0	0	#NAME?	0.0124773	0.525459
Bot_c19159	Unclassifiable EST	No hits found	No hits found	No hits found	No hits found	14.38	25.1641	3.59585	0.142896	-2.80696	0.0125077	0.526265
CAP3_round1_contig_1934	DNA polymerase theta	No hits found	No hits found	No hits found	No hits found	51.6538	84.0675	19.2401	0.228865	-2.12743	0.0125444	0.527337
CCTT34659.b1	Unclassifiable EST	No hits found	No hits found	No hits found	No hits found	24.5019	4.42837	44.5754	10.0659	3.3314	0.0125797	0.528345
Bot_c26228	Unclassifiable EST	No hits found	No hits found	No hits found	No hits found	9.89051	1.41148	18.3695	13.0144	3.70204	0.0126161	0.528927
CAP3_round1_contig_379	Uncharacterized protein C9orf9	PREDICTED: uncharacterized protein C9orf9 homolog [Ciona intestinalis]	uncharacterized protein C9orf9 homolog [Mus musculus]	No hits found	uncharacterized protein LOC791588 [Danio rerio]	647.423	325.917	968.93	2.97294	1.57189	0.0126073	0.528927
Bot_rep_c50785	Glutathione S-transferase theta-4	PREDICTED: glutathione S-transferase 1-1-like isoform 1 [Ciona intestinalis]	glutathione S-transferase theta-4 [Mus musculus]	glutathione S transferase E3 [Drosophila melanogaster]	glutathione S-transferase theta 1b [Danio rerio]	358.205	158.512	557.897	3.51959	1.81541	0.0127241	0.532982
Bot_c22120	Unclassifiable EST	No hits found	No hits found	No hits found	No hits found	405.648	659.107	152.189	0.230902	-2.11465	0.0128716	0.538677
CAP3_round1_contig_58	Actin, cytoplasmic 1	actin [Ciona intestinalis]	actin cytoplasmic 1 [Mus musculus]	actin 5C isoform B [Drosophila melanogaster]	actin cytoplasmic 2 [Danio rerio]	7544.24	12958.6	2129.83	0.164356	-2.6051	0.0129872	0.543032
Bot_rep_c55634	Unclassifiable EST	No hits found	No hits found	No hits found	No hits found	114.322	47.0403	181.603	3.86058	1.94882	0.0130126	0.543608
Bot_rep_c56809	Unclassifiable EST	No hits found	No hits found	No hits found	No hits found	331.905	495.607	168.203	0.339387	-1.55899	0.0130536	0.544838
Bot_rep_c37718	Unclassifiable EST	No hits found	No hits found	No hits found	No hits found	29.6296	59.2592	0	0	#NAME?	0.0130687	0.544983
Bot_rep_c38247	Unclassifiable EST	PREDICTED: uncharacterized protein LOC100185667 [Ciona intestinalis]	No hits found	No hits found	No hits found	129.351	37.8613	220.842	5.83291	2.54422	0.0130815	0.545034
Bot_rep_c41700	Unclassifiable EST	No hits found	No hits found	No hits found	No hits found	912.465	1414.49	410.439	0.290167	-1.78504	0.013097	0.545192
Bot_c23424	Arylacetamide deacetylase-like 2	PREDICTED: arylacetamide deacetylase-like [Ciona intestinalis]	uncharacterized protein LOC433597 [Mus musculus]	No hits found	arylacetamide deacetylase-like 4 [Danio rerio]	113.135	49.4238	176.846	3.57814	1.83921	0.0131275	0.545938
Bot_rep_c45678	Kelch-like protein 28	PREDICTED: kelch-like protein 17-like [Ciona intestinalis]	unnamed protein product [Mus musculus]	AT24465p partial [Drosophila melanogaster]	PREDICTED: kelch-like protein 3 [Danio rerio]	535.955	182.437	889.473	4.87551	2.28555	0.0131382	0.545938
Bot_c5073	Unclassifiable EST	No hits found	No hits found	No hits found	No hits found	200.505	84.5127	316.496	3.74496	1.90495	0.0131564	0.54621
CAP3_round1_contig_43	Actin, cytoplasmic 1	actin [Ciona intestinalis]	actin cytoplasmic 1 [Mus musculus]	actin 5C isoform B [Drosophila melanogaster]	actin cytoplasmic 2 [Danio rerio]	5812.54	9911.62	1713.45	0.172873	-2.53221	0.0131808	0.546742
Bot_c4751	Neurogenic locus notch homolog protein 4	No hits found	No hits found	No hits found	No hits found	45.738	13.7825	77.6935	5.63712	2.49496	0.0132389	0.548667
CCTT43367.g1	Zinc finger protein 700	No hits found	No hits found	No hits found	PREDICTED: zinc finger protein 16-like isoform 1 [Danio rerio]	25.6612	8.65779	42.6645	4.92788	2.30097	0.0132522	0.548732
Bot_rep_c45513	HEAT repeat-containing protein 4	PREDICTED: HEAT repeat-containing protein 4-like [Ciona intestinalis]	No hits found	No hits found	No hits found	241.622	112.062	371.183	3.31231	1.72784	0.0132687	0.548931
Bot_c16605	Uncharacterized protein KIAA0895-like	PREDICTED: uncharacterized protein KIAA0895-like [Ciona intestinalis]	unnamed protein product [Mus musculus]	No hits found	PREDICTED: uncharacterized protein KIAA0895 [Danio rerio]	105.421	45.8495	164.993	3.59858	1.84743	0.013379	0.553008
Bot_rep_c40198	Unclassifiable EST	No hits found	No hits found	No hits found	No hits found	33.9879	12.3332	55.6425	4.51161	2.17364	0.0134636	0.556012
Bot_c17174	Unclassifiable EST	No hits found	No hits found	No hits found	No hits found	82.6454	128.589	36.7022	0.285424	-1.80882	0.0134889	0.556079
Bot_rep_c47906	Unclassifiable EST	No hits found	No hits found	No hits found	No hits found	30.3571	10.1922	50.5221	4.95695	2.30945	0.0134772	0.556079
Bot_c2109	Unclassifiable EST	No hits found	No hits found	No hits found	No hits found	76.7814	33.9665	119.596	3.521	1.81599	0.0135292	0.55725
Bot_rep_c48275	Unclassifiable EST	No hits found	No hits found	No hits found	No hits found	3351.86	5277.3	1426.43	0.270295	-1.88739	0.0135479	0.557531
Bot_rep_c46546	Transmembrane protease serine 13	PREDICTED: plasminogen-like [Ciona intestinalis]	Tmprss13 protein partial [Mus musculus]	CG8170 isoform B [Drosophila melanogaster]	transmembrane protease serine 4b [Danio rerio]	25.2901	0.514146	50.0661	97.377	6.60551	0.0135624	0.557641
Bot_c14965	Unclassifiable EST	No hits found	No hits found	No hits found	No hits found	80.3009	32.7336	127.868	3.90632	1.96581	0.0136107	0.559133
Bot_rep_c55079	Unclassifiable EST	No hits found	No hits found	No hits found	No hits found	2251.71	3325.79	1177.62	0.354088	-1.49782	0.0136532	0.560392
Bot_rep_c42038	7-alpha-hydroxycholest-4-en-3-one 12-alpha-hydroxylase	PREDICTED: 25-hydroxycholesterol 7-alpha-hydroxylase-like [Ciona intestinalis]	cholesterol 7-alpha-monooxygenase [Mus musculus]	Cyp28d1 [Drosophila melanogaster]	cholesterol 7-alpha-monooxygenase [Danio rerio]	35.3121	13.1046	57.5196	4.38928	2.13398	0.0136765	0.560854
Bot_c22770	Unclassifiable EST	No hits found	No hits found	No hits found	No hits found	173.206	266.883	79.5284	0.29799	-1.74666	0.0136918	0.560992
Bot_c25651	Unclassifiable EST	No hits found	No hits found	No hits found	No hits found	242.332	373.637	111.027	0.297151	-1.75073	0.0137058	0.561076
Bot_c1436	Protein maelstrom homolog	PREDICTED: protein maelstrom homolog [Ciona intestinalis]	protein maelstrom homolog [Mus musculus]	No hits found	No hits found	258.232	117.661	398.803	3.38942	1.76104	0.0137663	0.562083
Bot_rep_c54527	Unclassifiable EST	No hits found	No hits found	No hits found	No hits found	5.61442	11.2288	0	0	#NAME?	0.0137584	0.562083
CAP3_round1_contig_1190	ZAR1-like protein	PREDICTED: zygote arrest protein 1-like [Ciona intestinalis]	ZAR1-like protein [Mus musculus]	No hits found	zygote arrest protein 1 [Danio rerio]	360.799	169.706	551.891	3.25205	1.70135	0.0137554	0.562083
Bot_c18082	Unclassifiable EST	No hits found	No hits found	No hits found	No hits found	5.07364	10.1473	0	0	#NAME?	0.0138041	0.563134
Bot_c8316	Unclassifiable EST	No hits found	No hits found	No hits found	No hits found	11.0576	1.92562	20.1896	10.4847	3.39021	0.0138341	0.563713
Bot_rep_c54866	Unclassifiable EST	No hits found	No hits found	No hits found	No hits found	2111.38	3128.81	1093.96	0.349642	-1.51605	0.0138431	0.563713
CAP3_round1_contig_8669	Delta and Notch-like epidermal growth factor-related receptor	transmembrane protein Vc20 [Ciona intestinalis]	lactadherin isoform 1 precursor [Mus musculus]	Notch growth factor [Drosophila melanogaster]	delta-like protein A [Danio rerio]	676.137	313.257	1039.02	3.31682	1.7298	0.0138543	0.563713
Bot_c24452	Unclassifiable EST	PREDICTED: uncharacterized protein LOC101242798 [Ciona intestinalis]	No hits found	No hits found	No hits found	31.3802	11.6117	51.1488	4.40493	2.13912	0.0138694	0.563837
CAP3_round1_contig_5536	Fukutin	PREDICTED: fukutin-like [Ciona intestinalis]	Fukutin [Mus musculus]	No hits found	fukutin [Danio rerio]	491.203	213.77	768.636	3.59562	1.84624	0.0139296	0.565794
Bot_rep_c51800	Williams-Beuren syndrome chromosomal region 27 protein	PREDICTED: Williams-Beuren syndrome chromosomal region 27 protein-like [Ciona intestinalis]	Williams-Beuren syndrome chromosomal region 27 protein [Mus musculus]	No hits found	Zgc:136279 protein [Danio rerio]	1314.48	1975.91	653.048	0.330506	-1.59725	0.0139462	0.565981
Bot_c18204	Fibrinogen C domain-containing protein 1	PREDICTED: fibrinogen C domain-containing protein 1-like [Ciona intestinalis]	ficolin A isoform CRA_a [Mus musculus]	No hits found	uncharacterized protein LOC567525 [Danio rerio]	10.2778	0	20.5557	Inf	Inf	0.0139637	0.566199
Bot_c4303	Unclassifiable EST	PREDICTED: glucosylceramidase-like [Ciona intestinalis]	No hits found	No hits found	No hits found	5.02393	0	10.0479	Inf	Inf	0.0140259	0.567854
Bot_rep_c39867	Unclassifiable EST	No hits found	No hits found	No hits found	No hits found	36.1381	58.6325	13.6437	0.232699	-2.10346	0.0140287	0.567854
Bot_rep_c46467	Unclassifiable EST	No hits found	No hits found	No hits found	No hits found	3044.53	4699.63	1389.44	0.295648	-1.75805	0.0140686	0.568977
Bot_c14566	Unclassifiable EST	No hits found	No hits found	No hits found	No hits found	99.4277	38.7493	160.106	4.13184	2.04678	0.0141118	0.570233
Bot_c20374	Unclassifiable EST	No hits found	No hits found	No hits found	No hits found	126.124	57.7188	194.529	3.37029	1.75287	0.0141516	0.571351
Bot_rep_c38952	Unclassifiable EST	No hits found	No hits found	No hits found	No hits found	43.4143	71.7109	15.1177	0.210814	-2.24596	0.0141852	0.572212
Bot_c12546	Unclassifiable EST	No hits found	No hits found	No hits found	No hits found	796.521	101.314	1491.73	14.7238	3.88007	0.0142173	0.573015
Bot_rep_c43527	Unclassifiable EST	No hits found	No hits found	No hits found	No hits found	27.7985	47.3608	8.23624	0.173904	-2.52364	0.0142437	0.573372
CAP3_round1_contig_9592	Unclassifiable EST	PREDICTED: uncharacterized protein LOC100179854 [Ciona intestinalis]	No hits found	No hits found	No hits found	626.083	270.232	981.933	3.63366	1.86142	0.0142506	0.573372
Bot_c14059	Tenascin	PREDICTED: ficolin-1-like [Ciona intestinalis]	unnamed protein product [Mus musculus]	CG30280 isoform B [Drosophila melanogaster]	tenascin-R precursor [Danio rerio]	129.974	203.3	56.6471	0.278638	-1.84354	0.0142762	0.573911
Bot_c402	Unclassifiable EST	PREDICTED: autocrine proliferation repressor protein A [Ciona intestinalis]	No hits found	No hits found	No hits found	998.582	450.507	1546.66	3.43315	1.77953	0.0142939	0.57413
Bot_c17118	Unclassifiable EST	PREDICTED: uncharacterized protein LOC100177065 [Ciona intestinalis]	No hits found	No hits found	Zgc:136320 protein [Danio rerio]	24.1794	7.57654	40.7822	5.38269	2.42833	0.0143887	0.577444
CAP3_round1_contig_6419	Unclassifiable EST	No hits found	No hits found	No hits found	No hits found	41.8594	71.9521	11.7667	0.163535	-2.61233	0.0144132	0.577932
Bot_c29804	Unclassifiable EST	No hits found	No hits found	No hits found	No hits found	4.95903	0	9.91807	Inf	Inf	0.01445	0.578418
Bot_rep_c40179	Unclassifiable EST	No hits found	No hits found	No hits found	No hits found	73.7703	33.4608	114.08	3.40936	1.7695	0.0144394	0.578418
CAP3_round1_contig_8235	Probable ATP-dependent RNA helicase DDX4	DEAD-Box Protein [Ciona intestinalis]	probable ATP-dependent RNA helicase DDX4 isoform 2 [Mus musculus]	vasa isoform A [Drosophila melanogaster]	vasa-like protein [Danio rerio]	761.799	377.29	1146.31	3.03826	1.60325	0.014544	0.581687
Bot_c23364	Uncharacterized protein C14orf179	PREDICTED: intraflagellar transport protein 43 homolog B isoform 1 [Ciona intestinalis]	intraflagellar transport protein 43 homolog isoform 2 [Mus musculus]	CG5780 [Drosophila melanogaster]	RecName: Full=Intraflagellar transport protein 43 homolog	144.99	66.6171	223.362	3.35293	1.74542	0.0145648	0.582021
Bot_rep_c35788	Calcium/calmodulin-dependent protein kinase type II subunit gamma	PREDICTED: calcium/calmodulin-dependent protein kinase type II subunit delta [Ciona intestinalis]	calcium/calmodulin-dependent protein kinase type II subunit gamma isoform 1 [Mus musculus]	LD31422p [Drosophila melanogaster]	calcium/calmodulin-dependent protein kinase type II subunit beta [Danio rerio]	320.336	148.863	491.81	3.30378	1.72412	0.0146641	0.585491
CAP3_round1_contig_6596	Unclassifiable EST	No hits found	No hits found	No hits found	No hits found	28.9529	10.4575	47.4484	4.53728	2.18183	0.014741	0.588061
CAP3_round1_contig_1085	Receptor-type tyrosine-protein phosphatase H	PREDICTED: receptor-type tyrosine-protein phosphatase epsilon-like [Ciona intestinalis]	mCG131237 [Mus musculus]	receptor-linked protein tyrosine phosphatase [Drosophila melanogaster]	CD45 antigen [Danio rerio]	554.757	268.254	841.26	3.13605	1.64895	0.0147936	0.589656
Bot_rep_c43498	Unclassifiable EST	No hits found	No hits found	No hits found	No hits found	41.8596	5.85826	77.8609	13.2908	3.73236	0.0148144	0.589987
Bot_rep_c51612	Unclassifiable EST	No hits found	No hits found	No hits found	No hits found	33.7068	55.5024	11.9112	0.214607	-2.22023	0.0148446	0.590686
Bot_c17220	Exocyst complex component 3	PREDICTED: LOW QUALITY PROTEIN: exocyst complex component 3-like partial [Ciona intestinalis]	unnamed protein product [Mus musculus]	No hits found	No hits found	93.6548	167.199	20.1105	0.120278	-3.05555	0.0149228	0.592297
Bot_c5842	Calcium/calmodulin-dependent protein kinase type II subunit gamma	PREDICTED: calcium/calmodulin-dependent protein kinase type II subunit delta-like [Ciona intestinalis]	calcium/calmodulin-dependent protein kinase type II subunit gamma isoform 3 [Mus musculus]	IP15240p [Drosophila melanogaster]	LOC562064 protein [Danio rerio]	22.3174	5.35719	39.2776	7.33176	2.87416	0.0149503	0.592297
Bot_rep_c37321	General transcription factor IIE subunit 1	PREDICTED: general transcription factor IIE subunit 1-like [Ciona intestinalis]	uncharacterized protein LOC99169 [Mus musculus]	transcription factor IIEalpha [Drosophila melanogaster]	general transcription factor IIE subunit 1 [Danio rerio]	48.5972	20.1121	77.0824	3.83265	1.93834	0.014945	0.592297
Bot_rep_c53289	Unclassifiable EST	No hits found	No hits found	No hits found	No hits found	11.1016	2.16445	20.0387	9.25812	3.21072	0.0149579	0.592297
CAP3_round1_contig_6595	Unclassifiable EST	No hits found	No hits found	No hits found	No hits found	55.759	22.6878	88.8301	3.91533	1.96913	0.0149503	0.592297
CAP3_round1_contig_8994	Unclassifiable EST	No hits found	No hits found	No hits found	No hits found	561.966	851.782	272.151	0.319508	-1.64608	0.0149608	0.592297
Bot_c4467	Sodium-coupled monocarboxylate transporter 1	PREDICTED: sodium/iodide cotransporter-like partial [Ciona intestinalis]	Slc5a12 protein [Mus musculus]	No hits found	sodium-coupled monocarboxylate transporter 1 [Danio rerio]	110.039	169.2	50.8778	0.300696	-1.73362	0.014976	0.5924
Bot_rep_c40661	Unclassifiable EST	No hits found	No hits found	No hits found	No hits found	12.6569	25.3138	0	0	#NAME?	0.0150169	0.593517
CAP3_round1_contig_878	Atlastin-1	PREDICTED: atlastin-2 [Ciona intestinalis]	atlastin-1 [Mus musculus]	atlastin isoform A [Drosophila melanogaster]	atlastin-3 [Danio rerio]	183.757	365.851	1.66181	0.0045423	-7.78236	0.0150341	0.593697
Bot_c15059	Unclassifiable EST	PREDICTED: xylose isomerase [Ciona intestinalis]	No hits found	No hits found	No hits found	107.586	28.9245	186.248	6.43908	2.68685	0.0151593	0.597635
Bot_c20007	Cyclin-J	PREDICTED: cyclin-J-like [Ciona intestinalis]	unnamed protein product [Mus musculus]	cyclin J partial [Drosophila melanogaster]	PREDICTED: cyclin-J-like [Danio rerio]	159.468	72.7353	246.2	3.38488	1.7591	0.0151591	0.597635
Bot_c2125	Unclassifiable EST	No hits found	No hits found	No hits found	No hits found	169.584	80.0867	259.081	3.23501	1.69377	0.0152176	0.599428
Bot_c23014	Unclassifiable EST	No hits found	No hits found	No hits found	No hits found	40.2948	68.3976	12.1919	0.17825	-2.48803	0.0152538	0.600351
454_debris_rep_c1255	Unclassifiable EST	No hits found	No hits found	No hits found	No hits found	510.893	791.67	230.116	0.290672	-1.78253	0.0152946	0.601452
Bot_c6345	Unclassifiable EST	No hits found	No hits found	No hits found	No hits found	27.549	2.61562	52.4823	20.065	4.32661	0.0153727	0.604015
Bot_c2594	Low-density lipoprotein receptor-related protein 2	PREDICTED: low-density lipoprotein receptor-related protein 2-like partial [Ciona intestinalis]	low-density lipoprotein receptor-related protein 2 precursor [Mus musculus]	megalin isoform A [Drosophila melanogaster]	PREDICTED: low-density lipoprotein receptor-related protein 2 isoform 5 [Danio rerio]	3488.45	1678.26	5298.64	3.15722	1.65866	0.0154682	0.606753
Bot_rep_c50037	Activator of basal transcription 1	PREDICTED: activator of basal transcription 1 [Ciona intestinalis]	activator of basal transcription 1 [Mus musculus]	CG32708 [Drosophila melanogaster]	activator of basal transcription 1 [Danio rerio]	45.635	17.3306	73.9393	4.2664	2.09302	0.0154658	0.606753
Bot_rep_c38152	Unclassifiable EST	No hits found	No hits found	No hits found	No hits found	33.838	67.1221	0.553935	0.00825266	-6.92093	0.015567	0.610116
Bot_rep_c45847	Stearoyl-CoA desaturase 5	PREDICTED: acyl-CoA desaturase-like [Ciona intestinalis]	acyl-CoA desaturase 1 [Mus musculus]	desat1 isoform A [Drosophila melanogaster]	stearoyl-CoA desaturase b [Danio rerio]	688.469	67.8456	1309.09	19.2952	4.27017	0.015596	0.610234
CAP3_round1_contig_5885	Unclassifiable EST	No hits found	No hits found	No hits found	No hits found	157.023	264.1	49.946	0.189118	-2.40264	0.0155921	0.610234
CAP3_round1_contig_2142	17-beta-hydroxysteroid dehydrogenase 14	PREDICTED: uncharacterized oxidoreductase TM_0325-like [Ciona intestinalis]	dehydrogenase/reductase (SDR family) member 10 [Mus musculus]	CG31548 [Drosophila melanogaster]	uncharacterized protein LOC449555 [Danio rerio]	453.025	884.171	21.88	0.0247463	-5.33664	0.0156779	0.612926
Bot_rep_c39698	Unclassifiable EST	HN1-like protein [Ciona intestinalis]	No hits found	No hits found	Hn1l protein [Danio rerio]	72.9268	15.7664	130.087	8.25092	3.04456	0.0157125	0.613768
Bot_c5678	Unclassifiable EST	No hits found	No hits found	No hits found	No hits found	63.1724	27.6471	98.6977	3.56991	1.83589	0.0157412	0.614378
Bot_rep_c55181	Unclassifiable EST	No hits found	No hits found	No hits found	No hits found	63.1697	19.5165	106.823	5.47346	2.45245	0.0157872	0.615152
CAP3_round1_contig_3445	Unclassifiable EST	No hits found	No hits found	No hits found	No hits found	6.31853	0	12.6371	Inf	Inf	0.0157856	0.615152
Bot_c18118	Unclassifiable EST	No hits found	No hits found	No hits found	No hits found	21.0311	3.60741	38.4547	10.6599	3.41412	0.015832	0.616384
Bot_rep_c43150	3,2-trans-enoyl-CoA isomerase, mitochondrial	PREDICTED: enoyl-CoA delta isomerase 1 mitochondrial-like [Ciona intestinalis]	enoyl-CoA delta isomerase 1 mitochondrial precursor [Mus musculus]	CG4598 isoform A [Drosophila melanogaster]	Dci protein [Danio rerio]	678.746	119.947	1237.54	10.3174	3.36701	0.0159043	0.618687
Bot_rep_c53994	Multiple epidermal growth factor-like domains protein 11	PREDICTED: uncharacterized protein LOC100181187 isoform 1 [Ciona intestinalis]	No hits found	No hits found	No hits found	737.544	1331.81	143.283	0.107585	-3.21645	0.0159737	0.62087
Bot_c21442	Unclassifiable EST	No hits found	No hits found	No hits found	No hits found	24.3144	7.41377	41.2149	5.55924	2.47489	0.0160485	0.62326
CCTT36796.g1	Unclassifiable EST	No hits found	No hits found	No hits found	No hits found	25.3958	50.7916	0	0	#NAME?	0.0160762	0.623819
Bot_c20159	Unclassifiable EST	No hits found	chloride channel calcium activated 4 precursor [Mus musculus]	No hits found	No hits found	153.472	72.0155	234.929	3.26219	1.70584	0.0162145	0.628146
Bot_rep_c53782	Unclassifiable EST	No hits found	No hits found	No hits found	No hits found	34.3059	68.0579	0.553935	0.00813917	-6.9409	0.0162128	0.628146
Bot_rep_c54131	Sulfotransferase 1C3	PREDICTED: sulfotransferase family cytosolic 1B member 1 [Ciona intestinalis]	sulfotransferase 6B1 [Mus musculus]	sulfotransferase 2 [Drosophila melanogaster]	sulfotransferase 6B1 [Danio rerio]	162.824	66.664	258.983	3.8849	1.95788	0.0162562	0.629243
Bot_rep_c56111	Myelin P2 protein	PREDICTED: fatty acid-binding protein brain-like [Ciona intestinalis]	myelin P2 protein [Mus musculus]	fatty acid bindin protein isoform B [Drosophila melanogaster]	fatty acid binding protein 11a [Danio rerio]	939.29	451.577	1427	3.16005	1.65995	0.0162736	0.629398
Bot_rep_c36486	Unclassifiable EST	No hits found	No hits found	No hits found	No hits found	72.284	15.7832	128.785	8.15964	3.0285	0.0163303	0.63096
CAP3_round1_contig_7837	Unclassifiable EST	No hits found	No hits found	No hits found	No hits found	7.17106	0.689995	13.6521	19.7858	4.3064	0.0163409	0.63096
Bot_c22553	Uncharacterized protein C9orf114	PREDICTED: uncharacterized protein C9orf114-like [Ciona intestinalis]	DNA segment Chr 2 Wayne State University 81 expressed isoform CRA_a [Mus musculus]	GM02932p [Drosophila melanogaster]	uncharacterized protein LOC447888 [Danio rerio]	66.6806	120.594	12.7669	0.105866	-3.23969	0.0164985	0.636523
Bot_rep_c53373	Unclassifiable EST	No hits found	No hits found	No hits found	No hits found	45.7018	17.6374	73.7662	4.18237	2.06432	0.016535	0.636881
CAP3_round1_contig_7655	Eukaryotic translation initiation factor 3 subunit F	PREDICTED: eukaryotic translation initiation factor 3 subunit F-like isoform 1 [Ciona intestinalis]	unnamed protein product [Mus musculus]	GM14559p [Drosophila melanogaster]	eukaryotic translation initiation factor 3 subunit F-like [Danio rerio]	3837.55	5647.1	2028	0.359122	-1.47745	0.0165306	0.636881
Bot_c16378	Unclassifiable EST	No hits found	No hits found	No hits found	No hits found	313.974	508.378	119.569	0.235197	-2.08806	0.0167085	0.642382
Bot_c17707	Erythroid transcription factor	No hits found	No hits found	GATA factor d [Drosophila melanogaster]	GATA-binding protein 1 [Danio rerio]	14.5792	2.43977	26.7186	10.9513	3.45303	0.0167167	0.642382
Bot_rep_c48807	Myosin regulatory light chain 2, ventricular/cardiac muscle isoform	PREDICTED: myosin light chain 5-like [Ciona intestinalis]	myosin light chain 2 precursor lymphocyte-specific isoform CRA_b [Mus musculus]	spaghetti squash [Drosophila melanogaster]	myosin light polypeptide 2b regulatory cardiac slow [Danio rerio]	151.142	35.4466	266.837	7.52785	2.91224	0.0167189	0.642382
Bot_c9391	Myosin-1	PREDICTED: myosin-7 [Ciona intestinalis]	Myosin heavy polypeptide 1 skeletal muscle adult [Mus musculus]	muscle myosin heavy chain [Drosophila melanogaster]	ventricular myosin heavy chain [Danio rerio]	24.7237	1.74978	47.6977	27.2593	4.76868	0.0168043	0.645135
Bot_rep_c49008	Unclassifiable EST	No hits found	No hits found	No hits found	No hits found	34.7402	0.514146	68.9662	134.137	7.06757	0.0168302	0.645603
Bot_c14756	Macrophage mannose receptor 1-like protein 1	PREDICTED: uncharacterized protein LOC100175664 [Ciona intestinalis]	NKG2-D type II integral membrane protein isoform b [Mus musculus]	No hits found	immune-related lectin-like receptor 4 [Danio rerio]	21.0618	5.49316	36.6304	6.66836	2.73733	0.0168556	0.64605
Bot_rep_c51834	F-box only protein 7	PREDICTED: F-box only protein 7 [Ciona intestinalis]	F-box only protein 7 [Mus musculus]	No hits found	F-box only protein 7 [Danio rerio]	560.272	286.037	834.507	2.91748	1.54472	0.0168731	0.64619
CAP3_round1_contig_897	Probable ATP-dependent RNA helicase YTHDC2	PREDICTED: probable ATP-dependent RNA helicase YTHDC2-like [Ciona intestinalis]	probable ATP-dependent RNA helicase YTHDC2 [Mus musculus]	No hits found	No hits found	146.92	69.1332	224.708	3.25036	1.7006	0.0169048	0.646876
Bot_c4057	Cytochrome P450 1B1	PREDICTED: cytochrome P450 2B11-like [Ciona intestinalis]	unnamed protein product [Mus musculus]	Cyp304a1 [Drosophila melanogaster]	cytochrome P4501B [Danio rerio]	75.3199	120.216	30.4242	0.253081	-1.98233	0.016939	0.647659
Bot_c11698	Unclassifiable EST	No hits found	No hits found	No hits found	No hits found	17.0527	0	34.1054	Inf	Inf	0.0169789	0.648655
Bot_c27887	Cysteine-rich with EGF-like domain protein 1	PREDICTED: LOC495074 protein-like [Ciona intestinalis]	unnamed protein product [Mus musculus]	No hits found	PREDICTED: cysteine-rich with EGF-like domain protein 1-like [Danio rerio]	922.286	1416.36	428.215	0.302336	-1.72578	0.0170033	0.649057
Bot_c21152	Unclassifiable EST	No hits found	No hits found	No hits found	No hits found	22.5951	5.86295	39.3272	6.70776	2.74583	0.0170496	0.650297
Bot_c25043	Unclassifiable EST	PREDICTED: uncharacterized protein LOC100184750 [Ciona intestinalis]	No hits found	No hits found	No hits found	52.8883	22.2601	83.5165	3.75186	1.9076	0.0171958	0.655339
Bot_c20865	Tumor protein 63	transcription factor protein [Ciona intestinalis]	unnamed protein product [Mus musculus]	p53 isoform D [Drosophila melanogaster]	tumor protein 63 isoform gamma [Danio rerio]	484.367	189.395	779.339	4.11489	2.04085	0.0172271	0.65547
Bot_c25318	Uncharacterized protein C8orf48	No hits found	mCG67192 [Mus musculus]	No hits found	No hits found	98.0024	43.5461	152.459	3.50109	1.8078	0.0172226	0.65547
CAP3_round1_contig_4460	Dynein heavy chain 10, axonemal	PREDICTED: dynein heavy chain 10 axonemal [Ciona intestinalis]	dynein heavy chain 10 axonemal [Mus musculus]	dynein heavy chain at 89D isoform C [Drosophila melanogaster]	PREDICTED: dynein heavy chain 10 axonemal [Danio rerio]	93.4637	39.5237	147.404	3.7295	1.89898	0.0172576	0.656098
Bot_rep_c60109	Unclassifiable EST	No hits found	No hits found	No hits found	No hits found	212.764	98.464	327.064	3.32165	1.7319	0.0173189	0.657896
Bot_rep_c41803	Unclassifiable EST	No hits found	No hits found	No hits found	No hits found	53.2732	84.6453	21.901	0.258739	-1.95043	0.0173694	0.659279
Bot_c13625	Unclassifiable EST	No hits found	No hits found	No hits found	No hits found	68.9235	25.5456	112.301	4.39611	2.13623	0.0173859	0.659371
CAP3_round1_contig_8677	Leucine-rich repeat-containing protein 51	PREDICTED: leucine-rich repeat-containing protein 51-like [Ciona intestinalis]	leucine-rich repeat-containing protein 51 isoform 1 [Mus musculus]	No hits found	leucine-rich repeat-containing protein 51 [Danio rerio]	316.922	155.287	478.556	3.08174	1.62375	0.017411	0.659791
Bot_rep_c43411	Unclassifiable EST	No hits found	No hits found	No hits found	No hits found	86.9606	37.9816	135.94	3.5791	1.8396	0.0174504	0.66075
CAP3_round1_contig_7172	Actin, cytoplasmic 1	actin [Ciona intestinalis]	actin cytoplasmic 1 [Mus musculus]	actin 5C isoform B [Drosophila melanogaster]	actin cytoplasmic 2 [Danio rerio]	13498.6	22646.3	4350.85	0.192121	-2.37991	0.0174808	0.661368
Bot_rep_c39770	Unclassifiable EST	No hits found	No hits found	No hits found	No hits found	30.3681	60.7363	0	0	#NAME?	0.0175306	0.661651
Bot_rep_c43645	Unclassifiable EST	No hits found	No hits found	No hits found	No hits found	53.7062	20.3559	87.0566	4.27673	2.09651	0.0175295	0.661651
CAP3_round1_contig_7648	Luc7-like protein 3	PREDICTED: luc7-like protein 3-like [Ciona intestinalis]	unnamed protein product [Mus musculus]	No hits found	LOC553425 protein partial [Danio rerio]	650.128	981.438	318.818	0.324848	-1.62216	0.01753	0.661651
Bot_rep_c50938	Unclassifiable EST	No hits found	No hits found	No hits found	No hits found	1204.16	1764.09	644.23	0.36519	-1.45328	0.0175735	0.662735
Bot_c2862	TRAF-interacting protein	PREDICTED: TRAF-interacting protein-like [Ciona intestinalis]	TRAF-interacting protein isoform CRA_b [Mus musculus]	No hits found	TRAF-interacting protein [Danio rerio]	182.33	88.9176	275.742	3.1011	1.63278	0.0176319	0.66387
Bot_rep_c56176	Unclassifiable EST	No hits found	No hits found	No hits found	No hits found	172.887	263.187	82.5872	0.313797	-1.6721	0.0176244	0.66387
Bot_rep_c43621	Receptor tyrosine-protein kinase erbB-3	PREDICTED: epidermal growth factor receptor partial [Ciona intestinalis]	receptor tyrosine-protein kinase erbB-3 precursor [Mus musculus]	epidermal growth factor receptor [Drosophila melanogaster]	receptor tyrosine-protein kinase erbB-4 precursor [Danio rerio]	48.789	79.9775	17.6004	0.220066	-2.18399	0.0176708	0.6648
Bot_c1404	X-ray radiation resistance-associated protein 1	PREDICTED: X-ray radiation resistance-associated protein 1 [Ciona intestinalis]	X-ray radiation resistance-associated protein 1 [Mus musculus]	icarus [Drosophila melanogaster]	PREDICTED: ras suppressor protein 1 [Danio rerio]	836.948	408.925	1264.97	3.0934	1.62919	0.0177609	0.667124
Bot_rep_c38597	Tetraspanin-18	PREDICTED: tetraspanin-1-like [Ciona intestinalis]	CD82 antigen isoform CRA_c [Mus musculus]	tetraspanin 74F isoform B [Drosophila melanogaster]	tetraspanin 18b [Danio rerio]	110.763	173.417	48.1081	0.277412	-1.8499	0.017761	0.667124
Bot_rep_c60288	Unclassifiable EST	No hits found	No hits found	No hits found	No hits found	127.831	56.3442	199.319	3.53752	1.82274	0.0178479	0.669855
Bot_c32182	Unclassifiable EST	No hits found	No hits found	No hits found	No hits found	12.9559	23.351	2.56077	0.109664	-3.18883	0.0178979	0.670657
Bot_rep_c39119	Unclassifiable EST	No hits found	No hits found	No hits found	No hits found	74.2445	28.7665	119.723	4.16188	2.05724	0.0178935	0.670657
Bot_rep_c44548	Unclassifiable EST	No hits found	No hits found	No hits found	No hits found	37.5273	7.73398	67.3206	8.70452	3.12176	0.0179427	0.6718
Bot_c19684	A disintegrin and metalloproteinase with thrombospondin motifs 17	PREDICTED: hemicentin-1 [Ciona intestinalis]	ADAM metallopeptidase with thrombospondin type 1 motif 17 precursor [Mus musculus]	CG4096 isoform C [Drosophila melanogaster]	hemicentin-1 precursor [Danio rerio]	4.47736	0	8.95473	Inf	Inf	0.0182086	0.681213
Bot_rep_c45925	Serine/arginine repetitive matrix protein 2	No hits found	No hits found	No hits found	No hits found	1018.19	1533.29	503.082	0.328106	-1.60776	0.0182972	0.683436
CAP3_round1_contig_7169	Baculoviral IAP repeat-containing protein 2	PREDICTED: baculoviral IAP repeat-containing protein 2-like partial [Ciona intestinalis]	MIHA [Mus musculus]	thread isoform A [Drosophila melanogaster]	baculoviral IAP repeat-containing 7 [Danio rerio]	154.914	66.3293	243.498	3.67105	1.87619	0.0182911	0.683436
Bot_rep_c35569	Kelch-like protein 28	PREDICTED: kelch-like protein diablo-like partial [Ciona intestinalis]	unnamed protein product [Mus musculus]	AT24465p partial [Drosophila melanogaster]	PREDICTED: kelch repeat and BTB domain-containing protein 3-like [Danio rerio]	898.891	286.528	1511.25	5.27437	2.399	0.0183382	0.683876
Bot_rep_c49313	Unclassifiable EST	No hits found	No hits found	No hits found	No hits found	124.151	194.453	53.8499	0.276931	-1.8524	0.0183297	0.683876
Bot_rep_c45560	Unclassifiable EST	No hits found	No hits found	No hits found	No hits found	470.228	222.164	718.293	3.23317	1.69295	0.0183612	0.684193
CAP3_round1_contig_602	WD repeat-containing protein 88	PREDICTED: WD repeat-containing protein 88-like [Ciona intestinalis]	WD repeat-containing protein 38 [Mus musculus]	CG3436 isoform A [Drosophila melanogaster]	outer row dynein assembly protein 16 homolog [Danio rerio]	236.263	116.849	355.677	3.0439	1.60592	0.0183934	0.684848
Bot_c20944	Unclassifiable EST	No hits found	No hits found	No hits found	No hits found	28.9201	10.7643	47.076	4.37336	2.12874	0.0184998	0.688261
Bot_c2709	Microtubule-associated serine/threonine-protein kinase-like	PREDICTED: uncharacterized protein LOC100176473 [Ciona intestinalis]	unnamed protein product [Mus musculus]	greatwall isoform B [Drosophila melanogaster]	Mastl protein [Danio rerio]	34.7301	13.3799	56.0804	4.19139	2.06743	0.0185432	0.689331
Bot_c31920	RING finger protein 213	PREDICTED: E3 ubiquitin-protein ligase RNF213-like [Ciona intestinalis]	mCG142721 isoform CRA_a [Mus musculus]	No hits found	No hits found	27.2815	8.86175	45.7012	5.15713	2.36657	0.0186112	0.69131
Bot_c22095	Unclassifiable EST	No hits found	No hits found	No hits found	No hits found	85.9936	161.954	10.0331	0.0619504	-4.01274	0.0186642	0.691637
Bot_c22870	EF-hand calcium-binding domain-containing protein 6	PREDICTED: EF-hand calcium-binding domain-containing protein 6-like [Ciona intestinalis]	EF-hand calcium-binding domain-containing protein 6 isoform 3 [Mus musculus]	No hits found	No hits found	53.0148	21.286	84.7435	3.98118	1.9932	0.0186615	0.691637
CAP3_round1_contig_7503	Actin, cytoplasmic 2	actin [Ciona intestinalis]	put. beta-actin (aa 27-375) [Mus musculus]	actin 5C isoform B [Drosophila melanogaster]	actin cytoplasmic 2 [Danio rerio]	8919.86	13339.1	4500.59	0.337397	-1.56748	0.0186542	0.691637
Bot_c26374	Myosin-6	PREDICTED: myosin heavy chain fast skeletal muscle-like partial [Ciona intestinalis]	alpha cardiac myosin heavy chain [Mus musculus]	adult thoracic myosin heavy chain partial [Drosophila melanogaster]	slow myosin heavy chain 3 partial [Danio rerio]	7.43054	0.721482	14.1396	19.598	4.29263	0.0187086	0.692187
Bot_c28069	Unclassifiable EST	No hits found	No hits found	No hits found	No hits found	11.9045	2.43977	21.3692	8.75869	3.13072	0.0187031	0.692187
Bot_c7327	Unclassifiable EST	No hits found	No hits found	No hits found	No hits found	121.163	55.9188	186.408	3.33355	1.73706	0.0187497	0.693162
Bot_c17206	Mitogen-activated protein kinase kinase kinase 3	PREDICTED: mitogen-activated protein kinase kinase kinase 3-like [Ciona intestinalis]	mitogen-activated protein kinase kinase kinase 3 [Mus musculus]	misshapen isoform B [Drosophila melanogaster]	PREDICTED: mitogen-activated protein kinase kinase kinase 3 [Danio rerio]	15.0686	3.88273	26.2544	6.76184	2.75742	0.018841	0.69539
Bot_c28624	Unclassifiable EST	No hits found	No hits found	No hits found	No hits found	17.4251	33.1884	1.66181	0.0500719	-4.31986	0.0188544	0.69539
Bot_rep_c38664	Unclassifiable EST	No hits found	No hits found	No hits found	No hits found	45.6826	74.3178	17.0475	0.229386	-2.12415	0.0188284	0.69539
Bot_rep_c52126	DnaJ homolog subfamily C member 9	PREDICTED: dnaJ homolog subfamily C member 9-like [Ciona intestinalis]	dnaJ homolog subfamily C member 9 [Mus musculus]	CG6693 isoform A [Drosophila melanogaster]	dnaJ homolog subfamily C member 9 [Danio rerio]	334.822	155.803	513.84	3.29802	1.7216	0.0189274	0.697534
Bot_c1608	Protein phosphatase 1 regulatory subunit 3B	No hits found	No hits found	No hits found	protein phosphatase 1 regulatory subunit 3B [Danio rerio]	59.8578	10.4755	109.24	10.4281	3.3824	0.0189996	0.699644
Bot_rep_c52809	Unclassifiable EST	No hits found	No hits found	No hits found	No hits found	78.8143	34.3806	123.248	3.58481	1.8419	0.0190402	0.70059
Bot_rep_c47088	Unclassifiable EST	No hits found	No hits found	No hits found	No hits found	32.4724	12.5405	52.4044	4.1788	2.06309	0.0190753	0.700927
Bot_rep_c55603	Unclassifiable EST	No hits found	No hits found	No hits found	No hits found	507.716	756.268	259.164	0.342688	-1.54503	0.0190793	0.700927
Bot_c23802	Unclassifiable EST	No hits found	No hits found	No hits found	No hits found	59.6687	25.9884	93.3491	3.59195	1.84477	0.0191618	0.703407
Bot_rep_c53351	Macrophage mannose receptor 1	PREDICTED: macrophage mannose receptor 1-like partial [Ciona intestinalis]	mannose receptor C type 1 [Mus musculus]	lectin-24Db [Drosophila melanogaster]	mannose receptor C1-like protein [Danio rerio]	378.069	184.839	571.298	3.09079	1.62797	0.0192057	0.70447
CAP3_round1_contig_8426	Cysteine-rich with EGF-like domain protein 2	PREDICTED: LOC495074 protein-like [Ciona intestinalis]	cysteine-rich with EGF-like domain protein 1 precursor [Mus musculus]	CG11377 isoform B [Drosophila melanogaster]	PREDICTED: cysteine-rich with EGF-like domain protein 1-like [Danio rerio]	2624.81	3986.71	1262.91	0.316781	-1.65844	0.0192657	0.706118
CAP3_round1_contig_3180	Lymphocyte antigen 75	PREDICTED: mannose-binding protein A-like [Ciona intestinalis]	unnamed protein product [Mus musculus]	No hits found	uncharacterized protein LOC100002523 precursor [Danio rerio]	84.281	38.2967	130.265	3.40147	1.76616	0.0192827	0.70619
Bot_rep_c43515	Neuronal pentraxin-2	PREDICTED: neuronal pentraxin-2 [Ciona intestinalis]	neuronal pentraxin-2 precursor [Mus musculus]	No hits found	neuronal pentraxin 2b precursor [Danio rerio]	288.934	5.31731	572.55	107.677	6.75056	0.0193152	0.706295
Bot_rep_c53675	Unclassifiable EST	PREDICTED: cAMP-regulated D2 protein-like [Ciona intestinalis]	No hits found	No hits found	No hits found	375.318	582.529	168.107	0.288581	-1.79295	0.0193157	0.706295
Bot_c21639	Unclassifiable EST	No hits found	No hits found	No hits found	No hits found	13.7279	2.67859	24.7772	9.25008	3.20947	0.019369	0.707691
Bot_c20184	Protein CIP2A	PREDICTED: protein CIP2A-like [Ciona intestinalis]	unnamed protein product [Mus musculus]	No hits found	p90 autoantigen [Danio rerio]	87.3429	38.6615	136.024	3.51834	1.81489	0.0194367	0.709614
Bot_rep_c44369	Unclassifiable EST	No hits found	No hits found	No hits found	No hits found	17.5095	5.26272	29.7563	5.65416	2.49931	0.0194595	0.709894
CAP3_round1_contig_9495	Protein delta homolog 1	PREDICTED: uncharacterized protein LOC100179854 [Ciona intestinalis]	No hits found	No hits found	No hits found	1489.3	771.214	2207.38	2.86221	1.51713	0.0194974	0.710724
Bot_c16642	Unclassifiable EST	No hits found	No hits found	No hits found	No hits found	53.5599	22.5565	84.5632	3.74895	1.90649	0.0195243	0.71115
Bot_c17291	Transmembrane protease serine 11D	PREDICTED: uncharacterized protein LOC100178486 [Ciona intestinalis]	transmembrane protease serine 11d [Mus musculus]	FI20807p1 [Drosophila melanogaster]	transmembrane protease serine 13a [Danio rerio]	306.182	464.105	148.259	0.319451	-1.64633	0.0196326	0.712331
Bot_c32135	Unclassifiable EST	No hits found	No hits found	No hits found	No hits found	4.55279	9.10559	0	0	#NAME?	0.0196116	0.712331
Bot_rep_c53521	Unclassifiable EST	PREDICTED: Williams-Beuren syndrome chromosomal region 27 protein-like [Ciona intestinalis]	Williams-Beuren syndrome chromosomal region 27 protein [Mus musculus]	No hits found	No hits found	226.621	334.676	118.566	0.35427	-1.49708	0.0195918	0.712331
Bot_rep_c55948	Cysteine-rich with EGF-like domain protein 1	PREDICTED: LOC495074 protein-like [Ciona intestinalis]	cysteine-rich with EGF-like domain protein 2 precursor [Mus musculus]	CG11377 isoform A [Drosophila melanogaster]	RecName: Full=Cysteine-rich with EGF-like domain protein 2; Flags: Precursor	2097.66	3182.53	1012.79	0.318235	-1.65184	0.019619	0.712331
Bot_rep_c57782	Unclassifiable EST	PREDICTED: uncharacterized protein LOC100178836 [Ciona intestinalis]	No hits found	No hits found	No hits found	184.585	92.9428	276.227	2.97201	1.57144	0.0195901	0.712331
Bot_c10639	Unclassifiable EST	No hits found	No hits found	No hits found	No hits found	167.318	255.522	79.1147	0.30962	-1.69143	0.0198116	0.717219
Bot_c26957	Unclassifiable EST	No hits found	No hits found	No hits found	No hits found	22.154	43.2	1.10787	0.0256451	-5.28517	0.0198131	0.717219
Bot_c4379	Probable ATP-dependent RNA helicase YTHDC2	PREDICTED: probable ATP-dependent RNA helicase YTHDC2-like [Ciona intestinalis]	probable ATP-dependent RNA helicase YTHDC2 [Mus musculus]	spindle E partial [Drosophila melanogaster]	probable ATP-dependent RNA helicase DHX36 [Danio rerio]	35.4404	13.894	56.9867	4.10152	2.03616	0.0198132	0.717219
Bot_rep_c52157	Retinoblastoma-binding protein 5	PREDICTED: retinoblastoma-binding protein 5-like [Ciona intestinalis]	Rbbp5 protein [Mus musculus]	Rbbp5 [Drosophila melanogaster]	Retinoblastoma binding protein 5 [Danio rerio]	237.962	357.983	117.942	0.329462	-1.60182	0.0198409	0.71767
Bot_c25216	Lysine-specific demethylase 8	PREDICTED: lysine-specific demethylase 8-like isoform 2 [Ciona intestinalis]	lysine-specific demethylase 8 [Mus musculus]	CG13902 isoform C [Drosophila melanogaster]	lysine-specific demethylase 8 isoform 1 [Danio rerio]	191.897	285.055	98.738	0.346382	-1.52956	0.0198778	0.718449
Bot_c10405	Unclassifiable EST	No hits found	No hits found	No hits found	No hits found	97.1383	153.253	41.024	0.267688	-1.90137	0.0200306	0.721123
Bot_c14152	Unclassifiable EST	No hits found	No hits found	No hits found	No hits found	31.0813	9.89004	52.2725	5.28537	2.402	0.0200261	0.721123
Bot_c17917	Unclassifiable EST	No hits found	No hits found	No hits found	No hits found	145.765	273.869	17.6605	0.0644852	-3.95489	0.0200063	0.721123
Bot_c17927	Unclassifiable EST	No hits found	No hits found	No hits found	No hits found	23.9934	2.16445	45.8224	21.1705	4.40398	0.0200387	0.721123
Bot_c32631	Unclassifiable EST	No hits found	No hits found	No hits found	No hits found	48.0196	19.0707	76.9685	4.03596	2.01291	0.0200458	0.721123
CAP3_round1_contig_7980	Unclassifiable EST	PREDICTED: UPF0732 protein v1g81173-like [Ciona intestinalis]	No hits found	No hits found	No hits found	405.862	212.088	599.637	2.82731	1.49943	0.0200594	0.721123
CCTT44179.g1	Unclassifiable EST	No hits found	No hits found	No hits found	No hits found	37.3212	60.66	13.9824	0.230505	-2.11713	0.019982	0.721123
Bot_rep_c44804	Unclassifiable EST	No hits found	No hits found	No hits found	No hits found	32.8582	57.8253	7.89122	0.136467	-2.87338	0.0201044	0.722189
Bot_c32306	Kelch-like protein 31	PREDICTED: kelch-like protein 14-like [Ciona intestinalis]	kelch-like protein 31 [Mus musculus]	No hits found	kelch-like protein 31 [Danio rerio]	16.1605	4.18955	28.1315	6.71468	2.74732	0.0202191	0.725601
Bot_rep_c48454	Plasminogen	PREDICTED: uncharacterized protein LOC100179640 [Ciona intestinalis]	plasminogen isoform CRA_h [Mus musculus]	receptor tyrosine kinase [Drosophila melanogaster]	muscle skeletal receptor tyrosine-protein kinase isoform 1 precursor [Danio rerio]	1821.94	241.502	3402.38	14.0884	3.81644	0.0202304	0.725601
CAP3_round1_contig_6698	Unclassifiable EST	No hits found	No hits found	No hits found	No hits found	62.0027	107.806	16.1992	0.150262	-2.73444	0.0202542	0.7259
Bot_c21311	Amyotrophic lateral sclerosis 2 chromosomal region candidate gene	PREDICTED: uncharacterized protein LOC100175453 [Ciona intestinalis]	amyotrophic lateral sclerosis 2 (juvenile) chromosome region candidate 11 [Mus musculus]	No hits found	No hits found	30.708	11.7876	49.6284	4.21024	2.0739	0.0202895	0.726058
CAP3_round1_contig_6734	Unclassifiable EST	PREDICTED: uncharacterized protein LOC101242004 [Ciona intestinalis]	No hits found	No hits found	No hits found	574.961	959.03	190.892	0.199046	-2.32882	0.0202849	0.726058
Bot_rep_c42872	Unclassifiable EST	PREDICTED: neuronal pentraxin-2-like [Ciona intestinalis]	No hits found	No hits found	No hits found	76.6157	0	153.231	Inf	Inf	0.0203444	0.726914
Bot_rep_c58944	Unclassifiable EST	No hits found	No hits found	No hits found	No hits found	23.2577	7.49516	39.0202	5.20606	2.38019	0.0203375	0.726914
CAP3_round1_contig_562	Solute carrier family 22 member 11	PREDICTED: organic cation transporter protein-like partial [Ciona intestinalis]	solute carrier family 22 member 21 [Mus musculus]	putative organic cation transporter [Drosophila melanogaster]	solute carrier family 22 member 13 [Danio rerio]	364.086	186.607	541.566	2.90217	1.53713	0.0203751	0.727455
CAP3_round1_contig_5786	Pre-mRNA-splicing factor 18	PREDICTED: pre-mRNA-splicing factor 18-like [Ciona intestinalis]	unnamed protein product [Mus musculus]	Prp18 [Drosophila melanogaster]	pre-mRNA-splicing factor 18 [Danio rerio]	56.704	24.6664	88.7416	3.59767	1.84706	0.0203911	0.727472
Bot_c22908	Small nuclear ribonucleoprotein Sm D3	PREDICTED: small nuclear ribonucleoprotein Sm D3-like [Ciona intestinalis]	small nuclear ribonucleoprotein Sm D3 [Mus musculus]	small ribonucleoprotein particle protein SmD3 [Drosophila melanogaster]	small nuclear ribonucleoprotein D3 polypeptide like [Danio rerio]	797.874	1438.76	156.989	0.109115	-3.19609	0.0204804	0.730103
Bot_rep_c52798	Unclassifiable EST	No hits found	No hits found	No hits found	No hits found	113.52	184.518	42.5223	0.230451	-2.11747	0.0205882	0.73339
Bot_c9905	Unclassifiable EST	No hits found	No hits found	No hits found	No hits found	11.7828	2.67859	20.887	7.79775	2.96306	0.0206774	0.736009
Bot_c17571	Unclassifiable EST	No hits found	No hits found	No hits found	No hits found	10.7727	1.54244	20.0029	12.9684	3.69692	0.0207242	0.736413
Bot_c24125	Unclassifiable EST	PREDICTED: uncharacterized protein LOC100177349 isoform 1 [Ciona intestinalis]	No hits found	No hits found	No hits found	210.536	99.5912	321.481	3.228	1.69064	0.0207829	0.736413
Bot_c26808	Unclassifiable EST	No hits found	No hits found	No hits found	No hits found	7.25705	0	14.5141	Inf	Inf	0.0207631	0.736413
Bot_c5850	Zinc finger protein 161 homolog	zinc finger protein (C2H2)-41 [Ciona intestinalis]	unnamed protein product [Mus musculus]	No hits found	zinc finger protein 161 homolog [Danio rerio]	22.8739	7.17495	38.5728	5.37604	2.42654	0.0207789	0.736413
Bot_rep_c38313	Unclassifiable EST	No hits found	No hits found	No hits found	No hits found	46.3543	19.6525	73.0561	3.7174	1.89429	0.0207254	0.736413
Bot_rep_c55826	Uncharacterized protein C21orf63	PREDICTED: L-rhamnose-binding lectin CSL3-like [Ciona intestinalis]	mCG11453 isoform CRA_b [Mus musculus]	cirl isoform I [Drosophila melanogaster]	Im:6908808 protein [Danio rerio]	15.9409	29.8031	2.07858	0.0697436	-3.8418	0.0207461	0.736413
Bot_c5027	ATP-binding cassette sub-family A member 3	PREDICTED: ATP-binding cassette sub-family A member 3-like [Ciona intestinalis]	Abca3 protein [Mus musculus]	CG1718 isoform B [Drosophila melanogaster]	ATP-binding cassette sub-family A (ABC1) member 1B [Danio rerio]	789.158	403.213	1175.1	2.91434	1.54317	0.0208218	0.736979
Bot_rep_c37697	Dephospho-CoA kinase domain-containing protein	PREDICTED: dephospho-CoA kinase domain-containing protein-like [Ciona intestinalis]	dephospho-CoA kinase domain-containing protein [Mus musculus]	RH63365p [Drosophila melanogaster]	dephospho-CoA kinase domain-containing protein [Danio rerio]	71.1219	125.154	17.0898	0.13655	-2.8725	0.020846	0.736979
Bot_rep_c58056	Myosin regulatory light chain 2, ventricular/cardiac muscle isoform	PREDICTED: myosin regulatory light chain smooth muscle-like isoform 3 [Ciona intestinalis]	myosin light chain 2 precursor lymphocyte-specific isoform CRA_b [Mus musculus]	spaghetti squash [Drosophila melanogaster]	myosin light polypeptide 2b regulatory cardiac slow [Danio rerio]	704.734	1063.49	345.981	0.325327	-1.62004	0.020841	0.736979
Bot_c29903	Unclassifiable EST	PREDICTED: putative homeodomain transcription factor 2-like [Ciona intestinalis]	No hits found	No hits found	No hits found	44.684	18.3904	70.9775	3.85949	1.94841	0.0209283	0.739331
Bot_rep_c50601	Tubulin alpha-1B chain	PREDICTED: tubulin alpha chain testis-specific isoform 1 [Ciona intestinalis]	tubulin alpha-1C chain [Mus musculus]	alpha tubulin 84B partial [Drosophila melanogaster]	tubulin alpha 2 [Danio rerio]	2776.27	4177.96	1374.57	0.329005	-1.60382	0.0209561	0.739754
Bot_c22821	Unclassifiable EST	No hits found	No hits found	No hits found	No hits found	13.6089	3.57592	23.6419	6.61142	2.72496	0.020977	0.739935
Bot_rep_c51926	Uncharacterized protein C10orf107	PREDICTED: uncharacterized protein C10orf107 homolog [Ciona intestinalis]	uncharacterized protein C10orf107 homolog [Mus musculus]	No hits found	uncharacterized protein LOC100004673 [Danio rerio]	610.745	321.173	900.317	2.80322	1.48708	0.0210262	0.740852
CCTT43367.b1	Zinc finger protein 845	zinc finger protein [Ciona intestinalis]	Zinc finger protein 7 [Mus musculus]	LD26873p [Drosophila melanogaster]	B-cell lymphoma 6 protein [Danio rerio]	22.1958	7.90482	36.4869	4.61578	2.20657	0.0210345	0.740852
Bot_rep_c35228	Fibrillin-2	PREDICTED: fibrillin-1-like [Ciona intestinalis]	fibrillin-2 precursor [Mus musculus]	dumpy isoform W [Drosophila melanogaster]	fibrillin-2 precursor [Danio rerio]	18016.5	27240	8792.98	0.322797	-1.6313	0.0210673	0.740893
CAP3_round1_contig_1872	Unclassifiable EST	No hits found	No hits found	No hits found	No hits found	28.3092	10.3496	46.2688	4.47059	2.16047	0.021061	0.740893
Bot_c25434	Unclassifiable EST	No hits found	No hits found	No hits found	No hits found	237.673	410.166	65.1796	0.15891	-2.65371	0.0211553	0.742435
Bot_c26910	Unclassifiable EST	No hits found	No hits found	No hits found	No hits found	16.2434	4.0271	28.4597	7.06705	2.82111	0.0211464	0.742435
Bot_c32084	Unclassifiable EST	No hits found	No hits found	No hits found	No hits found	18.9417	5.98421	31.8992	5.33057	2.41429	0.0211586	0.742435
CAP3_round1_contig_6856	Collagen alpha-1(V) chain	collagen type IX-like precursor [Ciona intestinalis]	unnamed protein product [Mus musculus]	alpha-1 type IV collagen [Drosophila melanogaster]	Collagen type IX alpha 1 [Danio rerio]	9848.64	14829.8	4867.52	0.328226	-1.60724	0.0212451	0.744914
Bot_c29949	Unclassifiable EST	No hits found	No hits found	No hits found	No hits found	4.57524	9.15047	0	0	#NAME?	0.0213337	0.746344
Bot_rep_c59378	Unclassifiable EST	No hits found	No hits found	No hits found	No hits found	445.892	171.008	720.776	4.21486	2.07549	0.0213263	0.746344
CAP3_round1_contig_9551	Unclassifiable EST	No hits found	No hits found	No hits found	No hits found	2906.24	4540.5	1271.98	0.280142	-1.83577	0.0213255	0.746344
Bot_rep_c43115	Unclassifiable EST	No hits found	No hits found	No hits found	No hits found	10.1616	1.44296	18.8802	13.0843	3.70976	0.0213536	0.746485
Bot_c15896	Coiled-coil domain-containing protein 74B	PREDICTED: uncharacterized protein LOC100183880 [Ciona intestinalis]	mCG131852 isoform CRA_a [Mus musculus]	No hits found	No hits found	304.902	144.208	465.596	3.22864	1.69093	0.0213946	0.746728
Bot_rep_c39923	Unclassifiable EST	No hits found	No hits found	No hits found	No hits found	26.3734	9.17695	43.5698	4.74775	2.24724	0.0214257	0.746728
CAP3_round1_contig_2501	Transcription factor COE3	PREDICTED: uncharacterized protein LOC100187018 [Ciona intestinalis]	transcription factor COE3 isoform 1 [Mus musculus]	No hits found	No hits found	614.277	913.989	314.565	0.344167	-1.53882	0.0214402	0.746728
CAP3_round1_contig_317	Delta and Notch-like epidermal growth factor-related receptor	PREDICTED: uncharacterized protein LOC100179854 [Ciona intestinalis]	milk fat globule membrane protein E8 [Mus musculus]	No hits found	delta-like protein A [Danio rerio]	2740.52	1154.73	4326.32	3.74661	1.90559	0.0214108	0.746728
CAP3_round1_contig_9797	Unclassifiable EST	No hits found	No hits found	No hits found	No hits found	205.408	317.737	93.078	0.29294	-1.77132	0.0214221	0.746728
CAP3_round1_contig_707	Unclassifiable EST	No hits found	No hits found	No hits found	No hits found	633.248	316.144	950.352	3.00608	1.58788	0.0215175	0.748867
CAP3_round1_contig_5329	Actin, cytoplasmic 1	actin [Ciona intestinalis]	actin cytoplasmic 1 [Mus musculus]	actin 5C isoform B [Drosophila melanogaster]	actin cytoplasmic 2 [Danio rerio]	4385.2	6586.66	2183.74	0.331539	-1.59275	0.021557	0.749684
Bot_c12842	Unclassifiable EST	No hits found	No hits found	No hits found	No hits found	22.8326	7.90482	37.7605	4.77689	2.25607	0.0216079	0.750899
Bot_rep_c35587	Protein unc-93 homolog A	PREDICTED: protein unc-93 homolog A [Ciona intestinalis]	Predicted gene ENSMUSG00000056133 [Mus musculus]	CG4928 [Drosophila melanogaster]	protein unc-93 homolog A [Danio rerio]	43.4153	69.0371	17.7935	0.257738	-1.95602	0.0216885	0.753143
Bot_rep_c48931	Unclassifiable EST	No hits found	No hits found	No hits found	No hits found	134.024	210.553	57.4954	0.273069	-1.87266	0.0217081	0.753263
CAP3_round1_contig_8902	Cullin-3	PREDICTED: cullin-3 [Ciona intestinalis]	cullin-3 [Mus musculus]	MIP05150p [Drosophila melanogaster]	cullin-3 [Danio rerio]	376.377	592.218	160.536	0.271076	-1.88323	0.0217851	0.755379
Bot_c28574	Unclassifiable EST	No hits found	No hits found	No hits found	No hits found	31.1632	0.721482	61.6049	85.3866	6.41594	0.021819	0.755994
Bot_rep_c47865	39S ribosomal protein L54, mitochondrial	PREDICTED: 39S ribosomal protein L54 mitochondrial [Ciona intestinalis]	39S ribosomal protein L54 mitochondrial precursor [Mus musculus]	mitochondrial ribosomal protein L54 [Drosophila melanogaster]	PREDICTED: 39S ribosomal protein L54 mitochondrial [Danio rerio]	202.58	100.457	304.704	3.03317	1.60083	0.0218727	0.756739
Bot_rep_c50575	Unclassifiable EST	No hits found	No hits found	No hits found	No hits found	165.058	289.076	41.0397	0.141969	-2.81635	0.0218576	0.756739
CAP3_round1_contig_4665	Keratin-associated protein 10-9	PREDICTED: uncharacterized protein LOC100181131 [Ciona intestinalis]	No hits found	No hits found	No hits found	71.3619	27.9696	114.754	4.10282	2.03662	0.0218907	0.756803
Bot_c11161	Macrophage mannose receptor 1	No hits found	No hits found	No hits found	No hits found	33.7984	14.2407	53.3561	3.74673	1.90563	0.0219828	0.7573
Bot_c16660	FAD-dependent oxidoreductase domain-containing protein 1	PREDICTED: FAD-dependent oxidoreductase domain-containing protein 1 [Ciona intestinalis]	FAD-dependent oxidoreductase domain containing 1 isoform CRA_b [Mus musculus]	CG3270 [Drosophila melanogaster]	FAD-dependent oxidoreductase domain-containing protein 1 [Danio rerio]	49.8524	82.4494	17.2553	0.209284	-2.25647	0.0219701	0.7573
Bot_c22600	Unclassifiable EST	No hits found	No hits found	No hits found	No hits found	20.4501	40.3463	0.553935	0.0137295	-6.18657	0.0219858	0.7573
Bot_c6883	DC-STAMP domain-containing protein 1	PREDICTED: DC-STAMP domain-containing protein 1-like [Ciona intestinalis]	DC-STAMP domain-containing protein 1 [Mus musculus]	sneaky [Drosophila melanogaster]	No hits found	9.93972	1.92562	17.9538	9.32364	3.22089	0.0219654	0.7573
Bot_rep_c40020	Crooked neck-like protein 1	PREDICTED: crooked neck-like protein 1-like [Ciona intestinalis]	crooked neck-like protein 1 [Mus musculus]	crooked neck [Drosophila melanogaster]	crooked neck-like protein 1 [Danio rerio]	53.0836	83.9275	22.2397	0.264987	-1.91601	0.021975	0.7573
Bot_c20482	Hormone-sensitive lipase	PREDICTED: hormone-sensitive lipase [Ciona intestinalis]	hormone-sensitive lipase isoform 2 [Mus musculus]	CG11055 isoform B [Drosophila melanogaster]	Si:dkey-3n22.7 protein [Danio rerio]	860.439	447.205	1273.67	2.84807	1.50999	0.0221005	0.760435
Bot_c24406	Neutral alpha-glucosidase C	PREDICTED: neutral alpha-glucosidase AB-like [Ciona intestinalis]	RecName: Full=Neutral alpha-glucosidase AB; AltName: Full=Alpha-glucosidase 2; AltName: Full=Glucosidase II subunit alpha; Flags: Precursor	CG14476 isoform B [Drosophila melanogaster]	PREDICTED: neutral alpha-glucosidase AB-like [Danio rerio]	56.5752	23.6977	89.4527	3.77474	1.91638	0.0221092	0.760435
Bot_c7615	Unclassifiable EST	No hits found	No hits found	No hits found	No hits found	32.9893	7.96442	58.0143	7.28418	2.86477	0.0221472	0.761182
Bot_c17433	EF-hand calcium-binding domain-containing protein 6	PREDICTED: EF-hand calcium-binding domain-containing protein 6-like [Ciona intestinalis]	EF-hand calcium-binding domain-containing protein 6 isoform 1 [Mus musculus]	Chain A Solution Structure Of A Calmodulin-Target Peptide Complex By Multidimensional Nmr	calmodulin 3a [Danio rerio]	90.2689	42.0117	138.526	3.29732	1.72129	0.0222126	0.762871
Bot_c12468	Unclassifiable EST	PREDICTED: uncharacterized protein LOC101242293 [Ciona intestinalis]	No hits found	No hits found	No hits found	50.1125	22.366	77.8591	3.48115	1.79956	0.0222753	0.764464
Bot_rep_c58682	Unclassifiable EST	No hits found	No hits found	No hits found	No hits found	551.978	884.731	219.225	0.247788	-2.01282	0.0223249	0.76514
CAP3_round1_contig_5160	Unclassifiable EST	No hits found	No hits found	No hits found	No hits found	22.6568	7.79696	37.5167	4.81171	2.26655	0.0223276	0.76514
Bot_c14	Inactive polyglycylase TTLL10	PREDICTED: protein polyglycylase TTLL10-like [Ciona intestinalis]	protein polyglycylase TTLL10 [Mus musculus]	GH21352p [Drosophila melanogaster]	truncated Ttll10 [Danio rerio]	1059.18	569.174	1549.19	2.72182	1.44457	0.0223701	0.766039
Bot_c1296	Peptidyl-prolyl cis-trans isomerase B	PREDICTED: peptidyl-prolyl cis-trans isomerase B-like [Ciona intestinalis]	peptidyl-prolyl cis-trans isomerase B precursor [Mus musculus]	CG2852 [Drosophila melanogaster]	peptidyl-prolyl cis-trans isomerase B [Danio rerio]	339.159	515.688	162.631	0.315368	-1.66489	0.0224246	0.766913
Bot_rep_c56072	Ornithine decarboxylase	PREDICTED: ornithine decarboxylase [Ciona intestinalis]	ornithine decarboxylase [Mus musculus]	ornithine decarboxylase [Drosophila melanogaster]	antizyme inhibitor [Danio rerio]	723.719	1086.07	361.363	0.332725	-1.5876	0.0224284	0.766913
Bot_rep_c43790	Uncharacterized protein C10orf67	PREDICTED: uncharacterized protein LOC100177916 [Ciona intestinalis]	No hits found	No hits found	No hits found	36.6193	15.1926	58.046	3.82066	1.93382	0.0224769	0.767651
CAP3_round1_contig_7390	Inactive carboxypeptidase-like protein X2	PREDICTED: lactadherin-like [Ciona intestinalis]	Chain A Nmr Structure Of The Mouse Mfg-e8 C2 Domain	RE18634p [Drosophila melanogaster]	retinoschisin precursor [Danio rerio]	50.1714	85.7263	14.6165	0.170502	-2.55214	0.0224827	0.767651
Bot_c29806	Unclassifiable EST	No hits found	No hits found	No hits found	No hits found	11.7738	2.40828	21.1392	8.77772	3.13385	0.0225084	0.767971
454_debris_c492	Cell division control protein 6 homolog	PREDICTED: cell division control protein 6 homolog [Ciona intestinalis]	cell division control protein 6 homolog isoform b [Mus musculus]	Cdc6 [Drosophila melanogaster]	Zgc:174506 protein [Danio rerio]	57.7988	24.8472	90.7504	3.65233	1.86882	0.0225602	0.769179
Bot_c20578	Uncharacterized protein C11orf70	PREDICTED: uncharacterized protein C11orf70 homolog [Ciona intestinalis]	uncharacterized protein LOC234912 [Mus musculus]	No hits found	Zgc:153619 [Danio rerio]	183.93	92.1063	275.753	2.99385	1.582	0.0226162	0.770526
CAP3_round1_contig_1748	Kelch-like protein 23	PREDICTED: kelch-like protein 23-like [Ciona intestinalis]	unnamed protein product [Mus musculus]	No hits found	No hits found	6.75377	0.689995	12.8175	18.5763	4.21539	0.0227069	0.773058
Bot_c21986	UPF0638 protein B	PREDICTED: protein FAM228B-like [Ciona intestinalis]	protein FAM228B [Mus musculus]	No hits found	uncharacterized protein LOC569576 [Danio rerio]	519.84	265.874	773.805	2.91042	1.54123	0.0227267	0.773168
Bot_c2871	EF-hand calcium-binding domain-containing protein 6	PREDICTED: EF-hand calcium-binding domain-containing protein 6-like [Ciona intestinalis]	EF-hand calcium-binding domain-containing protein 6 isoform 1 [Mus musculus]	No hits found	No hits found	119.41	56.3348	182.485	3.2393	1.69568	0.0227517	0.77346
Bot_c8884	SAM domain and HD domain-containing protein 1	PREDICTED: SAM domain and HD domain-containing protein 1 [Ciona intestinalis]	unnamed protein product [Mus musculus]	No hits found	SAM domain and HD domain-containing protein 1 [Danio rerio]	106.81	49.0608	164.56	3.3542	1.74597	0.0228833	0.77737
Bot_rep_c35219	Serine/threonine-protein kinase RIO3	PREDICTED: serine/threonine-protein kinase RIO1-like [Ciona intestinalis]	unnamed protein product [Mus musculus]	CG3008 [Drosophila melanogaster]	serine/threonine-protein kinase RIO3 [Danio rerio]	211.538	106.149	316.926	2.98568	1.57806	0.0229367	0.778078
Bot_rep_c45815	Coagulation factor V	PREDICTED: coagulation factor V [Ciona intestinalis]	Chain A Nmr Structure Of The Mouse Mfg-e8 C2 Domain	RE18634p [Drosophila melanogaster]	retinoschisin precursor [Danio rerio]	353.269	594.729	111.809	0.187999	-2.4112	0.0229373	0.778078
CCTT1346.g1	Thrombospondin-2	PREDICTED: uncharacterized protein LOC100178652 [Ciona intestinalis]	thrombospondin type-1 domain-containing protein 4 isoform b precursor [Mus musculus]	Semaphorin-5c isoform B [Drosophila melanogaster]	TPA: SCO-spondin precursor [Danio rerio]	1727.62	2616.04	839.196	0.320789	-1.6403	0.0229676	0.778542
Bot_c18423	Basic immunoglobulin-like variable motif-containing protein	No hits found	basic immunoglobulin-like variable motif-containing protein [Mus musculus]	No hits found	basic immunoglobulin-like variable motif containing [Danio rerio]	110.694	55.0094	166.378	3.02454	1.59671	0.0229951	0.778912
CAP3_round1_contig_6399	Unclassifiable EST	No hits found	No hits found	No hits found	No hits found	57.1672	91.7348	22.5995	0.246357	-2.02118	0.0230165	0.779072
Bot_c24211	Unclassifiable EST	No hits found	No hits found	No hits found	No hits found	154.783	237.167	72.3999	0.30527	-1.71184	0.023094	0.781132
Bot_c10094	Unclassifiable EST	No hits found	No hits found	No hits found	No hits found	5.54252	0	11.085	Inf	Inf	0.0231387	0.782082
Bot_c31462	Unclassifiable EST	No hits found	No hits found	No hits found	No hits found	10.2196	18.9146	1.52464	0.0806068	-3.63295	0.0231949	0.783415
CAP3_round1_contig_5537	Proteasome maturation protein	No hits found	unnamed protein product [Mus musculus]	pomp [Drosophila melanogaster]	proteasome maturation protein [Danio rerio]	454.637	238.098	671.175	2.81891	1.49514	0.0232154	0.783544
Bot_c29291	Unclassifiable EST	No hits found	No hits found	No hits found	No hits found	8.059	0	16.118	Inf	Inf	0.0232527	0.78424
CCTT39506.g1	Unclassifiable EST	No hits found	No hits found	No hits found	No hits found	152.661	253.63	51.6922	0.203809	-2.29471	0.0232841	0.784735
Bot_c11314	Probable carboxypeptidase X1	PREDICTED: uncharacterized protein LOC100186027 [Ciona intestinalis]	metallocarboxypeptidase CPX-1 [Mus musculus]	No hits found	retinoschisin precursor [Danio rerio]	28.3431	9.53835	47.1478	4.94297	2.30538	0.0233063	0.784791
CAP3_round1_contig_7440	Unclassifiable EST	No hits found	No hits found	No hits found	No hits found	188.247	96.3579	280.135	2.90724	1.53965	0.0233192	0.784791
Bot_rep_c52884	Unclassifiable EST	No hits found	No hits found	No hits found	No hits found	169.912	303.789	36.0343	0.118616	-3.07563	0.0233671	0.785837
Bot_rep_c58459	Unclassifiable EST	No hits found	No hits found	No hits found	No hits found	188.875	288.965	88.7847	0.30725	-1.70251	0.0234371	0.787626
Bot_rep_c58071	Unclassifiable EST	No hits found	No hits found	No hits found	No hits found	435.448	229.977	640.92	2.78689	1.47866	0.0234938	0.78897
CAP3_round1_contig_6669	Unclassifiable EST	PREDICTED: uncharacterized protein LOC100185780 [Ciona intestinalis]	No hits found	CG13204 isoform A [Drosophila melanogaster]	PREDICTED: hypothetical protein LOC100334256 [Danio rerio]	98.4393	49.9075	146.971	2.94487	1.55821	0.0235131	0.789051
CCAO2159.g1	Unclassifiable EST	No hits found	No hits found	No hits found	No hits found	230.691	115.844	345.537	2.98279	1.57666	0.0236158	0.791931
Bot_rep_c37958	Unclassifiable EST	No hits found	No hits found	No hits found	No hits found	21.2328	6.94952	35.5162	5.11059	2.35349	0.0237258	0.794484
Bot_rep_c39585	Probable ATP-dependent RNA helicase DDX5	PREDICTED: probable ATP-dependent RNA helicase DDX5-like isoform 1 [Ciona intestinalis]	mCG19408 [Mus musculus]	CG10077 isoform A [Drosophila melanogaster]	Ddx5 protein [Danio rerio]	623.732	951.35	296.114	0.311256	-1.68382	0.0237163	0.794484
Bot_c10884	Unclassifiable EST	No hits found	No hits found	No hits found	No hits found	7.57654	15.1531	0	0	#NAME?	0.023812	0.796801
Bot_rep_c51081	Stearoyl-CoA desaturase 5	PREDICTED: acyl-CoA desaturase-like [Ciona intestinalis]	unnamed protein product [Mus musculus]	fatty acid desaturase [Drosophila melanogaster]	stearoyl-CoA desaturase b [Danio rerio]	141.99	28.6281	255.352	8.91963	3.15698	0.023833	0.796936
Bot_rep_c55969	Unclassifiable EST	No hits found	No hits found	No hits found	No hits found	48.6035	19.8514	77.3556	3.89672	1.96226	0.0239097	0.798933
Bot_c32157	Fibrillin-3	PREDICTED: uncharacterized protein LOC100181187 isoform 1 [Ciona intestinalis]	No hits found	No hits found	No hits found	9.94578	2.13296	17.7586	8.3258	3.05759	0.0239404	0.799388
Bot_rep_c52107	Unclassifiable EST	No hits found	No hits found	No hits found	No hits found	952.612	1780.44	124.784	0.0700859	-3.83473	0.0239792	0.800113
CCAO2429.g1	Unclassifiable EST	No hits found	No hits found	No hits found	No hits found	52.1562	19.1702	85.1423	4.4414	2.15101	0.0240781	0.802842
Bot_c33591	Unclassifiable EST	No hits found	No hits found	No hits found	No hits found	7.4052	0.721482	14.0889	19.5277	4.28745	0.024134	0.803565
CAP3_round1_contig_9201	Myosin light chain 5	PREDICTED: myosin regulatory light chain smooth muscle-like isoform 1 [Ciona intestinalis]	myosin regulatory light chain 2 ventricular/cardiac muscle isoform [Mus musculus]	spaghetti squash [Drosophila melanogaster]	myosin light polypeptide 2b regulatory cardiac slow [Danio rerio]	1736.26	2593.96	878.55	0.33869	-1.56196	0.0241317	0.803565
CAP3_round1_contig_8807	Trafficking protein particle complex subunit 9	PREDICTED: uncharacterized protein LOC100179854 [Ciona intestinalis]	RecName: Full=Trafficking protein particle complex subunit 9; AltName: Full=NIK- and IKBKB-binding protein	brunelleschi [Drosophila melanogaster]	PREDICTED: trafficking protein particle complex subunit 9 [Danio rerio]	1951.95	883.921	3019.99	3.41658	1.77255	0.0242349	0.806353
Bot_c8742	Unclassifiable EST	No hits found	No hits found	No hits found	No hits found	19.8101	33.9448	5.67547	0.167197	-2.58038	0.0243157	0.808466
CAP3_round1_contig_8421	Nucleolin	nucleolin like protein CiRGG1 [Ciona intestinalis]	unnamed protein product [Mus musculus]	hrp36.1 [Drosophila melanogaster]	Zgc:152810 [Danio rerio]	5934.09	8812.73	3055.45	0.346708	-1.52821	0.0243889	0.810326
Bot_c8815	Unclassifiable EST	No hits found	No hits found	No hits found	No hits found	32.9524	12.65	53.2547	4.20985	2.07377	0.0244313	0.81116
Bot_c18853	Unclassifiable EST	No hits found	No hits found	No hits found	No hits found	153.681	232.772	74.5913	0.320449	-1.64184	0.0245387	0.813588
Bot_rep_c56578	Elongation factor 1-alpha 2	PREDICTED: elongation factor 1-alpha oocyte form isoform 1 [Ciona intestinalis]	mCG15232 isoform CRA_g [Mus musculus]	elongation factor 1alpha100E isoform A [Drosophila melanogaster]	elongation factor 1-alpha 2 [Danio rerio]	6737.44	9767.02	3707.87	0.379632	-1.39733	0.0245391	0.813588
Bot_c29171	Collagen alpha-5(VI) chain	PREDICTED: uncharacterized protein LOC100183026 [Ciona intestinalis]	collagen alpha-5(VI) chain precursor [Mus musculus]	No hits found	matrilin-3b [Danio rerio]	495.761	991.523	0	0	#NAME?	0.0245969	0.814927
CAP3_round1_contig_7697	Unclassifiable EST	No hits found	No hits found	No hits found	No hits found	249.803	100.122	399.484	3.98996	1.99638	0.0246262	0.815323
Bot_rep_c54200	Collagen alpha-1(XII) chain	PREDICTED: uncharacterized protein LOC100183026 [Ciona intestinalis]	procollagen type XII alpha 1 isoform CRA_b [Mus musculus]	No hits found	matrilin-3 precursor [Danio rerio]	1313.61	1927.97	699.246	0.362685	-1.46321	0.0249153	0.824315
Bot_c25074	Unclassifiable EST	No hits found	No hits found	No hits found	No hits found	28.1919	10.5834	45.8005	4.32757	2.11356	0.0250007	0.825975
Bot_rep_c39094	Unclassifiable EST	No hits found	No hits found	No hits found	No hits found	156.857	234.93	78.7844	0.335353	-1.57625	0.0249879	0.825975
Bot_rep_c54968	Unclassifiable EST	No hits found	No hits found	No hits found	No hits found	128.579	58.3157	198.843	3.40976	1.76967	0.0250495	0.827005
Bot_c2204	Unclassifiable EST	No hits found	No hits found	No hits found	No hits found	4.05691	0	8.11382	Inf	Inf	0.0251023	0.827583
Bot_rep_c40464	Unclassifiable EST	No hits found	No hits found	No hits found	No hits found	5.83266	0	11.6653	Inf	Inf	0.0250949	0.827583
Bot_c21257	Unclassifiable EST	PREDICTED: uncharacterized protein LOC100179285 [Ciona intestinalis]	No hits found	No hits found	No hits found	105.228	158.766	51.6913	0.325583	-1.6189	0.0251927	0.82998
Bot_rep_c37372	Guanine nucleotide-binding protein-like 3-like protein	PREDICTED: guanine nucleotide-binding protein-like 3-like protein-like [Ciona intestinalis]	guanine nucleotide-binding protein-like 3-like protein [Mus musculus]	nucleostemin 1 [Drosophila melanogaster]	Gnl3l protein partial [Danio rerio]	137.462	211.273	63.6522	0.30128	-1.73083	0.0252145	0.830114
CAP3_round1_contig_7612	Geminin	PREDICTED: uncharacterized protein LOC100184902 [Ciona intestinalis]	geminin [Mus musculus]	No hits found	geminin DNA replication inhibitor [Danio rerio]	255.528	124.189	386.867	3.11514	1.6393	0.0252633	0.831139
Bot_c657	Unclassifiable EST	No hits found	No hits found	No hits found	No hits found	627.963	325.114	930.811	2.86303	1.51754	0.0253247	0.832574
Bot_c30577	Unclassifiable EST	No hits found	No hits found	No hits found	No hits found	4.26161	0	8.52322	Inf	Inf	0.0253525	0.832878
Bot_rep_c46229	Scavenger receptor class A member 5	PREDICTED: lysyl oxidase homolog 3 [Ciona intestinalis]	unnamed protein product [Mus musculus]	CG3921 isoform B [Drosophila melanogaster]	galectin-3-binding protein B precursor [Danio rerio]	76.298	26.0225	126.574	4.864	2.28214	0.0253695	0.832878
Bot_c34231	Myosin-7	PREDICTED: myosin-6-like partial [Ciona intestinalis]	unnamed protein product [Mus musculus]	myosin heavy chain isoform F [Drosophila melanogaster]	Smyhc1 protein [Danio rerio]	9.53078	0.721482	18.3401	25.42	4.66789	0.025422	0.834018
Bot_rep_c44019	Unclassifiable EST	No hits found	No hits found	No hits found	No hits found	4.39509	0	8.79018	Inf	Inf	0.0254651	0.834851
Bot_c32696	Unclassifiable EST	No hits found	No hits found	No hits found	No hits found	57.4488	114.898	0	0	#NAME?	0.0254902	0.835088
CAP3_round1_contig_37	Polyubiquitin-C	PREDICTED: polyubiquitin-like [Ciona intestinalis]	Ubc protein [Mus musculus]	Ubiquitin-5E [Drosophila melanogaster]	Zgc:172187 protein [Danio rerio]	1359.62	2161.59	557.645	0.257979	-1.95468	0.0257203	0.842038
Bot_rep_c36838	Unclassifiable EST	No hits found	No hits found	No hits found	No hits found	64.1851	25.8624	102.508	3.96357	1.9868	0.0257486	0.842377
Bot_rep_c35942	Unclassifiable EST	No hits found	No hits found	No hits found	No hits found	176.775	256.906	96.6447	0.376187	-1.41048	0.0258981	0.846678
Bot_c11918	Unclassifiable EST	No hits found	No hits found	No hits found	No hits found	20.7841	5.14985	36.4184	7.07174	2.82207	0.0260776	0.850285
Bot_c2762	Unclassifiable EST	No hits found	No hits found	No hits found	No hits found	36.4525	67.2159	5.68917	0.0846402	-3.56251	0.0260809	0.850285
Bot_c5580	Unclassifiable EST	No hits found	No hits found	No hits found	No hits found	104.775	53.2687	156.28	2.93381	1.55278	0.0260393	0.850285
Bot_rep_c58148	Dehydrogenase/reductase SDR family member 2	PREDICTED: general stress protein 39-like [Ciona intestinalis]	carbonyl reductase 2 isoform CRA_a [Mus musculus]	CG31548 [Drosophila melanogaster]	uncharacterized protein LOC449555 [Danio rerio]	300.514	160.314	440.713	2.74906	1.45894	0.0260779	0.850285
Bot_rep_c56639	Unclassifiable EST	No hits found	No hits found	No hits found	No hits found	14.1539	4.23443	24.0734	5.68517	2.5072	0.0261154	0.850819
Bot_c15961	Caspase-2	PREDICTED: caspase-2-like [Ciona intestinalis]	unnamed protein product [Mus musculus]	death executioner caspase related to Apopain/Yama [Drosophila melanogaster]	caspase-2 [Danio rerio]	117.585	61.3926	173.778	2.83061	1.50111	0.0262419	0.851112
Bot_c40694	Unclassifiable EST	No hits found	No hits found	No hits found	No hits found	18.8202	1.74978	35.8907	20.5116	4.35837	0.0262418	0.851112
Bot_c5624	Kelch-like protein 12	PREDICTED: kelch-like protein 12-like [Ciona intestinalis]	kelch-like protein 29 [Mus musculus]	diablo isoform B [Drosophila melanogaster]	PREDICTED: kelch-like protein diablo-like [Danio rerio]	229.858	344.557	115.16	0.334225	-1.58111	0.0261737	0.851112
Bot_rep_c38154	Unclassifiable EST	No hits found	No hits found	No hits found	No hits found	73.9186	35.3201	112.517	3.18565	1.67159	0.0262176	0.851112
CAP3_round1_contig_3168	Amyloid beta A4 precursor protein-binding family B member 1	PREDICTED: amyloid beta A4 precursor protein-binding family B member 2-like [Ciona intestinalis]	amyloid beta A4 precursor protein-binding family B member 1 isoform 2 [Mus musculus]	No hits found	No hits found	63.2728	28.4148	98.1309	3.45352	1.78807	0.0262514	0.851112
CAP3_round1_contig_4587	Serine/threonine-protein kinase/endoribonuclease IRE1	PREDICTED: serine/threonine-protein kinase/endoribonuclease IRE1-like [Ciona intestinalis]	endoplasmic reticulum (ER) to nucleus signalling 1 isoform CRA_c [Mus musculus]	No hits found	No hits found	19.2643	6.99441	31.5342	4.50849	2.17264	0.0262251	0.851112
CCTT40354.g1	Unclassifiable EST	No hits found	No hits found	No hits found	No hits found	8.29123	1.20414	15.3783	12.7712	3.67482	0.026231	0.851112
454_debris_c405	Fibrillin-3	PREDICTED: uncharacterized protein LOC100180679 [Ciona intestinalis]	latent transforming growth factor beta binding protein 2 isoform CRA_b [Mus musculus]	dumpy isoform X [Drosophila melanogaster]	fibrillin 4 [Danio rerio]	6.50386	0.514146	12.4936	24.2996	4.60286	0.0263149	0.852581
Bot_c11606	RING finger protein 213	PREDICTED: E3 ubiquitin-protein ligase RNF213-like [Ciona intestinalis]	mCG142721 isoform CRA_a [Mus musculus]	No hits found	No hits found	94.7827	44.3851	145.18	3.27092	1.7097	0.0263643	0.852641
Bot_c6616	Unclassifiable EST	PREDICTED: VWFA and cache domain-containing protein 1-like [Ciona intestinalis]	No hits found	No hits found	No hits found	20.5173	5.65561	35.379	6.25556	2.64514	0.0263886	0.852641
Bot_rep_c37954	Unclassifiable EST	No hits found	No hits found	No hits found	No hits found	67.4847	30.4201	104.549	3.43684	1.78108	0.0263895	0.852641
Bot_rep_c38102	Epoxide hydrolase 2	PREDICTED: bifunctional epoxide hydrolase 2-like [Ciona intestinalis]	bifunctional epoxide hydrolase 2 isoform b [Mus musculus]	No hits found	epoxide hydrolase 2 [Danio rerio]	135.094	71.2866	198.9	2.79015	1.48034	0.0263722	0.852641
Bot_c30893	Unclassifiable EST	No hits found	No hits found	No hits found	No hits found	4.56368	9.12737	0	0	#NAME?	0.0264926	0.855385
Bot_rep_c44201	Unclassifiable EST	No hits found	No hits found	No hits found	No hits found	11.0253	21.1517	0.898963	0.0425008	-4.55637	0.0265277	0.855929
Bot_c3909	Unclassifiable EST	PREDICTED: uncharacterized protein LOC100178184 partial [Ciona intestinalis]	No hits found	No hits found	No hits found	65.8638	28.8475	102.88	3.56634	1.83444	0.0265671	0.856611
Bot_c11240	Unclassifiable EST	No hits found	No hits found	No hits found	No hits found	23.0702	7.69748	38.443	4.99423	2.32026	0.026625	0.857824
CAP3_round1_contig_5008	Unclassifiable EST	No hits found	No hits found	No hits found	No hits found	85.0846	37.2996	132.87	3.56222	1.83278	0.0266413	0.857824
Bot_c249	Unclassifiable EST	PREDICTED: uncharacterized protein LOC100177851 [Ciona intestinalis]	No hits found	No hits found	No hits found	975.153	1516.67	433.64	0.285917	-1.80633	0.0268985	0.864821
Bot_c25507	Unclassifiable EST	No hits found	No hits found	No hits found	No hits found	4.12181	0	8.24361	Inf	Inf	0.0268799	0.864821
CAP3_round1_contig_4256	Unclassifiable EST	No hits found	No hits found	No hits found	No hits found	183.758	89.1636	278.352	3.12181	1.64238	0.0269323	0.864821
CAP3_round1_contig_5241	Unclassifiable EST	No hits found	No hits found	No hits found	No hits found	56.6305	14.778	98.4831	6.66418	2.73643	0.0269508	0.864821
CAP3_round1_contig_6209	Unclassifiable EST	No hits found	No hits found	No hits found	No hits found	164.074	78.485	249.664	3.18103	1.6695	0.0269409	0.864821
CAP3_round1_contig_4803	E3 ubiquitin-protein ligase ZSWIM2	PREDICTED: E3 ubiquitin-protein ligase Zswim2 [Ciona intestinalis]	zinc finger SWIM domain containing 2 isoform CRA_a [Mus musculus]	No hits found	zinc finger SWIM domain-containing protein 2 [Danio rerio]	114.742	56.0501	173.433	3.09426	1.62959	0.0271488	0.870469
CAP3_round1_contig_7437	Unclassifiable EST	No hits found	No hits found	No hits found	No hits found	10.776	0.514146	21.0379	40.918	5.35466	0.0271639	0.870469
Bot_c15162	Unclassifiable EST	PREDICTED: uncharacterized protein LOC100183277 isoform 1 [Ciona intestinalis]	No hits found	No hits found	No hits found	87.6444	141.555	33.7342	0.238312	-2.06908	0.0272713	0.873315
CCTT15389.b1	Prolyl 4-hydroxylase subunit alpha-1	PREDICTED: prolyl 4-hydroxylase subunit alpha-1-like [Ciona intestinalis]	prolyl 4-hydroxylase alpha(I)-subunit partial [Mus musculus]	prolyl-4-hydroxylase-alpha EFB [Drosophila melanogaster]	prolyl 4-hydroxylase subunit alpha-2 precursor [Danio rerio]	15.8828	28.5792	3.18645	0.111495	-3.16494	0.0272951	0.873481
Bot_c22030	Interferon regulatory factor 8	interferon regulatory factor like protein [Ciona intestinalis]	No hits found	No hits found	interferon regulatory factor 8 [Danio rerio]	205.99	108.96	303.02	2.78101	1.47561	0.0273598	0.874953
Bot_c25902	Kelch-like protein 10	PREDICTED: kelch-like protein 10-like [Ciona intestinalis]	unnamed protein product [Mus musculus]	Keap1 isoform B [Drosophila melanogaster]	uncharacterized protein LOC393851 [Danio rerio]	12.7562	3.3371	22.1753	6.64509	2.73229	0.0273857	0.875187
Bot_c10327	Unclassifiable EST	No hits found	No hits found	No hits found	No hits found	87.3769	44.5948	130.159	2.9187	1.54533	0.0275151	0.878125
CAP3_round1_contig_6820	Unclassifiable EST	No hits found	No hits found	No hits found	No hits found	2750.49	1499.94	4001.04	2.66747	1.41547	0.0275076	0.878125
Bot_c16831	Unclassifiable EST	No hits found	No hits found	No hits found	No hits found	28.0257	10.6065	45.4449	4.28462	2.09917	0.0275341	0.878134
Bot_c6652	Carbohydrate sulfotransferase 1	PREDICTED: carbohydrate sulfotransferase 3-like [Ciona intestinalis]	unnamed protein product [Mus musculus]	No hits found	carbohydrate sulfotransferase 1 precursor [Danio rerio]	123.046	56.6335	189.458	3.34532	1.74215	0.0275881	0.879257
Bot_c16630	Peroxidasin homolog	PREDICTED: toll-like receptor 9-like [Ciona intestinalis]	unnamed protein product [Mus musculus]	CG6890 [Drosophila melanogaster]	Slit1b protein [Danio rerio]	47.6909	19.9727	75.4091	3.77561	1.91671	0.027651	0.880379
CAP3_round1_contig_7176	Unclassifiable EST	No hits found	No hits found	No hits found	No hits found	139.343	68.8659	209.821	3.0468	1.6073	0.0276608	0.880379
Bot_c3040	Unclassifiable EST	No hits found	No hits found	No hits found	No hits found	111.39	53.008	169.772	3.20276	1.67932	0.0277655	0.882514
Bot_rep_c35901	CD109 antigen	alpha-2-macroglobulin homologue precursor [Ciona intestinalis]	unnamed protein product [Mus musculus]	thiolester containing protein IV [Drosophila melanogaster]	PREDICTED: pregnancy zone protein isoform 1 [Danio rerio]	773.943	1133.17	414.718	0.365981	-1.45016	0.027756	0.882514
Bot_rep_c38845	Unclassifiable EST	No hits found	No hits found	No hits found	No hits found	32.3052	58.9359	5.67443	0.0962813	-3.3766	0.0278469	0.884501
Bot_rep_c48963	Collagen alpha-6(IV) chain	PREDICTED: collagen alpha-1(IV) chain [Ciona intestinalis]	collagen alpha-2(IV) chain [Mus musculus]	type VI-related collagen partial [Drosophila melanogaster]	type IV collagen alpha 2 chain [Danio rerio]	561.561	830.429	292.692	0.352459	-1.50447	0.0278738	0.884758
Bot_c6406	Unclassifiable EST	No hits found	No hits found	No hits found	No hits found	97.3385	50.8132	143.864	2.83123	1.50143	0.027944	0.886388
Bot_rep_c56124	Sushi, nidogen and EGF-like domain-containing protein 1	transmembrane protein Vc16 [Ciona intestinalis]	No hits found	No hits found	No hits found	362.626	91.3894	633.862	6.93584	2.79407	0.0280068	0.887778
Bot_rep_c38286	Unclassifiable EST	No hits found	No hits found	No hits found	No hits found	293.469	155.325	431.613	2.77877	1.47445	0.0280581	0.888805
Bot_rep_c46847	Titin	PREDICTED: CAVP-target protein-like isoform 1 [Ciona intestinalis]	titin isoform N2-A [Mus musculus]	No hits found	myosin light chain kinase 1 [Danio rerio]	21.4993	37.8707	5.12786	0.135404	-2.88465	0.028105	0.889089
CAP3_round1_contig_1767	Ubiquitin thioesterase OTU1	PREDICTED: ubiquitin thioesterase OTU1-like [Ciona intestinalis]	unnamed protein product [Mus musculus]	GM14814p [Drosophila melanogaster]	ubiquitin thioesterase OTU1 [Danio rerio]	481.625	250.309	712.941	2.84824	1.51007	0.0280908	0.889089
CAP3_round1_contig_2767	Beta-1,4-galactosyltransferase 3	PREDICTED: beta-1 4-N-acetylgalactosaminyltransferase bre-4-like [Ciona intestinalis]	UDP-Gal:betaGlcNAc beta 1 4-galactosyltransferase polypeptide 3 isoform CRA_a [Mus musculus]	beta4GalNAcTA [Drosophila melanogaster]	PREDICTED: beta-1 4-galactosyltransferase 3-like [Danio rerio]	7.98207	1.20414	14.76	12.2577	3.61562	0.0281281	0.88922
Bot_rep_c58128	Nucleolin	nucleolin like protein CiRGG1 [Ciona intestinalis]	unnamed protein product [Mus musculus]	hrp36.1 [Drosophila melanogaster]	Zgc:152810 [Danio rerio]	2879.73	4251	1508.46	0.354848	-1.49473	0.0281747	0.890094
CAP3_round1_contig_3388	Centrosomal protein POC5	PREDICTED: centrosomal protein POC5 [Ciona intestinalis]	centrosomal protein POC5 [Mus musculus]	No hits found	PREDICTED: centrosomal protein POC5 [Danio rerio]	157.964	68.6559	247.272	3.60162	1.84865	0.0282528	0.891959
Bot_c20734	Unclassifiable EST	PREDICTED: uncharacterized protein LOC100176636 [Ciona intestinalis]	No hits found	No hits found	No hits found	53.2553	23.4954	83.0153	3.53326	1.821	0.0282914	0.892577
Bot_c29264	Unclassifiable EST	No hits found	No hits found	No hits found	No hits found	12.4875	2.57073	22.4043	8.71513	3.12352	0.0283198	0.892872
Bot_c22565	Unclassifiable EST	No hits found	No hits found	No hits found	No hits found	20.3453	7.15686	33.5337	4.68553	2.22821	0.0283912	0.894264
CAP3_round1_contig_702	GLIPR1-like protein 1	PREDICTED: peptidase inhibitor 16-like [Ciona intestinalis]	PREDICTED: GLIPR1-like protein 1-like [Mus musculus]	CG8483 [Drosophila melanogaster]	PREDICTED: peptidase inhibitor R3HDML [Danio rerio]	11.6068	0	23.2136	Inf	Inf	0.028402	0.894264
Bot_c31689	Kinetochore protein NDC80 homolog	No hits found	No hits found	No hits found	No hits found	54.6298	25.1309	84.1286	3.34761	1.74313	0.0285302	0.896272
Bot_c31774	Unclassifiable EST	No hits found	No hits found	No hits found	No hits found	16.4987	5.01889	27.9785	5.57465	2.47888	0.0284944	0.896272
Bot_c5935	Unclassifiable EST	No hits found	No hits found	No hits found	No hits found	51.9671	81.0329	22.9013	0.282618	-1.82307	0.0285664	0.896272
Bot_rep_c38907	Collagen alpha-1(XXII) chain	No hits found	No hits found	No hits found	No hits found	1315.37	1957.72	673.025	0.34378	-1.54044	0.0285964	0.896272
CAP3_round1_contig_6144	ADP/ATP translocase 3	PREDICTED: ADP/ATP translocase 3-like [Ciona intestinalis]	ADP/ATP translocase 1 [Mus musculus]	stress-sensitive B isoform C [Drosophila melanogaster]	ADP/ATP translocase 2 [Danio rerio]	7079.39	12287.1	1871.68	0.152329	-2.71474	0.0285518	0.896272
CAP3_round1_contig_7501	60S ribosomal protein L27a	PREDICTED: 60S ribosomal protein L27a-like isoform 1 [Ciona intestinalis]	60S ribosomal protein L27a [Mus musculus]	ribosomal protein L27A isoform A [Drosophila melanogaster]	60S ribosomal protein L27a [Danio rerio]	9605.26	4913.65	14296.9	2.90962	1.54083	0.0285995	0.896272
CAP3_round1_contig_9960	Beta-catenin-like protein 1	PREDICTED: beta-catenin-like protein 1-like [Ciona intestinalis]	unnamed protein product [Mus musculus]	CG11964 [Drosophila melanogaster]	beta-catenin-like protein 1 [Danio rerio]	371.845	543.467	200.223	0.368418	-1.44058	0.028578	0.896272
Bot_rep_c52877	Gametocyte-specific factor 1	PREDICTED: uncharacterized protein LOC100176891 [Ciona intestinalis]	gametocyte-specific factor 1 [Mus musculus]	No hits found	gametocyte-specific factor 1 [Danio rerio]	32.2075	12.9518	51.4631	3.97343	1.99038	0.0286975	0.89874
Bot_rep_c52261	T-complex protein 1 subunit gamma	PREDICTED: T-complex protein 1 subunit gamma-like [Ciona intestinalis]	matricin [Mus musculus]	chaperonin containing T-complex protein gamma subunit-like protein [Drosophila melanogaster]	Chaperonin containing TCP1 subunit 3 (gamma) [Danio rerio]	459.057	680.116	237.999	0.349939	-1.51482	0.0287383	0.899419
Bot_c23214	Unclassifiable EST	No hits found	No hits found	No hits found	No hits found	61.9663	105.354	18.5785	0.176343	-2.50355	0.0288392	0.901976
Bot_c6985	Unclassifiable EST	No hits found	No hits found	No hits found	No hits found	32.1574	8.51844	55.7964	6.55008	2.71151	0.0288664	0.902225
Bot_rep_c40318	Unclassifiable EST	No hits found	No hits found	No hits found	No hits found	29.8775	48.0464	11.7086	0.243694	-2.03686	0.028894	0.902487
Bot_c5943	Unclassifiable EST	No hits found	No hits found	No hits found	No hits found	57.4166	26.9886	87.8446	3.25488	1.7026	0.0289285	0.902961
Bot_rep_c43313	Unclassifiable EST	No hits found	No hits found	No hits found	No hits found	41.1167	17.2445	64.9888	3.76866	1.91405	0.0289552	0.903196
Bot_c9262	Dynein heavy chain 3, axonemal	PREDICTED: dynein heavy chain 3 axonemal-like partial [Ciona intestinalis]	RecName: Full=Dynein heavy chain 3 axonemal; AltName: Full=Axonemal beta dynein heavy chain 3; AltName: Full=Ciliary dynein heavy chain 3	dynein heavy chain at 36C [Drosophila melanogaster]	PREDICTED: dynein heavy chain 3 axonemal [Danio rerio]	34.4237	13.6733	55.174	4.03517	2.01263	0.0289907	0.903702
Bot_c9613	Unclassifiable EST	PREDICTED: coiled-coil domain-containing protein 170 partial [Ciona intestinalis]	No hits found	No hits found	No hits found	48.8181	21.5466	76.0896	3.53139	1.82024	0.0290283	0.904271
Bot_rep_c42786	Unclassifiable EST	No hits found	No hits found	No hits found	No hits found	241.245	373.732	108.757	0.291003	-1.78089	0.0291361	0.907027
Bot_c19811	Unclassifiable EST	No hits found	No hits found	No hits found	No hits found	82.8602	130.159	35.5616	0.273217	-1.87188	0.0291725	0.907557
Bot_c7244	Unclassifiable EST	No hits found	No hits found	gag protein - fruit fly (Drosophila melanogaster) transposon 1731	No hits found	282.904	431.489	134.318	0.31129	-1.68367	0.0292418	0.909112
Bot_c5672	Unclassifiable EST	No hits found	No hits found	No hits found	No hits found	18.1893	5.74538	30.6331	5.33178	2.41462	0.0293332	0.910747
Bot_c8936	Unclassifiable EST	No hits found	No hits found	No hits found	No hits found	47.8672	2.95392	92.7804	31.4093	4.97312	0.0293312	0.910747
Bot_rep_c44431	Unclassifiable EST	No hits found	No hits found	No hits found	No hits found	14.5005	4.26592	24.7351	5.7983	2.53563	0.0294604	0.914091
Bot_rep_c56431	Unclassifiable EST	PREDICTED: uncharacterized protein LOC100184007 [Ciona intestinalis]	No hits found	No hits found	No hits found	286.07	151.184	420.956	2.7844	1.47737	0.0295675	0.916587
CAP3_round1_contig_6695	Unclassifiable EST	No hits found	No hits found	No hits found	No hits found	19.4207	7.00749	31.8338	4.54283	2.18359	0.0295799	0.916587
Bot_rep_c47438	Actin, cytoplasmic 2	actin [Ciona intestinalis]	put. beta-actin (aa 27-375) [Mus musculus]	actin 5C isoform B [Drosophila melanogaster]	Bactin1 protein [Danio rerio]	8426.52	15949.1	903.919	0.0566752	-4.14114	0.0296617	0.91821
CAP3_round1_contig_5569	14-3-3 protein epsilon	PREDICTED: 14-3-3 protein epsilon-like isoform 1 [Ciona intestinalis]	unnamed protein product [Mus musculus]	AT09839p [Drosophila melanogaster]	14-3-3 protein epsilon [Danio rerio]	630.382	343.497	917.267	2.67038	1.41704	0.0296715	0.91821
Bot_c7576	Unclassifiable EST	No hits found	No hits found	No hits found	No hits found	12.7505	3.30561	22.1954	6.71445	2.74727	0.0297467	0.919933
CCTT26154.b1	Unclassifiable EST	No hits found	No hits found	No hits found	No hits found	31.7389	7.81537	55.6624	7.12217	2.83232	0.029788	0.920602
Bot_c30283	Unclassifiable EST	No hits found	No hits found	No hits found	No hits found	13.4374	3.60741	23.2674	6.4499	2.68928	0.0299078	0.921271
Bot_c8174	Maltase-glucoamylase, intestinal	PREDICTED: maltase-glucoamylase intestinal [Ciona intestinalis]	membrane-bound maltase-glucoamylase [Mus musculus]	CG14476 isoform B [Drosophila melanogaster]	PREDICTED: sucrase-isomaltase intestinal-like partial [Danio rerio]	83.1681	37.4138	128.922	3.44585	1.78486	0.0299275	0.921271
Bot_rep_c55762	Actin, cytoplasmic 2	actin [Ciona intestinalis]	put. beta-actin (aa 27-375) [Mus musculus]	actin 5C isoform B [Drosophila melanogaster]	actin cytoplasmic 1 [Danio rerio]	815.263	1205.43	425.093	0.352648	-1.5037	0.0299175	0.921271
Bot_rep_c57697	Unclassifiable EST	No hits found	No hits found	No hits found	No hits found	11.6196	2.43977	20.7995	8.52518	3.09173	0.0298727	0.921271
Bot_rep_c59998	Unclassifiable EST	No hits found	No hits found	No hits found	No hits found	38.0353	61.8075	14.2631	0.230766	-2.1155	0.02991	0.921271
CCTT26154.g1	Unclassifiable EST	No hits found	No hits found	No hits found	No hits found	41.5327	9.00611	74.0593	8.22323	3.03971	0.029911	0.921271
CAP3_round1_contig_2738	Unclassifiable EST	No hits found	No hits found	No hits found	No hits found	58.2519	26.607	89.8967	3.37868	1.75646	0.0299696	0.921964
Bot_c25959	Unclassifiable EST	No hits found	No hits found	No hits found	No hits found	15.8671	5.05038	26.6839	5.28354	2.4015	0.0300818	0.923626
Bot_c31481	Unclassifiable EST	No hits found	No hits found	No hits found	No hits found	3.91658	0	7.83316	Inf	Inf	0.0300827	0.923626
Bot_rep_c51336	Unclassifiable EST	PREDICTED: mitochondrial carrier homolog 2 [Ciona intestinalis]	No hits found	No hits found	No hits found	51.0383	78.2488	23.8277	0.304512	-1.71543	0.0300444	0.923626
Bot_c32455	Unclassifiable EST	No hits found	No hits found	No hits found	No hits found	28.425	45.4938	11.3562	0.249621	-2.00219	0.0301087	0.92382
CAP3_round1_contig_8770	Unclassifiable EST	No hits found	No hits found	No hits found	No hits found	805.616	1204.43	406.804	0.337757	-1.56594	0.0301389	0.924143
Bot_c31831	Unclassifiable EST	No hits found	No hits found	No hits found	No hits found	17.9107	2.88593	32.9355	11.4124	3.51254	0.0301934	0.925207
Bot_rep_c54974	Unclassifiable EST	No hits found	No hits found	No hits found	No hits found	87.3873	39.7344	135.04	3.39857	1.76493	0.0302497	0.926327
Bot_c16321	Unclassifiable EST	No hits found	No hits found	No hits found	No hits found	106.663	55.4452	157.88	2.8475	1.50969	0.0302705	0.926359
Bot_c33887	Unclassifiable EST	No hits found	No hits found	No hits found	No hits found	10.0895	1.92562	18.2534	9.47924	3.24477	0.0303196	0.927258
Bot_c9479	Unclassifiable EST	PREDICTED: kelch-like protein 12-like [Ciona intestinalis]	No hits found	No hits found	No hits found	16.3523	5.05539	27.6493	5.46927	2.45135	0.0303784	0.928452
Bot_c29732	Delta-like protein 1	PREDICTED: protocadherin Fat 1 [Ciona intestinalis]	DELTA-like 1 [Mus musculus]	invplved in the development of the embryonic central nervous system partial [Drosophila melanogaster]	protocadherin Fat 1 precursor [Danio rerio]	55.5434	23.6715	87.4153	3.69285	1.88473	0.0304201	0.928841
CAP3_round1_contig_5986	Pescadillo homolog	No hits found	No hits found	No hits found	pescadillo [Danio rerio]	121.802	185.476	58.1274	0.313395	-1.67395	0.0304308	0.928841
Bot_c20130	Solute carrier family 23 member 1	PREDICTED: solute carrier family 23 member 2 [Ciona intestinalis]	solute carrier family 23 member 1 [Mus musculus]	CG6293 isoform A [Drosophila melanogaster]	uncharacterized protein LOC503757 [Danio rerio]	79.287	119.928	38.6457	0.322241	-1.63379	0.0304749	0.929131
Bot_c7712	Protein ALO17	PREDICTED: E3 ubiquitin-protein ligase RNF213-like [Ciona intestinalis]	RecName: Full=E3 ubiquitin-protein ligase RNF213	No hits found	No hits found	8.04305	0.721482	15.3646	21.2959	4.4125	0.0304799	0.929131
Bot_c13440	Unclassifiable EST	No hits found	No hits found	No hits found	No hits found	20.1786	6.62932	33.7278	5.08768	2.34701	0.0305477	0.929388
Bot_c33136	Unclassifiable EST	No hits found	No hits found	No hits found	No hits found	3.88756	0	7.77511	Inf	Inf	0.0305342	0.929388
CAP3_round1_contig_3909	Unclassifiable EST	No hits found	No hits found	No hits found	No hits found	11.9076	2.74658	21.0685	7.67082	2.93938	0.0305178	0.929388
CAP3_round1_contig_8522	TLD domain-containing protein KIAA1609	PREDICTED: uncharacterized protein LOC100187118 [Ciona intestinalis]	TLD domain-containing protein KIAA1609 [Mus musculus]	CG5149 [Drosophila melanogaster]	TLD domain-containing protein KIAA1609 homolog [Danio rerio]	143.704	72.4291	214.979	2.96813	1.56956	0.0305735	0.929568
CAP3_round1_contig_5636	Sphingomyelin phosphodiesterase	PREDICTED: sphingomyelin phosphodiesterase [Ciona intestinalis]	Sphingomyelin phosphodiesterase 1 acid lysosomal [Mus musculus]	CG3376 isoform B [Drosophila melanogaster]	PREDICTED: sphingomyelin phosphodiesterase isoform 1 [Danio rerio]	690.678	346.5	1034.86	2.98659	1.5785	0.0306	0.929771
Bot_c25710	Protocadherin Fat 3	cadherin precursor [Ciona intestinalis]	cadherin-13 precursor [Mus musculus]	fat protein [Drosophila melanogaster]	cadherin-2 precursor [Danio rerio]	33.2091	13.272	53.1462	4.00437	2.00158	0.0306742	0.93082
Bot_rep_c45526	Cubilin	Tolloid protein [Ciona intestinalis]	tolloid-like 2 isoform CRA_b [Mus musculus]	tolkin isoform A [Drosophila melanogaster]	Cubn protein [Danio rerio]	12.5018	3.36859	21.6351	6.4226	2.68316	0.0306586	0.93082
Bot_c5957	Unclassifiable EST	No hits found	No hits found	No hits found	No hits found	112.746	54.297	171.195	3.15293	1.65669	0.0307721	0.933188
Bot_rep_c46682	cAMP-regulated phosphoprotein 19	PREDICTED: cAMP-regulated phosphoprotein 19 isoform 1 [Ciona intestinalis]	cAMP-regulated phosphoprotein 19 isoform CRA_c [Mus musculus]	endosulfine isoform A [Drosophila melanogaster]	cAMP-regulated phosphoprotein 19 [Danio rerio]	347.118	170.871	523.365	3.06293	1.61491	0.0308105	0.93375
Bot_rep_c44622	Unclassifiable EST	No hits found	No hits found	No hits found	No hits found	15.8781	4.20294	27.5532	6.55569	2.71275	0.0308645	0.933969
CAP3_round1_contig_4363	Unclassifiable EST	PREDICTED: uncharacterized protein LOC100184820 [Ciona intestinalis]	meiotic recombination protein REC114-like [Mus musculus]	No hits found	No hits found	94.8267	46.6812	142.972	3.06274	1.61482	0.0308775	0.933969
CAP3_round1_contig_5584	Stearoyl-CoA desaturase 5	PREDICTED: acyl-CoA desaturase-like [Ciona intestinalis]	acyl-CoA desaturase 1 [Mus musculus]	fatty acid desaturase [Drosophila melanogaster]	stearoyl-CoA desaturase b [Danio rerio]	912.384	169.035	1655.73	9.79519	3.29207	0.0308691	0.933969
Bot_c15738	Uncharacterized protein C5orf34	PREDICTED: uncharacterized protein C5orf34 homolog [Ciona intestinalis]	No hits found	No hits found	No hits found	149.58	77.0826	222.078	2.88105	1.52659	0.0311089	0.937946
Bot_c17140	Unclassifiable EST	No hits found	No hits found	No hits found	No hits found	3.85168	0	7.70337	Inf	Inf	0.031105	0.937946
Bot_c21080	Unclassifiable EST	PREDICTED: uncharacterized protein LOC101242869 [Ciona intestinalis]	No hits found	No hits found	No hits found	148.743	225.046	72.44	0.32189	-1.63536	0.03106	0.937946
Bot_c31884	Cadherin-23	PREDICTED: protocadherin-23-like [Ciona intestinalis]	protocadherin gamma-B5 precursor [Mus musculus]	adherin [Drosophila melanogaster]	cadherin-23 precursor [Danio rerio]	16.2242	28.2258	4.22258	0.1496	-2.74082	0.0310423	0.937946
CAP3_round1_contig_1162	Unclassifiable EST	No hits found	No hits found	No hits found	No hits found	22.2098	7.55813	36.8615	4.87707	2.28601	0.0310698	0.937946
Bot_c11390	Unclassifiable EST	No hits found	No hits found	No hits found	No hits found	13.2495	3.46806	23.031	6.64088	2.73137	0.0311355	0.938143
Bot_rep_c39151	Unclassifiable EST	No hits found	No hits found	No hits found	No hits found	7.16018	13.4214	0.898963	0.0669798	-3.90013	0.0311816	0.938931
Bot_rep_c36563	Angiopoietin-related protein 2	PREDICTED: tenascin-R [Ciona intestinalis]	angiopoietin-related protein-2 [Mus musculus]	scabrous protein [Drosophila melanogaster]	angiopoietin-like 2 [Danio rerio]	15.9864	30.5199	1.4529	0.0476049	-4.39275	0.031203	0.938973
Bot_c14371	Unclassifiable EST	No hits found	No hits found	No hits found	No hits found	12.8507	0.689995	25.0115	36.2488	5.17986	0.0312742	0.940512
Bot_c10581	Intraflagellar transport protein 81 homolog	PREDICTED: intraflagellar transport protein 81 homolog [Ciona intestinalis]	unnamed protein product [Mus musculus]	No hits found	intraflagellar transport protein 81 homolog [Danio rerio]	13.899	3.88273	23.9152	6.15938	2.62278	0.0313357	0.940693
Bot_c13752	Unclassifiable EST	No hits found	No hits found	No hits found	No hits found	26.0841	42.9475	9.22064	0.214696	-2.21963	0.0313596	0.940693
Bot_c18240	Unclassifiable EST	No hits found	No hits found	No hits found	No hits found	116.269	189.491	43.0476	0.227175	-2.13812	0.0313803	0.940693
Bot_c34646	Unclassifiable EST	No hits found	No hits found	No hits found	No hits found	25.3931	40.5379	10.2484	0.252809	-1.98388	0.0313805	0.940693
Bot_rep_c37300	Calcium/calmodulin-dependent protein kinase type II subunit delta	PREDICTED: calcium/calmodulin-dependent protein kinase type II subunit delta [Ciona intestinalis]	unnamed protein product [Mus musculus]	Calcium/calmodulin-dependent protein kinase II isoform L [Drosophila melanogaster]	Calcium/calmodulin-dependent protein kinase (CaM kinase) II delta 2 [Danio rerio]	90.3027	45.3954	135.21	2.97849	1.57458	0.0313462	0.940693
Bot_c3720	Unclassifiable EST	No hits found	No hits found	No hits found	No hits found	10.8344	0	21.6688	Inf	Inf	0.0315267	0.944472
Bot_c31283	Unclassifiable EST	No hits found	No hits found	No hits found	No hits found	6.35222	0.721482	11.983	16.6088	4.05388	0.0316232	0.946156
Bot_rep_c49003	Low-density lipoprotein receptor-related protein 1B	PREDICTED: uncharacterized protein LOC100187018 [Ciona intestinalis]	No hits found	No hits found	No hits found	151.29	226.6	75.979	0.3353	-1.57648	0.0316052	0.946156
CAP3_round1_contig_9852	Unclassifiable EST	No hits found	No hits found	No hits found	No hits found	2334.02	1241.95	3426.08	2.75863	1.46395	0.0316526	0.946432
Bot_rep_c43960	Unclassifiable EST	No hits found	No hits found	No hits found	No hits found	3.81581	0	7.63162	Inf	Inf	0.0316904	0.946959
CAP3_round1_contig_7649	DnaJ homolog subfamily C member 9	No hits found	dnaJ homolog subfamily C member 9 [Mus musculus]	No hits found	No hits found	29.4216	12.0183	46.825	3.89614	1.96204	0.0317408	0.947859
Bot_c18414	Phospholipase DDHD1	PREDICTED: phospholipase DDHD1-like [Ciona intestinalis]	phosphatidic acid-preferring phospholipase A1 variant 1 [Mus musculus]	No hits found	PREDICTED: phospholipase DDHD1-like [Danio rerio]	7.86433	1.23563	14.493	11.7293	3.55204	0.0317835	0.948531
Bot_rep_c52141	Unclassifiable EST	No hits found	No hits found	No hits found	No hits found	20.5398	7.9363	33.1432	4.17615	2.06218	0.0318713	0.950546
Bot_c33111	Unclassifiable EST	No hits found	No hits found	No hits found	No hits found	5.97895	0.514146	11.4438	22.2578	4.47624	0.0318962	0.950685
Bot_c32361	Unclassifiable EST	PREDICTED: C-type lectin domain family 4 member F-like isoform 2 [Ciona intestinalis]	No hits found	No hits found	No hits found	190.521	281.707	99.336	0.352622	-1.50381	0.0319435	0.95149
Bot_c13004	Tudor domain-containing protein 6	PREDICTED: tudor domain-containing protein 5-like [Ciona intestinalis]	Chain A Structure Of Extended Tudor Domain Td3 From Mouse Tdrd1	tudor [Drosophila melanogaster]	RecName: Full=Tudor domain-containing protein 1	20.605	4.91103	36.299	7.39133	2.88583	0.032018	0.952285
Bot_c31167	Protein monoglycylase TTLL8	PREDICTED: tubulin monoglycylase TTLL3-like [Ciona intestinalis]	tubulin monoglycylase TTLL3 isoform 1 [Mus musculus]	No hits found	tubulin monoglycylase TTLL3 [Danio rerio]	68.0297	32.888	103.171	3.13705	1.64941	0.0320876	0.952285
Bot_c6557	Unclassifiable EST	No hits found	No hits found	No hits found	No hits found	36.9605	11.8157	62.1053	5.25618	2.39401	0.0320648	0.952285
Bot_c9363	P-selectin	PREDICTED: sushi von Willebrand factor type A EGF and pentraxin domain-containing protein 1 [Ciona intestinalis]	selectin platelet [Mus musculus]	GH21643p [Drosophila melanogaster]	P-selectin [Danio rerio]	8.33703	15.7751	0.898963	0.0569862	-4.13324	0.0320281	0.952285
Bot_rep_c44153	Unclassifiable EST	No hits found	No hits found	No hits found	No hits found	11.682	21.2137	2.15032	0.101365	-3.30237	0.0320366	0.952285
CAP3_round1_contig_5324	Macrophage mannose receptor 1	PREDICTED: macrophage mannose receptor 1-like partial [Ciona intestinalis]	mannose receptor C type 1 [Mus musculus]	CG34391 isoform D [Drosophila melanogaster]	uncharacterized protein LOC100170830 precursor [Danio rerio]	371.964	183.866	560.062	3.04603	1.60693	0.032092	0.952285
Bot_c29076	Unclassifiable EST	No hits found	No hits found	No hits found	No hits found	51.8866	22.366	81.4073	3.63979	1.86385	0.0322171	0.95359
Bot_c6014	Unclassifiable EST	No hits found	No hits found	No hits found	No hits found	46.2952	20.0903	72.5001	3.60872	1.85149	0.0321959	0.95359
Bot_rep_c52366	Unclassifiable EST	No hits found	No hits found	No hits found	No hits found	10.5007	2.40828	18.5932	7.72052	2.9487	0.0322172	0.95359
Bot_rep_c54329	Unclassifiable EST	No hits found	No hits found	No hits found	No hits found	298.314	77.3898	519.237	6.70938	2.74618	0.0321844	0.95359
Bot_rep_c57346	Unclassifiable EST	No hits found	No hits found	No hits found	No hits found	277.749	470.042	85.4558	0.181805	-2.45954	0.0322861	0.955024
CAP3_round1_contig_3902	Unclassifiable EST	No hits found	No hits found	No hits found	No hits found	53.5889	17.3075	89.8702	5.19256	2.37644	0.0323256	0.955592
Bot_c23339	Unclassifiable EST	No hits found	No hits found	No hits found	No hits found	213.792	107.285	320.298	2.98548	1.57796	0.0325486	0.961577
Bot_c19509	Unclassifiable EST	No hits found	No hits found	No hits found	No hits found	5.90721	0.514146	11.3003	21.9787	4.45803	0.0326313	0.96191
Bot_c20857	Unclassifiable EST	No hits found	No hits found	No hits found	No hits found	114.347	60.3485	168.346	2.78956	1.48004	0.0327239	0.96191
Bot_c22983	Unclassifiable EST	PREDICTED: kelch-like 4-like [Ciona intestinalis]	No hits found	No hits found	No hits found	3.98464	0	7.96928	Inf	Inf	0.0326475	0.96191
Bot_rep_c46537	Unclassifiable EST	No hits found	No hits found	No hits found	No hits found	31.324	50.456	12.1919	0.241633	-2.04911	0.0327194	0.96191
Bot_rep_c57233	Placenta-specific gene 8 protein	PREDICTED: cell number regulator 11-like [Ciona intestinalis]	No hits found	No hits found	No hits found	102.393	41.4181	163.367	3.94434	1.97978	0.0327217	0.96191
Bot_rep_c60052	Unclassifiable EST	No hits found	No hits found	No hits found	No hits found	192.318	88.6857	295.951	3.33708	1.73858	0.0326432	0.96191
CAP3_round1_contig_6831	Trypsin-2	PREDICTED: cationic trypsin-3-like [Ciona intestinalis]	anionic trypsin-2 precursor [Mus musculus]	gammaTrypsin [Drosophila melanogaster]	Try protein [Danio rerio]	5608.36	10499.2	717.506	0.0683391	-3.87114	0.0326611	0.96191
CCTT15888.b1	Unclassifiable EST	No hits found	No hits found	No hits found	No hits found	108.357	56.0716	160.642	2.86495	1.51851	0.032711	0.96191
CAP3_round1_contig_7509	Peptidyl-prolyl cis-trans isomerase F, mitochondrial	PREDICTED: peptidyl-prolyl cis-trans isomerase-like [Ciona intestinalis]	peptidyl-prolyl cis-trans isomerase F mitochondrial precursor [Mus musculus]	cyclophilin 1 [Drosophila melanogaster]	peptidylprolyl isomerase Ab (cyclophilin A) [Danio rerio]	2110.41	3041.43	1179.4	0.387779	-1.36669	0.0327616	0.962416
CAP3_round1_contig_3789	Unclassifiable EST	No hits found	No hits found	No hits found	No hits found	191.36	285.491	97.229	0.340568	-1.55399	0.0327853	0.96251
CAP3_round1_contig_1112	Calmodulin-like protein 3	PREDICTED: calmodulin-like [Ciona intestinalis]	Calmodulin-like 3 [Mus musculus]	CG17493 isoform B [Drosophila melanogaster]	calmodulin 3a [Danio rerio]	161.974	83.6425	240.306	2.87302	1.52257	0.0328709	0.964419
Bot_c12141	Fibrocystin-L	PREDICTED: fibrocystin-L-like [Ciona intestinalis]	fibrocystin-L precursor [Mus musculus]	No hits found	fibrocystin-L isoform 1 precursor [Danio rerio]	90.8054	136.117	45.4935	0.334222	-1.58112	0.0330381	0.965099
Bot_c17601	Unclassifiable EST	No hits found	No hits found	No hits found	No hits found	57.2483	13.2935	101.203	7.61298	2.92846	0.033029	0.965099
Bot_c21365	Unclassifiable EST	No hits found	No hits found	No hits found	No hits found	26.8934	6.45347	47.3334	7.33456	2.87471	0.0330019	0.965099
Bot_c2298	Uncharacterized protein C6orf163	PREDICTED: uncharacterized protein C6orf163 homolog [Ciona intestinalis]	uncharacterized protein C6orf163 homolog [Mus musculus]	No hits found	No hits found	220.742	120.652	320.832	2.65915	1.41097	0.032919	0.965099
Bot_c4128	Latrophilin-3	PREDICTED: L-rhamnose-binding lectin CSL3-like [Ciona intestinalis]	Chain A Solution Structure Of The Gal_lectin Domain Of Mouse Latrophilin-1 Gpcr	RE25258p [Drosophila melanogaster]	uncharacterized protein LOC100007187 precursor [Danio rerio]	61.1803	15.332	107.029	6.98074	2.80338	0.0330361	0.965099
Bot_c7604	Unclassifiable EST	No hits found	No hits found	No hits found	No hits found	140.781	24.3231	257.239	10.5759	3.40271	0.0330303	0.965099
CAP3_round1_contig_6729	Actin, cytoplasmic 1	actin [Ciona intestinalis]	actin cytoplasmic 1 [Mus musculus]	actin 5C isoform B [Drosophila melanogaster]	actin cytoplasmic 2 [Danio rerio]	6874.91	3640.81	10109	2.77658	1.47331	0.0330023	0.965099
Bot_rep_c54348	Unclassifiable EST	No hits found	No hits found	No hits found	No hits found	78.7367	27.302	130.171	4.76782	2.25333	0.0330907	0.966035
Bot_c25213	Brevican core protein	PREDICTED: collectin-11-like [Ciona intestinalis]	low affinity immunoglobulin epsilon Fc receptor isoform G [Mus musculus]	No hits found	brevican core protein precursor [Danio rerio]	41.2901	18.0156	64.5646	3.58382	1.8415	0.0331597	0.967447
Bot_c12670	Unclassifiable EST	No hits found	No hits found	No hits found	No hits found	24.307	9.56013	39.054	4.08509	2.03037	0.033235	0.969042
Bot_rep_c45129	Unclassifiable EST	No hits found	No hits found	No hits found	No hits found	3012.19	5115	909.379	0.177787	-2.49178	0.0333202	0.970318
CAP3_round1_contig_5924	Unclassifiable EST	No hits found	No hits found	No hits found	No hits found	85.2012	16.6306	153.772	9.24632	3.20888	0.0333105	0.970318
Bot_c2723	Mitochondrial folate transporter/carrier	PREDICTED: mitochondrial folate transporter/carrier [Ciona intestinalis]	Solute carrier family 25 member 32 [Mus musculus]	CG8026 isoform D [Drosophila melanogaster]	solute carrier family 25 member 32a [Danio rerio]	172.167	96.371	247.962	2.573	1.36345	0.0333631	0.970964
Bot_c9352	Uncharacterized protein KIAA1257	PREDICTED: uncharacterized protein LOC100176752 [Ciona intestinalis]	mCG130866 [Mus musculus]	No hits found	No hits found	86.5814	42.8826	130.28	3.03807	1.60315	0.0333847	0.970991
Bot_c17169	Unclassifiable EST	No hits found	No hits found	No hits found	No hits found	188.772	302.585	74.9586	0.247728	-2.01317	0.033408	0.971068
Bot_c5371	Unclassifiable EST	No hits found	No hits found	No hits found	No hits found	29.3886	12.7793	45.9978	3.59938	1.84775	0.033474	0.971781
Bot_rep_c50901	Hemicentin-1	PREDICTED: SCO-spondin [Ciona intestinalis]	hemicentin 1 precursor [Mus musculus]	GH25513p [Drosophila melanogaster]	PREDICTED: thrombospondin type-1 domain-containing protein 4 [Danio rerio]	1429.07	2131.41	726.735	0.340965	-1.55231	0.0334693	0.971781
Bot_c33379	Unclassifiable EST	No hits found	No hits found	No hits found	No hits found	26.4897	8.86175	44.1176	4.97843	2.31569	0.0335971	0.972947
Bot_rep_c37371	Unclassifiable EST	No hits found	No hits found	No hits found	No hits found	132.738	197.155	68.3219	0.346539	-1.52891	0.0335885	0.972947
Bot_rep_c40789	Unclassifiable EST	No hits found	No hits found	No hits found	No hits found	59.9281	28.1612	91.6949	3.25607	1.70313	0.0335432	0.972947
CAP3_round1_contig_1940	Unclassifiable EST	No hits found	No hits found	No hits found	No hits found	62.9699	101.972	23.968	0.235045	-2.08899	0.0335939	0.972947
Bot_rep_c46075	Uncharacterized protein C12orf64	PREDICTED: uncharacterized protein LOC100175582 [Ciona intestinalis]	No hits found	No hits found	No hits found	178.758	292.831	64.6839	0.220891	-2.17859	0.033625	0.973156
Bot_c9501	Protein dopey-1	PREDICTED: protein dopey-1 [Ciona intestinalis]	mCG129407 isoform CRA_a [Mus musculus]	CG15099 isoform A [Drosophila melanogaster]	Dopey1 protein [Danio rerio]	55.7643	26.3682	85.1603	3.22966	1.69138	0.0337334	0.975415
Bot_rep_c47871	Unclassifiable EST	No hits found	No hits found	No hits found	No hits found	49.9062	81.7235	18.0889	0.221343	-2.17565	0.0337447	0.975415
Bot_c22213	Alpha-tubulin N-acetyltransferase	PREDICTED: uncharacterized protein LOC100180842 [Ciona intestinalis]	RIKEN cDNA 2610110G12 isoform CRA_f [Mus musculus]	CG3967 isoform B [Drosophila melanogaster]	alpha-tubulin N-acetyltransferase [Danio rerio]	72.3424	35.5997	109.085	3.06421	1.61551	0.0339602	0.977725
Bot_rep_c35739	Unclassifiable EST	PREDICTED: uncharacterized protein LOC100187089 [Ciona intestinalis]	No hits found	No hits found	No hits found	357.55	187.632	527.468	2.81118	1.49118	0.033866	0.977725
Bot_rep_c39342	Unclassifiable EST	No hits found	No hits found	No hits found	No hits found	3.92343	0	7.84686	Inf	Inf	0.0339193	0.977725
Bot_rep_c50780	Peroxisomal 3,2-trans-enoyl-CoA isomerase	PREDICTED: enoyl-CoA delta isomerase 2 mitochondrial isoform 2 [Ciona intestinalis]	unnamed protein product [Mus musculus]	Diazepam-binding inhibitor isoform A [Drosophila melanogaster]	zgc:92030 [Danio rerio]	409.637	584.949	234.325	0.40059	-1.3198	0.0339705	0.977725
Bot_rep_c59046	Unclassifiable EST	No hits found	No hits found	No hits found	No hits found	521.474	803.454	239.493	0.298079	-1.74623	0.0339269	0.977725
CAP3_round1_contig_5032	Uncharacterized protein CXorf22	PREDICTED: uncharacterized protein LOC101242597 [Ciona intestinalis]	uncharacterized protein LOC636104 [Mus musculus]	No hits found	No hits found	26.6472	10.1604	43.1341	4.24533	2.08588	0.0339081	0.977725
CCTT17289.g1	Unclassifiable EST	No hits found	No hits found	No hits found	No hits found	65.3126	32.3012	98.324	3.04397	1.60596	0.0339403	0.977725
454_debris_c896	Unclassifiable EST	No hits found	No hits found	No hits found	No hits found	12.2081	21.5105	2.9058	0.135088	-2.88803	0.03405	0.977865
Bot_c16639	Thymidylate kinase	PREDICTED: thymidylate kinase-like [Ciona intestinalis]	thymidylate kinase isoform 1 [Mus musculus]	CG5757 [Drosophila melanogaster]	thymidylate kinase [Danio rerio]	29.6797	12.5639	46.7954	3.72458	1.89708	0.034043	0.977865
CAP3_round1_contig_1584	Unclassifiable EST	No hits found	No hits found	No hits found	No hits found	686.841	398.501	975.182	2.44713	1.29109	0.0340587	0.977865
CCTT10530.g1	Unclassifiable EST	No hits found	No hits found	No hits found	No hits found	47.8291	23.0874	72.5708	3.1433	1.65228	0.0340009	0.977865
Bot_c19960	Calcium-activated chloride channel regulator 4	PREDICTED: epithelial chloride channel protein-like [Ciona intestinalis]	calcium-activated chloride channel CLCA4 [Mus musculus]	No hits found	No hits found	465.44	228.135	702.745	3.0804	1.62312	0.0341195	0.97901
CAP3_round1_contig_3051	Unclassifiable EST	No hits found	No hits found	No hits found	No hits found	360.756	191.479	530.033	2.7681	1.46889	0.0342242	0.981413
Bot_c23556	Unclassifiable EST	No hits found	No hits found	No hits found	No hits found	136.945	202.468	71.4218	0.352756	-1.50326	0.0342827	0.981893
Bot_rep_c58291	Unclassifiable EST	PREDICTED: uncharacterized protein LOC100186118 isoform 1 [Ciona intestinalis]	No hits found	No hits found	No hits found	530.59	794.041	267.139	0.33643	-1.57162	0.0342661	0.981893
Bot_c27077	Unclassifiable EST	No hits found	No hits found	No hits found	No hits found	8.15182	16.3036	0	0	#NAME?	0.034327	0.98256
CAP3_round1_contig_779	Sperm surface protein Sp17	PREDICTED: uncharacterized protein LOC100180663 [Ciona intestinalis]	sperm surface protein Sp17 [Mus musculus]	No hits found	uncharacterized protein LOC564082 [Danio rerio]	1330.11	656.484	2003.74	3.05223	1.60986	0.0343727	0.983269
Bot_c19133	Mitochondrial inner membrane protein	PREDICTED: mitochondrial inner membrane protein-like [Ciona intestinalis]	unnamed protein product [Mus musculus]	CG6455 isoform C [Drosophila melanogaster]	mitochondrial inner membrane protein [Danio rerio]	71.2247	104.252	38.1974	0.366395	-1.44853	0.0344165	0.983384
Bot_rep_c48267	Unclassifiable EST	No hits found	No hits found	No hits found	No hits found	6645.42	9847.72	3443.12	0.349636	-1.51608	0.034454	0.983384
Bot_rep_c52670	Unclassifiable EST	No hits found	No hits found	No hits found	No hits found	11.7791	21.7603	1.79793	0.0826242	-3.59729	0.0344616	0.983384
CAP3_round1_contig_2730	Cell division control protein 6 homolog	PREDICTED: cell division control protein 6 homolog [Ciona intestinalis]	unnamed protein product [Mus musculus]	Cdc6 [Drosophila melanogaster]	cell division control protein 6 homolog [Danio rerio]	217.996	118.769	317.224	2.67094	1.41735	0.0344815	0.983384
CAP3_round1_contig_5117	Unclassifiable EST	PREDICTED: uncharacterized protein LOC100180395 [Ciona intestinalis]	Chain A Nmr Structure Of The Mouse Mfg-e8 C2 Domain	No hits found	No hits found	71.8208	25.841	117.801	4.55867	2.18861	0.0344791	0.983384
Bot_c28431	Plasminogen	PREDICTED: ovochymase-1-like [Ciona intestinalis]	unnamed protein product [Mus musculus]	tequila isoform D [Drosophila melanogaster]	plasminogen precursor [Danio rerio]	28.4398	12.2072	44.6724	3.6595	1.87165	0.0345316	0.984214
Bot_c2971	Protein MON2 homolog	PREDICTED: LOW QUALITY PROTEIN: protein MON2 homolog [Ciona intestinalis]	unnamed protein product [Mus musculus]	mon2 [Drosophila melanogaster]	No hits found	50.0441	21.976	78.1122	3.55443	1.82962	0.0346812	0.986389
Bot_rep_c49490	Unclassifiable EST	No hits found	No hits found	No hits found	No hits found	148.47	277.613	19.3266	0.069617	-3.84442	0.0346883	0.986389
Bot_rep_c51055	WD40 repeat-containing protein SMU1	PREDICTED: WD40 repeat-containing protein SMU1 [Ciona intestinalis]	WD40 repeat-containing protein SMU1 [Mus musculus]	SMU1 ortholog isoform A [Drosophila melanogaster]	WD40 repeat-containing protein SMU1 [Danio rerio]	175.083	261.235	88.9313	0.340426	-1.55459	0.0346791	0.986389
CAP3_round1_contig_6119	Interleukin-1 receptor-associated kinase 4	PREDICTED: interleukin-1 receptor-associated kinase 4 [Ciona intestinalis]	proteasome activator complex subunit 3 [Mus musculus]	REG isoform A [Drosophila melanogaster]	proteasome activator complex subunit 3 [Danio rerio]	1142.5	640.184	1644.82	2.56929	1.36137	0.0347022	0.986389
CAP3_round1_contig_9475	Transgelin-3	PREDICTED: transgelin-2 isoform 1 [Ciona intestinalis]	transgelin-3 [Mus musculus]	muscle protein 20 [Drosophila melanogaster]	transgelin [Danio rerio]	3159.26	4579.66	1738.86	0.379692	-1.3971	0.034713	0.986389
Bot_rep_c40161	Unclassifiable EST	No hits found	No hits found	No hits found	No hits found	39.8918	17.4117	62.3719	3.58219	1.84084	0.0348159	0.988712
Bot_c22791	Unclassifiable EST	PREDICTED: G-protein coupled receptor 126-like [Ciona intestinalis]	No hits found	No hits found	No hits found	28.0332	10.8272	45.2392	4.17827	2.06291	0.034849	0.989055
Bot_c6858	Unclassifiable EST	No hits found	No hits found	No hits found	No hits found	12.741	0.689995	24.7919	35.9306	5.16714	0.0349027	0.989382
CAP3_round1_contig_9486	DnaJ homolog subfamily A member 1	PREDICTED: dnaJ homolog subfamily A member 1-like [Ciona intestinalis]	mCG22588 [Mus musculus]	DnaJ-like-2 isoform A [Drosophila melanogaster]	dnaJ homolog subfamily A member 1 [Danio rerio]	1380.01	1967.03	792.992	0.403142	-1.31064	0.0348982	0.989382
CCTT31804.b1	Unclassifiable EST	No hits found	No hits found	No hits found	No hits found	320.625	177.241	464.008	2.61794	1.38843	0.034966	0.990578
Bot_rep_c41759	Unclassifiable EST	No hits found	No hits found	No hits found	No hits found	31.0966	13.3983	48.7948	3.64187	1.86468	0.0350777	0.992542
CAP3_round1_contig_4308	Exostosin-2	No hits found	unnamed protein product [Mus musculus]	Ext2 isoform B [Drosophila melanogaster]	exostosin-2 [Danio rerio]	132.666	204.432	60.8992	0.297894	-1.74713	0.0350671	0.992542
Bot_c14106	Unclassifiable EST	No hits found	No hits found	No hits found	No hits found	53.7427	20.6842	86.8013	4.19651	2.06919	0.0351196	0.99313
Bot_rep_c51188	Unclassifiable EST	No hits found	No hits found	No hits found	No hits found	209.895	312.163	107.627	0.344779	-1.53626	0.0351732	0.993448
CCAO8645.b1	Receptor-interacting serine/threonine-protein kinase 1	PREDICTED: receptor-interacting serine/threonine-protein kinase 1-like [Ciona intestinalis]	unnamed protein product [Mus musculus]	gp160-Dtrk [Drosophila melanogaster]	receptor-interacting serine/threonine-protein kinase 1 [Danio rerio]	42.3543	19.6525	65.0562	3.31033	1.72697	0.0351671	0.993448
Bot_c8432	Tripartite motif-containing protein 71	PREDICTED: RING finger protein nhl-1-like [Ciona intestinalis]	mCG117986 isoform CRA_a [Mus musculus]	another B-box affiliate isoform A [Drosophila melanogaster]	PREDICTED: tripartite motif-containing protein 71 [Danio rerio]	232.873	465.746	0	0	#NAME?	0.0353665	0.998306
Bot_c24972	Unclassifiable EST	No hits found	No hits found	No hits found	No hits found	287.88	513.162	62.5969	0.121983	-3.03525	0.0355141	0.998866
Bot_rep_c35408	Coiled-coil domain-containing protein 74B	PREDICTED: uncharacterized protein LOC100183880 [Ciona intestinalis]	No hits found	No hits found	No hits found	786.646	429.819	1143.47	2.66036	1.41162	0.0354875	0.998866
Bot_rep_c45426	Branched-chain-amino-acid aminotransferase, cytosolic	PREDICTED: branched-chain-amino-acid aminotransferase cytosolic isoform 1 [Ciona intestinalis]	Branched chain aminotransferase 1 cytosolic [Mus musculus]	CG1673 [Drosophila melanogaster]	branched-chain-amino-acid aminotransferase mitochondrial [Danio rerio]	443.513	632.826	254.201	0.401692	-1.31584	0.0354658	0.998866
Bot_rep_c48801	Peptidyl-prolyl cis-trans isomerase FKBP3	PREDICTED: peptidyl-prolyl cis-trans isomerase FKBP3-like [Ciona intestinalis]	peptidyl-prolyl cis-trans isomerase FKBP3 [Mus musculus]	RE16407p [Drosophila melanogaster]	peptidyl-prolyl cis-trans isomerase FKBP3 isoform 1 [Danio rerio]	754.317	1171.32	337.318	0.287982	-1.79595	0.0354953	0.998866
Bot_rep_c56861	Unclassifiable EST	No hits found	No hits found	polyprotein [Drosophila melanogaster]	No hits found	333.79	499.743	167.838	0.335849	-1.57411	0.0354999	0.998866
CAP3_round1_contig_7899	Unclassifiable EST	PREDICTED: uncharacterized protein LOC100186118 isoform 2 [Ciona intestinalis]	No hits found	No hits found	No hits found	4478.78	6603.98	2353.58	0.356389	-1.48848	0.0355052	0.998866
454_debris_c101	cAMP-specific 3',5'-cyclic phosphodiesterase 4C	PREDICTED: cAMP-specific 3' 5'-cyclic phosphodiesterase 4B-like [Ciona intestinalis]	unnamed protein product [Mus musculus]	No hits found	PREDICTED: cAMP-specific 3' 5'-cyclic phosphodiesterase 4B-like isoform 2 [Danio rerio]	59.9236	56.5244	63.3228	1.12027	0.163851	0.878978	1
454_debris_c104	ADP-ribosylation factor 3	PREDICTED: ADP-ribosylation factor-like [Ciona intestinalis]	ADP-ribosylation factor 3 [Mus musculus]	ADP ribosylation factor 79F isoform B [Drosophila melanogaster]	ADP-ribosylation factor 2 [Danio rerio]	32.9107	55.3557	10.4657	0.189062	-2.40307	0.291859	1
454_debris_c105	Unclassifiable EST	PREDICTED: uncharacterized protein LOC100182474 [Ciona intestinalis]	No hits found	No hits found	No hits found	3.61238	5.77186	1.4529	0.251721	-1.9901	0.549242	1
454_debris_c106	Collagen alpha-1(XII) chain	PREDICTED: integrin alpha-11 [Ciona intestinalis]	procollagen type XII alpha 1 isoform CRA_a [Mus musculus]	No hits found	No hits found	7.77995	6.35399	9.20591	1.44884	0.534897	0.846258	1
454_debris_c109	Unclassifiable EST	No hits found	No hits found	No hits found	No hits found	1.53667	0.721482	2.35186	3.25976	1.70477	0.718766	1
454_debris_c110	Unclassifiable EST	No hits found	No hits found	No hits found	No hits found	146.766	190.764	102.767	0.538714	-0.892409	0.210291	1
454_debris_c111	Unclassifiable EST	No hits found	No hits found	No hits found	No hits found	1.73355	0	3.4671	Inf	Inf	0.219926	1
454_debris_c114	Prolow-density lipoprotein receptor-related protein 1	PREDICTED: low-density lipoprotein receptor-related protein 2-like partial [Ciona intestinalis]	low-density lipoprotein receptor-related protein 2 precursor [Mus musculus]	terribly reduced optic lobes isoform U [Drosophila melanogaster]	low-density lipoprotein receptor precursor [Danio rerio]	4.72184	2.16445	7.27923	3.36309	1.74979	0.293446	1
454_debris_c117	Unclassifiable EST	proteasome Z subunit [Ciona intestinalis]	No hits found	No hits found	Proteasome (prosome macropain) subunit beta type 7 [Danio rerio]	25.0118	12.2652	37.7584	3.0785	1.62223	0.11721	1
454_debris_c119	DnaJ homolog subfamily C member 1	PREDICTED: dnaJ homolog subfamily C member 1 [Ciona intestinalis]	dnaJ homolog subfamily C member 1 precursor [Mus musculus]	CG7556 [Drosophila melanogaster]	Zgc:152779 protein [Danio rerio]	14.0431	14.932	13.1542	0.880935	-0.182892	0.66427	1
454_debris_c1198	Unclassifiable EST	No hits found	No hits found	No hits found	No hits found	4.48619	4.18955	4.78284	1.14161	0.191073	1	1
454_debris_c123	Unclassifiable EST	No hits found	No hits found	No hits found	No hits found	1.24764	0.689995	1.80529	2.61639	1.38758	0.746396	1
454_debris_c124	Unclassifiable EST	No hits found	No hits found	No hits found	No hits found	0.257073	0.514146	0	0	#NAME?	0.919821	1
454_debris_c127	Isovaleryl-CoA dehydrogenase, mitochondrial	PREDICTED: isovaleryl-CoA dehydrogenase mitochondrial-like [Ciona intestinalis]	unnamed protein product [Mus musculus]	CG6638 [Drosophila melanogaster]	isovaleryl-CoA dehydrogenase mitochondrial [Danio rerio]	132.291	153.14	111.441	0.727708	-0.458569	0.591134	1
454_debris_c13	Caspase-2	PREDICTED: caspase-2-like [Ciona intestinalis]	unnamed protein product [Mus musculus]	Chain A Crystal Structure Of Drice	caspase-7 [Danio rerio]	0.31284	0	0.625679	Inf	Inf	0.882336	1
454_debris_c133	Unclassifiable EST	No hits found	No hits found	No hits found	No hits found	2.76439	2.61562	2.91317	1.11376	0.155436	0.913797	1
454_debris_c135	Unclassifiable EST	PREDICTED: bifunctional arginine demethylase and lysyl-hydroxylase JMJD6 [Ciona intestinalis]	No hits found	CG14331 [Drosophila melanogaster]	No hits found	8.88948	4.12156	13.6574	3.31365	1.72842	0.232405	1
454_debris_c136	Unclassifiable EST	No hits found	No hits found	No hits found	No hits found	3.2833	1.02829	5.53831	5.38593	2.42919	0.398628	1
454_debris_c137	GMP synthase [glutamine-hydrolyzing]	PREDICTED: GMP synthase [glutamine-hydrolyzing] [Ciona intestinalis]	mCG126035 [Mus musculus]	burgundy [Drosophila melanogaster]	GMP synthase [Danio rerio]	37.7509	47.2215	28.2802	0.598885	-0.739649	0.373975	1
454_debris_c138	Unclassifiable EST	PREDICTED: integrin alpha-11 [Ciona intestinalis]	No hits found	No hits found	No hits found	1.92644	2.95392	0.898963	0.304329	-1.7163	0.540948	1
454_debris_c139	Unclassifiable EST	No hits found	No hits found	No hits found	No hits found	16.89	21.2368	12.5432	0.590637	-0.759657	0.456164	1
454_debris_c142	Unclassifiable EST	PREDICTED: uncharacterized protein LOC100183226 [Ciona intestinalis]	No hits found	CG2794 [Drosophila melanogaster]	uncharacterized protein LOC678543 [Danio rerio]	5.20185	7.41878	2.98491	0.402345	-1.3135	0.489697	1
454_debris_c143	Unclassifiable EST	No hits found	No hits found	No hits found	No hits found	4.72302	5.56953	3.8765	0.696019	-0.522801	0.715412	1
454_debris_c145	Unclassifiable EST	No hits found	No hits found	No hits found	ethylmalonyl-CoA decarboxylase [Danio rerio]	18.4724	14.9139	22.0308	1.4772	0.562861	0.658985	1
454_debris_c146	Unclassifiable EST	No hits found	No hits found	No hits found	No hits found	0.360741	0.721482	0	0	#NAME?	0.892049	1
454_debris_c148	Low-density lipoprotein receptor-related protein 4	PREDICTED: low-density lipoprotein receptor-related protein 4-like [Ciona intestinalis]	low density lipoprotein receptor-related protein 6 [Mus musculus]	No hits found	low-density lipoprotein receptor-related protein 6 precursor [Danio rerio]	10.6123	7.84685	13.3778	1.70486	0.769654	0.541678	1
454_debris_c153	Unclassifiable EST	No hits found	No hits found	No hits found	No hits found	17.1037	14.4494	19.7581	1.3674	0.451435	0.727072	1
454_debris_c154	Unclassifiable EST	No hits found	No hits found	No hits found	No hits found	9.93713	4.83465	15.0396	3.11079	1.63728	0.291041	1
454_debris_c156	ATP-dependent RNA helicase DDX55	PREDICTED: ATP-dependent RNA helicase DDX55-like [Ciona intestinalis]	unnamed protein product [Mus musculus]	CG9630 [Drosophila melanogaster]	Ddx55 protein partial [Danio rerio]	18.1137	17.2542	18.9731	1.09962	0.137006	1	1
454_debris_c157	Unclassifiable EST	No hits found	No hits found	No hits found	No hits found	5.31481	2.16445	8.46517	3.91101	1.96754	0.243461	1
454_debris_c159	Unclassifiable EST	No hits found	No hits found	No hits found	No hits found	7.18782	10.3546	4.02104	0.388333	-1.36463	0.452079	1
454_debris_c160	Unclassifiable EST	No hits found	No hits found	No hits found	No hits found	2.11627	2.57073	1.66181	0.646433	-0.629427	0.869198	1
454_debris_c161	Unclassifiable EST	No hits found	No hits found	No hits found	No hits found	31.3228	37.1837	25.462	0.684762	-0.546326	0.593828	1
454_debris_c164	Unclassifiable EST	No hits found	No hits found	No hits found	No hits found	7.52077	6.93613	8.1054	1.16858	0.224754	1	1
454_debris_c167	Unclassifiable EST	No hits found	No hits found	No hits found	No hits found	2.50442	1.89414	3.1147	1.64439	0.717555	0.796124	1
454_debris_c17	Dynein heavy chain 11, axonemal	PREDICTED: dynein beta chain ciliary-like [Ciona intestinalis]	mCG117026 [Mus musculus]	dynein heavy chain [Drosophila melanogaster]	PREDICTED: dynein heavy chain 11 axonemal-like partial [Danio rerio]	23.7738	20.4966	27.051	1.31978	0.4003	0.674928	1
454_debris_c171	Unclassifiable EST	No hits found	No hits found	No hits found	No hits found	1.97041	0.689995	3.25082	4.71138	2.23615	0.574229	1
454_debris_c18	Unclassifiable EST	No hits found	No hits found	No hits found	No hits found	4.14926	1.92562	6.3729	3.30952	1.72662	0.390854	1
454_debris_c181	Unclassifiable EST	No hits found	No hits found	No hits found	No hits found	15.5724	12.8838	18.261	1.41735	0.503201	0.855561	1
454_debris_c182	Unclassifiable EST	No hits found	No hits found	No hits found	No hits found	10.4074	12.0183	8.7965	0.731925	-0.450232	0.788887	1
454_debris_c185	Mitochondrial Rho GTPase 1	PREDICTED: mitochondrial Rho GTPase 1-A-like [Ciona intestinalis]	unnamed protein product [Mus musculus]	mitochondrial Rho isoform C [Drosophila melanogaster]	mitochondrial Rho GTPase 1 [Danio rerio]	8.60453	9.3759	7.83316	0.835458	-0.259361	0.9064	1
454_debris_c188	WD repeat-containing protein 35	PREDICTED: WD repeat-containing protein 35 [Ciona intestinalis]	WD repeat-containing protein 35 isoform 1 [Mus musculus]	Oseg4 isoform A [Drosophila melanogaster]	WD repeat-containing protein 35 [Danio rerio]	37.2683	39.9604	34.5761	0.865258	-0.208797	0.909209	1
454_debris_c195	Unclassifiable EST	No hits found	No hits found	No hits found	No hits found	1.8767	2.85444	0.898963	0.314935	-1.66687	0.621885	1
454_debris_c204	UPF0554 protein C2orf43	No hits found	UPF0554 protein C2orf43 homolog isoform 1 [Mus musculus]	CG9186 isoform B [Drosophila melanogaster]	uncharacterized protein LOC566336 [Danio rerio]	2.28278	1.23563	3.32994	2.69493	1.43025	0.658241	1
454_debris_c206	Unclassifiable EST	No hits found	No hits found	No hits found	No hits found	1.70939	1.89414	1.52464	0.804928	-0.313069	0.948824	1
454_debris_c2065	Heat shock 70 kDa protein 1-like	PREDICTED: 60S ribosomal protein L6 isoform 1 [Ciona intestinalis]	M-TAXREB107 [Mus musculus]	heat shock protein cognate 1 isoform C [Drosophila melanogaster]	60S ribosomal protein L6 [Danio rerio]	997.264	1216.25	778.281	0.639904	-0.644072	0.346968	1
454_debris_c208	Solute carrier family 45 member 4	PREDICTED: solute carrier family 45 member 4-like [Ciona intestinalis]	solute carrier family 45 member 4 isoform 2 [Mus musculus]	GH10292p [Drosophila melanogaster]	membrane-associated transporter protein [Danio rerio]	2.04919	3.54444	0.553935	0.156283	-2.67777	0.527102	1
454_debris_c212	Pleckstrin homology domain-containing family A member 3	No hits found	pleckstrin homology domain-containing family A member 3 [Mus musculus]	No hits found	pleckstrin homology domain-containing family A member 3 [Danio rerio]	11.1598	6.11517	16.2045	2.64988	1.40593	0.326359	1
454_debris_c216	Unclassifiable EST	No hits found	No hits found	No hits found	No hits found	0.344997	0.689995	0	0	#NAME?	0.896007	1
454_debris_c219	Unclassifiable EST	No hits found	No hits found	No hits found	No hits found	0.276968	0	0.553935	Inf	Inf	0.89201	1
454_debris_c22	Unclassifiable EST	No hits found	No hits found	No hits found	No hits found	8.02683	11.4724	4.5813	0.399334	-1.32433	0.398348	1
454_debris_c221	Unclassifiable EST	No hits found	No hits found	No hits found	No hits found	16.1544	8.14865	24.1601	2.96492	1.56799	0.155983	1
454_debris_c2230	Unclassifiable EST	No hits found	No hits found	No hits found	No hits found	15.3762	12.2752	18.4772	1.50525	0.59	0.689883	1
454_debris_c227	Unclassifiable EST	PREDICTED: uncharacterized protein LOC100178184 partial [Ciona intestinalis]	No hits found	No hits found	No hits found	6.08945	6.06559	6.11331	1.00787	0.0113044	0.918406	1
454_debris_c228	Unclassifiable EST	PREDICTED: protein jagunal-like [Ciona intestinalis]	No hits found	No hits found	No hits found	15.0274	12.1674	17.8874	1.47011	0.555923	0.662112	1
454_debris_c229	Unclassifiable EST	No hits found	No hits found	No hits found	No hits found	3.18646	4.0137	2.35923	0.587795	-0.766616	0.791128	1
454_debris_c236	G-protein coupled receptor 64	PREDICTED: probable G-protein coupled receptor 128-like [Ciona intestinalis]	latrophilin-2 precursor [Mus musculus]	CG11318 [Drosophila melanogaster]	EGF latrophilin and seven transmembrane domain containing 1 precursor [Danio rerio]	9.07833	10.6115	7.54514	0.711033	-0.492011	0.669244	1
454_debris_c244	Unclassifiable EST	No hits found	No hits found	No hits found	No hits found	0.637709	0.721482	0.553935	0.767774	-0.381246	1	1
454_debris_c248	Unclassifiable EST	No hits found	No hits found	No hits found	No hits found	0.982706	1.41148	0.553935	0.392451	-1.34942	0.931586	1
454_debris_c25	Unclassifiable EST	No hits found	No hits found	No hits found	No hits found	0.31284	0	0.625679	Inf	Inf	0.882336	1
454_debris_c250	Golgi SNAP receptor complex member 1	PREDICTED: LOW QUALITY PROTEIN: Golgi SNAP receptor complex member 1-like [Ciona intestinalis]	Golgi SNAP receptor complex member 1 [Mus musculus]	RH54060p [Drosophila melanogaster]	Golgi SNAP receptor complex member 1 [Danio rerio]	48.2506	40.6149	55.8862	1.376	0.460482	0.60572	1
454_debris_c252	Unclassifiable EST	No hits found	No hits found	No hits found	No hits found	19.138	17.7138	20.5621	1.1608	0.215117	0.96025	1
454_debris_c255	Unclassifiable EST	No hits found	No hits found	No hits found	No hits found	10.7234	9.17695	12.2699	1.33704	0.419041	0.75046	1
454_debris_c257	Unclassifiable EST	No hits found	No hits found	No hits found	No hits found	10.3051	3.44997	17.1603	4.97404	2.31442	0.273142	1
454_debris_c259	Unclassifiable EST	No hits found	No hits found	No hits found	No hits found	9.67057	11.3645	7.97665	0.701892	-0.510678	0.75106	1
454_debris_c26	Unclassifiable EST	No hits found	No hits found	No hits found	No hits found	9.65406	6.83665	12.4715	1.82421	0.86727	0.572142	1
454_debris_c262	Unclassifiable EST	PREDICTED: uncharacterized protein LOC100184750 [Ciona intestinalis]	No hits found	No hits found	PREDICTED: uncharacterized protein C20orf96 [Danio rerio]	15.6196	16.4286	14.8107	0.901519	-0.149571	1	1
454_debris_c266	Leucine-rich repeat-containing protein 15	PREDICTED: uncharacterized protein LOC100181791 [Ciona intestinalis]	amphoterin-induced protein 2 precursor [Mus musculus]	No hits found	No hits found	50.8532	48.497	53.2095	1.09717	0.133789	0.91144	1
454_debris_c267	Unclassifiable EST	No hits found	No hits found	No hits found	No hits found	3.03695	5.51996	0.553935	0.100351	-3.31687	0.46035	1
454_debris_c270	Unclassifiable EST	No hits found	No hits found	No hits found	No hits found	6.19013	4.05858	8.32168	2.05039	1.0359	0.483469	1
454_debris_c271	Unclassifiable EST	No hits found	No hits found	No hits found	No hits found	0.344997	0.689995	0	0	#NAME?	0.896007	1
454_debris_c276	Junctional adhesion molecule C	PREDICTED: junctional adhesion molecule A-like [Ciona intestinalis]	No hits found	No hits found	No hits found	23.069	23.2019	22.9361	0.988542	-0.0166254	0.980972	1
454_debris_c283	Unclassifiable EST	No hits found	No hits found	No hits found	No hits found	5.8172	9.48408	2.15032	0.22673	-2.14095	0.449575	1
454_debris_c284	Tribbles homolog 1	PREDICTED: tribbles homolog 2 [Ciona intestinalis]	Trib2 protein partial [Mus musculus]	tribbles [Drosophila melanogaster]	Zgc:165536 protein [Danio rerio]	7220.27	7288.94	7151.6	0.981158	-0.0274424	0.880638	1
454_debris_c287	Unclassifiable EST	No hits found	No hits found	No hits found	No hits found	12.311	10.7693	13.8526	1.28631	0.363237	0.815766	1
454_debris_c288	Cancer-related nucleoside-triphosphatase	No hits found	cancer-related nucleoside-triphosphatase homolog [Mus musculus]	IP06602p [Drosophila melanogaster]	nucleoside-triphosphatase cancer-related [Danio rerio]	1.08719	0.721482	1.4529	2.01377	1.0099	0.890067	1
454_debris_c289	Unclassifiable EST	No hits found	No hits found	No hits found	No hits found	43.8805	65.6142	22.1469	0.337533	-1.5669	0.201409	1
454_debris_c29	Katanin p60 ATPase-containing subunit A-like 2	PREDICTED: katanin p60 ATPase-containing subunit A-like 2-like [Ciona intestinalis]	RIKEN cDNA 3110023G01 isoform CRA_a [Mus musculus]	No hits found	katanin p60 ATPase-containing subunit A-like 1 [Danio rerio]	5.13074	3.40008	6.86141	2.01802	1.01294	0.572826	1
454_debris_c290	Signal peptide, CUB and EGF-like domain-containing protein 3	PREDICTED: uncharacterized protein LOC100179587 partial [Ciona intestinalis]	No hits found	No hits found	No hits found	2.39245	2.77807	2.00683	0.722385	-0.469161	0.857907	1
454_debris_c293	Metalloendopeptidase OMA1, mitochondrial	PREDICTED: metalloendopeptidase OMA1 mitochondrial-like [Ciona intestinalis]	metalloendopeptidase OMA1 mitochondrial precursor [Mus musculus]	No hits found	RecName: Full=Metalloendopeptidase OMA1 mitochondrial; AltName: Full=Overlapping with the m-AAA protease 1 homolog; Flags: Precursor	3.47489	2.92243	4.02736	1.37809	0.462667	0.915209	1
454_debris_c296	Unclassifiable EST	No hits found	No hits found	No hits found	No hits found	0.31284	0	0.625679	Inf	Inf	0.882336	1
454_debris_c299	Vimentin	PREDICTED: glial fibrillary acidic protein-like [Ciona intestinalis]	unnamed protein product [Mus musculus]	lamin [Drosophila melanogaster]	vimentin [Danio rerio]	968.225	925.614	1010.84	1.09207	0.127066	0.924918	1
454_debris_c30	StAR-related lipid transfer protein 6	PREDICTED: stAR-related lipid transfer protein 6-like [Ciona intestinalis]	StAR-related lipid transfer (START) domain containing 6 isoform CRA_b [Mus musculus]	Start1 isoform A [Drosophila melanogaster]	PREDICTED: stAR-related lipid transfer protein 5-like [Danio rerio]	9.14041	10.5204	7.76038	0.737648	-0.438996	0.816077	1
454_debris_c300	Ribonuclease ZC3H12A	PREDICTED: probable ribonuclease ZC3H12C-like [Ciona intestinalis]	N4bp1 protein [Mus musculus]	No hits found	PREDICTED: probable ribonuclease ZC3H12B [Danio rerio]	38.3862	39.99	36.7824	0.919791	-0.120623	0.948154	1
454_debris_c302	Anoctamin-4	PREDICTED: anoctamin-7 [Ciona intestinalis]	mCG129465 [Mus musculus]	CG16718 isoform D [Drosophila melanogaster]	Ano2 protein [Danio rerio]	0.31284	0	0.625679	Inf	Inf	0.882336	1
454_debris_c303	Unclassifiable EST	No hits found	No hits found	No hits found	No hits found	32.7339	31.8286	33.6393	1.05689	0.0798241	0.943658	1
454_debris_c304	Unclassifiable EST	No hits found	No hits found	No hits found	No hits found	7.84667	9.17695	6.51639	0.710082	-0.493942	0.810693	1
454_debris_c309	Unclassifiable EST	No hits found	No hits found	No hits found	No hits found	2.64871	4.18955	1.10787	0.264437	-1.919	0.542928	1
454_debris_c31	Unclassifiable EST	No hits found	No hits found	No hits found	No hits found	17.8812	22.4637	13.2987	0.592008	-0.756311	0.384015	1
454_debris_c311	Unclassifiable EST	No hits found	No hits found	No hits found	No hits found	11.1809	8.43737	13.9244	1.65032	0.722746	0.536306	1
454_debris_c315	Calreticulin	PREDICTED: calreticulin [Ciona intestinalis]	Chain A Structural And Functional Relationships Between The Lectin And Arm Domains Of Calreticulin	calreticulin [Drosophila melanogaster]	Calrl protein [Danio rerio]	58.8182	51.203	66.4333	1.29745	0.375677	0.850407	1
454_debris_c32	Unclassifiable EST	No hits found	No hits found	No hits found	No hits found	6.54759	5.61442	7.48077	1.33242	0.414049	0.698505	1
454_debris_c323	Unclassifiable EST	No hits found	No hits found	No hits found	No hits found	5.90141	4.12156	7.68126	1.86368	0.898154	0.657082	1
454_debris_c327	Unclassifiable EST	No hits found	No hits found	No hits found	No hits found	31.9827	43.8201	20.1454	0.459729	-1.12114	0.186146	1
454_debris_c329	Unclassifiable EST	No hits found	No hits found	No hits found	No hits found	200.382	200.089	200.675	1.00293	0.00421773	0.93475	1
454_debris_c33	KH domain-containing, RNA-binding, signal transduction-associated	PREDICTED: KH domain-containing RNA-binding signal transduction-associated protein 3 [Ciona intestinalis]	KH domain containing RNA binding signal transduction associated 1 [Mus musculus]	QKR54B [Drosophila melanogaster]	KH domain containing RNA binding signal transduction associated 1a [Danio rerio]	522.909	671.984	373.834	0.556314	-0.846029	0.231693	1
454_debris_c331	Unclassifiable EST	No hits found	No hits found	No hits found	No hits found	1.24764	0.689995	1.80529	2.61639	1.38758	0.746396	1
454_debris_c332	V-type proton ATPase subunit F	PREDICTED: V-type proton ATPase subunit F-like [Ciona intestinalis]	mCG9139 isoform CRA_a [Mus musculus]	vacuolar H[+] ATPase subunit 14-1 [Drosophila melanogaster]	V-type proton ATPase subunit F [Danio rerio]	15.6901	13.4348	17.9454	1.33574	0.417639	0.70508	1
454_debris_c336	Unclassifiable EST	No hits found	No hits found	No hits found	No hits found	1.15604	0.514146	1.79793	3.49691	1.80608	0.886758	1
454_debris_c343	Unclassifiable EST	No hits found	No hits found	No hits found	No hits found	0.894782	1.23563	0.553935	0.448302	-1.15746	0.93679	1
454_debris_c344	Unclassifiable EST	No hits found	No hits found	No hits found	No hits found	1.6571	1.23563	2.07858	1.6822	0.750352	0.903736	1
454_debris_c345	Unclassifiable EST	No hits found	No hits found	No hits found	No hits found	20.0895	29.2966	10.8824	0.371457	-1.42873	0.35288	1
454_debris_c348	Slit homolog 3 protein	PREDICTED: LOW QUALITY PROTEIN: slit homolog 2 protein [Ciona intestinalis]	slit homolog 2 (Drosophila) isoform CRA_b [Mus musculus]	slit protein [Drosophila melanogaster]	slit homolog 2 protein [Danio rerio]	18.3585	19.8796	16.8375	0.846977	-0.239605	0.719744	1
454_debris_c35	Unclassifiable EST	No hits found	No hits found	No hits found	No hits found	18.2718	21.0291	15.5144	0.73776	-0.438777	0.636248	1
454_debris_c351	Unclassifiable EST	PREDICTED: uncharacterized protein LOC100177026 [Ciona intestinalis]	No hits found	No hits found	No hits found	104.91	91.328	118.492	1.29744	0.375666	0.71201	1
454_debris_c352	Unclassifiable EST	No hits found	No hits found	No hits found	No hits found	4.21361	2.61562	5.81159	2.22188	1.15178	0.61833	1
454_debris_c356	MAU2 chromatid cohesion factor homolog	No hits found	MAU2 chromatid cohesion factor homolog isoform 2 [Mus musculus]	CG4203 [Drosophila melanogaster]	No hits found	3.05713	1.95711	4.15716	2.12413	1.08687	0.684873	1
454_debris_c357	Unclassifiable EST	No hits found	No hits found	No hits found	No hits found	9.16694	7.58123	10.7527	1.41832	0.504188	0.807306	1
454_debris_c358	Unclassifiable EST	No hits found	No hits found	No hits found	No hits found	3.84222	3.59903	4.08541	1.13514	0.182875	0.99238	1
454_debris_c36	Piwi-like protein 1	PREDICTED: piwi-like protein 2-like [Ciona intestinalis]	piwi-like homolog 1 (Drosophila) isoform CRA_b [Mus musculus]	Argonaute 3 [Drosophila melanogaster]	Zili [Danio rerio]	234.161	260.584	207.738	0.797203	-0.32698	0.893397	1
454_debris_c361	Unclassifiable EST	No hits found	No hits found	No hits found	No hits found	212.74	255.702	169.778	0.663967	-0.590817	0.432606	1
454_debris_c362	A disintegrin and metalloproteinase with thrombospondin motifs 6	PREDICTED: A disintegrin and metalloproteinase with thrombospondin motifs 6-like [Ciona intestinalis]	unnamed protein product [Mus musculus]	CG31619 isoform B [Drosophila melanogaster]	PREDICTED: A disintegrin and metalloproteinase with thrombospondin motifs 6 [Danio rerio]	23.3975	16.6587	30.1362	1.80904	0.855222	0.434158	1
454_debris_c366	Unclassifiable EST	No hits found	No hits found	No hits found	No hits found	6.53525	6.6839	6.38659	0.955518	-0.0656451	0.902679	1
454_debris_c370	Unclassifiable EST	No hits found	No hits found	No hits found	No hits found	2.76152	1.71829	3.80476	2.21427	1.14683	0.788311	1
454_debris_c372	Protein RRP5 homolog	PREDICTED: protein RRP5 homolog [Ciona intestinalis]	mKIAA0185 protein [Mus musculus]	No hits found	protein RRP5 homolog [Danio rerio]	16.736	23.9201	9.55198	0.399329	-1.32435	0.203732	1
454_debris_c375	Unclassifiable EST	No hits found	No hits found	No hits found	No hits found	2.02278	1.20414	2.84142	2.35971	1.23861	0.675645	1
454_debris_c377	Unclassifiable EST	No hits found	No hits found	No hits found	No hits found	1.46806	1.41148	1.52464	1.08018	0.111265	1	1
454_debris_c379	Unclassifiable EST	No hits found	No hits found	No hits found	No hits found	1.06808	1.02829	1.10787	1.07739	0.107538	1	1
454_debris_c382	Complement C3	complement component C3 precursor [Ciona intestinalis]	unnamed protein product [Mus musculus]	No hits found	PREDICTED: complement C4-B [Danio rerio]	41.0071	26.2188	55.7954	2.12807	1.08954	0.272107	1
454_debris_c383	Protein SGT1	HsignallingT1 protein [Ciona intestinalis]	unnamed protein product [Mus musculus]	ecdysoneless [Drosophila melanogaster]	ecdysoneless [Danio rerio]	8.51702	6.85005	10.184	1.4867	0.572116	0.714982	1
454_debris_c386	Unclassifiable EST	zinc finger protein [Ciona intestinalis]	No hits found	No hits found	No hits found	0.569913	0.514146	0.625679	1.21693	0.283244	1	1
454_debris_c387	Unclassifiable EST	No hits found	No hits found	No hits found	No hits found	12.8195	12.8078	12.8312	1.00183	0.00263921	0.967124	1
454_debris_c388	Solute carrier family 22 member 6	PREDICTED: organic cation transporter protein-like [Ciona intestinalis]	solute carrier family 22 member 7 [Mus musculus]	SD08136p [Drosophila melanogaster]	solute carrier family 22 member 7 [Danio rerio]	12.0376	9.45227	14.6228	1.54702	0.62949	0.581878	1
454_debris_c391	Unclassifiable EST	No hits found	No hits found	No hits found	No hits found	2.41524	2.47126	2.35923	0.954668	-0.0669294	1	1
454_debris_c392	Unclassifiable EST	No hits found	No hits found	No hits found	No hits found	13.6459	5.664	21.6277	3.81846	1.93299	0.109761	1
454_debris_c393	Unclassifiable EST	No hits found	No hits found	No hits found	No hits found	4.74487	3.59903	5.89071	1.63675	0.710834	0.837325	1
454_debris_c396	Unclassifiable EST	No hits found	No hits found	No hits found	No hits found	0.874888	1.74978	0	0	#NAME?	0.543554	1
454_debris_c397	Unclassifiable EST	No hits found	No hits found	No hits found	No hits found	3.79745	2.05659	5.53831	2.69296	1.42919	0.631942	1
454_debris_c398	Unclassifiable EST	No hits found	No hits found	No hits found	No hits found	28.7423	36.6133	20.8712	0.570044	-0.810854	0.389614	1
454_debris_c401	Brain-specific angiogenesis inhibitor 1-associated protein 2	No hits found	brain-specific angiogenesis inhibitor 1-associated protein 2 isoform a [Mus musculus]	CG32082 isoform D [Drosophila melanogaster]	brain-specific angiogenesis inhibitor 1-associated protein 2 [Danio rerio]	94.7326	83.0771	106.388	1.2806	0.356814	0.756058	1
454_debris_c402	Unclassifiable EST	No hits found	No hits found	No hits found	No hits found	10.2075	5.87133	14.5437	2.47707	1.30864	0.310912	1
454_debris_c403	Unclassifiable EST	No hits found	No hits found	No hits found	No hits found	1.01939	0.514146	1.52464	2.96539	1.56822	0.893476	1
454_debris_c408	Putative RNA-binding protein Luc7-like 2	PREDICTED: putative RNA-binding protein Luc7-like 2-like isoform 1 [Ciona intestinalis]	putative RNA-binding protein Luc7-like 2 isoform 3 [Mus musculus]	CG7564 isoform A [Drosophila melanogaster]	LUC7-like [Danio rerio]	28.1075	37.723	18.492	0.490204	-1.02855	0.28642	1
454_debris_c409	Inhibitor of Bruton tyrosine kinase	PREDICTED: inhibitor of Bruton tyrosine kinase [Ciona intestinalis]	unnamed protein product [Mus musculus]	CG8060 [Drosophila melanogaster]	No hits found	5.1142	6.76866	3.45973	0.51114	-0.96821	0.63986	1
454_debris_c41	Low-density lipoprotein receptor-related protein 5	PREDICTED: uncharacterized protein LOC100185147 [Ciona intestinalis]	No hits found	No hits found	No hits found	826.075	963.013	689.138	0.715605	-0.482764	0.487656	1
454_debris_c410	Unclassifiable EST	No hits found	No hits found	No hits found	No hits found	0.625679	0	1.25136	Inf	Inf	0.669574	1
454_debris_c411	Unclassifiable EST	No hits found	No hits found	No hits found	No hits found	1.77753	1.74978	1.80529	1.03173	0.0450645	1	1
454_debris_c412	Unclassifiable EST	No hits found	No hits found	No hits found	No hits found	25.1376	29.1728	21.1024	0.723359	-0.467216	0.521731	1
454_debris_c415	Unclassifiable EST	No hits found	No hits found	No hits found	No hits found	8.5277	3.80636	13.249	3.48076	1.7994	0.232541	1
454_debris_c416	Neurofibromin	PREDICTED: neurofibromin partial [Ciona intestinalis]	neurofibromatosis 1 isoform CRA_b [Mus musculus]	neurofibromin 1 isoform F [Drosophila melanogaster]	PREDICTED: neurofibromin [Danio rerio]	22.8551	23.4009	22.3094	0.953356	-0.0689133	0.807773	1
454_debris_c417	Neuropeptides B/W receptor type 2	PREDICTED: somatostatin receptor type 2-like [Ciona intestinalis]	No hits found	No hits found	PREDICTED: c-C chemokine receptor type 5-like [Danio rerio]	2.96886	2.13296	3.80476	1.78379	0.834949	0.782449	1
454_debris_c418	Unclassifiable EST	PREDICTED: P-selectin-like [Ciona intestinalis]	No hits found	No hits found	No hits found	30.524	29.2806	31.7674	1.08493	0.117599	0.887608	1
454_debris_c42	Unclassifiable EST	PREDICTED: uncharacterized protein LOC100184772 [Ciona intestinalis]	No hits found	No hits found	No hits found	2.60104	3.95072	1.25136	0.316742	-1.65862	0.546841	1
454_debris_c422	Unclassifiable EST	No hits found	No hits found	No hits found	No hits found	32.1644	61.9053	2.42361	0.0391502	-4.67484	0.169086	1
454_debris_c423	Unclassifiable EST	No hits found	No hits found	No hits found	No hits found	16.5736	6.39049	26.7566	4.18695	2.0659	0.0772995	1
454_debris_c426	Unclassifiable EST	PREDICTED: D-arabinitol dehydrogenase 1 [Ciona intestinalis]	No hits found	No hits found	No hits found	20.7779	17.2228	24.333	1.41284	0.498601	0.590134	1
454_debris_c428	Unclassifiable EST	No hits found	No hits found	No hits found	No hits found	44.3336	41.6141	47.053	1.1307	0.177214	0.903977	1
454_debris_c430	Unclassifiable EST	PREDICTED: uncharacterized protein LOC100179010 [Ciona intestinalis]	No hits found	No hits found	No hits found	15.5129	9.12367	21.9021	2.40057	1.26338	0.321703	1
454_debris_c431	Poly [ADP-ribose] polymerase 14	PREDICTED: poly [ADP-ribose] polymerase 14-like [Ciona intestinalis]	TCDD-inducible poly [ADP-ribose] polymerase [Mus musculus]	No hits found	LOC100148704 protein [Danio rerio]	58.4605	41.5361	75.3848	1.81492	0.859908	0.213989	1
454_debris_c433	Unclassifiable EST	No hits found	No hits found	No hits found	No hits found	156.329	162.226	150.432	0.9273	-0.108891	0.812344	1
454_debris_c434	SLIT and NTRK-like protein 4	PREDICTED: uncharacterized protein LOC100184369 [Ciona intestinalis]	SLIT and NTRK-like protein 2 precursor [Mus musculus]	No hits found	PREDICTED: sc:d0319 [Danio rerio]	2.41939	1.92562	2.91317	1.51284	0.597262	0.798855	1
454_debris_c437	Unclassifiable EST	No hits found	No hits found	No hits found	No hits found	6.39996	7.67101	5.12891	0.668609	-0.580765	0.867869	1
454_debris_c44	RNA-binding protein 4	PREDICTED: zinc finger CCCH domain-containing protein 7A [Ciona intestinalis]	Rbm4 protein [Mus musculus]	lark isoform A [Drosophila melanogaster]	uncharacterized protein LOC402952 [Danio rerio]	16.1437	10.1058	22.1817	2.19495	1.13419	0.265264	1
454_debris_c440	Unclassifiable EST	PREDICTED: sodium-dependent glucose transporter 1 [Ciona intestinalis]	No hits found	No hits found	No hits found	12.5547	10.2997	14.8096	1.43787	0.523934	0.71433	1
454_debris_c441	Spindle assembly abnormal protein 6 homolog	PREDICTED: spindle assembly abnormal protein 6 homolog [Ciona intestinalis]	unnamed protein product [Mus musculus]	No hits found	spindle assembly abnormal protein 6 homolog [Danio rerio]	3.38244	4.33391	2.43097	0.56092	-0.834133	0.783885	1
454_debris_c446	Unclassifiable EST	No hits found	No hits found	No hits found	No hits found	8.26715	6.976	9.5583	1.37017	0.454355	0.777697	1
454_debris_c449	Unclassifiable EST	No hits found	No hits found	No hits found	No hits found	2.85526	4.81155	0.898963	0.186834	-2.42017	0.343349	1
454_debris_c45	Glioma pathogenesis-related protein 1	PREDICTED: uncharacterized protein LOC100186797 [Ciona intestinalis]	unnamed protein product [Mus musculus]	No hits found	PREDICTED: peptidase inhibitor R3HDML [Danio rerio]	24.6825	23.6749	25.69	1.08512	0.117849	0.954054	1
454_debris_c451	Unclassifiable EST	No hits found	No hits found	No hits found	No hits found	4.04816	6.29102	1.80529	0.286964	-1.80106	0.447147	1
454_debris_c453	Unclassifiable EST	No hits found	No hits found	No hits found	No hits found	12.4354	8.18515	16.6856	2.03852	1.02753	0.507438	1
454_debris_c454	Unclassifiable EST	No hits found	No hits found	No hits found	No hits found	7.36273	3.70689	11.0186	2.97246	1.57166	0.341319	1
454_debris_c459	Unclassifiable EST	No hits found	No hits found	No hits found	No hits found	3.60741	7.21482	0	0	#NAME?	0.254644	1
454_debris_c460	Unclassifiable EST	No hits found	No hits found	No hits found	No hits found	4.36065	6.64271	2.07858	0.312911	-1.67618	0.431122	1
454_debris_c463	Unclassifiable EST	No hits found	No hits found	No hits found	No hits found	24.1083	36.0827	12.1338	0.336278	-1.57228	0.129694	1
[truncated: 48,274 more rows]
