# Supplementary material for: Analysis of the basal chordate Botryllus schlosseri reveals a set of genes associated with fertility
Source: BMC Genomics. 2014 Dec 26;15(1):1183. doi: 10.1186/1471-2164-15-1183 (PMC4523013; doi:10.1186/1471-2164-15-1183)
Supplement: Supplementary file 4 — Additional file 4: Table S2: Differentially Expressed genes between infertile and fertile colonies at stage of Botryllus schlosseri A2: baseMean = mean normalized counts average over all samples from both conditions, baseMean Infertile = mean normalized counts from Infertile samples, baseMean Fertile = mean normalized counts from Fertile samples, foldChange = fold change from Infertile to Fertile, log2FoldChange = the logarithm (to basis 2) of fold change, pval = p value for the statistical significance, padj = p value adjusted for multiple testing with the Benjamini-Hochberg procedure. (XLS 14 MB) [file 12864_2014_7084_MOESM4_ESM.xls]

## Sheet: Supplemental Table 4.csv
Contig EST 5-11	Homo sapiens	Ciona intestinalis	Mus musculus	Drosophila melanogaster	Danio rerio	baseMean	BaseMean Infertile	BaseMean Fertile	foldChange	log2FoldChange	pval	padj
Bot_rep_c50316	Unclassifiable EST	PREDICTED: uncharacterized protein LOC100177400 [Ciona intestinalis]	No hits found	No hits found	No hits found	3285.15	9.5368	6560.76	687.941	9.42614	1.48e-13	6.92e-09
Bot_rep_c49193	Unclassifiable EST	No hits found	No hits found	No hits found	No hits found	1063.52	0.630116	2126.41	3374.64	11.7205	5.48e-12	8.56e-08
Bot_rep_c52197	Unclassifiable EST	PREDICTED: uncharacterized protein LOC100177400 [Ciona intestinalis]	No hits found	No hits found	No hits found	1553.7	7.74222	3099.66	400.358	8.64515	5.45e-12	8.56e-08
Bot_rep_c48084	Unclassifiable EST	No hits found	No hits found	No hits found	No hits found	475.649	2.27806	949.019	416.59	8.70248	8.95e-12	1.05e-07
Bot_rep_c47465	Unclassifiable EST	PREDICTED: uncharacterized protein LOC100177400 [Ciona intestinalis]	No hits found	No hits found	No hits found	9914.42	37.029	19791.8	534.496	9.06203	1.4e-11	1.32e-07
CAP3_round1_contig_2527	Plasma kallikrein	PREDICTED: uncharacterized protein LOC100176264 [Ciona intestinalis]	RIKEN cDNA 4930478A21 isoform CRA_a [Mus musculus]	stubble [Drosophila melanogaster]	prostasin-like precursor [Danio rerio]	284.762	1.26023	568.264	450.92	8.81673	5.7e-11	4.45e-07
Bot_rep_c45532	Prolow-density lipoprotein receptor-related protein 1	PREDICTED: low-density lipoprotein receptor-related protein 2-like partial [Ciona intestinalis]	low-density lipoprotein receptor-related protein 2 precursor [Mus musculus]	CG8909 isoform C [Drosophila melanogaster]	low-density lipoprotein receptor-related protein 2 precursor [Danio rerio]	567.784	5.67574	1129.89	199.074	7.63716	3.26e-10	2.18e-06
Bot_c2976	ADP-ribosylation factor 6	PREDICTED: polyubiquitin-like [Ciona intestinalis]	ADP-ribosylation factor 6 [Mus musculus]	ADP ribosylation factor 51F isoform A [Drosophila melanogaster]	ADP-ribosylation factor 6a [Danio rerio]	63.0248	0	126.05	Inf	Inf	1.02e-08	6e-05
CAP3_round1_contig_7081	Unclassifiable EST	PREDICTED: uncharacterized protein LOC100177400 [Ciona intestinalis]	No hits found	No hits found	No hits found	14562.1	46.5965	29077.6	624.029	9.28547	1.59e-08	8.25e-05
CAP3_round1_contig_5534	Unclassifiable EST	PREDICTED: uncharacterized protein LOC100177400 [Ciona intestinalis]	No hits found	No hits found	No hits found	22298.9	74.5969	44523.2	596.851	9.22123	1.09e-07	0.000509258
Bot_rep_c36303	Unclassifiable EST	No hits found	No hits found	No hits found	No hits found	615.063	21.6993	1208.43	55.6898	5.79934	2.88e-07	0.0011253
Bot_rep_c45338	Testis-specific serine/threonine-protein kinase 1	PREDICTED: testis-specific serine/threonine-protein kinase 1-like [Ciona intestinalis]	testis-specific serine/threonine-protein kinase 1 [Mus musculus]	CG14305 isoform A [Drosophila melanogaster]	testis-specific serine/threonine-protein kinase 6 [Danio rerio]	1795.64	68.999	3522.28	51.0482	5.67379	2.81e-07	0.0011253
Bot_rep_c45438	Unclassifiable EST	No hits found	No hits found	No hits found	No hits found	918.078	36.9272	1799.23	48.7236	5.60655	4.12e-07	0.00148628
CAP3_round1_contig_4477	Putative golgin subfamily A member 8C	PREDICTED: uncharacterized protein LOC100183561 [Ciona intestinalis]	No hits found	No hits found	No hits found	824.846	33.7813	1615.91	47.8344	5.57998	4.76e-07	0.00159472
CAP3_round1_contig_7605	Unclassifiable EST	No hits found	No hits found	No hits found	No hits found	416.015	16.3864	815.643	49.7754	5.63736	5.87e-07	0.0018335
CAP3_round1_contig_6518	Unclassifiable EST	PREDICTED: uncharacterized protein LOC100184486 [Ciona intestinalis]	No hits found	No hits found	No hits found	17471.5	822.908	34120.2	41.4629	5.37375	7.58e-07	0.00222037
Bot_c13938	E3 ubiquitin-protein ligase MARCH11	PREDICTED: E3 ubiquitin-protein ligase MARCH4-like [Ciona intestinalis]	E3 ubiquitin-protein ligase MARCH11 [Mus musculus]	CG4080 isoform A [Drosophila melanogaster]	PREDICTED: e3 ubiquitin-protein ligase MARCH11 [Danio rerio]	257.169	11.1292	503.208	45.2152	5.49874	9.05e-07	0.00242955
CAP3_round1_contig_2247	Unclassifiable EST	No hits found	No hits found	No hits found	No hits found	5600.9	265.079	10936.7	41.2584	5.36661	9.33e-07	0.00242955
CAP3_round1_contig_7050	Unclassifiable EST	No hits found	No hits found	No hits found	No hits found	186.067	6.80475	365.329	53.6874	5.74651	1.04e-06	0.00255752
CAP3_round1_contig_8563	Unclassifiable EST	No hits found	No hits found	No hits found	No hits found	89.3068	2.29347	176.32	76.8792	6.26452	1.09e-06	0.00255752
CAP3_round1_contig_7597	Unclassifiable EST	PREDICTED: uncharacterized protein LOC100181668 [Ciona intestinalis]	No hits found	No hits found	No hits found	619.213	29.7689	1208.66	40.6013	5.34345	1.49e-06	0.00332187
CAP3_round1_contig_6946	Unclassifiable EST	PREDICTED: uncharacterized protein LOC100180007 partial [Ciona intestinalis]	No hits found	No hits found	No hits found	989.591	50.2636	1928.92	38.3761	5.26214	1.58e-06	0.0033645
CAP3_round1_contig_7048	Unclassifiable EST	No hits found	No hits found	No hits found	No hits found	555.962	28.7357	1083.19	37.6949	5.2363	2.05e-06	0.00418092
Bot_rep_c35291	Testis-specific serine/threonine-protein kinase 1	PREDICTED: testis-specific serine/threonine-protein kinase 1-like [Ciona intestinalis]	testis-specific serine/threonine-protein kinase 1 [Mus musculus]	CG14305 isoform A [Drosophila melanogaster]	testis-specific serine/threonine-protein kinase 6 [Danio rerio]	624.917	33.2871	1216.55	36.5471	5.19168	2.16e-06	0.00421085
Bot_c18241	Unclassifiable EST	No hits found	No hits found	No hits found	No hits found	238.527	11.089	465.966	42.0204	5.39302	2.69e-06	0.00500274
CAP3_round1_contig_2216	Coiled-coil domain-containing protein 37	PREDICTED: coiled-coil domain-containing protein 37-like [Ciona intestinalis]	coiled-coil domain containing 38 isoform CRA_c [Mus musculus]	No hits found	PREDICTED: coiled-coil domain-containing protein 37-like [Danio rerio]	302.685	16.0389	589.331	36.7439	5.19943	2.78e-06	0.00500274
Bot_rep_c56365	Spermatogenesis-associated protein 21	PREDICTED: uncharacterized protein LOC100185594 [Ciona intestinalis]	EF-hand calcium-binding domain-containing protein 3 [Mus musculus]	AT15141p [Drosophila melanogaster]	calmodulin 3a [Danio rerio]	866.219	48.3129	1684.12	34.8587	5.12345	2.95e-06	0.0051162
Bot_c4639	Unclassifiable EST	No hits found	No hits found	No hits found	No hits found	118.339	4.99006	231.687	46.4297	5.53698	3.83e-06	0.0064056
CCTT19383.g1	Unclassifiable EST	No hits found	No hits found	No hits found	No hits found	206.674	10.8372	402.51	37.1414	5.21496	4.05e-06	0.0065477
Bot_c10647	Unclassifiable EST	No hits found	No hits found	No hits found	No hits found	39.4826	0.554451	78.4108	141.42	7.14385	4.91e-06	0.00742758
Bot_c3440	Peptidase inhibitor 16	HrTT-1-like [Ciona intestinalis]	Pi16 protein [Mus musculus]	CG8483 [Drosophila melanogaster]	peptidase inhibitor 15-A precursor [Danio rerio]	185.969	9.8087	362.13	36.9192	5.2063	4.86e-06	0.00742758
CAP3_round1_contig_5576	Histone H2B type 1-L	PREDICTED: histone H2B-like [Ciona intestinalis]	Hist1h2bj protein [Mus musculus]	histone H2B [Drosophila melanogaster]	uncharacterized protein LOC436997 [Danio rerio]	591.431	36.0949	1146.77	31.7709	4.98963	5.52e-06	0.00808959
Bot_rep_c48382	Unclassifiable EST	PREDICTED: uncharacterized protein LOC100186088 [Ciona intestinalis]	No hits found	No hits found	No hits found	1964.66	135.479	3793.83	28.0031	4.80752	5.96e-06	0.00846542
Bot_rep_c57379	Unclassifiable EST	PREDICTED: uncharacterized protein LOC100176879 [Ciona intestinalis]	No hits found	No hits found	No hits found	893.229	62.7782	1723.68	27.4567	4.77909	6.5e-06	0.0087039
CAP3_round1_contig_7389	Unclassifiable EST	PREDICTED: uncharacterized protein LOC100175343 [Ciona intestinalis]	No hits found	No hits found	No hits found	920.914	65.7171	1776.11	27.0266	4.75631	6.33e-06	0.0087039
CAP3_round1_contig_3261	Unclassifiable EST	PREDICTED: uncharacterized protein LOC100177400 [Ciona intestinalis]	No hits found	No hits found	No hits found	42824.6	192.324	85457	444.338	8.79551	6.71e-06	0.00873371
Bot_c7993	Unclassifiable EST	PREDICTED: uncharacterized protein LOC100179815 [Ciona intestinalis]	No hits found	No hits found	No hits found	146.546	8.06498	285.027	35.3413	5.14328	7.81e-06	0.00987993
CAP3_round1_contig_7600	Uncharacterized protein C20orf152	PREDICTED: uncharacterized protein LOC101242145 [Ciona intestinalis]	unnamed protein product [Mus musculus]	AT05239p [Drosophila melanogaster]	uncharacterized protein LOC100141331 [Danio rerio]	299.914	18.927	580.9	30.6916	4.93977	8.01e-06	0.00987993
Bot_c22230	Very low-density lipoprotein receptor	No hits found	No hits found	No hits found	No hits found	46.6329	1.18457	92.0813	77.7341	6.28048	8.93e-06	0.0104617
Bot_c24963	Kelch-like protein 10	PREDICTED: kelch-like protein 10-like [Ciona intestinalis]	unnamed protein product [Mus musculus]	klhl10 isoform A [Drosophila melanogaster]	PREDICTED: kelch-like protein 10-like [Danio rerio]	145.401	7.76232	283.04	36.4633	5.18837	8.91e-06	0.0104617
Bot_rep_c54003	Unclassifiable EST	PREDICTED: uncharacterized protein LOC100179921 isoform 2 [Ciona intestinalis]	No hits found	No hits found	No hits found	618.953	42.441	1195.47	28.1677	4.81597	1.05e-05	0.0119941
Bot_c12760	Kelch-like protein 10	PREDICTED: kelch-like protein 10-like [Ciona intestinalis]	kelch-like protein 10 [Mus musculus]	klhl10 isoform A [Drosophila melanogaster]	PREDICTED: kelch-like protein 10-like [Danio rerio]	239.927	15.5045	464.35	29.9493	4.90445	1.09e-05	0.0122057
Bot_rep_c45613	Testis-specific serine/threonine-protein kinase 1	PREDICTED: testis-specific serine/threonine-protein kinase 1-like [Ciona intestinalis]	testis-specific serine/threonine-protein kinase 1 [Mus musculus]	CG14305 isoform A [Drosophila melanogaster]	testis-specific serine/threonine-protein kinase 6 [Danio rerio]	830.079	23.5896	1636.57	69.3766	6.11638	1.16e-05	0.0123581
Bot_rep_c47170	Erythrocyte band 7 integral membrane protein	PREDICTED: erythrocyte band 7 integral membrane protein isoform 3 [Ciona intestinalis]	stomatin [Mus musculus]	CG42540 isoform H [Drosophila melanogaster]	uncharacterized protein LOC550523 [Danio rerio]	43.3816	1.1089	85.6544	77.2425	6.27132	1.16e-05	0.0123581
Bot_rep_c37180	Unclassifiable EST	No hits found	No hits found	No hits found	No hits found	352.844	26.3759	679.311	25.755	4.68678	1.2e-05	0.0124424
CAP3_round1_contig_4322	Unclassifiable EST	PREDICTED: uncharacterized protein LOC100183850 [Ciona intestinalis]	No hits found	No hits found	No hits found	122.342	7.1121	237.572	33.4039	5.06194	1.22e-05	0.0124424
Bot_rep_c51846	Serine/threonine-protein phosphatase 2A 56 kDa regulatory subunit	PREDICTED: serine/threonine-protein phosphatase 2A 56 kDa regulatory subunit beta isoform [Ciona intestinalis]	serine/threonine-protein phosphatase 2A 56 kDa regulatory subunit alpha isoform [Mus musculus]	widerborst isoform C [Drosophila melanogaster]	PREDICTED: serine/threonine-protein phosphatase 2A 56 kDa regulatory subunit beta isoform-like [Danio rerio]	1731.46	68.0415	3394.88	49.8942	5.6408	1.35e-05	0.013455
Bot_rep_c35370	Creatine kinase U-type, mitochondrial	PREDICTED: creatine kinase S-type mitochondrial-like [Ciona intestinalis]	creatine kinase S-type mitochondrial precursor [Mus musculus]	arginine kinase isoform B [Drosophila melanogaster]	Ckmt2 protein [Danio rerio]	1463.61	114.878	2812.34	24.4811	4.6136	1.56e-05	0.0151994
Bot_rep_c35521	MORN repeat-containing protein 5	PREDICTED: MORN repeat-containing protein 5-like [Ciona intestinalis]	MORN repeat-containing protein 5 [Mus musculus]	CG3222 [Drosophila melanogaster]	MORN repeat-containing protein 5 [Danio rerio]	408.004	30.47	785.538	25.7807	4.68822	1.63e-05	0.0155844
Bot_c439	Unclassifiable EST	PREDICTED: uncharacterized protein LOC100184222 [Ciona intestinalis]	No hits found	No hits found	No hits found	570.058	45.238	1094.88	24.2026	4.59709	1.81e-05	0.0163091
CAP3_round1_contig_1485	Unclassifiable EST	No hits found	No hits found	No hits found	No hits found	1970.51	187.292	3753.73	20.0421	4.32496	1.78e-05	0.0163091
CAP3_round1_contig_8583	Ubiquitin-conjugating enzyme E2 R2	PREDICTED: ubiquitin-conjugating enzyme E2 R2-like [Ciona intestinalis]	ubiquitin-conjugating enzyme E2 R2 [Mus musculus]	CG7656 isoform A [Drosophila melanogaster]	ubiquitin-conjugating enzyme E2 R2 [Danio rerio]	1165.46	74.6346	2256.28	30.231	4.91795	1.78e-05	0.0163091
Bot_c2194	cAMP and cAMP-inhibited cGMP 3',5'-cyclic phosphodiesterase 10A	PREDICTED: cAMP and cAMP-inhibited cGMP 3' 5'-cyclic phosphodiesterase 10A-like [Ciona intestinalis]	RecName: Full=cAMP and cAMP-inhibited cGMP 3' 5'-cyclic phosphodiesterase 10A	GH27433p [Drosophila melanogaster]	cAMP and cAMP-inhibited cGMP 3' 5'-cyclic phosphodiesterase 10A [Danio rerio]	869.058	71.4037	1666.71	23.3421	4.54486	1.88e-05	0.0166541
Bot_rep_c35821	Erythrocyte band 7 integral membrane protein	PREDICTED: erythrocyte band 7 integral membrane protein-like [Ciona intestinalis]	erthyrocyte band 7 integral membrane protein protein 7.2B stomatin [Mus musculus]	CG42540 isoform B [Drosophila melanogaster]	uncharacterized protein LOC550260 [Danio rerio]	329.247	21.5787	636.916	29.5159	4.88342	1.94e-05	0.0167964
Bot_c22332	Unclassifiable EST	PREDICTED: uncharacterized protein LOC100177459 [Ciona intestinalis]	No hits found	No hits found	No hits found	131.651	9.15848	254.144	27.7496	4.7944	2.13e-05	0.0178141
Bot_rep_c39089	Unclassifiable EST	No hits found	No hits found	No hits found	No hits found	20.9247	0	41.8495	Inf	Inf	2.09e-05	0.0178141
Bot_rep_c35798	Unclassifiable EST	PREDICTED: uncharacterized protein LOC100179061 [Ciona intestinalis]	No hits found	No hits found	No hits found	386.056	31.3519	740.761	23.6273	4.56238	2.61e-05	0.0214248
CAP3_round1_contig_5513	Unclassifiable EST	No hits found	No hits found	No hits found	No hits found	777.815	24.3959	1531.23	62.7662	5.97191	2.67e-05	0.0215448
CAP3_round1_contig_3590	Unclassifiable EST	No hits found	No hits found	No hits found	No hits found	144.337	288.673	0	0	#NAME?	2.76e-05	0.0219457
Bot_rep_c50447	Disks large-associated protein 5	PREDICTED: uncharacterized protein LOC100176117 [Ciona intestinalis]	discs large homolog 7 (Drosophila) isoform CRA_b [Mus musculus]	vulcan isoform A [Drosophila melanogaster]	Zgc:171808 protein [Danio rerio]	811.711	72.0291	1551.39	21.5384	4.42884	2.83e-05	0.0220855
Bot_rep_c50682	Carbohydrate sulfotransferase 4	PREDICTED: carbohydrate sulfotransferase 3-like [Ciona intestinalis]	carbohydrate sulfotransferase 5 precursor [Mus musculus]	CG31637 [Drosophila melanogaster]	carbohydrate sulfotransferase 1 precursor [Danio rerio]	226.221	452.442	0	0	#NAME?	2.99e-05	0.0229879
Bot_c3814	Uncharacterized protein C5orf49	PREDICTED: uncharacterized protein C5orf49 homolog [Ciona intestinalis]	uncharacterized protein C5orf49 homolog [Mus musculus]	No hits found	PREDICTED: uncharacterized protein C5orf49 isoform 1 [Danio rerio]	384.477	29.1542	739.8	25.3754	4.66536	3.59e-05	0.0271192
CAP3_round1_contig_4558	Fibrous sheath-interacting protein 2	PREDICTED: uncharacterized protein LOC100175639 [Ciona intestinalis]	uncharacterized protein LOC209005 [Mus musculus]	CG3345 [Drosophila melanogaster]	No hits found	1025.95	98.2985	1953.6	19.8742	4.31282	4.09e-05	0.0304474
Bot_c3493	Unclassifiable EST	No hits found	No hits found	No hits found	No hits found	825.599	2.4448	1648.75	674.392	9.39744	4.21e-05	0.0308622
Bot_c19010	Unclassifiable EST	No hits found	No hits found	No hits found	No hits found	247.959	0.630116	495.288	786.027	9.61843	4.74e-05	0.0341504
Bot_c24077	Unclassifiable EST	No hits found	No hits found	No hits found	No hits found	253.356	23.3177	483.394	20.7308	4.3737	4.97e-05	0.0353012
CAP3_round1_contig_6923	Unclassifiable EST	No hits found	No hits found	No hits found	No hits found	428.919	40.6263	817.212	20.1153	4.33022	5.25e-05	0.0367078
Bot_rep_c35382	Unclassifiable EST	No hits found	No hits found	No hits found	No hits found	463.274	44.5677	881.98	19.7897	4.30667	5.56e-05	0.0377398
Bot_rep_c36030	Uncharacterized protein C17orf105	PREDICTED: uncharacterized protein C17orf105 homolog [Ciona intestinalis]	uncharacterized protein C17orf105 homolog [Mus musculus]	CG14551 isoform A [Drosophila melanogaster]	PREDICTED: uncharacterized protein C17orf105 homolog [Danio rerio]	424.751	41.9775	807.525	19.2371	4.26582	5.56e-05	0.0377398
Bot_rep_c49149	Disintegrin and metalloproteinase domain-containing protein 9	PREDICTED: disintegrin and metalloproteinase domain-containing protein 12 [Ciona intestinalis]	disintegrin and metalloproteinase domain-containing protein 9 isoform 1 [Mus musculus]	mind-meld isoform F [Drosophila melanogaster]	disintegrin and metalloproteinase domain-containing protein 8 precursor [Danio rerio]	154.331	2.21781	306.445	138.175	7.11035	5.64e-05	0.0377398
CAP3_round1_contig_6892	Disintegrin and metalloproteinase domain-containing protein 12	PREDICTED: disintegrin and metalloproteinase domain-containing protein 12 [Ciona intestinalis]	a disintegrin and metallopeptidase domain 12 (meltrin alpha) isoform CRA_b [Mus musculus]	SD04095p partial [Drosophila melanogaster]	disintegrin and metalloproteinase domain-containing protein 8 precursor [Danio rerio]	2239.24	102.466	4376.02	42.7072	5.41641	5.79e-05	0.0382333
Bot_c22443	GLIPR1-like protein 1	PREDICTED: uncharacterized protein LOC494408 [Ciona intestinalis]	RecName: Full=Peptidase inhibitor 16; Short=PI-16; AltName: Full=Cysteine-rich protease inhibitor; Flags: Precursor	CG8483 [Drosophila melanogaster]	PREDICTED: cysteine-rich secretory protein LCCL domain-containing 1 [Danio rerio]	674.619	70.1943	1279.04	18.2215	4.18757	5.97e-05	0.0383118
CAP3_round1_contig_8283	Unclassifiable EST	PREDICTED: uncharacterized protein LOC100177486 [Ciona intestinalis]	No hits found	No hits found	No hits found	494.768	58.0123	931.524	16.0573	4.00516	5.96e-05	0.0383118
Bot_c16973	Coiled-coil domain-containing protein 37	PREDICTED: coiled-coil domain-containing protein 37-like [Ciona intestinalis]	coiled-coil domain-containing protein 37 [Mus musculus]	No hits found	coiled-coil domain-containing protein 37 [Danio rerio]	90.8794	6.72908	175.03	26.0109	4.70105	6.47e-05	0.040851
CAP3_round1_contig_7986	Disintegrin and metalloproteinase domain-containing protein 12	PREDICTED: disintegrin and metalloproteinase domain-containing protein 12 [Ciona intestinalis]	disintegrin and metalloproteinase domain-containing protein 1b precursor [Mus musculus]	meltrin isoform C [Drosophila melanogaster]	disintegrin and metalloproteinase domain-containing protein 9 precursor [Danio rerio]	738.47	43.2967	1433.64	33.112	5.04928	6.54e-05	0.040851
Bot_rep_c48630	Unclassifiable EST	PREDICTED: uncharacterized protein LOC100187008 [Ciona intestinalis]	No hits found	No hits found	No hits found	489.109	39.6486	938.569	23.6722	4.56512	6.65e-05	0.0410057
454_debris_rep_c2190	Unclassifiable EST	No hits found	No hits found	No hits found	No hits found	25299.7	2967.73	47631.7	16.0499	4.00449	7.03e-05	0.0428196
Bot_c298	Plasminogen	PREDICTED: uncharacterized protein LOC100185187 [Ciona intestinalis]	plasminogen isoform CRA_f [Mus musculus]	AT19278p [Drosophila melanogaster]	plasminogen precursor [Danio rerio]	497.883	23.6947	972.072	41.0248	5.35842	7.24e-05	0.0430868
CAP3_round1_contig_5602	Unclassifiable EST	PREDICTED: uncharacterized protein LOC100177863 [Ciona intestinalis]	No hits found	No hits found	No hits found	556.112	37.2996	1074.92	28.8187	4.84893	7.26e-05	0.0430868
Bot_c106	F-box only protein 39	PREDICTED: F-box only protein 39-like [Ciona intestinalis]	mCG120256 [Mus musculus]	No hits found	No hits found	212.506	20.6506	404.361	19.581	4.29138	7.76e-05	0.0439944
CAP3_round1_contig_3622	Protein FAM70B	No hits found	unnamed protein product [Mus musculus]	No hits found	No hits found	146.581	12.7524	280.409	21.9888	4.45869	7.66e-05	0.0439944
CAP3_round1_contig_5612	Uncharacterized protein C21orf56	No hits found	speriolin-like protein [Mus musculus]	No hits found	No hits found	480.581	44.8302	916.333	20.4401	4.35333	7.62e-05	0.0439944
CAP3_round1_contig_7095	Unclassifiable EST	No hits found	No hits found	No hits found	No hits found	339.839	22.1781	657.5	29.6464	4.88979	7.79e-05	0.0439944
CAP3_round1_contig_8616	Unclassifiable EST	No hits found	No hits found	No hits found	No hits found	8824.11	266.893	17381.3	65.1246	6.02513	7.99e-05	0.0445973
CAP3_round1_contig_9557	Unclassifiable EST	No hits found	No hits found	No hits found	No hits found	370.908	40.041	701.774	17.5264	4.13146	8.12e-05	0.0447983
Bot_rep_c45365	Unclassifiable EST	PREDICTED: uncharacterized protein LOC100183793 [Ciona intestinalis]	No hits found	No hits found	No hits found	656.829	72.0431	1241.61	17.2343	4.10721	8.85e-05	0.0479101
Bot_rep_c51870	Troponin C, slow skeletal and cardiac muscles	PREDICTED: calmodulin-like [Ciona intestinalis]	troponin C cardiac/slow skeletal [Mus musculus]	Chain A Solution Structure Of A Calmodulin-Target Peptide Complex By Multidimensional Nmr	cardiac troponin C [Danio rerio]	150.217	14.1686	286.265	20.2041	4.33658	8.89e-05	0.0479101
Bot_c32771	Unclassifiable EST	PREDICTED: caspase-1 [Ciona intestinalis]	No hits found	No hits found	No hits found	108.831	0	217.662	Inf	Inf	9.67e-05	0.0514881
Bot_c2674	Kelch-like protein 10	PREDICTED: kelch-like protein 10-like [Ciona intestinalis]	unnamed protein product [Mus musculus]	klhl10 isoform A [Drosophila melanogaster]	PREDICTED: kelch-like protein 10-like [Danio rerio]	655.515	56.2065	1254.82	22.3252	4.4806	0.0001	0.0526145
CAP3_round1_contig_6199	Unclassifiable EST	PREDICTED: uncharacterized protein LOC100184486 [Ciona intestinalis]	No hits found	No hits found	No hits found	10093	438.994	19747	44.9823	5.49129	0.000101035	0.0526145
Bot_c2326	Unclassifiable EST	PREDICTED: uncharacterized protein LOC100185937 [Ciona intestinalis]	No hits found	No hits found	No hits found	291.822	28.6861	554.957	19.3458	4.27395	0.00010439	0.0537643
Bot_c25439	F-box only protein 24	PREDICTED: F-box only protein 24-like [Ciona intestinalis]	F-box only protein 24 [Mus musculus]	No hits found	No hits found	976.718	50.8133	1902.62	37.4434	5.22664	0.000105906	0.0539521
Bot_c15480	Unclassifiable EST	No hits found	No hits found	No hits found	No hits found	49.7445	0	99.489	Inf	Inf	0.000108269	0.0545631
Bot_c16350	Chymotrypsinogen B	PREDICTED: uncharacterized protein LOC100180900 [Ciona intestinalis]	Ela3 protein partial [Mus musculus]	LP06006p [Drosophila melanogaster]	elastase-like precursor [Danio rerio]	324.611	35.2934	613.929	17.395	4.1206	0.000114134	0.0569068
Bot_c16304	Kelch-like protein 13	PREDICTED: kelch-like 4-like [Ciona intestinalis]	kelch-like 26 (Drosophila) isoform CRA_b [Mus musculus]	RE68961p [Drosophila melanogaster]	Zgc:163008 protein [Danio rerio]	220.562	23.3224	417.801	17.9141	4.16303	0.000119851	0.0591283
CAP3_round1_contig_7982	Unclassifiable EST	No hits found	No hits found	No hits found	No hits found	493.89	53.7818	933.999	17.3664	4.11823	0.000122195	0.0596567
CAP3_round1_contig_6533	Intersectin-1	PREDICTED: uncharacterized protein LOC100175179 [Ciona intestinalis]	No hits found	No hits found	No hits found	808.593	53.6364	1563.55	29.1509	4.86547	0.000126381	0.0610643
Bot_c499	Plasminogen	PREDICTED: uncharacterized protein LOC100185187 [Ciona intestinalis]	plasminogen isoform CRA_f [Mus musculus]	CG8172 isoform D [Drosophila melanogaster]	PREDICTED: suppressor of tumorigenicity 14 protein homolog [Danio rerio]	322.567	37.7629	607.37	16.0838	4.00753	0.000131921	0.0624532
CCTT39476.b1	Type I iodothyronine deiodinase	PREDICTED: type I iodothyronine deiodinase-like [Ciona intestinalis]	type III iodothyronine deiodinase [Mus musculus]	No hits found	type III iodothyronine deiodinase [Danio rerio]	52.4321	0	104.864	Inf	Inf	0.000131471	0.0624532
Bot_rep_c35625	Serine racemase	PREDICTED: serine racemase-like [Ciona intestinalis]	unnamed protein product [Mus musculus]	CG8129 isoform B [Drosophila melanogaster]	PREDICTED: phenylserine dehydratase-like [Danio rerio]	586.266	67.5533	1104.98	16.3571	4.03185	0.000135719	0.0633801
Bot_rep_c45934	Potassium/sodium hyperpolarization-activated cyclic	hyperpolarization-activated cyclic nucleotide channel [Ciona intestinalis]	Chain A Tetramerization Dynamics Of The C-Terminus Underlies Isoform-Specific Camp-Gating In Hcn Channels	RE10840p [Drosophila melanogaster]	PREDICTED: potassium/sodium hyperpolarization-activated cyclic nucleotide-gated channel 4 [Danio rerio]	160.936	16.6938	305.178	18.2809	4.19226	0.000137936	0.0633801
CAP3_round1_contig_3411	FAS-associated factor 1	PREDICTED: FAS-associated factor 1-like [Ciona intestinalis]	FAS-associated factor 1 [Mus musculus]	caspar isoform A [Drosophila melanogaster]	Fas-associated factor 1 [Danio rerio]	223.971	23.8414	424.101	17.7884	4.15286	0.000136778	0.0633801
CAP3_round1_contig_7590	Unclassifiable EST	PREDICTED: uncharacterized protein LOC100178371 [Ciona intestinalis]	No hits found	No hits found	No hits found	637.938	45.7724	1230.1	26.8744	4.74816	0.000139739	0.0635853
Bot_c25362	Putative DMBT1-like protein	PREDICTED: uncharacterized protein LOC100182705 [Ciona intestinalis]	unnamed protein product [Mus musculus]	tolloid homolog; Method: conceptual translation supplied by author [Drosophila melanogaster]	St14a protein [Danio rerio]	133.962	13.0597	254.865	19.5153	4.28653	0.000143314	0.064585
CAP3_round1_contig_8769	Protein FAM166B	PREDICTED: protein FAM166B-like [Ciona intestinalis]	RecName: Full=Protein FAM166B	CG18335 [Drosophila melanogaster]	protein FAM166B [Danio rerio]	555.425	51.7474	1059.1	20.4668	4.35521	0.000160143	0.0714819
Bot_c16824	Pancreatic secretory granule membrane major glycoprotein GP2	PREDICTED: uncharacterized protein LOC100182005 [Ciona intestinalis]	RecName: Full=Pancreatic secretory granule membrane major glycoprotein GP2; AltName: Full=Pancreatic zymogen granule membrane protein GP-2; Flags: Precursor	No hits found	PREDICTED: pancreatic secretory granule membrane major glycoprotein GP2-like [Danio rerio]	55.0503	4.41551	105.685	23.935	4.58105	0.000170562	0.0740178
Bot_c22271	Unclassifiable EST	PREDICTED: uncharacterized protein LOC100179252 isoform 1 [Ciona intestinalis]	No hits found	No hits found	No hits found	226.971	26.5025	427.44	16.1283	4.01152	0.000168378	0.0740178
Bot_c252	Unclassifiable EST	PREDICTED: uncharacterized protein LOC100186262 [Ciona intestinalis]	No hits found	No hits found	No hits found	329.564	40.6818	618.446	15.202	3.92619	0.00016993	0.0740178
CAP3_round1_contig_848	Unclassifiable EST	No hits found	No hits found	No hits found	No hits found	266.318	32.9691	499.668	15.1556	3.92178	0.000181161	0.0778959
Bot_c1091	Unclassifiable EST	No hits found	No hits found	No hits found	No hits found	287.297	35.3442	539.249	15.2571	3.9314	0.000186334	0.079392
Bot_c3675	Microsomal glutathione S-transferase 1	PREDICTED: microsomal glutathione S-transferase 1-like [Ciona intestinalis]	microsomal glutathione S-transferase [Mus musculus]	microsomal glutathione S-transferase-like protein [Drosophila melanogaster]	uncharacterized protein LOC431762 [Danio rerio]	115.441	11.6435	219.239	18.8293	4.23491	0.000188564	0.0796182
Bot_c2631	Unclassifiable EST	No hits found	No hits found	No hits found	No hits found	247.735	1.66335	493.806	296.874	8.21371	0.00019589	0.0819729
Bot_rep_c52751	Unclassifiable EST	No hits found	No hits found	No hits found	No hits found	78.4135	7.28353	149.544	20.5317	4.35978	0.00020079	0.0832799
Bot_c2561	Putative transmembrane protein C8orfK29	PREDICTED: transmembrane protein 249-like [Ciona intestinalis]	No hits found	No hits found	No hits found	37.4464	2.52516	72.3676	28.6586	4.8409	0.000208579	0.0857517
Bot_c25926	Unclassifiable EST	PREDICTED: uncharacterized protein LOC100184486 [Ciona intestinalis]	No hits found	No hits found	No hits found	12037.9	545.782	23530.1	43.1126	5.43004	0.000214099	0.085764
CAP3_round1_contig_4833	Tissue factor pathway inhibitor	PREDICTED: uncharacterized protein LOC100178206 [Ciona intestinalis]	tissue factor pathway inhibitor isoform CRA_c [Mus musculus]	extracellular matrix protein papilin 2 [Drosophila melanogaster]	zgc:85816 [Danio rerio]	118.619	4.66261	232.575	49.8809	5.64041	0.000211819	0.085764
CCTT39506.b1	Unclassifiable EST	No hits found	No hits found	No hits found	No hits found	47.393	94.786	0	0	#NAME?	0.000213312	0.085764
Bot_c10127	Dynein heavy chain 17, axonemal	PREDICTED: dynein beta chain ciliary-like partial [Ciona intestinalis]	mCG117026 [Mus musculus]	dynein heavy chain at 93AB isoform B [Drosophila melanogaster]	dynein axonemal heavy polypeptide 9 [Danio rerio]	27.1839	1.41626	52.9515	37.3883	5.22452	0.000224202	0.0890499
CAP3_round1_contig_1980	Unclassifiable EST	No hits found	No hits found	No hits found	No hits found	496.12	66.8723	925.368	13.8379	3.79055	0.0002374	0.0934997
Bot_rep_c53791	Serine/threonine-protein phosphatase 2A 56 kDa regulatory subunit	PREDICTED: serine/threonine-protein phosphatase 2A 56 kDa regulatory subunit beta isoform-like [Ciona intestinalis]	Ppp2r5a protein [Mus musculus]	widerborst isoform C [Drosophila melanogaster]	PREDICTED: serine/threonine-protein phosphatase 2A 56 kDa regulatory subunit beta isoform-like [Danio rerio]	161.59	20.0406	303.14	15.1263	3.91899	0.000245983	0.0944978
CAP3_round1_contig_3213	Inter-alpha-trypsin inhibitor heavy chain H1	PREDICTED: uncharacterized protein LOC100178306 [Ciona intestinalis]	inter-alpha trypsin inhibitor heavy chain 1 isoform CRA_c [Mus musculus]	No hits found	inter-alpha-trypsin inhibitor heavy chain H4 precursor [Danio rerio]	1114.96	153.245	2076.67	13.5513	3.76036	0.000243145	0.0944978
CAP3_round1_contig_4927	Unclassifiable EST	PREDICTED: uncharacterized protein LOC100183484 [Ciona intestinalis]	No hits found	No hits found	No hits found	32.5697	2.27806	62.8612	27.5941	4.78629	0.000245038	0.0944978
Bot_c2750	Cation channel sperm-associated protein 2	PREDICTED: cation channel sperm-associated protein 2-like [Ciona intestinalis]	putative ion channel protein CATSPER2 [Mus musculus]	cacophony isoform D [Drosophila melanogaster]	voltage-gated sodium channel type IV alpha subunit Nav1.4a [Danio rerio]	46.2638	2.84792	89.6797	31.4895	4.9768	0.00025673	0.0978247
Bot_c7411	Dynein heavy chain 11, axonemal	PREDICTED: dynein beta chain ciliary-like partial [Ciona intestinalis]	dynein heavy chain 9 axonemal [Mus musculus]	dynein heavy chain at 93AB isoform B [Drosophila melanogaster]	PREDICTED: dynein beta chain ciliary-like partial [Danio rerio]	50.3223	2.21781	98.4269	44.3803	5.47185	0.00026128	0.0983848
Bot_rep_c36390	Unclassifiable EST	No hits found	No hits found	No hits found	No hits found	494.44	8.58392	980.295	114.201	6.83544	0.000262399	0.0983848
Bot_c1997	UPF0691 protein C9orf116	PREDICTED: UPF0691 protein C9orf116-like [Ciona intestinalis]	UPF0691 protein C9orf116 homolog [Mus musculus]	CG34107 [Drosophila melanogaster]	UPF0691 protein C9orf116 homolog [Danio rerio]	135.675	15.9833	255.366	15.9771	3.99793	0.000296052	0.109255
Bot_rep_c49441	Disintegrin and metalloproteinase domain-containing protein 19	PREDICTED: disintegrin and metalloproteinase domain-containing protein 12 [Ciona intestinalis]	fertilin alpha [Mus musculus]	meltrin isoform C [Drosophila melanogaster]	disintegrin and metalloproteinase domain-containing protein 9 precursor [Danio rerio]	169.725	9.54619	329.903	34.5586	5.11097	0.00029431	0.109255
CAP3_round1_contig_4185	Unclassifiable EST	No hits found	No hits found	No hits found	No hits found	183.988	11.9508	356.024	29.7908	4.89679	0.000307688	0.112662
CAP3_round1_contig_3851	Unclassifiable EST	No hits found	No hits found	No hits found	No hits found	129.701	1.73902	257.664	148.166	7.21107	0.000311171	0.113054
Bot_rep_c58690	Unclassifiable EST	No hits found	No hits found	No hits found	No hits found	603.236	29.0076	1177.47	40.5917	5.34311	0.000332053	0.119713
Bot_c3484	Unclassifiable EST	No hits found	No hits found	No hits found	No hits found	68.2202	7.87814	128.562	16.3189	4.02847	0.000339359	0.121413
Bot_rep_c40270	E3 ubiquitin-protein ligase MARCH11	PREDICTED: E3 ubiquitin-protein ligase MARCH4-like [Ciona intestinalis]	E3 ubiquitin-protein ligase MARCH11 [Mus musculus]	CG4080 isoform A [Drosophila melanogaster]	PREDICTED: e3 ubiquitin-protein ligase MARCH11 [Danio rerio]	61.0325	5.92753	116.138	19.5929	4.29226	0.0003581	0.127147
Bot_c11702	Unclassifiable EST	PREDICTED: alkaline phosphatase tissue-nonspecific isozyme-like [Ciona intestinalis]	No hits found	CG10592 [Drosophila melanogaster]	alkaline phosphatase [Danio rerio]	13.2651	0	26.5302	Inf	Inf	0.000361267	0.127307
Bot_rep_c59055	Unclassifiable EST	No hits found	No hits found	No hits found	No hits found	238.015	7.89355	468.137	59.3062	5.89011	0.000368391	0.128849
Bot_rep_c52016	Outer dense fiber protein 3-like protein 2	PREDICTED: outer dense fiber protein 3-like [Ciona intestinalis]	outer dense fiber protein 3-like protein 2 [Mus musculus]	CG8086 isoform K [Drosophila melanogaster]	outer dense fiber of sperm tails 3-like 2 [Danio rerio]	781.644	61.0251	1502.26	24.6171	4.62159	0.000389871	0.135352
Bot_rep_c58515	Unclassifiable EST	No hits found	No hits found	No hits found	No hits found	376.026	54.6281	697.423	12.7667	3.67432	0.00039306	0.135455
CAP3_round1_contig_4355	Unclassifiable EST	PREDICTED: uncharacterized protein LOC100175444 [Ciona intestinalis]	No hits found	No hits found	No hits found	141.422	18.8821	263.962	13.9795	3.80524	0.000396449	0.135626
Bot_c2220	Unclassifiable EST	No hits found	No hits found	No hits found	No hits found	182.831	8.14534	357.517	43.8922	5.45589	0.000408851	0.138855
Bot_rep_c51539	Rap guanine nucleotide exchange factor 4	PREDICTED: uncharacterized protein LOC101242145 [Ciona intestinalis]	mKIAA4040 protein [Mus musculus]	CG14693 isoform B [Drosophila melanogaster]	uncharacterized protein LOC100141331 [Danio rerio]	147.104	10.0558	284.153	28.2576	4.82057	0.000414989	0.139926
Bot_c30336	Dynein heavy chain 8, axonemal	PREDICTED: dynein heavy chain 8 axonemal [Ciona intestinalis]	axonemal dynein heavy chain 8 short form 1 [Mus musculus]	CG9492 isoform F [Drosophila melanogaster]	PREDICTED: dynein heavy chain 10 axonemal [Danio rerio]	28.5353	1.66335	55.4072	33.3105	5.05791	0.000422542	0.141455
CAP3_round1_contig_7218	Unclassifiable EST	PREDICTED: uncharacterized protein LOC100185697 [Ciona intestinalis]	mCG134545 isoform CRA_b [Mus musculus]	No hits found	No hits found	1326.87	213.131	2440.61	11.4512	3.51743	0.000430398	0.143063
Bot_c30902	Unclassifiable EST	No hits found	No hits found	No hits found	No hits found	15.857	0	31.7139	Inf	Inf	0.000437585	0.14414
Bot_rep_c49175	Unclassifiable EST	No hits found	No hits found	No hits found	No hits found	442.666	18.6799	866.652	46.3949	5.53589	0.000442582	0.14414
CAP3_round1_contig_9899	Testis-specific serine/threonine-protein kinase 4	PREDICTED: testis-specific serine/threonine-protein kinase 6-like [Ciona intestinalis]	testis-specific serine/threonine-protein kinase 6 [Mus musculus]	Salt-inducible kinase 3 isoform A [Drosophila melanogaster]	testis-specific serine/threonine-protein kinase 6 [Danio rerio]	922.464	111.863	1733.07	15.4927	3.95352	0.000442865	0.14414
Bot_rep_c51071	Unclassifiable EST	No hits found	No hits found	No hits found	No hits found	41.3606	3.32671	79.3945	23.8658	4.57687	0.000452866	0.146379
Bot_c5014	Unclassifiable EST	No hits found	No hits found	No hits found	No hits found	258.254	43.7399	472.769	10.8086	3.43411	0.000456573	0.146566
Bot_c26349	Dynein heavy chain 5, axonemal	PREDICTED: dynein heavy chain 8 axonemal [Ciona intestinalis]	axonemal dynein heavy chain 8 short form 1 [Mus musculus]	CG9492 isoform F [Drosophila melanogaster]	dynein axonemal heavy polypeptide 9 [Danio rerio]	62.6567	4.87889	120.434	24.6848	4.62555	0.000478817	0.152661
Bot_c10265	Unclassifiable EST	No hits found	No hits found	No hits found	No hits found	23.669	1.1089	46.229	41.689	5.38159	0.000491184	0.154502
CAP3_round1_contig_702	GLIPR1-like protein 1	PREDICTED: peptidase inhibitor 16-like [Ciona intestinalis]	PREDICTED: GLIPR1-like protein 1-like [Mus musculus]	CG8483 [Drosophila melanogaster]	PREDICTED: peptidase inhibitor R3HDML [Danio rerio]	25.0593	0	50.1185	Inf	Inf	0.000490807	0.154502
CAP3_round1_contig_7351	Mucin-2	PREDICTED: uncharacterized protein LOC100184486 [Ciona intestinalis]	No hits found	No hits found	No hits found	24684.2	4246.7	45121.6	10.6251	3.4094	0.000495763	0.154903
CAP3_round1_contig_1313	Unclassifiable EST	No hits found	No hits found	No hits found	No hits found	66.8184	7.73752	125.899	16.2713	4.02425	0.000508306	0.15777
Bot_c13044	P-selectin	PREDICTED: uncharacterized protein LOC100175254 [Ciona intestinalis]	P-selectin precursor [Mus musculus]	furrowed isoform B [Drosophila melanogaster]	P-selectin [Danio rerio]	135.759	12.8079	258.71	20.1992	4.33623	0.000519352	0.158058
Bot_c31227	Unclassifiable EST	No hits found	No hits found	No hits found	No hits found	13.506	0	27.0119	Inf	Inf	0.000512849	0.158058
Bot_rep_c45936	Unclassifiable EST	No hits found	No hits found	No hits found	No hits found	111.535	14.703	208.367	14.1717	3.82494	0.000516211	0.158058
Bot_c10555	Myosin-6	PREDICTED: myosin-7 [Ciona intestinalis]	alpha cardiac myosin heavy chain [Mus musculus]	muscle myosin heavy chain [Drosophila melanogaster]	ventricular myosin heavy chain [Danio rerio]	154.237	1.81468	306.66	168.988	7.40078	0.000576322	0.174265
Bot_c553	Unclassifiable EST	PREDICTED: uncharacterized protein LOC100176253 [Ciona intestinalis]	No hits found	No hits found	No hits found	292.794	45.2534	540.335	11.9402	3.57776	0.000596457	0.179197
CAP3_round1_contig_5650	Tctex1 domain-containing protein 1	dynein light chain [Ciona intestinalis]	tctex1 domain-containing protein 1 isoform 2 [Mus musculus]	CG5359 isoform A [Drosophila melanogaster]	tctex1 domain-containing protein 1 [Danio rerio]	200.889	25.8121	375.965	14.5654	3.86448	0.000623639	0.18617
Bot_c2521	Unclassifiable EST	No hits found	No hits found	No hits found	No hits found	147.242	20.9439	273.54	13.0606	3.70715	0.000642886	0.190701
Bot_c16670	Unclassifiable EST	No hits found	No hits found	No hits found	No hits found	17.7757	0.554451	34.9969	63.1199	5.98002	0.000649209	0.191366
Bot_c2204	Unclassifiable EST	No hits found	No hits found	No hits found	No hits found	19.2427	0	38.4854	Inf	Inf	0.000657033	0.192461
Bot_c20270	Unclassifiable EST	PREDICTED: uncharacterized protein LOC100181536 [Ciona intestinalis]	No hits found	No hits found	No hits found	224.29	33.4787	415.102	12.399	3.63215	0.000669951	0.194336
Bot_c22182	PAS domain-containing serine/threonine-protein kinase	PREDICTED: PAS domain-containing serine/threonine-protein kinase [Ciona intestinalis]	PASKIN protein [Mus musculus]	PAS kinase [Drosophila melanogaster]	PREDICTED: PAS domain-containing serine/threonine-protein kinase [Danio rerio]	112.574	15.8025	209.345	13.2476	3.72766	0.000677325	0.194336
Bot_c8998	Unclassifiable EST	PREDICTED: uncharacterized protein LOC101242719 [Ciona intestinalis]	No hits found	No hits found	No hits found	40.406	0	80.812	Inf	Inf	0.000688311	0.194336
Bot_rep_c35536	Uncharacterized protein C2orf61	PREDICTED: uncharacterized protein C2orf61 homolog [Ciona intestinalis]	mCG15891 [Mus musculus]	No hits found	No hits found	184.405	26.5936	342.216	12.8684	3.68576	0.000675265	0.194336
Bot_rep_c48458	Unclassifiable EST	No hits found	No hits found	No hits found	No hits found	413.902	22.7325	805.071	35.415	5.14629	0.000685171	0.194336
CAP3_round1_contig_6676	Unclassifiable EST	No hits found	No hits found	No hits found	No hits found	178.62	5.29742	351.942	66.4366	6.05391	0.000680981	0.194336
CAP3_round1_contig_2670	Tubulin polyglutamylase TTLL11	PREDICTED: uncharacterized protein LOC101242798 [Ciona intestinalis]	mCG22277 isoform CRA_b [Mus musculus]	CG5987 [Drosophila melanogaster]	uncharacterized protein LOC100002237 [Danio rerio]	169.563	26.9056	312.221	11.6043	3.53659	0.000692648	0.19439
CAP3_round1_contig_3581	Cation channel sperm-associated protein 4	PREDICTED: cation channel sperm-associated protein 4-like [Ciona intestinalis]	cation channel sperm-associated protein 4 isoform 1 [Mus musculus]	Na channel protein 60E isoform M [Drosophila melanogaster]	sodium channel voltage-gated type I alpha [Danio rerio]	52.0714	4.43561	99.7072	22.4788	4.49049	0.000698062	0.194743
Bot_c4236	Semaphorin-3D	PREDICTED: uncharacterized protein LOC100179332 [Ciona intestinalis]	unnamed protein product [Mus musculus]	Sema-1a isoform F [Drosophila melanogaster]	novel protein similar to vertebratesema domain immunoglobulin domain (Ig) short basic domain secreted (semaphorin) 3D (SEMA3D) [Danio rerio]	52.4586	5.69584	99.2213	17.4199	4.12267	0.000733354	0.202678
CAP3_round1_contig_9558	Uncharacterized protein C21orf63	PREDICTED: latrophilin-2 [Ciona intestinalis]	4931408A02Rik protein [Mus musculus]	cirl isoform I [Drosophila melanogaster]	uncharacterized protein LOC791752 precursor [Danio rerio]	1476.87	172.717	2781.03	16.1017	4.00914	0.000735156	0.202678
Bot_rep_c53365	Unclassifiable EST	No hits found	No hits found	No hits found	No hits found	477.236	78.7876	875.684	11.1145	3.47437	0.000761119	0.208348
CAP3_round1_contig_2011	Disintegrin and metalloproteinase domain-containing protein 12	PREDICTED: disintegrin and metalloproteinase domain-containing protein 12 [Ciona intestinalis]	a disintegrin and metallopeptidase domain 7 [Mus musculus]	MIND-MELD [Drosophila melanogaster]	disintegrin and metalloproteinase domain-containing protein 8 precursor [Danio rerio]	132.826	12.6258	253.025	20.0403	4.32483	0.000764612	0.208348
Bot_rep_c39698	Unclassifiable EST	HN1-like protein [Ciona intestinalis]	No hits found	No hits found	Hn1l protein [Danio rerio]	47.9976	5.35768	90.6375	16.9173	4.08043	0.000769355	0.208429
CAP3_round1_contig_1952	Unclassifiable EST	No hits found	No hits found	No hits found	No hits found	21.3949	1.1089	41.6808	37.5874	5.23218	0.000775637	0.208923
CAP3_round1_contig_1673	Angiopoietin-related protein 7	PREDICTED: uncharacterized protein LOC100184033 [Ciona intestinalis]	angiopoietin-related protein 2 precursor [Mus musculus]	CG9500 [Drosophila melanogaster]	angiopoietin-like 2b precursor [Danio rerio]	108.813	16.1146	201.511	12.5049	3.64442	0.000790098	0.211602
CAP3_round1_contig_4704	cGMP-gated cation channel alpha-1	PREDICTED: cGMP-gated cation channel alpha-1-like [Ciona intestinalis]	cyclic nucleotide-gated olfactory channel [Mus musculus]	HL01061p [Drosophila melanogaster]	potassium voltage-gated channel subfamily H member 1a [Danio rerio]	110.261	10.2674	210.254	20.4778	4.35599	0.000800624	0.213202
Bot_rep_c39775	Unclassifiable EST	No hits found	No hits found	No hits found	No hits found	38.4616	76.2702	0.652958	0.00856111	-6.86799	0.00082752	0.21912
Bot_c722	Unclassifiable EST	PREDICTED: uncharacterized protein LOC100175270 [Ciona intestinalis]	No hits found	RE50384p [Drosophila melanogaster]	No hits found	87.9224	11.7948	164.05	13.9087	3.79791	0.000840941	0.221423
Bot_c21092	Unclassifiable EST	No hits found	No hits found	No hits found	No hits found	53.8572	6.09897	101.615	16.6611	4.05841	0.000857268	0.221429
Bot_c25084	Unclassifiable EST	No hits found	No hits found	No hits found	No hits found	257.641	36.8857	478.397	12.9697	3.69707	0.00085292	0.221429
Bot_c28236	Alpha-(1,3)-fucosyltransferase	PREDICTED: alpha-(1 3)-fucosyltransferase-like [Ciona intestinalis]	alpha 1 3-fucosyltransferase [Mus musculus]	FucTA isoform A [Drosophila melanogaster]	alpha(1 3)fucosyltransferase gene 1 [Danio rerio]	23.8708	47.7415	0	0	#NAME?	0.000859864	0.221429
Bot_rep_c54026	Unclassifiable EST	PREDICTED: uncharacterized protein LOC100183317 [Ciona intestinalis]	No hits found	No hits found	No hits found	463.823	73.9181	853.728	11.5496	3.52978	0.000846495	0.221429
Bot_c24592	Unclassifiable EST	No hits found	No hits found	No hits found	No hits found	818.002	65.0824	1570.92	24.1374	4.5932	0.000865275	0.221605
Bot_rep_c38704	Unclassifiable EST	No hits found	No hits found	No hits found	No hits found	20.7064	0	41.4129	Inf	Inf	0.000878441	0.223754
Bot_c34	EF-hand calcium-binding domain-containing protein 6	PREDICTED: EF-hand calcium-binding domain-containing protein 6-like [Ciona intestinalis]	Efcab6 protein [Mus musculus]	No hits found	No hits found	76.4556	9.23414	143.677	15.5593	3.95971	0.000892698	0.225816
CAP3_round1_contig_2140	Coiled-coil domain-containing protein 151	PREDICTED: uncharacterized protein LOC100183451 [Ciona intestinalis]	No hits found	No hits found	Zgc:152917 [Danio rerio]	89.7653	8.87122	170.659	19.2374	4.26584	0.000896171	0.225816
Bot_c4731	Choline transporter-like protein 3	PREDICTED: CDW92 antigen-like [Ciona intestinalis]	choline transporter-like protein 3 [Mus musculus]	No hits found	Wu:fc26c03 protein partial [Danio rerio]	50.6849	5.62018	95.7497	17.0368	4.09058	0.000912408	0.228678
CAP3_round1_contig_1311	Unclassifiable EST	No hits found	No hits found	No hits found	No hits found	39.9168	3.88116	75.9524	19.5695	4.29054	0.000933053	0.232608
Bot_c3127	Unclassifiable EST	No hits found	No hits found	No hits found	No hits found	185.694	31.7597	339.629	10.6937	3.41869	0.000981984	0.242115
Bot_c3298	Unclassifiable EST	No hits found	No hits found	No hits found	No hits found	77.5075	7.82258	147.192	18.8164	4.23392	0.000986686	0.242115
Bot_c9391	Myosin-1	PREDICTED: myosin-7 [Ciona intestinalis]	Myosin heavy polypeptide 1 skeletal muscle adult [Mus musculus]	muscle myosin heavy chain [Drosophila melanogaster]	ventricular myosin heavy chain [Danio rerio]	77.3525	1.1089	153.596	138.512	7.11386	0.000978936	0.242115
Bot_c32023	Dynein heavy chain 5, axonemal	PREDICTED: dynein heavy chain 8 axonemal [Ciona intestinalis]	unnamed protein product [Mus musculus]	No hits found	No hits found	32.9341	1.1089	64.7593	58.3994	5.86788	0.00100883	0.246259
Bot_rep_c35754	Potassium/sodium hyperpolarization-activated cyclic	hyperpolarization-activated cyclic nucleotide channel [Ciona intestinalis]	Chain A Tetramerization Dynamics Of The C-Terminus Underlies Isoform-Specific Camp-Gating In Hcn Channels	RE10840p [Drosophila melanogaster]	PREDICTED: potassium/sodium hyperpolarization-activated cyclic nucleotide-gated channel 4 [Danio rerio]	433.17	41.9869	824.353	19.6336	4.29525	0.00104674	0.254191
CAP3_round1_contig_7529	Outer dense fiber protein 3B	PREDICTED: outer dense fiber protein 3-like [Ciona intestinalis]	outer dense fiber protein 3 [Mus musculus]	CG8086 isoform K [Drosophila melanogaster]	RecName: Full=Outer dense fiber protein 3-B; AltName: Full=Outer dense fiber of sperm tails protein 3-B; AltName: Full=Outer dense fiber protein 3-like	1535.78	308.254	2763.31	8.96438	3.1642	0.00106544	0.257396
Bot_c129	AMP deaminase 2	PREDICTED: AMP deaminase 2-like [Ciona intestinalis]	AMP deaminase 2 [Mus musculus]	CG32626 isoform G [Drosophila melanogaster]	AMP deaminase 3 [Danio rerio]	342.304	65.1733	619.436	9.50443	3.2486	0.00110082	0.264497
Bot_c19610	Unclassifiable EST	No hits found	No hits found	No hits found	No hits found	80.5562	0	161.112	Inf	Inf	0.00110611	0.264497
Bot_c4031	Unclassifiable EST	No hits found	No hits found	No hits found	No hits found	55.6955	6.96077	104.43	15.0027	3.90715	0.00116667	0.275527
Bot_c6023	Unclassifiable EST	PREDICTED: uncharacterized protein LOC100185784 [Ciona intestinalis]	No hits found	No hits found	No hits found	41.4993	5.12599	77.8727	15.1917	3.92522	0.00116099	0.275527
Bot_rep_c49346	Potassium/sodium hyperpolarization-activated cyclic	PREDICTED: potassium/sodium hyperpolarization-activated cyclic nucleotide-gated channel 4-like [Ciona intestinalis]	ion channel BCNG-4 [Mus musculus]	I[[h]] channel isoform E [Drosophila melanogaster]	PREDICTED: potassium/sodium hyperpolarization-activated cyclic nucleotide-gated channel 1-like [Danio rerio]	166.389	11.2049	321.574	28.6995	4.84295	0.00116988	0.275527
Bot_c4100	Cation channel sperm-associated protein 2	PREDICTED: cation channel sperm-associated protein 2-like [Ciona intestinalis]	cation channel sperm-associated protein 2 [Mus musculus]	No hits found	No hits found	62.1843	6.96077	117.408	16.8671	4.07614	0.00121304	0.284263
Bot_c19056	Unclassifiable EST	No hits found	No hits found	No hits found	No hits found	57.9238	5.84717	110	18.8126	4.23363	0.00123104	0.287047
Bot_c11008	Dynein light chain 1, cytoplasmic	dynein light chain 6 [Ciona intestinalis]	dynein light chain 1 cytoplasmic [Mus musculus]	cut up isoform A [Drosophila melanogaster]	dynein light chain 1 cytoplasmic [Danio rerio]	43.4536	4.74297	82.1643	17.3234	4.11465	0.00126199	0.2926
Bot_c25038	Unclassifiable EST	No hits found	No hits found	No hits found	No hits found	43.3424	2.77226	83.9125	30.2686	4.91975	0.00126734	0.2926
Bot_rep_c36004	Erythrocyte band 7 integral membrane protein	PREDICTED: mechanosensory protein 2 isoform 2 [Ciona intestinalis]	erthyrocyte band 7 integral membrane protein protein 7.2B stomatin [Mus musculus]	CG42540 isoform B [Drosophila melanogaster]	Stom protein [Danio rerio]	710.528	62.9108	1358.15	21.5884	4.43219	0.00134047	0.307967
Bot_c15988	Unclassifiable EST	PREDICTED: uncharacterized protein LOC100179332 [Ciona intestinalis]	No hits found	No hits found	No hits found	137.357	24.1534	250.56	10.3737	3.37486	0.00137511	0.310574
Bot_c9772	Nuclear receptor subfamily 4 group A member 2	nuclear receptor [Ciona intestinalis]	nuclear receptor subfamily 4 group A member 2 [Mus musculus]	hormone receptor-like in 38 isoform D [Drosophila melanogaster]	nuclear receptor subfamily 4 group A member 1 [Danio rerio]	285.18	61.4916	508.869	8.27541	3.04883	0.00136338	0.310574
Bot_rep_c45555	Proteasome activator complex subunit 3	PREDICTED: proteasome activator complex subunit 3-like [Ciona intestinalis]	proteasome activator complex subunit 3 [Mus musculus]	REG isoform A [Drosophila melanogaster]	proteasome activator complex subunit 3 [Danio rerio]	523.245	55.5268	990.964	17.8466	4.15758	0.00137832	0.310574
Bot_rep_c49008	Unclassifiable EST	No hits found	No hits found	No hits found	No hits found	36.9213	2.52516	71.3175	28.2428	4.81981	0.00136567	0.310574
Bot_c9	Protein Hook homolog 3	PREDICTED: uncharacterized protein LOC101243370 [Ciona intestinalis]	No hits found	No hits found	No hits found	788.06	98.7679	1477.35	14.9578	3.90283	0.00138913	0.311511
Bot_c6515	Kelch-like protein 23	PREDICTED: kelch-like protein 23-like [Ciona intestinalis]	kelch-like protein 23 [Mus musculus]	No hits found	ectodermal-neural cortex 1-like protein [Danio rerio]	26.4693	2.52516	50.4134	19.9644	4.31936	0.00140258	0.31303
CAP3_round1_contig_6175	Unclassifiable EST	No hits found	No hits found	No hits found	No hits found	212.417	44.6077	380.227	8.52379	3.09149	0.00142289	0.316057
Bot_c28128	Alpha-(1,6)-fucosyltransferase	PREDICTED: alpha-(1 6)-fucosyltransferase-like [Ciona intestinalis]	alpha-(1 6)-fucosyltransferase isoform 1 [Mus musculus]	alpha1 6-fucosyltransferase [Drosophila melanogaster]	alpha-(1 6)-fucosyltransferase [Danio rerio]	10.0046	0	20.0093	Inf	Inf	0.00144143	0.317168
Bot_rep_c36990	Chymotrypsinogen B	PREDICTED: uncharacterized protein LOC100181659 [Ciona intestinalis]	unnamed protein product [Mus musculus]	CG10663 [Drosophila melanogaster]	uncharacterized protein LOC445282 precursor [Danio rerio]	89.5642	13.3068	165.822	12.4614	3.63939	0.00143826	0.317168
Bot_rep_c52805	Histone H1.0	PREDICTED: uncharacterized protein LOC100177222 [Ciona intestinalis]	unnamed protein product [Mus musculus]	histone H1 [Drosophila melanogaster]	H1 histone family member 0 [Danio rerio]	325.205	37.2239	613.187	16.4729	4.04203	0.00145828	0.319376
Bot_rep_c49582	Outer dense fiber protein 3B	PREDICTED: outer dense fiber protein 3-like [Ciona intestinalis]	outer dense fiber protein 3 [Mus musculus]	CG10252 [Drosophila melanogaster]	outer dense fiber of sperm tails 3-like 2 [Danio rerio]	56.0831	7.20787	104.958	14.5616	3.8641	0.0014652	0.3194
Bot_c24139	Nuclear receptor subfamily 4 group A member 2	nuclear receptor [Ciona intestinalis]	nuclear receptor subfamily 4 group A member 2 [Mus musculus]	DHR38 protein - fruit fly (Drosophila melanogaster)	nuclear receptor subfamily 4 group A member 1 [Danio rerio]	632.259	146.029	1118.49	7.65936	2.93722	0.00150365	0.325859
Bot_rep_c58461	Latrophilin-2	PREDICTED: rhamnose-binding lectin-like [Ciona intestinalis]	mCG2630 [Mus musculus]	cirl isoform I [Drosophila melanogaster]	uncharacterized protein LOC335411 [Danio rerio]	326.223	63.5669	588.878	9.26391	3.21162	0.00150873	0.325859
Bot_rep_c58563	ATP synthase subunit a	ATPase subunit 6 (mitochondrion) [Ciona intestinalis B CG-2006]	ATPase 6 [Mus musculus domesticus]	ATP synthase F0 subunit 6 partial (mitochondrion) [Drosophila melanogaster]	ATP synthase F0 subunit 6 [Danio rerio]	154.084	34.171	273.998	8.01844	3.00332	0.00152309	0.32745
Bot_c16235	Cysteine-rich secretory protein LCCL domain-containing 2	PREDICTED: uncharacterized protein LOC100185187 [Ciona intestinalis]	Dcbld1 protein [Mus musculus]	No hits found	PREDICTED: cysteine-rich secretory protein LCCL domain-containing 2-like [Danio rerio]	74.1866	4.74297	143.63	30.2828	4.92043	0.0015708	0.334638
Bot_c7158	Unclassifiable EST	PREDICTED: uncharacterized protein LOC100186745 [Ciona intestinalis]	No hits found	No hits found	No hits found	147.439	27.7533	267.125	9.62498	3.26678	0.00156882	0.334638
Bot_c2744	Tropomyosin alpha-3 chain	PREDICTED: tropomyosin smooth muscle/fibroblast CTM1 isoform 1 [Ciona intestinalis]	tropomyosin 3 [Mus musculus]	tropomyosin 1 isoform M [Drosophila melanogaster]	tropomyosin alpha-3 chain isoform 1 [Danio rerio]	167.343	3.78539	330.901	87.4153	6.44981	0.00158583	0.33631
CAP3_round1_contig_9729	Keratin-associated protein 5-8	No hits found	No hits found	No hits found	No hits found	111.884	20.283	203.485	10.0323	3.32658	0.00159843	0.337456
CAP3_round1_contig_1201	Unclassifiable EST	No hits found	No hits found	No hits found	No hits found	216.652	41.7043	391.599	9.38989	3.23111	0.00161195	0.338784
Bot_c10084	Dynein heavy chain 8, axonemal	PREDICTED: dynein heavy chain 8 axonemal [Ciona intestinalis]	axonemal dynein heavy chain 8 short form [Mus musculus]	gamma dynein [Drosophila melanogaster]	PREDICTED: dynein heavy chain 10 axonemal [Danio rerio]	38.6043	4.43561	72.7731	16.4065	4.0362	0.00168656	0.352882
Bot_c4403	Unclassifiable EST	No hits found	No hits found	No hits found	No hits found	69.5981	2.35373	136.843	58.1386	5.86142	0.00169606	0.353293
Bot_rep_c55053	Unclassifiable EST	PREDICTED: uncharacterized protein LOC100179921 isoform 1 [Ciona intestinalis]	No hits found	No hits found	No hits found	50.507	3.88116	97.1329	25.0268	4.6454	0.00173867	0.360566
Bot_c12823	Unclassifiable EST	No hits found	No hits found	No hits found	No hits found	84.4107	13.8365	154.985	11.2012	3.48558	0.00182485	0.376772
Bot_c12127	Unclassifiable EST	PREDICTED: uncharacterized protein LOC100185691 [Ciona intestinalis]	No hits found	No hits found	No hits found	254.356	12.4296	496.283	39.9276	5.31931	0.00185568	0.381456
Bot_c30925	Sodium- and chloride-dependent betaine transporter	PREDICTED: sodium- and chloride-dependent GABA transporter 1 [Ciona intestinalis]	solute carrier family 6 (neurotransmitter transporter creatine) member 8 isoform CRA_a [Mus musculus]	dopamine transporter isoform B [Drosophila melanogaster]	solute carrier family 6 (neurotransmitter transporter serotonin) member 4B [Danio rerio]	25.5096	2.21781	48.8014	22.0044	4.45972	0.00190957	0.389121
Bot_rep_c36706	Unclassifiable EST	No hits found	No hits found	No hits found	No hits found	20.2481	0	40.4963	Inf	Inf	0.00190785	0.389121
Bot_rep_c52462	Unclassifiable EST	No hits found	No hits found	No hits found	No hits found	67.4555	4.43561	130.475	29.4154	4.8785	0.00194206	0.39233
CAP3_round1_contig_8035	Spermatogenesis-associated protein 22	PREDICTED: uncharacterized protein LOC100176238 [Ciona intestinalis]	spermatogenesis-associated protein 22 [Mus musculus]	No hits found	PREDICTED: spermatogenesis-associated protein 22-like [Danio rerio]	49.5445	6.80475	92.2842	13.5617	3.76147	0.00193841	0.39233
Bot_c4470	Neuronal pentraxin-1	PREDICTED: neuronal pentraxin-2 [Ciona intestinalis]	unnamed protein product [Mus musculus]	No hits found	neuronal pentraxin 2a precursor [Danio rerio]	123.555	23.2929	223.818	9.60882	3.26436	0.00195189	0.392623
Bot_rep_c50989	Unclassifiable EST	No hits found	No hits found	No hits found	No hits found	113.287	224.616	1.95887	0.00872098	-6.84129	0.00197081	0.394735
CCTU647.b1	Unclassifiable EST	PREDICTED: uncharacterized protein LOC101243370 [Ciona intestinalis]	No hits found	No hits found	No hits found	13.505	0	27.0101	Inf	Inf	0.00198866	0.396614
Bot_rep_c38512	Unclassifiable EST	No hits found	No hits found	No hits found	No hits found	20.1424	0.554451	39.7303	71.6569	6.16303	0.0020143	0.398475
CAP3_round1_contig_1700	Unclassifiable EST	PREDICTED: uncharacterized protein LOC100176263 [Ciona intestinalis]	No hits found	No hits found	No hits found	268.036	54.5183	481.553	8.83288	3.14288	0.00201499	0.398475
Bot_c6021	Solute carrier family 2, facilitated glucose transporter member 1	PREDICTED: solute carrier family 2 facilitated glucose transporter member 5 [Ciona intestinalis]	unnamed protein product [Mus musculus]	glucose transporter 1 isoform P [Drosophila melanogaster]	PREDICTED: solute carrier family 2 facilitated glucose transporter member 1 [Danio rerio]	25.2518	2.21781	48.2859	21.7719	4.4444	0.00202791	0.399344
Bot_c27111	Kelch-like protein 5	PREDICTED: kelch-like protein 3-like partial [Ciona intestinalis]	kelch-like 5 [Mus musculus]	kelch isoform A [Drosophila melanogaster]	kelch-like protein 5 [Danio rerio]	12.3763	0	24.7525	Inf	Inf	0.00206462	0.404873
Bot_c20850	Unclassifiable EST	PREDICTED: uncharacterized protein LOC100177770 [Ciona intestinalis]	No hits found	No hits found	No hits found	228.16	15.5246	440.794	28.3932	4.82747	0.00208517	0.407199
Bot_c21967	Unclassifiable EST	No hits found	No hits found	No hits found	No hits found	1137.3	294.926	1979.67	6.71241	2.74683	0.00211052	0.410439
Bot_c16840	Myosin light chain 1/3, skeletal muscle isoform	PREDICTED: myosin light chain 1/3 skeletal muscle isoform [Ciona intestinalis]	myosin light chain 1/3 skeletal muscle isoform isoform 1f [Mus musculus]	myosin light chain cytoplasmic isoform A [Drosophila melanogaster]	fast skeletal myosin light chain 3 [Danio rerio]	110.595	7.62635	213.564	28.0034	4.80753	0.0021232	0.411199
CAP3_round1_contig_2714	Dynein heavy chain 5, axonemal	PREDICTED: dynein heavy chain 8 axonemal [Ciona intestinalis]	axonemal dynein heavy chain 8 short form [Mus musculus]	gamma dynein [Drosophila melanogaster]	PREDICTED: dynein heavy chain 10 axonemal [Danio rerio]	27.6523	2.77226	52.5322	18.9493	4.24407	0.00216459	0.41749
Bot_c14411	Myosin light polypeptide 6	PREDICTED: myosin light chain 1/3 skeletal muscle isoform [Ciona intestinalis]	mCG140959 isoform CRA_d [Mus musculus]	myosin light chain cytoplasmic isoform A [Drosophila melanogaster]	Zgc:153867 protein [Danio rerio]	213.889	4.49587	423.282	94.1491	6.55688	0.0022372	0.427973
Bot_c20786	Unclassifiable EST	No hits found	No hits found	No hits found	No hits found	14.6042	29.2083	0	0	#NAME?	0.00223184	0.427973
Bot_c19497	Unclassifiable EST	No hits found	No hits found	No hits found	No hits found	10.8419	21.6838	0	0	#NAME?	0.00228468	0.435278
Bot_c18871	Unclassifiable EST	No hits found	No hits found	No hits found	No hits found	14.6609	0	29.3219	Inf	Inf	0.00232619	0.441392
Bot_rep_c51567	Myosin light chain 5	PREDICTED: myosin light chain 5-like [Ciona intestinalis]	myosin light chain 2 precursor lymphocyte-specific isoform CRA_b [Mus musculus]	spaghetti squash [Drosophila melanogaster]	myosin light polypeptide 2b regulatory cardiac slow [Danio rerio]	74.6119	4.47577	144.748	32.3404	5.01527	0.00233597	0.44146
Bot_c4932	Unclassifiable EST	No hits found	No hits found	No hits found	No hits found	24.3698	2.21781	46.5217	20.9764	4.3907	0.00245588	0.462258
Bot_c32903	Unclassifiable EST	No hits found	No hits found	No hits found	No hits found	17.8197	35.6394	0	0	#NAME?	0.00253732	0.475676
Bot_c22849	Unclassifiable EST	No hits found	No hits found	No hits found	No hits found	70.9475	1.41626	140.479	99.1901	6.63212	0.00259171	0.482017
Bot_c30442	Unclassifiable EST	No hits found	No hits found	No hits found	No hits found	28.6677	0.861807	56.4735	65.5292	6.03407	0.00258329	0.482017
Bot_rep_c44349	Unclassifiable EST	No hits found	No hits found	No hits found	No hits found	15.466	30.932	0	0	#NAME?	0.00260708	0.482959
Bot_c29030	Unclassifiable EST	No hits found	No hits found	No hits found	No hits found	13.6078	26.5627	0.652958	0.0245818	-5.34627	0.0026581	0.490471
Bot_c2078	Unclassifiable EST	No hits found	No hits found	No hits found	No hits found	137.464	28.2013	246.727	8.74879	3.12908	0.00268695	0.491921
Bot_c22615	UPF0691 protein C9orf116	PREDICTED: UPF0691 protein C9orf116-like [Ciona intestinalis]	UPF0691 protein C9orf116 homolog [Mus musculus]	IP07938p [Drosophila melanogaster]	UPF0691 protein C9orf116 homolog [Danio rerio]	31.7962	4.18852	59.4039	14.1826	3.82605	0.00268692	0.491921
CCTT15073.g1	Unclassifiable EST	No hits found	No hits found	No hits found	No hits found	70.4552	129.785	11.1259	0.0857256	-3.54413	0.00270759	0.493772
Bot_c17233	Uncharacterized protein C14orf166B	PREDICTED: uncharacterized protein C14orf166B homolog isoform 1 [Ciona intestinalis]	mCG19980 [Mus musculus]	No hits found	PREDICTED: leucine-rich repeat-containing protein LOC400891-like [Danio rerio]	149.091	22.794	275.388	12.0816	3.59474	0.00277329	0.502359
Bot_c34442	Matrilin-2	PREDICTED: uncharacterized protein LOC100186206 [Ciona intestinalis]	procollagen type XII alpha 1 isoform CRA_b [Mus musculus]	No hits found	PREDICTED: collagen alpha-1(XXVIII) chain [Danio rerio]	60.8306	0.554451	121.107	218.426	7.771	0.00277611	0.502359
Bot_c12404	Unclassifiable EST	No hits found	No hits found	No hits found	No hits found	56.216	5.06573	107.366	21.1946	4.40563	0.00283984	0.508344
Bot_c5483	Sjoegren syndrome nuclear autoantigen 1	No hits found	No hits found	No hits found	No hits found	19.979	1.66335	38.2946	23.0225	4.52498	0.00283792	0.508344
CAP3_round1_contig_7515	Otoancorin	PREDICTED: otoancorin-like [Ciona intestinalis]	otoancorin precursor [Mus musculus]	No hits found	No hits found	2734.84	441.554	5028.12	11.3873	3.50936	0.00284173	0.508344
Bot_c10881	Carbohydrate sulfotransferase 8	PREDICTED: uncharacterized protein LOC100186940 [Ciona intestinalis]	No hits found	No hits found	No hits found	9.83336	0	19.6667	Inf	Inf	0.00287483	0.512309
Bot_rep_c37563	Disintegrin and metalloproteinase domain-containing protein 12	PREDICTED: disintegrin and metalloproteinase domain-containing protein 12 [Ciona intestinalis]	disintegrin and metalloproteinase domain-containing protein 12 precursor [Mus musculus]	meltrin isoform D [Drosophila melanogaster]	disintegrin and metalloproteinase domain-containing protein 8 precursor [Danio rerio]	150.597	15.6003	285.594	18.3069	4.19432	0.00290531	0.513834
CAP3_round1_contig_2258	Fatty acyl-CoA reductase 1	PREDICTED: fatty acyl-CoA reductase 1 [Ciona intestinalis]	unnamed protein product [Mus musculus]	CG5065 isoform A [Drosophila melanogaster]	fatty acyl CoA reductase 1 [Danio rerio]	42.3645	6.09897	78.6301	12.8924	3.68845	0.00290393	0.513834
Bot_c5635	Unclassifiable EST	No hits found	No hits found	No hits found	No hits found	20.0989	1.81468	38.3831	21.1514	4.40268	0.00293504	0.51714
Bot_c1264	Sodium- and chloride-dependent GABA transporter 3	PREDICTED: sodium- and chloride-dependent GABA transporter 2 [Ciona intestinalis]	sodium- and chloride-dependent GABA transporter 3 [Mus musculus]	CG1732 isoform A [Drosophila melanogaster]	sodium- and chloride-dependent taurine transporter [Danio rerio]	174.337	34.6632	314.01	9.05889	3.17933	0.00298002	0.518163
Bot_c7181	Single-strand selective monofunctional uracil DNA glycosylase	PREDICTED: single-strand selective monofunctional uracil DNA glycosylase [Ciona intestinalis]	single-strand selective monofunctional uracil DNA glycosylase [Mus musculus]	IP10341p [Drosophila melanogaster]	No hits found	50.1743	100.349	0	0	#NAME?	0.00297977	0.518163
CAP3_round1_contig_2161	Intestinal-type alkaline phosphatase	endoderm-specific alkaline phosphatase precursor [Ciona intestinalis]	embryonic alkaline phosphatase [Mus musculus]	CG3264 [Drosophila melanogaster]	alkaline phosphatase [Danio rerio]	13.4538	0.861807	26.0459	30.2224	4.91755	0.00296169	0.518163
CAP3_round1_contig_7980	Unclassifiable EST	PREDICTED: UPF0732 protein v1g81173-like [Ciona intestinalis]	No hits found	No hits found	No hits found	314.695	77.8781	551.511	7.08173	2.8241	0.00298506	0.518163
Bot_c20315	Unclassifiable EST	No hits found	No hits found	No hits found	No hits found	67.0037	13.5338	120.474	8.90169	3.15408	0.00301852	0.520118
CCTT40410.g1	Unclassifiable EST	No hits found	No hits found	No hits found	No hits found	125.97	251.261	0.678539	0.00270053	-8.53254	0.00301446	0.520118
Bot_c9806	Unclassifiable EST	PREDICTED: uncharacterized protein LOC100175254 [Ciona intestinalis]	No hits found	No hits found	No hits found	39.2078	5.54451	72.871	13.1429	3.71621	0.00305113	0.52381
Bot_c25902	Kelch-like protein 10	PREDICTED: kelch-like protein 10-like [Ciona intestinalis]	unnamed protein product [Mus musculus]	Keap1 isoform B [Drosophila melanogaster]	uncharacterized protein LOC393851 [Danio rerio]	10.0853	0	20.1706	Inf	Inf	0.00320124	0.547575
CAP3_round1_contig_6824	Tubulin beta-2C chain	PREDICTED: tubulin beta chain [Ciona intestinalis]	tubulin beta-4B chain [Mus musculus]	beta-Tubulin at 56D isoform B [Drosophila melanogaster]	Zgc:55461 [Danio rerio]	4450.69	872.873	8028.51	9.19779	3.20129	0.00325858	0.555357
CAP3_round1_contig_5814	Unclassifiable EST	No hits found	No hits found	No hits found	No hits found	208.321	45.4556	371.186	8.1659	3.02961	0.0032759	0.556287
Bot_c16746	Unclassifiable EST	No hits found	No hits found	No hits found	No hits found	8.53137	0	17.0627	Inf	Inf	0.00333697	0.564611
Bot_rep_c37358	Unclassifiable EST	No hits found	No hits found	No hits found	No hits found	46.9156	7.38865	86.4426	11.6994	3.54836	0.00335492	0.565166
Bot_rep_c38739	Unclassifiable EST	PREDICTED: uncharacterized protein LOC100183850 [Ciona intestinalis]	No hits found	No hits found	No hits found	35.003	0.554451	69.4516	125.262	6.9688	0.00336437	0.565166
CAP3_round1_contig_7723	Unclassifiable EST	No hits found	No hits found	No hits found	No hits found	80.8707	8.12054	153.621	18.9176	4.24165	0.00342502	0.573299
Bot_rep_c44693	Sodium/hydrogen exchanger 10	PREDICTED: sodium/hydrogen exchanger 10-like [Ciona intestinalis]	solute carrier family 9 isoform 10 [Mus musculus]	No hits found	No hits found	133.735	27.5156	239.954	8.72066	3.12444	0.00352937	0.588663
Bot_c26374	Myosin-6	PREDICTED: myosin heavy chain fast skeletal muscle-like partial [Ciona intestinalis]	alpha cardiac myosin heavy chain [Mus musculus]	adult thoracic myosin heavy chain partial [Drosophila melanogaster]	slow myosin heavy chain 3 partial [Danio rerio]	39.7441	1.1089	78.3792	70.6818	6.14327	0.00359753	0.597904
Bot_c9545	Dynein heavy chain 8, axonemal	PREDICTED: dynein heavy chain 8 axonemal [Ciona intestinalis]	unnamed protein product [Mus musculus]	male fertility factor kl3 partial [Drosophila melanogaster]	PREDICTED: dynein heavy chain 3 axonemal [Danio rerio]	37.9025	5.54451	70.2605	12.6721	3.66358	0.00369288	0.611582
Bot_c5411	Unclassifiable EST	No hits found	No hits found	No hits found	No hits found	72.9074	11.1493	134.666	12.0784	3.59436	0.00377882	0.622028
CAP3_round1_contig_5692	Phospholipid scramblase 1	PREDICTED: phospholipid scramblase 2-like [Ciona intestinalis]	TRA1 [Mus musculus]	scramblase 2 [Drosophila melanogaster]	phospholipid scramblase 2 [Danio rerio]	366.783	55.4156	678.151	12.2375	3.61324	0.0037825	0.622028
Bot_c26471	Unclassifiable EST	No hits found	No hits found	No hits found	No hits found	16.1075	1.1089	31.1061	28.0512	4.80999	0.00386313	0.627359
Bot_rep_c37456	Unclassifiable EST	No hits found	No hits found	No hits found	No hits found	20.2327	39.8125	0.652958	0.0164008	-5.93009	0.00386846	0.627359
Bot_rep_c54938	Fibrinogen C domain-containing protein 1	PREDICTED: fibrinogen C domain-containing protein 1-like [Ciona intestinalis]	fibrinogen C domain-containing protein 1 [Mus musculus]	CG30281 [Drosophila melanogaster]	PREDICTED: fibrinogen C domain-containing protein 1 [Danio rerio]	146.611	266.246	26.9759	0.101319	-3.30302	0.00382925	0.627359
Bot_rep_c57622	Unclassifiable EST	No hits found	No hits found	No hits found	No hits found	18.921	36.6077	1.23437	0.033719	-4.89029	0.00384529	0.627359
CCTT14397.b1	Unclassifiable EST	No hits found	No hits found	No hits found	No hits found	21.7596	42.1877	1.3315	0.0315613	-4.9857	0.00390569	0.631214
Bot_rep_c43485	Unclassifiable EST	No hits found	No hits found	No hits found	No hits found	317.598	94.468	540.728	5.72392	2.517	0.00402967	0.649012
Bot_c8673	WD repeat-containing protein 64	PREDICTED: WD repeat-containing protein on Y chromosome-like [Ciona intestinalis]	RecName: Full=WD repeat-containing protein 64	CG40583 partial [Drosophila melanogaster]	No hits found	15.4544	1.18457	29.7242	25.0929	4.64921	0.0041884	0.671329
Bot_rep_c36280	Proteasome activator complex subunit 3	PREDICTED: proteasome activator complex subunit 3-like [Ciona intestinalis]	proteasome activator complex subunit 3 [Mus musculus]	REG isoform A [Drosophila melanogaster]	proteasome activator complex subunit 3 [Danio rerio]	238.316	18.5842	458.049	24.6473	4.62336	0.00419688	0.671329
Bot_rep_c52352	Carbohydrate sulfotransferase 4	PREDICTED: carbohydrate sulfotransferase 3-like [Ciona intestinalis]	RecName: Full=Carbohydrate sulfotransferase 4; AltName: Full=Galactose/N-acetylglucosamine/N-acetylglucosamine 6-O-sulfotransferase 3; Short=GST-3; AltName: Full=High endothelial cells N-acetylglucosamine 6-O-sulfotransferase; Short=HEC-GlcNAc6ST; AltName: Full=L-selectin ligand sulfotransferase; Short=LSST; AltName: Full=N-acetylglucosamine 6-O-sulfotransferase 2; Short=GlcNAc6ST-2; Short=Gn6st-2	No hits found	uncharacterized protein LOC100170782 [Danio rerio]	101.18	7.87814	194.483	24.6863	4.62564	0.00421457	0.671866
CAP3_round1_contig_363	Plasminogen	PREDICTED: uncharacterized protein LOC100179640 [Ciona intestinalis]	plasminogen isoform CRA_d [Mus musculus]	neurospecific receptor tyrosine kinase [Drosophila melanogaster]	muscle skeletal receptor tyrosine-protein kinase isoform 1 precursor [Danio rerio]	429.646	120.471	738.821	6.13277	2.61654	0.00427667	0.679453
Bot_c1096	Baculoviral IAP repeat-containing protein 4	PREDICTED: baculoviral IAP repeat-containing protein 2 [Ciona intestinalis]	MIHA [Mus musculus]	IAP-like protein ILP [Drosophila melanogaster]	baculoviral IAP repeat-containing 7 [Danio rerio]	416.175	100.63	731.719	7.27138	2.86223	0.00442438	0.700547
CCTT36647.g1	Unclassifiable EST	No hits found	No hits found	No hits found	No hits found	24.0516	48.1031	0	0	#NAME?	0.0044621	0.704141
Bot_c215	Beta-1,4-galactosyltransferase 2	PREDICTED: beta-1 4-N-acetylgalactosaminyltransferase bre-4-like [Ciona intestinalis]	beta-1 4-galactosyltransferase [Mus musculus]	beta4GalNAcTA [Drosophila melanogaster]	beta-1 4-galactosyltransferase 2 [Danio rerio]	88.5047	19.0428	157.966	8.29532	3.0523	0.00450813	0.709016
Bot_c22392	Unclassifiable EST	No hits found	No hits found	No hits found	No hits found	93.2359	4.95456	181.517	36.6364	5.19521	0.00453059	0.710167
Bot_c7584	WD repeat-containing protein 64	PREDICTED: WD repeat-containing protein on Y chromosome-like [Ciona intestinalis]	mCG57300 [Mus musculus]	CG40583 partial [Drosophila melanogaster]	No hits found	39.2876	3.88116	74.6941	19.2453	4.26643	0.00474721	0.741641
Bot_c5460	Hemicentin-1	PREDICTED: SCO-spondin [Ciona intestinalis]	hemicentin 1 precursor [Mus musculus]	semaphorin 5C [Drosophila melanogaster]	hemicentin-1 precursor [Danio rerio]	450.002	13.0443	886.959	67.996	6.08738	0.00478127	0.742015
Bot_c8366	Unclassifiable EST	No hits found	No hits found	No hits found	No hits found	22.183	0.554451	43.8115	79.0177	6.3041	0.00476589	0.742015
CAP3_round1_contig_3944	Unclassifiable EST	PREDICTED: uncharacterized protein LOC101242798 [Ciona intestinalis]	tubulin polyglutamylase TTLL11 isoform 1 [Mus musculus]	No hits found	uncharacterized protein LOC100002237 [Danio rerio]	217.507	62.1747	372.839	5.99663	2.58415	0.00486456	0.752449
Bot_rep_c37675	Unclassifiable EST	No hits found	No hits found	No hits found	No hits found	8.39521	0	16.7904	Inf	Inf	0.00493515	0.758362
Bot_rep_c54822	Unclassifiable EST	PREDICTED: uncharacterized protein LOC100183685 partial [Ciona intestinalis]	No hits found	No hits found	No hits found	541.645	139.42	943.871	6.76999	2.75915	0.0049245	0.758362
CAP3_round1_contig_9460	Tubulin beta-2C chain	PREDICTED: tubulin beta chain [Ciona intestinalis]	tubulin beta-4B chain [Mus musculus]	beta-Tubulin at 56D isoform B [Drosophila melanogaster]	Zgc:55461 [Danio rerio]	3724.52	950.628	6498.41	6.83591	2.77313	0.00499613	0.765224
454_debris_c746	Unclassifiable EST	No hits found	No hits found	No hits found	No hits found	50.282	10.1716	90.3924	8.88674	3.15165	0.00504395	0.767992
CAP3_round1_contig_3460	Unclassifiable EST	PREDICTED: uncharacterized protein LOC100181931 [Ciona intestinalis]	No hits found	No hits found	No hits found	542.456	132.654	952.258	7.17849	2.84368	0.00504698	0.767992
Bot_rep_c53145	Actin, aortic smooth muscle	PREDICTED: actin muscle [Ciona intestinalis]	actin aortic smooth muscle [Mus musculus]	actin 42A [Drosophila melanogaster]	cardiac muscle alpha actin 1 [Danio rerio]	1169.34	61.4435	2277.24	37.0623	5.21188	0.00512471	0.777298
CAP3_round1_contig_4880	Potassium/sodium hyperpolarization-activated cyclic nucleotide-gated	PREDICTED: potassium/sodium hyperpolarization-activated cyclic nucleotide-gated channel 4 [Ciona intestinalis]	potassium/sodium hyperpolarization-activated cyclic nucleotide-gated channel 4 [Mus musculus]	I[[h]] channel isoform G [Drosophila melanogaster]	PREDICTED: potassium/sodium hyperpolarization-activated cyclic nucleotide-gated channel 1-like [Danio rerio]	127.081	28.6245	225.537	7.87915	2.97804	0.00515843	0.779887
CAP3_round1_contig_3220	Sulfotransferase 1C4	PREDICTED: sulfotransferase family cytosolic 1B member 1 [Ciona intestinalis]	RecName: Full=Amine sulfotransferase; AltName: Full=SULT-X2; AltName: Full=Sulfotransferase 3A1; Short=ST3A1	sulfotransferase 2 [Drosophila melanogaster]	cytosolic sulfotransferase 2 [Danio rerio]	361.909	74.3772	649.441	8.73171	3.12626	0.00522378	0.787229
CAP3_round1_contig_1301	Histone H2B type 3-B	PREDICTED: histone H2B.1 embryonic-like [Ciona intestinalis]	RecName: Full=Histone H2B type 3-B	Chain D Drosophila Nucleosome Core	PREDICTED: histone H2B 1/2-like [Danio rerio]	46.9636	3.63406	90.2931	24.8463	4.63496	0.00524075	0.787254
Bot_c18985	Unclassifiable EST	No hits found	No hits found	No hits found	No hits found	37.196	3.95683	70.4352	17.8009	4.15388	0.00526599	0.787337
Bot_c1923	Unclassifiable EST	PREDICTED: uncharacterized protein LOC101243472 [Ciona intestinalis]	No hits found	No hits found	No hits found	269.634	46.2075	493.061	10.6706	3.41557	0.00529966	0.787337
Bot_c8510	Unclassifiable EST	No hits found	No hits found	No hits found	No hits found	13.7748	27.5497	0	0	#NAME?	0.00529723	0.787337
Bot_rep_c46208	Histone-lysine N-methyltransferase MLL2	No hits found	No hits found	No hits found	No hits found	139.084	3.47804	274.69	78.9784	6.30339	0.00530849	0.787337
Bot_c744	Sarcoplasmic/endoplasmic reticulum calcium ATPase 1	PREDICTED: sarcoplasmic/endoplasmic reticulum calcium ATPase 2-like [Ciona intestinalis]	SERCA2b isoform [Mus musculus]	calcium ATPase at 60A isoform B [Drosophila melanogaster]	Atp2a2a protein [Danio rerio]	579.3	65.6286	1092.97	16.6539	4.05779	0.00537204	0.794248
CAP3_round1_contig_3301	Cyclic nucleotide-gated olfactory channel	PREDICTED: uncharacterized protein LOC100185773 [Ciona intestinalis]	cyclic nucleotide-gated channel [Mus musculus]	CG42260 isoform B [Drosophila melanogaster]	PREDICTED: cyclic nucleotide-gated cation channel alpha-3-like [Danio rerio]	1467.32	333.642	2601.01	7.7958	2.9627	0.00539933	0.795773
Bot_c10158	Dynein heavy chain 8, axonemal	PREDICTED: dynein heavy chain 8 axonemal [Ciona intestinalis]	axonemal dynein heavy chain 8 Dnahc8 [Mus musculus]	CG9492 isoform F [Drosophila melanogaster]	PREDICTED: dynein heavy chain 10 axonemal [Danio rerio]	35.686	5.92753	65.4444	11.0407	3.46476	0.00542028	0.796356
Bot_rep_c39878	Unclassifiable EST	No hits found	No hits found	No hits found	No hits found	24.1674	48.3348	0	0	#NAME?	0.00548681	0.803613
Bot_c8620	Coiled-coil domain-containing protein 79	PREDICTED: coiled-coil domain-containing protein 79-like [Ciona intestinalis]	No hits found	No hits found	No hits found	7.70388	0	15.4078	Inf	Inf	0.00551212	0.804803
Bot_rep_c36244	Testis-specific serine/threonine-protein kinase 2	PREDICTED: testis-specific serine/threonine-protein kinase 2-like [Ciona intestinalis]	testis-specific serine/threonine-protein kinase 1 [Mus musculus]	CG14305 isoform A [Drosophila melanogaster]	testis-specific serine/threonine-protein kinase 6 [Danio rerio]	176.74	16.0791	337.4	20.9838	4.3912	0.00556067	0.809371
Bot_c10341	Unclassifiable EST	No hits found	No hits found	No hits found	No hits found	9.11827	18.2365	0	0	#NAME?	0.00563831	0.813135
Bot_c27824	Unclassifiable EST	No hits found	No hits found	No hits found	No hits found	63.1276	1.26023	124.995	99.1841	6.63204	0.00563858	0.813135
Bot_c9481	Unclassifiable EST	No hits found	No hits found	No hits found	No hits found	205.977	4.33515	407.618	94.0263	6.55499	0.00561278	0.813135
Bot_c28981	Dentin sialophosphoprotein	No hits found	No hits found	No hits found	No hits found	19.1785	0.554451	37.8025	68.18	6.09128	0.00571895	0.822196
Bot_c20066	Unclassifiable EST	No hits found	No hits found	No hits found	No hits found	65.0742	13.3624	116.786	8.7399	3.12762	0.00573813	0.82243
CAP3_round1_contig_379	Uncharacterized protein C9orf9	PREDICTED: uncharacterized protein C9orf9 homolog [Ciona intestinalis]	uncharacterized protein C9orf9 homolog [Mus musculus]	No hits found	uncharacterized protein LOC791588 [Danio rerio]	558.754	167.847	949.662	5.6579	2.50027	0.00576029	0.823089
Bot_c28134	Unclassifiable EST	No hits found	No hits found	No hits found	No hits found	22.985	1.1089	44.861	40.4553	5.33826	0.00583536	0.831282
Bot_c22337	Unclassifiable EST	No hits found	No hits found	No hits found	No hits found	246.017	4.73827	487.296	102.843	6.68429	0.00603104	0.856554
Bot_rep_c54832	Unclassifiable EST	No hits found	No hits found	No hits found	No hits found	44.6473	4.32444	84.9701	19.6488	4.29637	0.00617314	0.874086
CAP3_round1_contig_2441	Dual specificity tyrosine-phosphorylation-regulated kinase 4	PREDICTED: LOW QUALITY PROTEIN: uncharacterized protein LOC100176948 [Ciona intestinalis]	dual specificity tyrosine-phosphorylation-regulated kinase 4 [Mus musculus]	smell impaired 35A isoform A [Drosophila melanogaster]	PREDICTED: dual specificity tyrosine-phosphorylation-regulated kinase 4 [Danio rerio]	1269.44	341.463	2197.41	6.43527	2.686	0.0062491	0.882177
Bot_c12516	Unclassifiable EST	No hits found	No hits found	No hits found	No hits found	16.1984	0	32.3968	Inf	Inf	0.006346	0.883157
Bot_c14524	Unclassifiable EST	No hits found	No hits found	No hits found	No hits found	41.5062	7.51522	75.4972	10.0459	3.32853	0.00632894	0.883157
Bot_c5674	Unclassifiable EST	No hits found	No hits found	No hits found	No hits found	58.1314	11.7191	104.544	8.92076	3.15717	0.00635026	0.883157
Bot_rep_c36973	Actin, alpha cardiac muscle 1	PREDICTED: actin muscle [Ciona intestinalis]	actin alpha cardiac [Mus musculus]	actin 5C isoform B [Drosophila melanogaster]	cardiac muscle alpha actin 1 [Danio rerio]	244.059	11.3716	476.747	41.9244	5.38972	0.00632154	0.883157
Bot_rep_c43659	Unclassifiable EST	No hits found	No hits found	No hits found	No hits found	23.5246	3.13987	43.9094	13.9844	3.80575	0.00630273	0.883157
Bot_c11552	Dynein heavy chain 9, axonemal	PREDICTED: dynein beta chain ciliary-like partial [Ciona intestinalis]	mKIAA0357 protein [Mus musculus]	dynein heavy chain at 93AB isoform B [Drosophila melanogaster]	PREDICTED: dynein heavy chain 10 axonemal [Danio rerio]	46.7468	3.32671	90.1669	27.1039	4.76043	0.00644369	0.8935
Bot_rep_c56793	Tetraspanin-8	PREDICTED: CD81 antigen-like [Ciona intestinalis]	CD81 antigen [Mus musculus]	tetraspanin 96F isoform A [Drosophila melanogaster]	CD81 antigen [Danio rerio]	186.535	37.9591	335.111	8.82822	3.14212	0.0065336	0.903294
Bot_c32328	Unclassifiable EST	PREDICTED: fibroblast growth factor receptor 2-like [Ciona intestinalis]	No hits found	No hits found	No hits found	32.0314	2.58542	61.4773	23.7785	4.57158	0.00657773	0.904608
Bot_rep_c47213	Unclassifiable EST	No hits found	No hits found	No hits found	No hits found	81.2566	18.714	143.799	7.68404	2.94186	0.0065817	0.904608
Bot_c20162	Serine/threonine-protein phosphatase 5	PREDICTED: protein STIP1 homolog [Ciona intestinalis]	phosphoprotein phosphatase partial [Mus musculus]	Hsp70/Hsp90 organizing protein homolog [Drosophila melanogaster]	Zgc:110801 [Danio rerio]	91.7491	19.7687	163.729	8.28225	3.05002	0.00666262	0.905112
Bot_c22186	Unclassifiable EST	PREDICTED: uncharacterized protein LOC100179488 [Ciona intestinalis]	No hits found	No hits found	No hits found	149.708	37.4495	261.967	6.99519	2.80636	0.00663364	0.905112
Bot_c23345	Dynein light chain 2, cytoplasmic	PREDICTED: uncharacterized protein LOC100185458 [Ciona intestinalis]	dynein light chain 2 cytoplasmic [Mus musculus]	Chain A Structural Analysis Of A Cytoplasmic Dynein Light Chain- Intermediate Chain Complex	Dnl2 protein partial [Danio rerio]	157.959	40.0175	275.9	6.89448	2.78544	0.00666166	0.905112
CCTT15073.b1	Unclassifiable EST	No hits found	No hits found	No hits found	No hits found	29.4072	58.2586	0.555835	0.00954082	-6.71167	0.00663703	0.905112
Bot_c24542	Protein fosB	transcription factor protein [Ciona intestinalis]	proto-oncogene c-Fos [Mus musculus]	kayak isoform D [Drosophila melanogaster]	PREDICTED: proto-oncogene c-Fos-like [Danio rerio]	3345.01	1028.79	5661.24	5.50282	2.46017	0.00680471	0.921744
Bot_c20565	Unclassifiable EST	No hits found	No hits found	No hits found	No hits found	14.2789	1.1089	27.4489	24.7532	4.62954	0.00689026	0.930641
Bot_c10239	Unclassifiable EST	No hits found	No hits found	No hits found	No hits found	28.0248	3.88116	52.1685	13.4415	3.74862	0.00701324	0.933882
Bot_c10321	Angiopoietin-2	PREDICTED: tenascin-R-like [Ciona intestinalis]	angiopoietin-2 [Mus musculus]	CG8642 [Drosophila melanogaster]	angiopoietin 2-like protein [Danio rerio]	158.421	10.4589	306.384	29.2942	4.87254	0.00703381	0.933882
Bot_c28522	Unclassifiable EST	No hits found	No hits found	No hits found	No hits found	8.05725	16.1145	0	0	#NAME?	0.00699639	0.933882
Bot_rep_c51877	Unclassifiable EST	No hits found	No hits found	No hits found	No hits found	1166.38	114.387	2218.38	19.3937	4.27751	0.00701833	0.933882
CAP3_round1_contig_5152	ATP-binding cassette sub-family A member 3	PREDICTED: ATP-binding cassette sub-family A member 3-like [Ciona intestinalis]	unnamed protein product [Mus musculus]	No hits found	No hits found	43.6777	8.83102	78.5244	8.89188	3.15249	0.00696445	0.933882
CAP3_round1_contig_9496	Tubulin beta-2C chain	PREDICTED: tubulin beta chain [Ciona intestinalis]	tubulin beta-4B chain [Mus musculus]	beta-Tubulin at 56D isoform B [Drosophila melanogaster]	Zgc:55461 [Danio rerio]	1193.88	326.234	2061.54	6.31919	2.65974	0.00697186	0.933882
Bot_c22870	EF-hand calcium-binding domain-containing protein 6	PREDICTED: EF-hand calcium-binding domain-containing protein 6-like [Ciona intestinalis]	EF-hand calcium-binding domain-containing protein 6 isoform 3 [Mus musculus]	No hits found	No hits found	42.7216	8.14534	77.2978	9.48982	3.24638	0.00713774	0.945005
Bot_c16390	Unclassifiable EST	No hits found	No hits found	No hits found	No hits found	56.7954	12.9392	100.652	7.77882	2.95955	0.00734518	0.969729
Bot_c1572	Diacylglycerol kinase epsilon	PREDICTED: diacylglycerol kinase beta isoform 2 [Ciona intestinalis]	diacylglycerol kinase epsilon [Mus musculus]	diacyl glycerol kinase epsilon [Drosophila melanogaster]	diacylglycerol kinase epsilon [Danio rerio]	179.527	32.1642	326.889	10.1632	3.34528	0.00738858	0.972719
454_debris_c101	cAMP-specific 3',5'-cyclic phosphodiesterase 4C	PREDICTED: cAMP-specific 3' 5'-cyclic phosphodiesterase 4B-like [Ciona intestinalis]	unnamed protein product [Mus musculus]	No hits found	PREDICTED: cAMP-specific 3' 5'-cyclic phosphodiesterase 4B-like isoform 2 [Danio rerio]	31.4183	29.3658	33.4708	1.13979	0.188765	0.946495	1
454_debris_c104	ADP-ribosylation factor 3	PREDICTED: ADP-ribosylation factor-like [Ciona intestinalis]	ADP-ribosylation factor 3 [Mus musculus]	ADP ribosylation factor 79F isoform B [Drosophila melanogaster]	ADP-ribosylation factor 2 [Danio rerio]	4.13003	3.70973	4.55033	1.22659	0.294656	0.991468	1
454_debris_c105	Unclassifiable EST	PREDICTED: uncharacterized protein LOC100182474 [Ciona intestinalis]	No hits found	No hits found	No hits found	0.554451	1.1089	0	0	#NAME?	0.710924	1
454_debris_c106	Collagen alpha-1(XII) chain	PREDICTED: integrin alpha-11 [Ciona intestinalis]	procollagen type XII alpha 1 isoform CRA_a [Mus musculus]	No hits found	No hits found	4.52874	4.43561	4.62187	1.04199	0.0593426	0.925306	1
454_debris_c109	Unclassifiable EST	No hits found	No hits found	No hits found	No hits found	0.277226	0.554451	0	0	#NAME?	0.89597	1
454_debris_c110	Unclassifiable EST	No hits found	No hits found	No hits found	No hits found	145.466	187.056	103.876	0.55532	-0.84861	0.338746	1
454_debris_c111	Unclassifiable EST	No hits found	No hits found	No hits found	No hits found	1.45094	0	2.90188	Inf	Inf	0.351577	1
454_debris_c114	Prolow-density lipoprotein receptor-related protein 1	PREDICTED: low-density lipoprotein receptor-related protein 2-like partial [Ciona intestinalis]	low-density lipoprotein receptor-related protein 2 precursor [Mus musculus]	terribly reduced optic lobes isoform U [Drosophila melanogaster]	low-density lipoprotein receptor precursor [Danio rerio]	2.42761	2.21781	2.63741	1.1892	0.24999	1	1
454_debris_c117	Unclassifiable EST	proteasome Z subunit [Ciona intestinalis]	No hits found	No hits found	Proteasome (prosome macropain) subunit beta type 7 [Danio rerio]	18.5912	9.42568	27.7568	2.94481	1.55817	0.458039	1
454_debris_c119	DnaJ homolog subfamily C member 1	PREDICTED: dnaJ homolog subfamily C member 1 [Ciona intestinalis]	dnaJ homolog subfamily C member 1 precursor [Mus musculus]	CG7556 [Drosophila melanogaster]	Zgc:152779 protein [Danio rerio]	10.125	8.06498	12.1851	1.51086	0.59537	0.790806	1
454_debris_c1198	Unclassifiable EST	No hits found	No hits found	No hits found	No hits found	4.80017	4.24877	5.35157	1.25956	0.332915	0.907811	1
454_debris_c123	Unclassifiable EST	No hits found	No hits found	No hits found	No hits found	2.39776	2.90818	1.88733	0.648973	-0.623769	0.913657	1
454_debris_c124	Unclassifiable EST	No hits found	No hits found	No hits found	No hits found	3.30373	4.09275	2.51471	0.61443	-0.702679	0.821322	1
454_debris_c127	Isovaleryl-CoA dehydrogenase, mitochondrial	PREDICTED: isovaleryl-CoA dehydrogenase mitochondrial-like [Ciona intestinalis]	unnamed protein product [Mus musculus]	CG6638 [Drosophila melanogaster]	isovaleryl-CoA dehydrogenase mitochondrial [Danio rerio]	126.551	130.045	123.057	0.946269	-0.0796776	0.92166	1
454_debris_c13	Caspase-2	PREDICTED: caspase-2-like [Ciona intestinalis]	unnamed protein product [Mus musculus]	Chain A Crystal Structure Of Drice	caspase-7 [Danio rerio]	2.52047	5.04093	0	0	#NAME?	0.25501	1
454_debris_c133	Unclassifiable EST	No hits found	No hits found	No hits found	No hits found	4.17859	3.70973	4.64745	1.25277	0.325125	0.991202	1
454_debris_c135	Unclassifiable EST	PREDICTED: bifunctional arginine demethylase and lysyl-hydroxylase JMJD6 [Ciona intestinalis]	No hits found	CG14331 [Drosophila melanogaster]	No hits found	4.91231	3.38697	6.43766	1.90071	0.926542	0.67772	1
454_debris_c136	Unclassifiable EST	No hits found	No hits found	No hits found	No hits found	1.6343	0.554451	2.71416	4.89521	2.29137	0.675262	1
454_debris_c137	GMP synthase [glutamine-hydrolyzing]	PREDICTED: GMP synthase [glutamine-hydrolyzing] [Ciona intestinalis]	mCG126035 [Mus musculus]	burgundy [Drosophila melanogaster]	GMP synthase [Danio rerio]	22.5633	16.9348	28.1917	1.66471	0.735274	0.630218	1
454_debris_c138	Unclassifiable EST	PREDICTED: integrin alpha-11 [Ciona intestinalis]	No hits found	No hits found	No hits found	0.652958	0	1.30592	Inf	Inf	0.712167	1
454_debris_c139	Unclassifiable EST	No hits found	No hits found	No hits found	No hits found	14.9888	19.2095	10.7682	0.560563	-0.83505	0.526515	1
454_debris_c142	Unclassifiable EST	PREDICTED: uncharacterized protein LOC100183226 [Ciona intestinalis]	No hits found	CG2794 [Drosophila melanogaster]	uncharacterized protein LOC678543 [Danio rerio]	4.36913	4.25948	4.47879	1.05149	0.0724287	1	1
454_debris_c143	Unclassifiable EST	No hits found	No hits found	No hits found	No hits found	2.95839	3.88116	2.03562	0.524487	-0.931022	0.642133	1
454_debris_c145	Unclassifiable EST	No hits found	No hits found	No hits found	ethylmalonyl-CoA decarboxylase [Danio rerio]	9.78668	9.60645	9.96692	1.03752	0.0531434	0.966492	1
454_debris_c148	Low-density lipoprotein receptor-related protein 4	PREDICTED: low-density lipoprotein receptor-related protein 4-like [Ciona intestinalis]	low density lipoprotein receptor-related protein 6 [Mus musculus]	No hits found	low-density lipoprotein receptor-related protein 6 precursor [Danio rerio]	9.0664	5.66503	12.4678	2.20083	1.13805	0.471799	1
454_debris_c153	Unclassifiable EST	No hits found	No hits found	No hits found	No hits found	19.197	22.2041	16.19	0.729143	-0.455726	0.712307	1
454_debris_c154	Unclassifiable EST	No hits found	No hits found	No hits found	No hits found	8.02953	5.29742	10.7616	2.03149	1.02254	0.590353	1
454_debris_c156	ATP-dependent RNA helicase DDX55	PREDICTED: ATP-dependent RNA helicase DDX55-like [Ciona intestinalis]	unnamed protein product [Mus musculus]	CG9630 [Drosophila melanogaster]	Ddx55 protein partial [Danio rerio]	9.28158	6.77394	11.7892	1.74038	0.799403	0.637258	1
454_debris_c157	Unclassifiable EST	No hits found	No hits found	No hits found	No hits found	3.93245	0.554451	7.31044	13.185	3.72083	0.202364	1
454_debris_c159	Unclassifiable EST	No hits found	No hits found	No hits found	No hits found	5.84153	7.06119	4.62187	0.654545	-0.611435	0.844486	1
454_debris_c161	Unclassifiable EST	No hits found	No hits found	No hits found	No hits found	34.9969	30.9239	39.0698	1.26342	0.337331	0.738362	1
454_debris_c164	Unclassifiable EST	No hits found	No hits found	No hits found	No hits found	7.32326	5.44875	9.19777	1.68805	0.75536	0.765729	1
454_debris_c167	Unclassifiable EST	No hits found	No hits found	No hits found	No hits found	2.53203	3.07961	1.98445	0.644384	-0.634006	0.810083	1
454_debris_c17	Dynein heavy chain 11, axonemal	PREDICTED: dynein beta chain ciliary-like [Ciona intestinalis]	mCG117026 [Mus musculus]	dynein heavy chain [Drosophila melanogaster]	PREDICTED: dynein heavy chain 11 axonemal-like partial [Danio rerio]	11.7634	6.86501	16.6617	2.42705	1.2792	0.451247	1
454_debris_c171	Unclassifiable EST	No hits found	No hits found	No hits found	No hits found	4.1768	5.66503	2.68858	0.474591	-1.07524	0.649673	1
454_debris_c18	Unclassifiable EST	No hits found	No hits found	No hits found	No hits found	4.46777	2.27806	6.65748	2.92243	1.54717	0.469191	1
454_debris_c181	Unclassifiable EST	No hits found	No hits found	No hits found	No hits found	8.74684	9.17388	8.31979	0.906899	-0.140986	0.825346	1
454_debris_c182	Unclassifiable EST	No hits found	No hits found	No hits found	No hits found	5.4622	4.8943	6.03011	1.23207	0.301082	1	1
454_debris_c185	Mitochondrial Rho GTPase 1	PREDICTED: mitochondrial Rho GTPase 1-A-like [Ciona intestinalis]	unnamed protein product [Mus musculus]	mitochondrial Rho isoform C [Drosophila melanogaster]	mitochondrial Rho GTPase 1 [Danio rerio]	3.93149	4.49587	3.36711	0.748935	-0.417088	0.832821	1
454_debris_c188	WD repeat-containing protein 35	PREDICTED: WD repeat-containing protein 35 [Ciona intestinalis]	WD repeat-containing protein 35 isoform 1 [Mus musculus]	Oseg4 isoform A [Drosophila melanogaster]	WD repeat-containing protein 35 [Danio rerio]	21.3854	20.0205	22.7503	1.13635	0.184411	0.923815	1
454_debris_c195	Unclassifiable EST	No hits found	No hits found	No hits found	No hits found	3.65427	6.07417	1.23437	0.203217	-2.29891	0.339432	1
454_debris_c204	UPF0554 protein C2orf43	No hits found	UPF0554 protein C2orf43 homolog isoform 1 [Mus musculus]	CG9186 isoform B [Drosophila melanogaster]	uncharacterized protein LOC566336 [Danio rerio]	0.33927	0	0.678539	Inf	Inf	0.909618	1
454_debris_c206	Unclassifiable EST	No hits found	No hits found	No hits found	No hits found	0.430903	0.861807	0	0	#NAME?	0.860082	1
454_debris_c2065	Heat shock 70 kDa protein 1-like	PREDICTED: 60S ribosomal protein L6 isoform 1 [Ciona intestinalis]	M-TAXREB107 [Mus musculus]	heat shock protein cognate 1 isoform C [Drosophila melanogaster]	60S ribosomal protein L6 [Danio rerio]	930.508	1097.2	763.82	0.696156	-0.522518	0.603921	1
454_debris_c208	Solute carrier family 45 member 4	PREDICTED: solute carrier family 45 member 4-like [Ciona intestinalis]	solute carrier family 45 member 4 isoform 2 [Mus musculus]	GH10292p [Drosophila melanogaster]	membrane-associated transporter protein [Danio rerio]	1.41626	2.83252	0	0	#NAME?	0.370304	1
454_debris_c212	Pleckstrin homology domain-containing family A member 3	No hits found	pleckstrin homology domain-containing family A member 3 [Mus musculus]	No hits found	pleckstrin homology domain-containing family A member 3 [Danio rerio]	7.68605	4.09275	11.2794	2.75594	1.46254	0.413808	1
454_debris_c22	Unclassifiable EST	No hits found	No hits found	No hits found	No hits found	7.43758	4.24877	10.6264	2.50105	1.32253	0.450025	1
454_debris_c221	Unclassifiable EST	No hits found	No hits found	No hits found	No hits found	5.95928	1.97071	9.94785	5.04785	2.33567	0.261497	1
454_debris_c2230	Unclassifiable EST	No hits found	No hits found	No hits found	No hits found	10.5715	8.55781	12.5853	1.47062	0.556423	0.648438	1
454_debris_c227	Unclassifiable EST	PREDICTED: uncharacterized protein LOC100178184 partial [Ciona intestinalis]	No hits found	No hits found	No hits found	4.3734	6.03265	2.71416	0.449911	-1.15229	0.767268	1
454_debris_c228	Unclassifiable EST	PREDICTED: protein jagunal-like [Ciona intestinalis]	No hits found	No hits found	No hits found	5.99479	5.35768	6.6319	1.23783	0.307815	0.92933	1
454_debris_c229	Unclassifiable EST	No hits found	No hits found	No hits found	No hits found	1.57364	0	3.14729	Inf	Inf	0.33087	1
454_debris_c236	G-protein coupled receptor 64	PREDICTED: probable G-protein coupled receptor 128-like [Ciona intestinalis]	latrophilin-2 precursor [Mus musculus]	CG11318 [Drosophila melanogaster]	EGF latrophilin and seven transmembrane domain containing 1 precursor [Danio rerio]	13.6633	14.8436	12.4829	0.840964	-0.249884	0.795906	1
454_debris_c244	Unclassifiable EST	No hits found	No hits found	No hits found	No hits found	0.33927	0	0.678539	Inf	Inf	0.909618	1
454_debris_c250	Golgi SNAP receptor complex member 1	PREDICTED: LOW QUALITY PROTEIN: Golgi SNAP receptor complex member 1-like [Ciona intestinalis]	Golgi SNAP receptor complex member 1 [Mus musculus]	RH54060p [Drosophila melanogaster]	Golgi SNAP receptor complex member 1 [Danio rerio]	35.105	35.2886	34.9215	0.989598	-0.0150851	0.969161	1
454_debris_c252	Unclassifiable EST	No hits found	No hits found	No hits found	No hits found	20.3119	18.7093	21.9144	1.17131	0.228122	0.81209	1
454_debris_c255	Unclassifiable EST	No hits found	No hits found	No hits found	No hits found	6.37437	8.80021	3.94853	0.448686	-1.15622	0.569525	1
454_debris_c257	Unclassifiable EST	No hits found	No hits found	No hits found	No hits found	11.886	6.83419	16.9379	2.4784	1.30941	0.567828	1
454_debris_c259	Unclassifiable EST	No hits found	No hits found	No hits found	No hits found	3.81401	5.7407	1.88733	0.328764	-1.60488	0.544048	1
454_debris_c26	Unclassifiable EST	No hits found	No hits found	No hits found	No hits found	5.65785	3.32671	7.98898	2.40147	1.26392	0.651406	1
454_debris_c262	Unclassifiable EST	PREDICTED: uncharacterized protein LOC100184750 [Ciona intestinalis]	No hits found	No hits found	PREDICTED: uncharacterized protein C20orf96 [Danio rerio]	5.62693	4.99006	6.26379	1.25525	0.327978	1	1
454_debris_c266	Leucine-rich repeat-containing protein 15	PREDICTED: uncharacterized protein LOC100181791 [Ciona intestinalis]	amphoterin-induced protein 2 precursor [Mus musculus]	No hits found	No hits found	34.8583	26.0933	43.6233	1.67182	0.741417	0.519274	1
454_debris_c267	Unclassifiable EST	No hits found	No hits found	No hits found	No hits found	2.00153	3.44723	0.555835	0.161241	-2.63271	0.597908	1
454_debris_c270	Unclassifiable EST	No hits found	No hits found	No hits found	No hits found	4.52969	6.37081	2.68858	0.422014	-1.24464	0.57835	1
454_debris_c271	Unclassifiable EST	No hits found	No hits found	No hits found	No hits found	0.430903	0.861807	0	0	#NAME?	0.860082	1
454_debris_c275	Unclassifiable EST	PREDICTED: adenylate cyclase type 10-like [Ciona intestinalis]	No hits found	No hits found	No hits found	16.4658	1.66335	31.2682	18.7983	4.23253	0.00774075	1
454_debris_c276	Junctional adhesion molecule C	PREDICTED: junctional adhesion molecule A-like [Ciona intestinalis]	No hits found	No hits found	No hits found	23.6692	20.6245	26.714	1.29526	0.37324	0.738318	1
454_debris_c283	Unclassifiable EST	No hits found	No hits found	No hits found	No hits found	0.979437	0	1.95887	Inf	Inf	0.54697	1
454_debris_c284	Tribbles homolog 1	PREDICTED: tribbles homolog 2 [Ciona intestinalis]	Trib2 protein partial [Mus musculus]	tribbles [Drosophila melanogaster]	Zgc:165536 protein [Danio rerio]	11205.7	9812.95	12598.4	1.28385	0.360482	0.634884	1
454_debris_c287	Unclassifiable EST	No hits found	No hits found	No hits found	No hits found	12.5288	14.2382	10.8193	0.759877	-0.396162	0.838865	1
454_debris_c288	Cancer-related nucleoside-triphosphatase	No hits found	cancer-related nucleoside-triphosphatase homolog [Mus musculus]	IP06602p [Drosophila melanogaster]	nucleoside-triphosphatase cancer-related [Danio rerio]	7.61029	6.75383	8.46676	1.25362	0.326103	0.761897	1
454_debris_c289	Unclassifiable EST	No hits found	No hits found	No hits found	No hits found	30.0069	39.988	20.0258	0.500794	-0.997711	0.324804	1
454_debris_c29	Katanin p60 ATPase-containing subunit A-like 2	PREDICTED: katanin p60 ATPase-containing subunit A-like 2-like [Ciona intestinalis]	RIKEN cDNA 3110023G01 isoform CRA_a [Mus musculus]	No hits found	katanin p60 ATPase-containing subunit A-like 1 [Danio rerio]	2.21243	1.1089	3.31595	2.9903	1.58029	0.735954	1
454_debris_c290	Signal peptide, CUB and EGF-like domain-containing protein 3	PREDICTED: uncharacterized protein LOC100179587 partial [Ciona intestinalis]	No hits found	No hits found	No hits found	3.07013	2.58542	3.55484	1.37496	0.459385	0.763022	1
454_debris_c293	Metalloendopeptidase OMA1, mitochondrial	PREDICTED: metalloendopeptidase OMA1 mitochondrial-like [Ciona intestinalis]	metalloendopeptidase OMA1 mitochondrial precursor [Mus musculus]	No hits found	RecName: Full=Metalloendopeptidase OMA1 mitochondrial; AltName: Full=Overlapping with the m-AAA protease 1 homolog; Flags: Precursor	0.33927	0	0.678539	Inf	Inf	0.909618	1
454_debris_c296	Unclassifiable EST	No hits found	No hits found	No hits found	No hits found	0.554451	1.1089	0	0	#NAME?	0.710924	1
454_debris_c299	Vimentin	PREDICTED: glial fibrillary acidic protein-like [Ciona intestinalis]	unnamed protein product [Mus musculus]	lamin [Drosophila melanogaster]	vimentin [Danio rerio]	944.236	858.103	1030.37	1.20075	0.26394	0.759287	1
454_debris_c30	StAR-related lipid transfer protein 6	PREDICTED: stAR-related lipid transfer protein 6-like [Ciona intestinalis]	StAR-related lipid transfer (START) domain containing 6 isoform CRA_b [Mus musculus]	Start1 isoform A [Drosophila melanogaster]	PREDICTED: stAR-related lipid transfer protein 5-like [Danio rerio]	6.91204	6.75383	7.07024	1.04685	0.0660521	0.935705	1
454_debris_c300	Ribonuclease ZC3H12A	PREDICTED: probable ribonuclease ZC3H12C-like [Ciona intestinalis]	N4bp1 protein [Mus musculus]	No hits found	PREDICTED: probable ribonuclease ZC3H12B [Danio rerio]	28.4535	25.2161	31.691	1.25677	0.329726	0.768022	1
454_debris_c303	Unclassifiable EST	No hits found	No hits found	No hits found	No hits found	28.7493	32.4842	25.0144	0.770048	-0.37698	0.725856	1
454_debris_c304	Unclassifiable EST	No hits found	No hits found	No hits found	No hits found	5.8418	4.49587	7.18774	1.59874	0.676937	0.787447	1
454_debris_c309	Unclassifiable EST	No hits found	No hits found	No hits found	No hits found	2.06288	3.44723	0.678539	0.196836	-2.34493	0.59265	1
454_debris_c31	Unclassifiable EST	No hits found	No hits found	No hits found	No hits found	10.2148	7.26813	13.1615	1.81085	0.856666	0.708631	1
454_debris_c311	Unclassifiable EST	No hits found	No hits found	No hits found	No hits found	11.8936	6.29515	17.492	2.77864	1.47438	0.304643	1
454_debris_c315	Calreticulin	PREDICTED: calreticulin [Ciona intestinalis]	Chain A Structural And Functional Relationships Between The Lectin And Arm Domains Of Calreticulin	calreticulin [Drosophila melanogaster]	Calrl protein [Danio rerio]	49.5041	32.4454	66.5627	2.05153	1.0367	0.658095	1
454_debris_c32	Unclassifiable EST	No hits found	No hits found	No hits found	No hits found	8.58985	9.39017	7.78953	0.829542	-0.269614	0.818529	1
454_debris_c323	Unclassifiable EST	No hits found	No hits found	No hits found	No hits found	0.979437	0	1.95887	Inf	Inf	0.54697	1
454_debris_c327	Unclassifiable EST	No hits found	No hits found	No hits found	No hits found	28.2933	17.883	38.7036	2.16426	1.11388	0.570466	1
454_debris_c329	Unclassifiable EST	No hits found	No hits found	No hits found	No hits found	120.189	119.199	121.18	1.01662	0.023784	0.972889	1
454_debris_c33	KH domain-containing, RNA-binding, signal transduction-associated	PREDICTED: KH domain-containing RNA-binding signal transduction-associated protein 3 [Ciona intestinalis]	KH domain containing RNA binding signal transduction associated 1 [Mus musculus]	QKR54B [Drosophila melanogaster]	KH domain containing RNA binding signal transduction associated 1a [Danio rerio]	516.975	617.024	416.926	0.675705	-0.565534	0.5316	1
454_debris_c331	Unclassifiable EST	No hits found	No hits found	No hits found	No hits found	3.40949	1.41626	5.40273	3.81479	1.9316	0.475233	1
454_debris_c332	V-type proton ATPase subunit F	PREDICTED: V-type proton ATPase subunit F-like [Ciona intestinalis]	mCG9139 isoform CRA_a [Mus musculus]	vacuolar H[+] ATPase subunit 14-1 [Drosophila melanogaster]	V-type proton ATPase subunit F [Danio rerio]	11.1351	14.4498	7.82032	0.541205	-0.885754	0.624707	1
454_debris_c336	Unclassifiable EST	No hits found	No hits found	No hits found	No hits found	1.22089	0.554451	1.88733	3.40396	1.76722	0.806839	1
454_debris_c344	Unclassifiable EST	No hits found	No hits found	No hits found	No hits found	2.16607	2.4448	1.88733	0.771978	-0.373368	0.916409	1
454_debris_c345	Unclassifiable EST	No hits found	No hits found	No hits found	No hits found	9.25849	8.40178	10.1152	1.20394	0.267758	0.787711	1
454_debris_c348	Slit homolog 3 protein	PREDICTED: LOW QUALITY PROTEIN: slit homolog 2 protein [Ciona intestinalis]	slit homolog 2 (Drosophila) isoform CRA_b [Mus musculus]	slit protein [Drosophila melanogaster]	slit homolog 2 protein [Danio rerio]	14.8418	14.3447	15.3389	1.0693	0.0966714	0.992528	1
454_debris_c35	Unclassifiable EST	No hits found	No hits found	No hits found	No hits found	13.678	19.5665	7.78953	0.398106	-1.32878	0.29377	1
454_debris_c351	Unclassifiable EST	PREDICTED: uncharacterized protein LOC100177026 [Ciona intestinalis]	No hits found	No hits found	No hits found	108.964	130.808	87.12	0.666017	-0.58637	0.601279	1
454_debris_c352	Unclassifiable EST	No hits found	No hits found	No hits found	No hits found	3.40651	3.93672	2.8763	0.730633	-0.452781	0.922088	1
454_debris_c356	MAU2 chromatid cohesion factor homolog	No hits found	MAU2 chromatid cohesion factor homolog isoform 2 [Mus musculus]	CG4203 [Drosophila melanogaster]	No hits found	1.91623	1.97071	1.86175	0.944711	-0.0820551	1	1
454_debris_c357	Unclassifiable EST	No hits found	No hits found	No hits found	No hits found	6.98334	6.30116	7.66551	1.21652	0.282764	0.890731	1
454_debris_c358	Unclassifiable EST	No hits found	No hits found	No hits found	No hits found	2.22468	1.18457	3.26479	2.7561	1.46263	0.73516	1
454_debris_c36	Piwi-like protein 1	PREDICTED: piwi-like protein 2-like [Ciona intestinalis]	piwi-like homolog 1 (Drosophila) isoform CRA_b [Mus musculus]	Argonaute 3 [Drosophila melanogaster]	Zili [Danio rerio]	310.418	477.63	143.206	0.299825	-1.73781	0.474257	1
454_debris_c361	Unclassifiable EST	No hits found	No hits found	No hits found	No hits found	145.597	147.647	143.547	0.972233	-0.0406257	0.984963	1
454_debris_c362	A disintegrin and metalloproteinase with thrombospondin motifs 6	PREDICTED: A disintegrin and metalloproteinase with thrombospondin motifs 6-like [Ciona intestinalis]	unnamed protein product [Mus musculus]	CG31619 isoform B [Drosophila melanogaster]	PREDICTED: A disintegrin and metalloproteinase with thrombospondin motifs 6 [Danio rerio]	16.8096	13.6992	19.92	1.4541	0.540124	0.676579	1
454_debris_c366	Unclassifiable EST	No hits found	No hits found	No hits found	No hits found	2.48965	1.66335	3.31595	1.99353	0.995327	0.866861	1
454_debris_c369	Unclassifiable EST	No hits found	No hits found	No hits found	No hits found	0.630116	1.26023	0	0	#NAME?	0.687319	1
454_debris_c370	Unclassifiable EST	No hits found	No hits found	No hits found	No hits found	1.96147	0	3.92295	Inf	Inf	0.247664	1
454_debris_c372	Protein RRP5 homolog	PREDICTED: protein RRP5 homolog [Ciona intestinalis]	mKIAA0185 protein [Mus musculus]	No hits found	protein RRP5 homolog [Danio rerio]	13.3759	20.6566	6.09513	0.295069	-1.76087	0.197835	1
454_debris_c375	Unclassifiable EST	No hits found	No hits found	No hits found	No hits found	2.15452	4.30903	0	0	#NAME?	0.323599	1
454_debris_c377	Unclassifiable EST	No hits found	No hits found	No hits found	No hits found	2.41536	0.861807	3.96891	4.60534	2.20331	0.467536	1
454_debris_c382	Complement C3	complement component C3 precursor [Ciona intestinalis]	unnamed protein product [Mus musculus]	No hits found	PREDICTED: complement C4-B [Danio rerio]	36.5465	38.0796	35.0134	0.91948	-0.12111	0.872572	1
454_debris_c383	Protein SGT1	HsignallingT1 protein [Ciona intestinalis]	unnamed protein product [Mus musculus]	ecdysoneless [Drosophila melanogaster]	ecdysoneless [Danio rerio]	3.14853	3.63406	2.66299	0.732787	-0.448535	0.824327	1
454_debris_c386	Unclassifiable EST	zinc finger protein [Ciona intestinalis]	No hits found	No hits found	No hits found	0.603705	0.554451	0.652958	1.17766	0.235928	1	1
454_debris_c387	Unclassifiable EST	No hits found	No hits found	No hits found	No hits found	9.77524	10.6644	8.88603	0.833239	-0.263198	1	1
454_debris_c388	Solute carrier family 22 member 6	PREDICTED: organic cation transporter protein-like [Ciona intestinalis]	solute carrier family 22 member 7 [Mus musculus]	SD08136p [Drosophila melanogaster]	solute carrier family 22 member 7 [Danio rerio]	5.94529	3.32671	8.56388	2.57428	1.36417	0.558253	1
454_debris_c391	Unclassifiable EST	No hits found	No hits found	No hits found	No hits found	2.03963	1.41626	2.66299	1.8803	0.910965	0.832878	1
454_debris_c392	Unclassifiable EST	No hits found	No hits found	No hits found	No hits found	13.3433	9.94462	16.7419	1.68351	0.751475	0.663056	1
454_debris_c393	Unclassifiable EST	No hits found	No hits found	No hits found	No hits found	4.48433	1.1089	7.85976	7.08787	2.82535	0.258959	1
454_debris_c396	Unclassifiable EST	No hits found	No hits found	No hits found	No hits found	1.65935	0.630116	2.68858	4.26679	2.09315	0.672525	1
454_debris_c397	Unclassifiable EST	No hits found	No hits found	No hits found	No hits found	1.35708	0	2.71416	Inf	Inf	0.409182	1
454_debris_c398	Unclassifiable EST	No hits found	No hits found	No hits found	No hits found	21.3728	24.5967	18.1488	0.737856	-0.438589	0.701825	1
454_debris_c401	Brain-specific angiogenesis inhibitor 1-associated protein 2	No hits found	brain-specific angiogenesis inhibitor 1-associated protein 2 isoform a [Mus musculus]	CG32082 isoform D [Drosophila melanogaster]	brain-specific angiogenesis inhibitor 1-associated protein 2 [Danio rerio]	135.647	116.377	154.917	1.33116	0.412681	0.752508	1
454_debris_c402	Unclassifiable EST	No hits found	No hits found	No hits found	No hits found	8.89241	4.79853	12.9863	2.70631	1.43633	0.356725	1
454_debris_c403	Unclassifiable EST	No hits found	No hits found	No hits found	No hits found	0.617187	0	1.23437	Inf	Inf	0.723008	1
454_debris_c405	Fibrillin-3	PREDICTED: uncharacterized protein LOC100180679 [Ciona intestinalis]	latent transforming growth factor beta binding protein 2 isoform CRA_b [Mus musculus]	dumpy isoform X [Drosophila melanogaster]	fibrillin 4 [Danio rerio]	5.06483	0.630116	9.49955	15.0759	3.91417	0.360669	1
454_debris_c408	Putative RNA-binding protein Luc7-like 2	PREDICTED: putative RNA-binding protein Luc7-like 2-like isoform 1 [Ciona intestinalis]	putative RNA-binding protein Luc7-like 2 isoform 3 [Mus musculus]	CG7564 isoform A [Drosophila melanogaster]	LUC7-like [Danio rerio]	24.0056	25.8462	22.165	0.857573	-0.221669	0.821363	1
454_debris_c409	Inhibitor of Bruton tyrosine kinase	PREDICTED: inhibitor of Bruton tyrosine kinase [Ciona intestinalis]	unnamed protein product [Mus musculus]	CG8060 [Drosophila melanogaster]	No hits found	2.95839	2.60083	3.31595	1.27496	0.350453	0.977451	1
454_debris_c41	Low-density lipoprotein receptor-related protein 5	PREDICTED: uncharacterized protein LOC100185147 [Ciona intestinalis]	No hits found	No hits found	No hits found	626.615	647.313	605.917	0.936049	-0.0953439	0.896687	1
454_debris_c410	Unclassifiable EST	No hits found	No hits found	No hits found	No hits found	0.315058	0.630116	0	0	#NAME?	0.886435	1
454_debris_c411	Unclassifiable EST	No hits found	No hits found	No hits found	No hits found	3.19763	4.41081	1.98445	0.449907	-1.1523	0.631251	1
454_debris_c412	Unclassifiable EST	No hits found	No hits found	No hits found	No hits found	18.4533	24.4748	12.4318	0.507942	-0.977265	0.480572	1
454_debris_c415	Unclassifiable EST	No hits found	No hits found	No hits found	No hits found	0.665748	0	1.3315	Inf	Inf	0.708396	1
454_debris_c416	Neurofibromin	PREDICTED: neurofibromin partial [Ciona intestinalis]	neurofibromatosis 1 isoform CRA_b [Mus musculus]	neurofibromin 1 isoform F [Drosophila melanogaster]	PREDICTED: neurofibromin [Danio rerio]	17.9952	15.8366	20.1537	1.2726	0.347775	0.802194	1
454_debris_c417	Neuropeptides B/W receptor type 2	PREDICTED: somatostatin receptor type 2-like [Ciona intestinalis]	No hits found	No hits found	PREDICTED: c-C chemokine receptor type 5-like [Danio rerio]	1.18829	1.72361	0.652958	0.378831	-1.40037	0.890496	1
454_debris_c418	Unclassifiable EST	PREDICTED: P-selectin-like [Ciona intestinalis]	No hits found	No hits found	No hits found	16.5698	21.809	11.3305	0.519533	-0.944713	0.446931	1
454_debris_c42	Unclassifiable EST	PREDICTED: uncharacterized protein LOC100184772 [Ciona intestinalis]	No hits found	No hits found	No hits found	3.95736	6.55765	1.35708	0.206946	-2.27268	0.294224	1
454_debris_c422	Unclassifiable EST	No hits found	No hits found	No hits found	No hits found	40.0472	77.5285	2.56587	0.0330959	-4.91721	0.17516	1
454_debris_c423	Unclassifiable EST	No hits found	No hits found	No hits found	No hits found	9.85884	4.55613	15.1615	3.32772	1.73454	0.284882	1
454_debris_c426	Unclassifiable EST	PREDICTED: D-arabinitol dehydrogenase 1 [Ciona intestinalis]	No hits found	No hits found	No hits found	6.67638	10.7154	2.63741	0.246134	-2.02248	0.2623	1
454_debris_c428	Unclassifiable EST	No hits found	No hits found	No hits found	No hits found	25.4877	28.2663	22.7091	0.8034	-0.315809	0.712338	1
454_debris_c430	Unclassifiable EST	PREDICTED: uncharacterized protein LOC100179010 [Ciona intestinalis]	No hits found	No hits found	No hits found	5.47584	3.86106	7.09062	1.83644	0.876915	0.706079	1
454_debris_c431	Poly [ADP-ribose] polymerase 14	PREDICTED: poly [ADP-ribose] polymerase 14-like [Ciona intestinalis]	TCDD-inducible poly [ADP-ribose] polymerase [Mus musculus]	No hits found	LOC100148704 protein [Danio rerio]	41.1317	35.1667	47.0966	1.33924	0.421411	0.733229	1
454_debris_c433	Unclassifiable EST	No hits found	No hits found	No hits found	No hits found	121.102	130.549	111.655	0.85527	-0.225549	0.834948	1
454_debris_c434	SLIT and NTRK-like protein 4	PREDICTED: uncharacterized protein LOC100184369 [Ciona intestinalis]	SLIT and NTRK-like protein 2 precursor [Mus musculus]	No hits found	PREDICTED: sc:d0319 [Danio rerio]	1.01781	0	2.03562	Inf	Inf	0.537515	1
454_debris_c437	Unclassifiable EST	No hits found	No hits found	No hits found	No hits found	6.20337	6.69357	5.71316	0.853529	-0.228488	0.92644	1
454_debris_c44	RNA-binding protein 4	PREDICTED: zinc finger CCCH domain-containing protein 7A [Ciona intestinalis]	Rbm4 protein [Mus musculus]	lark isoform A [Drosophila melanogaster]	uncharacterized protein LOC402952 [Danio rerio]	11.6017	8.58392	14.6196	1.70313	0.768191	0.617415	1
454_debris_c440	Unclassifiable EST	PREDICTED: sodium-dependent glucose transporter 1 [Ciona intestinalis]	No hits found	No hits found	No hits found	3.40087	3.63406	3.16767	0.87166	-0.198163	0.922115	1
454_debris_c441	Spindle assembly abnormal protein 6 homolog	PREDICTED: spindle assembly abnormal protein 6 homolog [Ciona intestinalis]	unnamed protein product [Mus musculus]	No hits found	spindle assembly abnormal protein 6 homolog [Danio rerio]	5.34322	4.24877	6.43766	1.51518	0.599489	0.765266	1
454_debris_c446	Unclassifiable EST	No hits found	No hits found	No hits found	No hits found	5.79546	5.37308	6.21783	1.15722	0.210662	1	1
454_debris_c449	Unclassifiable EST	No hits found	No hits found	No hits found	No hits found	0.930184	0.554451	1.30592	2.35533	1.23593	0.942321	1
454_debris_c45	Glioma pathogenesis-related protein 1	PREDICTED: uncharacterized protein LOC100186797 [Ciona intestinalis]	unnamed protein product [Mus musculus]	No hits found	PREDICTED: peptidase inhibitor R3HDML [Danio rerio]	14.7813	19.1881	10.3745	0.540672	-0.887175	0.582247	1
454_debris_c451	Unclassifiable EST	No hits found	No hits found	No hits found	No hits found	2.86208	5.04563	0.678539	0.134481	-2.89453	0.310807	1
454_debris_c453	Unclassifiable EST	No hits found	No hits found	No hits found	No hits found	6.72109	10.1006	3.34153	0.330824	-1.59587	0.334964	1
454_debris_c454	Unclassifiable EST	No hits found	No hits found	No hits found	No hits found	4.21574	3.88116	4.55033	1.17241	0.229482	1	1
454_debris_c459	Unclassifiable EST	No hits found	No hits found	No hits found	No hits found	6.05534	1.66335	10.4473	6.28088	2.65097	0.491655	1
454_debris_c460	Unclassifiable EST	No hits found	No hits found	No hits found	No hits found	2.41482	2.21781	2.61183	1.17766	0.235928	1	1
454_debris_c463	Unclassifiable EST	No hits found	No hits found	No hits found	No hits found	22.8273	34.3189	11.3357	0.330305	-1.59813	0.229069	1
454_debris_c465	Unclassifiable EST	No hits found	No hits found	No hits found	No hits found	11.9547	15.5587	8.35057	0.536713	-0.897778	0.599687	1
454_debris_c466	Unclassifiable EST	No hits found	No hits found	No hits found	No hits found	8.29389	9.85355	6.73423	0.683432	-0.549131	0.697019	1
454_debris_c467	Unclassifiable EST	No hits found	No hits found	No hits found	No hits found	38.411	34.9351	41.8869	1.19899	0.261821	0.985362	1
454_debris_c468	E3 ubiquitin-protein ligase LRSAM1	zinc finger protein [Ciona intestinalis]	E3 ubiquitin-protein ligase LRSAM1 [Mus musculus]	No hits found	E3 ubiquitin-protein ligase LRSAM1 [Danio rerio]	1.71315	1.41626	2.01004	1.41926	0.505137	0.954747	1
454_debris_c471	Unclassifiable EST	No hits found	No hits found	No hits found	No hits found	0.770173	0.861807	0.678539	0.787345	-0.344932	1	1
454_debris_c472	Pyruvate kinase isozymes M1/M2	PREDICTED: pyruvate kinase isozymes M1/M2-like [Ciona intestinalis]	unnamed protein product [Mus musculus]	pyruvate kinase isoform B [Drosophila melanogaster]	Pkm2a protein [Danio rerio]	24.5027	31.3612	17.6442	0.56261	-0.829793	0.464446	1
454_debris_c475	Receptor-type tyrosine-protein phosphatase mu	PREDICTED: receptor-type tyrosine-protein phosphatase kappa [Ciona intestinalis]	protein tyrosine phosphatase receptor type M isoform CRA_a [Mus musculus]	domeless [Drosophila melanogaster]	protein tyrosine phosphatase receptor type M a precursor [Danio rerio]	18.1124	21.3256	14.8992	0.698655	-0.517347	0.729325	1
454_debris_c477	Unclassifiable EST	No hits found	No hits found	No hits found	No hits found	8.14945	1.97071	14.3282	7.27058	2.86207	0.109091	1
454_debris_c479	Sushi, von Willebrand factor type A, EGF and pentraxin	PREDICTED: sushi von Willebrand factor type A EGF and pentraxin domain-containing protein 1-like [Ciona intestinalis]	mCG115553 [Mus musculus]	RE38380p [Drosophila melanogaster]	complement factor H like 3 precursor [Danio rerio]	18.6153	21.0537	16.1769	0.768366	-0.380135	0.933016	1
454_debris_c481	Unclassifiable EST	No hits found	No hits found	No hits found	No hits found	102.919	114.615	91.2219	0.795898	-0.329345	0.702129	1
454_debris_c482	Unclassifiable EST	No hits found	No hits found	No hits found	No hits found	10.3979	14.036	6.75981	0.481605	-1.05408	0.712701	1
454_debris_c485	Pre-rRNA-processing protein TSR1 homolog	PREDICTED: pre-rRNA-processing protein TSR1 homolog [Ciona intestinalis]	TSR1 20S rRNA accumulation homolog (yeast) isoform CRA_a [Mus musculus]	RE60845p [Drosophila melanogaster]	pre-rRNA-processing protein TSR1 homolog [Danio rerio]	17.4173	16.2907	18.5438	1.13831	0.186893	0.963615	1
454_debris_c489	Unclassifiable EST	No hits found	No hits found	No hits found	No hits found	7.41052	5.67574	9.14529	1.61129	0.688221	0.718298	1
454_debris_c491	Unclassifiable EST	No hits found	No hits found	No hits found	No hits found	2.71416	0	5.42831	Inf	Inf	0.279203	1
454_debris_c492	Cell division control protein 6 homolog	PREDICTED: cell division control protein 6 homolog [Ciona intestinalis]	cell division control protein 6 homolog isoform b [Mus musculus]	Cdc6 [Drosophila melanogaster]	Zgc:174506 protein [Danio rerio]	45.8352	38.4781	53.1922	1.3824	0.467178	0.821518	1
454_debris_c495	Peroxisomal N(1)-acetyl-spermine/spermidine oxidase	PREDICTED: lysine-specific histone demethylase 1A-like [Ciona intestinalis]	Paox protein [Mus musculus]	CG6034 [Drosophila melanogaster]	uncharacterized protein LOC564675 [Danio rerio]	16.6995	19.8135	13.5855	0.685666	-0.544422	0.824584	1
454_debris_c496	Unclassifiable EST	PREDICTED: uncharacterized protein LOC100185794 [Ciona intestinalis]	No hits found	No hits found	No hits found	33.2783	29.5358	37.0208	1.25342	0.32587	0.743594	1
454_debris_c50	Rhodopsin	PREDICTED: pinopsin-like [Ciona intestinalis]	opsin [Mus musculus]	No hits found	extra-ocular rhodopsin [Danio rerio]	5.33328	2.60083	8.06573	3.10122	1.63283	0.467844	1
454_debris_c501	Unclassifiable EST	No hits found	No hits found	No hits found	No hits found	1.75622	2.27806	1.23437	0.541852	-0.884029	0.906815	1
454_debris_c503	Unclassifiable EST	No hits found	No hits found	No hits found	No hits found	17.1789	5.12599	29.2318	5.70267	2.51164	0.165434	1
454_debris_c51	Unclassifiable EST	No hits found	No hits found	No hits found	No hits found	10.9987	9.60645	12.391	1.28986	0.36722	0.824051	1
454_debris_c510	Erlin-2	PREDICTED: erlin-2 [Ciona intestinalis]	erlin-2 [Mus musculus]	No hits found	erlin-1 [Danio rerio]	34.5001	33.1692	35.8311	1.08025	0.111369	0.96979	1
454_debris_c513	Unclassifiable EST	No hits found	No hits found	No hits found	No hits found	0.554451	1.1089	0	0	#NAME?	0.710924	1
454_debris_c517	Otogelin	PREDICTED: uncharacterized protein LOC100177041 [Ciona intestinalis]	No hits found	No hits found	No hits found	4.20099	2.99925	5.40273	1.80136	0.849086	0.81909	1
454_debris_c519	Unclassifiable EST	PREDICTED: stAR-related lipid transfer protein 6-like [Ciona intestinalis]	StAR-related lipid transfer (START) domain containing 6 isoform CRA_b [Mus musculus]	No hits found	No hits found	10.549	15.5587	5.53929	0.356025	-1.48995	0.392546	1
454_debris_c52	Unclassifiable EST	No hits found	No hits found	No hits found	No hits found	8.4924	5.26191	11.7229	2.22788	1.15567	0.471601	1
454_debris_c521	Unclassifiable EST	No hits found	No hits found	No hits found	No hits found	4.99114	7.26813	2.71416	0.373433	-1.42108	0.425766	1
454_debris_c523	CAD protein	PREDICTED: CAD protein-like partial [Ciona intestinalis]	carbamoyl-phosphate synthetase 2 aspartate transcarbamylase and dihydroorotase isoform CRA_d [Mus musculus]	LP04725p [Drosophila melanogaster]	carbamoyl-phosphate synthetase 2 aspartate transcarbamylase and dihydroorotase [Danio rerio]	25.2802	20.1966	30.3638	1.50341	0.588243	0.709	1
454_debris_c524	Unclassifiable EST	No hits found	No hits found	No hits found	No hits found	675.447	639.733	711.162	1.11165	0.152708	0.89915	1
454_debris_c525	Unclassifiable EST	No hits found	No hits found	No hits found	No hits found	0.277226	0.554451	0	0	#NAME?	0.89597	1
454_debris_c527	Unclassifiable EST	No hits found	No hits found	No hits found	No hits found	15.0373	13.9155	16.1592	1.16124	0.215662	0.79216	1
454_debris_c528	Unclassifiable EST	No hits found	No hits found	No hits found	No hits found	8.79386	7.71141	9.87631	1.28074	0.356978	0.839632	1
454_debris_c53	Unclassifiable EST	No hits found	No hits found	No hits found	No hits found	100.942	103.68	98.2041	0.947183	-0.0782844	0.999841	1
454_debris_c532	Unclassifiable EST	No hits found	No hits found	No hits found	No hits found	19.4465	30.251	8.64194	0.285674	-1.80756	0.13922	1
454_debris_c534	Unclassifiable EST	No hits found	No hits found	No hits found	No hits found	16.1819	24.4976	7.86628	0.321105	-1.63888	0.187573	1
454_debris_c536	Unclassifiable EST	No hits found	No hits found	No hits found	No hits found	22.8894	25.812	19.9668	0.773544	-0.370444	0.847463	1
454_debris_c537	Unclassifiable EST	No hits found	No hits found	No hits found	No hits found	9.28367	2.21781	16.3495	7.37194	2.88204	0.417519	1
454_debris_c54	MYCBP-associated protein	PREDICTED: MYCBP-associated protein-like [Ciona intestinalis]	MYCBP associated protein [Mus musculus]	No hits found	No hits found	7.8374	7.71141	7.9634	1.03268	0.0463903	1	1
454_debris_c541	Mitogen-activated protein kinase 15	PREDICTED: putative serine/threonine-protein kinase C05D10.2-like [Ciona intestinalis]	mitogen-activated protein kinase 15 [Mus musculus]	extracellularly regulated kinase 7 isoform C [Drosophila melanogaster]	mitogen-activated protein kinase 15 [Danio rerio]	13.5012	7.49512	19.5072	2.60266	1.37998	0.3741	1
454_debris_c548	Zinc finger protein 597	zinc finger protein [Ciona intestinalis]	KRAB zinc finger protein [Mus musculus]	adult enhancer factor 1 isoform B [Drosophila melanogaster]	Wu:fb97d07 [Danio rerio]	0.315058	0.630116	0	0	#NAME?	0.886435	1
454_debris_c554	Unclassifiable EST	No hits found	No hits found	No hits found	No hits found	1.07244	1.49192	0.652958	0.437662	-1.19211	0.895815	1
454_debris_c556	Rab-like protein 2B	PREDICTED: rab-like protein 2A-like [Ciona intestinalis]	RAB member of RAS oncogene family-like 2A isoform CRA_a [Mus musculus]	ran isoform A [Drosophila melanogaster]	rab-like protein 2B [Danio rerio]	5.21828	5.11058	5.32599	1.04215	0.0595616	0.994551	1
454_debris_c557	Unclassifiable EST	No hits found	No hits found	No hits found	No hits found	10.6612	9.39017	11.9323	1.27072	0.34565	0.923913	1
454_debris_c558	Unclassifiable EST	No hits found	No hits found	No hits found	No hits found	2.7413	2.21781	3.26479	1.47208	0.557857	0.97954	1
454_debris_c560	Unclassifiable EST	PREDICTED: uncharacterized protein LOC100177933 [Ciona intestinalis]	No hits found	No hits found	No hits found	33.5081	24.4962	42.5199	1.73577	0.795577	0.506703	1
454_debris_c562	Unclassifiable EST	No hits found	No hits found	No hits found	No hits found	155.793	165.894	145.692	0.878228	-0.187333	0.772539	1
454_debris_c563	Cathepsin K	PREDICTED: cathepsin L1-like [Ciona intestinalis]	cathepsin L-like 3 precursor [Mus musculus]	cysteine proteinase-1 precursor [Drosophila melanogaster]	cathepsin L 1 a precursor [Danio rerio]	950.676	1126.22	775.132	0.68826	-0.538974	0.475374	1
454_debris_c567	Unclassifiable EST	No hits found	No hits found	No hits found	No hits found	14.2469	12.4048	16.0889	1.29699	0.375168	0.916771	1
454_debris_c568	Unclassifiable EST	No hits found	No hits found	No hits found	No hits found	28664.2	30731.9	26596.6	0.865439	-0.208496	0.895327	1
454_debris_c569	Unclassifiable EST	No hits found	No hits found	No hits found	No hits found	17.1285	23.9016	10.3554	0.433251	-1.20672	0.30219	1
454_debris_c57	Condensin-2 complex subunit G2	PREDICTED: condensin-2 complex subunit G2-like [Ciona intestinalis]	Non-SMC condensin II complex subunit G2 [Mus musculus]	No hits found	No hits found	14.0382	11.8149	16.2615	1.37636	0.460856	0.752252	1
454_debris_c570	Unclassifiable EST	PREDICTED: alpha-aminoadipic semialdehyde dehydrogenase [Ciona intestinalis]	No hits found	No hits found	No hits found	19.7312	23.2856	16.1769	0.694719	-0.525499	0.805493	1
454_debris_c571	Unclassifiable EST	No hits found	No hits found	No hits found	No hits found	19.3079	11.4365	27.1793	2.37653	1.24885	0.362289	1
454_debris_c572	Unclassifiable EST	No hits found	No hits found	No hits found	No hits found	9.05901	9.74839	8.36963	0.858566	-0.219999	0.983122	1
454_debris_c574	Trehalase	PREDICTED: CDP-diacylglycerol--glycerol-3-phosphate 3-phosphatidyltransferase mitochondrial-like isoform 1 [Ciona intestinalis]	Treh protein [Mus musculus]	trehalase [Drosophila melanogaster]	PREDICTED: trehalase [Danio rerio]	80.8182	76.4237	85.2127	1.115	0.157048	0.835588	1
454_debris_c575	Unclassifiable EST	No hits found	No hits found	No hits found	No hits found	2.55074	3.76999	1.3315	0.353183	-1.50151	0.666617	1
454_debris_c578	Unclassifiable EST	No hits found	No hits found	No hits found	No hits found	3.4135	2.83252	3.99449	1.41023	0.495927	0.879319	1
454_debris_c579	Unclassifiable EST	No hits found	No hits found	No hits found	No hits found	7.86836	3.88116	11.8556	3.05464	1.611	0.510532	1
454_debris_c584	Propionyl-CoA carboxylase alpha chain, mitochondrial	PREDICTED: propionyl-CoA carboxylase alpha chain mitochondrial isoform 2 [Ciona intestinalis]	propionyl CoA-carboxylase alpha-subunit [Mus musculus]	No hits found	propionyl-CoA carboxylase alpha chain mitochondrial [Danio rerio]	122.785	129.736	115.835	0.892851	-0.163508	0.805667	1
454_debris_c585	Hemicentin-1	PREDICTED: SCO-spondin [Ciona intestinalis]	hemicentin 1 precursor [Mus musculus]	Semaphorin-5c isoform A [Drosophila melanogaster]	hemicentin-1 precursor [Danio rerio]	112.508	119.979	105.037	0.875457	-0.191892	0.816287	1
454_debris_c587	Unclassifiable EST	No hits found	No hits found	No hits found	No hits found	2133.01	1875.26	2390.76	1.27489	0.350375	0.627783	1
454_debris_c588	Unclassifiable EST	No hits found	No hits found	No hits found	No hits found	5.92105	6.15453	5.68758	0.924129	-0.113834	0.92671	1
454_debris_c59	Unclassifiable EST	No hits found	No hits found	No hits found	No hits found	2.52802	1.66335	3.3927	2.03967	1.02834	0.865612	1
454_debris_c590	Unclassifiable EST	No hits found	No hits found	No hits found	No hits found	9.20524	13.0845	5.32599	0.407046	-1.29674	0.379018	1
454_debris_c595	Unclassifiable EST	complement factor B-3 precursor [Ciona intestinalis]	No hits found	No hits found	No hits found	5.56391	4.4001	6.72771	1.52899	0.612577	0.704066	1
454_debris_c599	Unclassifiable EST	PREDICTED: uncharacterized protein LOC100184915 [Ciona intestinalis]	No hits found	Adh transcription factor 1 isoform A [Drosophila melanogaster]	PREDICTED: hypothetical protein LOC100334256 [Danio rerio]	1.00502	0	2.01004	Inf	Inf	0.540627	1
454_debris_c6	Unclassifiable EST	No hits found	No hits found	No hits found	No hits found	15.5401	13.2405	17.8397	1.34736	0.430133	0.801375	1
454_debris_c600	Unclassifiable EST	No hits found	No hits found	No hits found	No hits found	10.715	11.4566	9.97344	0.870537	-0.200022	0.788262	1
454_debris_c605	Unclassifiable EST	PREDICTED: uncharacterized protein LOC100184346 [Ciona intestinalis]	No hits found	No hits found	No hits found	12.5653	14.0775	11.053	0.785153	-0.348955	0.8852	1
454_debris_c608	Unclassifiable EST	No hits found	No hits found	No hits found	No hits found	9.68193	4.74297	14.6209	3.08265	1.62417	0.381905	1
454_debris_c609	Unclassifiable EST	No hits found	No hits found	No hits found	No hits found	2.60756	1.97071	3.24441	1.64632	0.719241	0.863077	1
454_debris_c61	Unclassifiable EST	No hits found	No hits found	No hits found	No hits found	2.25218	0	4.50437	Inf	Inf	0.194994	1
454_debris_c612	Unclassifiable EST	No hits found	No hits found	No hits found	No hits found	11.3955	9.45043	13.3405	1.41163	0.497367	0.780639	1
454_debris_c62	Unclassifiable EST	No hits found	No hits found	No hits found	No hits found	7.95133	10.7709	5.13174	0.476444	-1.06962	0.564566	1
454_debris_c621	Unclassifiable EST	No hits found	No hits found	No hits found	No hits found	5633.9	7373.01	3894.79	0.52825	-0.920708	0.373311	1
454_debris_c632	Unclassifiable EST	No hits found	No hits found	No hits found	No hits found	22.3435	30.3233	14.3638	0.473687	-1.07799	0.367729	1
454_debris_c635	Ficolin-3	PREDICTED: ficolin-1-like [Ciona intestinalis]	unnamed protein product [Mus musculus]	scabrous isoform A [Drosophila melanogaster]	angiopoietin-related protein 1 precursor [Danio rerio]	36.4716	49.02	23.9231	0.488028	-1.03496	0.326347	1
454_debris_c636	Sorting nexin-14	PREDICTED: sorting nexin-14-like [Ciona intestinalis]	sorting nexin-14 [Mus musculus]	No hits found	sorting nexin-14 [Danio rerio]	81.1647	85.4737	76.8556	0.899173	-0.15333	0.797089	1
454_debris_c638	Unclassifiable EST	No hits found	No hits found	No hits found	No hits found	2.27876	4.00168	0.555835	0.138901	-2.84788	0.498454	1
454_debris_c64	Unclassifiable EST	No hits found	No hits found	No hits found	No hits found	1.27165	1.89035	0.652958	0.345417	-1.53359	0.759901	1
454_debris_c640	Protein KIAA0317	PREDICTED: protein KIAA0317 homolog [Ciona intestinalis]	1110018G07Rik protein partial [Mus musculus]	AT17882p [Drosophila melanogaster]	PREDICTED: protein KIAA0317-like [Danio rerio]	5.48724	4.96996	6.00453	1.20816	0.272816	1	1
454_debris_c641	Unclassifiable EST	No hits found	No hits found	No hits found	No hits found	42.2146	52.2743	32.1549	0.615118	-0.701065	0.483793	1
454_debris_c644	Monocarboxylate transporter 14	PREDICTED: monocarboxylate transporter 1-like [Ciona intestinalis]	monocarboxylate transporter 14 [Mus musculus]	CG13907 [Drosophila melanogaster]	solute carrier family 16 (monocarboxylic acid transporters) member 9a [Danio rerio]	18.6986	21.9356	15.4616	0.704861	-0.504588	0.620538	1
454_debris_c646	Unclassifiable EST	No hits found	No hits found	No hits found	No hits found	23.7919	27.6053	19.9785	0.723719	-0.466499	0.793027	1
454_debris_c649	Unclassifiable EST	No hits found	No hits found	No hits found	No hits found	25.8859	26.623	25.1488	0.944629	-0.0821798	0.930166	1
454_debris_c654	Unclassifiable EST	No hits found	No hits found	No hits found	No hits found	225.245	195.982	254.509	1.29864	0.377	0.783733	1
454_debris_c657	Guanine nucleotide-binding protein G(I)/G(S)/G(O) subunit gamma-7	PREDICTED: guanine nucleotide-binding protein G(I)/G(S)/G(O) subunit gamma-7-like [Ciona intestinalis]	guanine nucleotide-binding protein G(I)/G(S)/G(O) subunit gamma-5 precursor [Mus musculus]	G protein gamma30A isoform I [Drosophila melanogaster]	guanine nucleotide-binding protein G(I)/G(S)/G(O) subunit gamma-7 [Danio rerio]	6.42019	7.53998	5.30041	0.702974	-0.508457	0.851797	1
454_debris_c664	Unclassifiable EST	No hits found	No hits found	No hits found	No hits found	20.8072	17.0969	24.5176	1.43404	0.520083	0.732474	1
454_debris_c671	Unclassifiable EST	No hits found	No hits found	No hits found	No hits found	5.02776	6.59781	3.45772	0.52407	-0.932167	0.765292	1
454_debris_c681	Cathepsin L2	PREDICTED: cathepsin L1-like [Ciona intestinalis]	unnamed protein product [Mus musculus]	cathepsin L-like cysteine proteinase (EC 3.4.22.-) CP1 [similarity] - fruit fly (Drosophila melanogaster) (fragment)	cathepsin L.1 precursor [Danio rerio]	58.9066	64.4702	53.343	0.827404	-0.273336	0.717501	1
454_debris_c683	Unclassifiable EST	No hits found	No hits found	No hits found	No hits found	3.04824	5.41794	0.678539	0.125239	-2.99724	0.334425	1
454_debris_c685	60S ribosomal protein L29	PREDICTED: 60S ribosomal protein L29-like isoform 1 [Ciona intestinalis]	mCG142394 [Mus musculus]	ribosomal protein L29 isoform A [Drosophila melanogaster]	60S ribosomal protein L29 [Danio rerio]	8.26652	10.5285	6.00453	0.570311	-0.81018	0.677969	1
454_debris_c695	Unclassifiable EST	No hits found	No hits found	No hits found	No hits found	1.8239	1.66335	1.98445	1.19304	0.254647	1	1
454_debris_c699	E3 ubiquitin-protein ligase TRIM36	No hits found	No hits found	No hits found	Zgc:136688 protein [Danio rerio]	7.43854	3.23094	11.6461	3.60457	1.84983	0.318334	1
454_debris_c7	Mesencephalic astrocyte-derived neurotrophic factor	PREDICTED: mesencephalic astrocyte-derived neurotrophic factor [Ciona intestinalis]	Armet protein [Mus musculus]	mesencephalic astrocyte-derived neurotrophic factor [Drosophila melanogaster]	mesencephalic astrocyte-derived neurotrophic factor precursor [Danio rerio]	337.299	272.88	401.719	1.47215	0.557921	0.588185	1
454_debris_c70	Neuronal cell adhesion molecule	PREDICTED: neuronal cell adhesion molecule [Ciona intestinalis]	neurofascin isoform 1 precursor [Mus musculus]	LD28757p [Drosophila melanogaster]	neural cell adhesion molecule L1-like protein precursor [Danio rerio]	9.75489	13.2204	6.28937	0.475732	-1.07178	0.520462	1
454_debris_c703	Aldehyde dehydrogenase family 3 member B1	PREDICTED: fatty aldehyde dehydrogenase-like [Ciona intestinalis]	unnamed protein product [Mus musculus]	MIP27310p [Drosophila melanogaster]	PREDICTED: fatty aldehyde dehydrogenase-like [Danio rerio]	24.4614	26.0177	22.9051	0.880368	-0.183821	0.823653	1
454_debris_c704	Unclassifiable EST	No hits found	No hits found	No hits found	No hits found	59.7143	58.3518	61.0767	1.0467	0.0658441	0.983846	1
454_debris_c709	Dynein heavy chain 1, axonemal	PREDICTED: dynein heavy chain 3 axonemal-like [Ciona intestinalis]	mCG3819 [Mus musculus]	dynein heavy chain at 36C [Drosophila melanogaster]	PREDICTED: dynein heavy chain 3 axonemal [Danio rerio]	18.8018	6.29515	31.3085	4.97343	2.31424	0.152439	1
454_debris_c71	Tenascin-X	No hits found	mCG134590 isoform CRA_c [Mus musculus]	tenascin accessory isoform H [Drosophila melanogaster]	PREDICTED: teneurin-1 [Danio rerio]	3.81841	6.27974	1.35708	0.216104	-2.2102	0.408979	1
454_debris_c710	Unclassifiable EST	PREDICTED: nebulin-like [Ciona intestinalis]	No hits found	No hits found	No hits found	21.1754	22.3849	19.9659	0.891937	-0.164986	0.841794	1
454_debris_c711	Unclassifiable EST	No hits found	No hits found	No hits found	No hits found	5.40388	4.80323	6.00453	1.2501	0.322047	0.91944	1
454_debris_c715	Granulins	PREDICTED: granulins-like [Ciona intestinalis]	unnamed protein product [Mus musculus]	No hits found	Grnb protein [Danio rerio]	5.07052	6.77394	3.36711	0.497069	-1.00848	0.610029	1
454_debris_c718	Fibrocystin-L	PREDICTED: fibrocystin-L-like [Ciona intestinalis]	fibrocystin-L precursor [Mus musculus]	No hits found	fibrocystin-L isoform 2 precursor [Danio rerio]	8.88173	2.21781	15.5456	7.00947	2.80931	0.121793	1
454_debris_c72	Unclassifiable EST	PREDICTED: uncharacterized oxidoreductase YrbE-like [Ciona intestinalis]	No hits found	No hits found	No hits found	13.6853	15.4382	11.9323	0.772907	-0.371633	0.762727	1
454_debris_c723	Beta-galactosidase	No hits found	beta-galactosidase precursor [Mus musculus]	beta galactosidase isoform B [Drosophila melanogaster]	Galactosidase beta 1-like [Danio rerio]	14.3308	19.2899	9.37164	0.485832	-1.04147	0.406414	1
454_debris_c729	Uncharacterized protein C4orf40	No hits found	No hits found	No hits found	No hits found	15.043	10.7154	19.3707	1.80775	0.854193	0.566122	1
454_debris_c73	Unclassifiable EST	No hits found	No hits found	No hits found	No hits found	1.23299	1.1089	1.35708	1.2238	0.291371	1	1
454_debris_c731	Unclassifiable EST	No hits found	No hits found	No hits found	No hits found	8.48628	9.13838	7.83418	0.857283	-0.222156	0.928445	1
454_debris_c737	Serine/threonine-protein kinase PAK 6	PREDICTED: serine/threonine-protein kinase/endoribonuclease IRE1-like [Ciona intestinalis]	unnamed protein product [Mus musculus]	Inositol-requiring enzyme-1 [Drosophila melanogaster]	PREDICTED: serine/threonine-protein kinase PAK 6-like [Danio rerio]	31.2609	43.0488	19.473	0.452346	-1.1445	0.445251	1
454_debris_c743	Unclassifiable EST	No hits found	No hits found	No hits found	No hits found	5.61588	5.20165	6.03011	1.15927	0.213214	1	1
454_debris_c745	Elongation factor 1-gamma	PREDICTED: elongation factor 1-gamma-like [Ciona intestinalis]	unnamed protein product [Mus musculus]	RE15368p [Drosophila melanogaster]	uncharacterized protein LOC100037382 [Danio rerio]	244.18	337.764	150.595	0.445858	-1.16534	0.212724	1
454_debris_c748	Unclassifiable EST	No hits found	No hits found	No hits found	No hits found	1.69348	3.38697	0	0	#NAME?	0.287133	1
454_debris_c751	Fibrillin-2	PREDICTED: uncharacterized protein LOC100182237 [Ciona intestinalis]	sushi von Willebrand factor type A EGF and pentraxin domain-containing protein 1 precursor [Mus musculus]	dumpy isoform J [Drosophila melanogaster]	notch homolog 2 [Danio rerio]	4.30776	2.58542	6.03011	2.33235	1.22179	0.522114	1
454_debris_c763	Ketohexokinase	PREDICTED: ketohexokinase [Ciona intestinalis]	ketohexokinase isoform CRA_b [Mus musculus]	CG7328 [Drosophila melanogaster]	ketohexokinase [Danio rerio]	11.1201	2.99925	19.2409	6.41525	2.6815	0.315109	1
454_debris_c765	Unclassifiable EST	No hits found	No hits found	No hits found	No hits found	0.430903	0.861807	0	0	#NAME?	0.860082	1
454_debris_c766	Unclassifiable EST	PREDICTED: uncharacterized protein LOC100182044 [Ciona intestinalis]	No hits found	No hits found	No hits found	22.4053	10.4944	34.3163	3.26997	1.70928	0.333158	1
454_debris_c767	Unclassifiable EST	No hits found	No hits found	No hits found	No hits found	1.3315	0	2.66299	Inf	Inf	0.414062	1
454_debris_c77	FERM domain-containing protein 4A	PREDICTED: uncharacterized protein LOC100175529 [Ciona intestinalis]	unnamed protein product [Mus musculus]	No hits found	FERM domain-containing protein 4A [Danio rerio]	3.43993	3.07961	3.80025	1.234	0.303344	0.985937	1
454_debris_c774	Unclassifiable EST	No hits found	No hits found	No hits found	No hits found	5.72911	5.04093	6.41728	1.27303	0.348272	0.93145	1
454_debris_c778	Unclassifiable EST	No hits found	No hits found	No hits found	No hits found	6.22126	6.70898	5.73354	0.854606	-0.226668	0.861191	1
454_debris_c779	Unclassifiable EST	No hits found	No hits found	No hits found	No hits found	18.6823	21.1213	16.2432	0.769046	-0.378858	0.841728	1
454_debris_c780	Unclassifiable EST	No hits found	No hits found	No hits found	No hits found	6.46532	5.9831	6.94753	1.16119	0.215608	0.938609	1
454_debris_c787	UPF0551 protein C8orf38, mitochondrial	No hits found	mCG5105 isoform CRA_a [Mus musculus]	CG15738 [Drosophila melanogaster]	LOC569692 protein [Danio rerio]	30.2688	30.62	29.9177	0.977065	-0.033474	0.998776	1
454_debris_c788	Unclassifiable EST	No hits found	No hits found	No hits found	No hits found	23.9817	12.581	35.3824	2.81238	1.49179	0.26772	1
454_debris_c79	Unclassifiable EST	No hits found	No hits found	No hits found	No hits found	7.08844	12.9425	1.23437	0.0953737	-3.39026	0.266923	1
454_debris_c790	UDP-GlcNAc:betaGal beta-1,3-N-acetylglucosaminyltransferase 4	PREDICTED: uncharacterized protein LOC101243166 [Ciona intestinalis]	UDP-GlcNAc:betaGal beta-1 3-N-acetylglucosaminyltransferase 4 [Mus musculus]	CG3038 [Drosophila melanogaster]	Unknown (protein for MGC:198302) [Danio rerio]	4.9855	6.04805	3.92295	0.64863	-0.624532	0.83779	1
454_debris_c791	Unclassifiable EST	No hits found	No hits found	No hits found	No hits found	966.799	1514.8	418.799	0.276472	-1.8548	0.48166	1
454_debris_c792	S phase cyclin A-associated protein in the endoplasmic reticulum	PREDICTED: S phase cyclin A-associated protein in the endoplasmic reticulum [Ciona intestinalis]	unnamed protein product [Mus musculus]	No hits found	S phase cyclin A-associated protein in the endoplasmic reticulum [Danio rerio]	8.48101	13.963	2.999	0.214782	-2.21906	0.194111	1
454_debris_c793	Tetratricopeptide repeat protein 28	PREDICTED: tetratricopeptide repeat protein 28-like [Ciona intestinalis]	tetratricopeptide repeat protein 28 [Mus musculus]	CG43163 isoform D [Drosophila melanogaster]	PREDICTED: tetratricopeptide repeat protein 28-like [Danio rerio]	13.1538	16.3663	9.94133	0.607425	-0.719221	0.521925	1
454_debris_c795	Unclassifiable EST	No hits found	No hits found	No hits found	No hits found	4.18669	1.1089	7.26448	6.55105	2.71173	0.321861	1
454_debris_c8	Glutamate--cysteine ligase catalytic subunit	PREDICTED: glutamate--cysteine ligase catalytic subunit-like [Ciona intestinalis]	unnamed protein product [Mus musculus]	gamma-glutamylcysteine synthetase [Drosophila melanogaster]	Glutamate-cysteine ligase catalytic subunit [Danio rerio]	53.7425	55.3941	52.0908	0.940368	-0.0887025	0.955156	1
454_debris_c801	Unclassifiable EST	No hits found	No hits found	No hits found	No hits found	1003.74	873.253	1134.23	1.29886	0.377245	0.714686	1
454_debris_c805	Nucleolar MIF4G domain-containing protein 1	PREDICTED: nucleolar MIF4G domain-containing protein 1 [Ciona intestinalis]	mCG122632 [Mus musculus]	CG9004 [Drosophila melanogaster]	nucleolar MIF4G domain-containing protein 1 [Danio rerio]	35.1096	35.7118	34.5074	0.966276	-0.0494933	0.92913	1
454_debris_c809	Neurobeachin	PREDICTED: neurobeachin [Ciona intestinalis]	unnamed protein product [Mus musculus]	A-kinase anchor protein DAKAP550 [Drosophila melanogaster]	PREDICTED: neurobeachin-like [Danio rerio]	23.7015	11.1245	36.2786	3.26115	1.70538	0.187418	1
454_debris_c81	Fibrocystin-L	PREDICTED: fibrocystin-L-like [Ciona intestinalis]	fibrocystin-L precursor [Mus musculus]	No hits found	polycystic kidney and hepatic disease 1 (autosomal recessive)-like 1 precursor [Danio rerio]	10.1489	8.85112	11.4467	1.29325	0.370999	0.926261	1
454_debris_c812	Tumor necrosis factor receptor superfamily member 1B	No hits found	unnamed protein product [Mus musculus]	No hits found	Ngfrl protein [Danio rerio]	5.6697	7.66186	3.67754	0.47998	-1.05895	0.539624	1
454_debris_c818	Unclassifiable EST	No hits found	No hits found	No hits found	No hits found	4.67291	4.6472	4.69861	1.01106	0.0158725	1	1
454_debris_c819	Proto-oncogene tyrosine-protein kinase Yes	PREDICTED: LOW QUALITY PROTEIN: protein MON2 homolog [Ciona intestinalis]	unnamed protein product [Mus musculus]	Dsrc41 [Drosophila melanogaster]	tyrosine-protein kinase yes [Danio rerio]	98.2139	102.389	94.0388	0.918445	-0.122734	0.851265	1
454_debris_c82	Unclassifiable EST	No hits found	No hits found	No hits found	No hits found	2.23638	2.58542	1.88733	0.729991	-0.45405	1	1
454_debris_c829	Ribosomal protein S6 kinase alpha-1	PREDICTED: ribosomal protein S6 kinase alpha-3 [Ciona intestinalis]	ribosomal protein S6 kinase alpha-3 [Mus musculus]	ribosomal protein S6 kinase II isoform A [Drosophila melanogaster]	PREDICTED: ribosomal protein S6 kinase alpha-2-like [Danio rerio]	22.7259	19.2189	26.2328	1.36495	0.448844	0.788427	1
454_debris_c831	Nesprin-1	PREDICTED: nesprin-1 [Ciona intestinalis]	enaptin165 short isoform [Mus musculus]	Muscle-specific protein 300 isoform B [Drosophila melanogaster]	novel protein similar to vertebrate spectrin repeat containing nuclear envelope 1 (SYNE1) [Danio rerio]	7.49523	4.43561	10.5549	2.37957	1.2507	0.602921	1
454_debris_c832	1,4-alpha-glucan-branching enzyme	PREDICTED: 1 4-alpha-glucan-branching enzyme [Ciona intestinalis]	glucan (1 4-alpha-) branching enzyme 1 isoform CRA_b [Mus musculus]	CG33138 isoform A [Drosophila melanogaster]	No hits found	16.5512	16.3757	16.7267	1.02144	0.0305992	0.996282	1
454_debris_c84	Unclassifiable EST	No hits found	No hits found	No hits found	No hits found	6.27148	5.98779	6.55516	1.09475	0.130606	1	1
454_debris_c840	Unclassifiable EST	No hits found	No hits found	No hits found	No hits found	3.60116	2.60083	4.60149	1.76924	0.823131	0.795811	1
454_debris_c843	Unclassifiable EST	No hits found	No hits found	No hits found	No hits found	56.5029	47.9251	65.0807	1.35797	0.441447	0.790685	1
454_debris_c844	Unclassifiable EST	PREDICTED: uncharacterized protein LOC100185915 [Ciona intestinalis]	No hits found	No hits found	No hits found	8.6526	12.4189	4.88634	0.393461	-1.34571	0.477859	1
454_debris_c856	Formin-1	PREDICTED: formin-2-like [Ciona intestinalis]	formin 2 [Mus musculus]	cappuccino isoform G [Drosophila melanogaster]	No hits found	12.0056	13.4628	10.5483	0.783516	-0.351965	0.839661	1
454_debris_c86	Unclassifiable EST	No hits found	No hits found	No hits found	No hits found	1.92971	1.41626	2.44317	1.72509	0.786669	0.838394	1
454_debris_c866	Unclassifiable EST	No hits found	No hits found	No hits found	No hits found	11.9677	1.66335	22.272	13.3898	3.74307	0.0585168	1
454_debris_c868	Unclassifiable EST	No hits found	No hits found	No hits found	No hits found	1.7133	2.21781	1.20879	0.54504	-0.875566	0.800318	1
454_debris_c87	Unclassifiable EST	No hits found	No hits found	No hits found	No hits found	0.326479	0	0.652958	Inf	Inf	0.91271	1
454_debris_c874	Trefoil factor 3	PREDICTED: macrophage mannose receptor 1-like [Ciona intestinalis]	No hits found	No hits found	No hits found	67.6836	58.6076	76.7596	1.30972	0.38926	0.704424	1
454_debris_c88	Unclassifiable EST	No hits found	No hits found	No hits found	No hits found	4.37548	6.13912	2.61183	0.42544	-1.23297	0.58316	1
454_debris_c883	Transmembrane protein C9orf5	PREDICTED: transmembrane protein 245-like [Ciona intestinalis]	RIKEN cDNA D730040F13 isoform CRA_a [Mus musculus]	CG2698 isoform E [Drosophila melanogaster]	No hits found	5.76985	7.57079	3.96891	0.52424	-0.931701	0.581803	1
454_debris_c887	TATA-binding protein-associated factor 172	PREDICTED: TATA-binding protein-associated factor 172-like [Ciona intestinalis]	TBP-associated factor 170 [Mus musculus]	MIP08622p1 [Drosophila melanogaster]	No hits found	38.0535	24.0885	52.0185	2.15948	1.11068	0.367454	1
454_debris_c889	Cellular nucleic acid-binding protein	PREDICTED: DNA-binding protein HEXBP isoform 1 [Ciona intestinalis]	unnamed protein product [Mus musculus]	CG3800 isoform A [Drosophila melanogaster]	Zinc finger protein 9 [Danio rerio]	154.755	202.744	106.765	0.526603	-0.925213	0.296335	1
454_debris_c892	Unclassifiable EST	No hits found	No hits found	No hits found	No hits found	0.770173	0.861807	0.678539	0.787345	-0.344932	1	1
454_debris_c893	Unclassifiable EST	No hits found	No hits found	No hits found	No hits found	1.15816	1.66335	0.652958	0.392555	-1.34903	0.771374	1
454_debris_c896	Unclassifiable EST	No hits found	No hits found	No hits found	No hits found	6.53012	7.08129	5.97895	0.84433	-0.244121	0.926135	1
454_debris_c898	Unclassifiable EST	No hits found	No hits found	No hits found	No hits found	11.238	11.4164	11.0595	0.968737	-0.0458234	0.9776	1
454_debris_c905	CLIP-associating protein 1	PREDICTED: CLIP-associating protein 1 partial [Ciona intestinalis]	mKIAA0622 protein [Mus musculus]	microtubule associated-protein [Drosophila melanogaster]	CLIP-associating protein 1 [Danio rerio]	52.3886	34.0719	70.7053	2.07518	1.05324	0.264161	1
454_debris_c906	Unclassifiable EST	No hits found	No hits found	No hits found	No hits found	9.18528	12.2039	6.16667	0.505303	-0.984779	0.622202	1
454_debris_c908	Unclassifiable EST	No hits found	No hits found	No hits found	No hits found	2.97272	2.29347	3.65196	1.59233	0.671139	0.889017	1
454_debris_c909	Unclassifiable EST	PREDICTED: uncharacterized protein LOC100184451 isoform 2 [Ciona intestinalis]	No hits found	No hits found	No hits found	37.9983	55.4611	20.5356	0.370271	-1.43335	0.247528	1
454_debris_c910	Unclassifiable EST	No hits found	No hits found	No hits found	No hits found	55.9688	47.4048	64.5327	1.36131	0.444997	0.766127	1
454_debris_c912	Unclassifiable EST	No hits found	No hits found	No hits found	No hits found	0.979437	0	1.95887	Inf	Inf	0.54697	1
454_debris_c916	Unclassifiable EST	PREDICTED: uncharacterized protein LOC100181498 [Ciona intestinalis]	No hits found	No hits found	No hits found	2.28726	0.554451	4.02007	7.25054	2.85809	0.479796	1
454_debris_c917	Solute carrier family 22 member 15	PREDICTED: solute carrier family 22 member 15-like [Ciona intestinalis]	No hits found	No hits found	No hits found	5.26754	7.96921	2.56587	0.321973	-1.63499	0.382102	1
454_debris_c921	Unclassifiable EST	PREDICTED: uncharacterized protein LOC100177167 [Ciona intestinalis]	No hits found	No hits found	No hits found	10.7008	8.76005	12.6416	1.4431	0.529172	0.826092	1
454_debris_c923	Unclassifiable EST	No hits found	No hits found	No hits found	No hits found	7.97226	8.95623	6.98829	0.780271	-0.357953	0.927523	1
454_debris_c924	Unclassifiable EST	No hits found	No hits found	No hits found	No hits found	5.41106	6.93128	3.89085	0.561346	-0.833037	0.784693	1
454_debris_c928	Pre-rRNA-processing protein TSR1 homolog	PREDICTED: pre-rRNA-processing protein TSR1 homolog [Ciona intestinalis]	Tsr1 protein [Mus musculus]	No hits found	pre-rRNA-processing protein TSR1 homolog [Danio rerio]	10.2773	12.5655	7.98898	0.635785	-0.65339	0.56669	1
454_debris_c94	Unclassifiable EST	No hits found	No hits found	No hits found	No hits found	51.8953	52.4464	51.3443	0.978987	-0.0306378	0.905487	1
454_debris_c96	Catalase	PREDICTED: catalase-like [Ciona intestinalis]	unnamed protein product [Mus musculus]	catalase [Drosophila melanogaster]	catalase [Danio rerio]	110.556	119.754	101.358	0.846385	-0.240614	0.796989	1
454_debris_c97	Unclassifiable EST	No hits found	No hits found	No hits found	No hits found	10.5387	6.77995	14.2974	2.10878	1.07641	0.519162	1
454_debris_c98	Unclassifiable EST	No hits found	No hits found	No hits found	No hits found	6.32127	5.35768	7.28486	1.3597	0.443294	0.863406	1
454_debris_c99	Unclassifiable EST	No hits found	No hits found	No hits found	No hits found	0.277226	0.554451	0	0	#NAME?	0.89597	1
454_debris_rep_c1004	Unclassifiable EST	No hits found	No hits found	No hits found	No hits found	114.528	119.057	110	0.923926	-0.114151	0.920948	1
454_debris_rep_c1012	Unclassifiable EST	No hits found	hypothetical protein 2 (rRNA external transcribed spacer) - mouse	No hits found	No hits found	111371	72740.9	150001	2.06213	1.04413	0.209672	1
454_debris_rep_c1015	Cytochrome c oxidase subunit 1	cytochrome oxidase subunit I [Ciona intestinalis]	cytochrome oxidase subunit 1 [Mus musculus domesticus]	cytochrome oxidase subunit 1 [Drosophila melanogaster]	cytochrome oxidase subunit 1 partial (mitochondrion) [Danio rerio]	86.8129	69.8165	103.809	1.48689	0.572298	0.50084	1
454_debris_rep_c1019	Unclassifiable EST	PREDICTED: uncharacterized protein LOC100179854 [Ciona intestinalis]	No hits found	No hits found	No hits found	133.463	83.4582	183.467	2.19831	1.1364	0.391528	1
454_debris_rep_c1021	Elongation factor 2	PREDICTED: elongation factor 2-like [Ciona intestinalis]	unnamed protein product [Mus musculus]	elongation factor 2b isoform A [Drosophila melanogaster]	eukaryotic translation elongation factor 2b [Danio rerio]	102.24	151.072	53.409	0.353534	-1.50008	0.104878	1
454_debris_rep_c1061	60S ribosomal protein L12	PREDICTED: 60S ribosomal protein L12 [Ciona intestinalis]	unnamed protein product [Mus musculus]	ribosomal protein L12 isoform A [Drosophila melanogaster]	60S ribosomal protein L12 [Danio rerio]	738.276	824.339	652.213	0.791196	-0.337894	0.734513	1
454_debris_rep_c1062	Unclassifiable EST	No hits found	hypothetical protein 2 (rRNA external transcribed spacer) - mouse	No hits found	No hits found	11053.2	3984.5	18121.8	4.54808	2.18526	0.0195288	1
454_debris_rep_c1072	40S ribosomal protein SA	PREDICTED: 40S ribosomal protein SA-like [Ciona intestinalis]	laminin receptor [Mus musculus]	stubarista isoform A [Drosophila melanogaster]	40S ribosomal protein SA [Danio rerio]	3183.94	3521.48	2846.4	0.808297	-0.307042	0.786561	1
454_debris_rep_c1074	Unclassifiable EST	No hits found	No hits found	No hits found	No hits found	685.495	422.352	948.637	2.24608	1.16741	0.345048	1
454_debris_rep_c1089	Sodium/potassium-transporting ATPase subunit beta-2	PREDICTED: sodium/potassium-transporting ATPase subunit beta-1 [Ciona intestinalis]	sodium/potassium-transporting ATPase subunit beta-2 [Mus musculus]	No hits found	ATPase Na+/K+ transporting beta 2b polypeptide [Danio rerio]	81.8779	95.1532	68.6026	0.72097	-0.471988	0.604474	1
454_debris_rep_c1092	40S ribosomal protein S7	PREDICTED: 40S ribosomal protein S7 isoform 1 [Ciona intestinalis]	mCG116065 [Mus musculus]	ribosomal protein S7 isoform A [Drosophila melanogaster]	40S ribosomal protein S7 [Danio rerio]	1241.83	1678.72	804.943	0.479497	-1.0604	0.26428	1
454_debris_rep_c1099	Tubulin alpha-3E chain	PREDICTED: tubulin alpha-1A chain isoform 2 [Ciona intestinalis]	unnamed protein product [Mus musculus]	alpha tubulin 84B partial [Drosophila melanogaster]	tubulin alpha 1 like 2 [Danio rerio]	570.998	810.116	331.881	0.409671	-1.28746	0.152097	1
454_debris_rep_c1115	Unclassifiable EST	No hits found	No hits found	No hits found	No hits found	57.3885	56.4574	58.3196	1.03298	0.0468168	0.817731	1
454_debris_rep_c1119	Unclassifiable EST	No hits found	No hits found	No hits found	No hits found	2977.18	2009.27	3945.09	1.96345	0.97339	0.360945	1
454_debris_rep_c1130	Unclassifiable EST	No hits found	hypothetical protein 2 (rRNA external transcribed spacer) - mouse	No hits found	No hits found	114894	67306.7	162481	2.41404	1.27145	0.131443	1
454_debris_rep_c1145	Keratin-associated protein 5-9	putative Cd-metallothionein [Ciona intestinalis]	No hits found	No hits found	No hits found	16.8637	18.3477	15.3796	0.838231	-0.254581	0.835111	1
454_debris_rep_c1164	Unclassifiable EST	No hits found	No hits found	No hits found	No hits found	699.148	902.945	495.351	0.548595	-0.866187	0.314897	1
454_debris_rep_c1168	Calmodulin	PREDICTED: calmodulin-A-like [Ciona intestinalis]	calmodulin [Mus musculus]	AT15141p [Drosophila melanogaster]	calmodulin 3a [Danio rerio]	328.398	429.799	226.997	0.528147	-0.920989	0.291241	1
454_debris_rep_c1171	Unclassifiable EST	No hits found	No hits found	No hits found	No hits found	15.0491	16.0791	14.0191	0.871883	-0.197793	0.777212	1
454_debris_rep_c1179	Unclassifiable EST	No hits found	No hits found	No hits found	No hits found	693.164	954.746	431.583	0.45204	-1.14548	0.294718	1
454_debris_rep_c1182	Unclassifiable EST	No hits found	No hits found	No hits found	No hits found	3.60956	4.55613	2.66299	0.584486	-0.77476	0.81576	1
454_debris_rep_c1184	Unclassifiable EST	No hits found	No hits found	No hits found	No hits found	3.71577	4.74297	2.68858	0.566855	-0.818948	0.663786	1
454_debris_rep_c1203	Unclassifiable EST	No hits found	No hits found	No hits found	No hits found	1158.66	1354.45	962.863	0.710888	-0.492306	0.510225	1
454_debris_rep_c1211	Unclassifiable EST	No hits found	No hits found	No hits found	No hits found	7.65922	5.97239	9.34606	1.56488	0.64605	0.684997	1
454_debris_rep_c1214	Unclassifiable EST	No hits found	No hits found	No hits found	No hits found	14.0803	8.97164	19.189	2.13885	1.09683	0.394127	1
454_debris_rep_c1215	Chymotrypsin-like protease CTRL-1	PREDICTED: cationic trypsin-like [Ciona intestinalis]	chymotrypsin-like precursor [Mus musculus]	trypsin-delta [Drosophila melanogaster]	novel protein containing trypsin domains [Danio rerio]	59.8687	11.316	108.421	9.58122	3.26021	0.295092	1
454_debris_rep_c1255	Unclassifiable EST	No hits found	No hits found	No hits found	No hits found	288.698	374.495	202.901	0.541801	-0.884166	0.378517	1
454_debris_rep_c1270	Unclassifiable EST	No hits found	No hits found	No hits found	No hits found	122.742	116.485	128.999	1.10743	0.147214	0.868678	1
454_debris_rep_c1287	Unclassifiable EST	PREDICTED: annexin A5 [Ciona intestinalis]	No hits found	No hits found	No hits found	115.438	149.686	81.1896	0.542398	-0.882576	0.506926	1
454_debris_rep_c1304	Unclassifiable EST	No hits found	No hits found	No hits found	No hits found	12.1144	14.9594	9.26932	0.61963	-0.690521	0.615382	1
454_debris_rep_c1306	Unclassifiable EST	No hits found	No hits found	No hits found	No hits found	2.71129	3.38697	2.03562	0.601015	-0.734528	0.804905	1
454_debris_rep_c1308	Cathepsin D	PREDICTED: cathepsin D-like [Ciona intestinalis]	unnamed protein product [Mus musculus]	cathD [Drosophila melanogaster]	uncharacterized protein LOC336746 precursor [Danio rerio]	358.63	334.936	382.324	1.14148	0.190909	0.819055	1
454_debris_rep_c1311	Unclassifiable EST	No hits found	No hits found	No hits found	No hits found	1.60872	0.554451	2.66299	4.80293	2.26392	0.678098	1
454_debris_rep_c1312	Unclassifiable EST	No hits found	No hits found	No hits found	No hits found	2.89636	1.41626	4.37646	3.09016	1.62768	0.55889	1
454_debris_rep_c1319	Unclassifiable EST	No hits found	No hits found	No hits found	No hits found	274.645	279.217	270.072	0.967249	-0.0480402	0.990063	1
454_debris_rep_c1327	Unclassifiable EST	No hits found	No hits found	No hits found	No hits found	11.9676	12.6814	11.2538	0.887426	-0.172302	0.883332	1
454_debris_rep_c1329	Unclassifiable EST	No hits found	No hits found	No hits found	No hits found	97.0378	167.576	26.4994	0.158133	-2.66079	0.326601	1
454_debris_rep_c1343	Unclassifiable EST	No hits found	No hits found	No hits found	No hits found	17.3824	16.1239	18.641	1.15611	0.209275	0.886997	1
454_debris_rep_c1345	Heat shock protein HSP 90-alpha	PREDICTED: heat shock protein HSP 90-beta [Ciona intestinalis]	heat shock-like protein [Mus musculus]	heat shock protein 83 isoform A [Drosophila melanogaster]	heat shock protein HSP 90-alpha [Danio rerio]	127.555	180.593	74.5179	0.41263	-1.27708	0.170646	1
454_debris_rep_c1346	Unclassifiable EST	No hits found	No hits found	No hits found	No hits found	74.9097	130.38	19.4396	0.149099	-2.74565	0.446488	1
454_debris_rep_c1350	Unclassifiable EST	No hits found	No hits found	No hits found	No hits found	39.2031	35.533	42.8732	1.20657	0.270917	0.716486	1
454_debris_rep_c1351	40S ribosomal protein S13	PREDICTED: hematopoietic prostaglandin D synthase-like [Ciona intestinalis]	mCG123365 isoform CRA_b [Mus musculus]	ribosomal protein S17 [Drosophila melanogaster]	40S ribosomal protein S13 [Danio rerio]	383.162	575.87	190.453	0.330722	-1.59631	0.0846606	1
454_debris_rep_c1352	Unclassifiable EST	No hits found	No hits found	No hits found	No hits found	8.22678	5.66503	10.7885	1.90441	0.929343	0.552288	1
454_debris_rep_c1357	Brain-specific angiogenesis inhibitor 3	PREDICTED: uncharacterized protein LOC100175335 [Ciona intestinalis]	mCG1049288 [Mus musculus]	No hits found	Zgc:165536 protein [Danio rerio]	43859.7	31687.2	56032.1	1.76829	0.822353	0.31204	1
454_debris_rep_c1372	Unclassifiable EST	No hits found	No hits found	No hits found	No hits found	7.32536	14.6507	0	0	#NAME?	0.183796	1
454_debris_rep_c1373	40S ribosomal protein S21	PREDICTED: 40S ribosomal protein S21 [Ciona intestinalis]	40S ribosomal protein S21 [Mus musculus]	Chain V Structure Of The D. Melanogaster 40s Ribosomal Proteins	40S ribosomal protein S21 [Danio rerio]	4.50274	7.02103	1.98445	0.282644	-1.82294	0.380263	1
454_debris_rep_c1374	Unclassifiable EST	No hits found	No hits found	No hits found	No hits found	4.08902	2.92359	5.25445	1.79726	0.845799	0.821602	1
454_debris_rep_c1382	Unclassifiable EST	No hits found	No hits found	No hits found	No hits found	356.579	458.176	254.981	0.556513	-0.845513	0.602528	1
454_debris_rep_c1393	Unclassifiable EST	No hits found	No hits found	No hits found	No hits found	10.377	9.97407	10.7799	1.08079	0.112088	0.914957	1
454_debris_rep_c1395	Unclassifiable EST	No hits found	No hits found	No hits found	No hits found	7.73958	4.00168	11.4775	2.86817	1.52013	0.311422	1
454_debris_rep_c1402	Unclassifiable EST	PREDICTED: mRNA turnover protein 4 homolog [Ciona intestinalis]	No hits found	ribosomal protein LP0-like [Drosophila melanogaster]	mRNA turnover protein 4 homolog [Danio rerio]	5.42892	6.15923	4.69861	0.762857	-0.390515	0.780368	1
454_debris_rep_c1408	Tubulin beta-3 chain	PREDICTED: tubulin beta chain [Ciona intestinalis]	unnamed protein product [Mus musculus]	beta-Tubulin at 97EF isoform C [Drosophila melanogaster]	uncharacterized protein LOC641565 [Danio rerio]	1144.77	330.018	1959.52	5.93763	2.56989	0.00944302	1
454_debris_rep_c1410	Keratin-associated protein 5-9	No hits found	No hits found	No hits found	No hits found	142.642	84.2149	201.069	2.38757	1.25554	0.354328	1
454_debris_rep_c1419	Unclassifiable EST	No hits found	No hits found	No hits found	No hits found	0.33927	0	0.678539	Inf	Inf	0.909618	1
454_debris_rep_c1441	40S ribosomal protein S6	PREDICTED: 40S ribosomal protein S6-like [Ciona intestinalis]	mCG6542 isoform CRA_d [Mus musculus]	ribosomal protein S6 isoform A [Drosophila melanogaster]	Zgc:92237 [Danio rerio]	6602.44	7778.75	5426.14	0.69756	-0.519611	0.655711	1
454_debris_rep_c1442	Unclassifiable EST	No hits found	No hits found	No hits found	No hits found	10.657	12.2133	9.10065	0.745143	-0.42441	0.737246	1
454_debris_rep_c1443	Unclassifiable EST	No hits found	No hits found	No hits found	No hits found	18.1459	20.8763	15.4156	0.738428	-0.437471	0.729267	1
454_debris_rep_c1447	Unclassifiable EST	No hits found	No hits found	No hits found	No hits found	12.34	3.69432	20.9857	5.68052	2.50602	0.0803524	1
454_debris_rep_c1450	Unclassifiable EST	No hits found	No hits found	No hits found	No hits found	8.18729	10.5439	5.83066	0.552988	-0.854681	0.631426	1
454_debris_rep_c1452	Unclassifiable EST	No hits found	No hits found	No hits found	No hits found	0.277226	0.554451	0	0	#NAME?	0.89597	1
454_debris_rep_c1455	Unclassifiable EST	No hits found	No hits found	No hits found	No hits found	241.725	182.838	300.612	1.64414	0.717334	0.438845	1
454_debris_rep_c1464	Unclassifiable EST	No hits found	No hits found	No hits found	No hits found	2.50244	1.66335	3.34153	2.00891	1.00641	0.866443	1
454_debris_rep_c1468	Unclassifiable EST	No hits found	No hits found	No hits found	No hits found	42970.8	30410.2	55531.4	1.82608	0.868747	0.264066	1
454_debris_rep_c1477	Unclassifiable EST	No hits found	No hits found	No hits found	No hits found	26.5672	27.9127	25.2217	0.903592	-0.146256	0.829878	1
454_debris_rep_c1481	Unclassifiable EST	No hits found	No hits found	No hits found	No hits found	3.11963	1.66335	4.57591	2.75101	1.45996	0.690377	1
454_debris_rep_c1484	Unclassifiable EST	No hits found	No hits found	No hits found	No hits found	0.33927	0	0.678539	Inf	Inf	0.909618	1
454_debris_rep_c1486	Unclassifiable EST	No hits found	No hits found	No hits found	No hits found	11.107	8.55781	13.6562	1.59576	0.674241	0.572116	1
454_debris_rep_c1491	Unclassifiable EST	No hits found	No hits found	No hits found	No hits found	22.129	20.751	23.5069	1.13281	0.179901	0.984243	1
454_debris_rep_c1501	Neutral cholesterol ester hydrolase 1	PREDICTED: arylacetamide deacetylase [Ciona intestinalis]	uncharacterized protein LOC433597 [Mus musculus]	No hits found	Aadacl4 protein [Danio rerio]	5.49096	5.60477	5.37715	0.959388	-0.0598144	0.925672	1
454_debris_rep_c1504	Unclassifiable EST	PREDICTED: thiosulfate sulfurtransferase/rhodanese-like domain-containing protein 1-like [Ciona intestinalis]	No hits found	No hits found	PREDICTED: thiosulfate sulfurtransferase/rhodanese-like domain-containing protein 1-like [Danio rerio]	270.285	398.296	142.274	0.357208	-1.48517	0.425646	1
454_debris_rep_c1514	Unclassifiable EST	No hits found	No hits found	No hits found	No hits found	34.1731	26.8205	41.5257	1.54828	0.630667	0.670739	1
454_debris_rep_c1531	Unclassifiable EST	No hits found	No hits found	No hits found	No hits found	2.93335	2.52516	3.34153	1.32329	0.404135	0.977684	1
454_debris_rep_c1535	Unclassifiable EST	No hits found	No hits found	No hits found	No hits found	39.3658	50.2655	28.4661	0.566315	-0.820323	0.414711	1
454_debris_rep_c1540	Elongation factor 1-alpha 1	PREDICTED: elongation factor 1-alpha [Ciona intestinalis]	unnamed protein product [Mus musculus]	GM14559p [Drosophila melanogaster]	eukaryotic translation elongation factor 1 alpha 1-like [Danio rerio]	4903.18	4786.84	5019.53	1.04861	0.0684777	0.896768	1
454_debris_rep_c1542	Iron-sulfur cluster assembly enzyme ISCU, mitochondrial	PREDICTED: iron-sulfur cluster assembly enzyme ISCU mitochondrial-like [Ciona intestinalis]	Chain A Solution Structure Of Iron-Sulfur Cluster Protein U (Iscu)	CG9836 [Drosophila melanogaster]	Zgc:110331 [Danio rerio]	32.335	31.664	33.006	1.04238	0.0598863	0.890532	1
454_debris_rep_c1546	Unclassifiable EST	No hits found	No hits found	No hits found	No hits found	10.6414	10.5285	10.7543	1.02144	0.0306113	0.963652	1
454_debris_rep_c1551	60S ribosomal protein L17	PREDICTED: 60S ribosomal protein L17-like [Ciona intestinalis]	Rpl17 protein [Mus musculus]	ribosomal protein L17 isoform D [Drosophila melanogaster]	60S ribosomal protein L17 [Danio rerio]	29.1213	38.9742	19.2683	0.494387	-1.01629	0.525457	1
454_debris_rep_c1553	Unclassifiable EST	No hits found	No hits found	No hits found	No hits found	22.3044	24.515	20.0938	0.819656	-0.28691	0.900393	1
454_debris_rep_c1555	Unclassifiable EST	No hits found	No hits found	No hits found	No hits found	2.43118	4.18382	0.678539	0.162182	-2.62432	0.382192	1
454_debris_rep_c1567	Protein FAM26E	No hits found	unnamed protein product [Mus musculus]	No hits found	PREDICTED: protein FAM26E-like [Danio rerio]	414.585	316.058	513.111	1.62347	0.699082	0.478511	1
454_debris_rep_c1577	Unclassifiable EST	No hits found	No hits found	No hits found	No hits found	1.87908	3.07961	0.678539	0.220333	-2.18225	0.536944	1
454_debris_rep_c1581	Unclassifiable EST	No hits found	No hits found	No hits found	No hits found	7.04356	7.40405	6.68307	0.902623	-0.147805	0.927011	1
454_debris_rep_c1583	Unclassifiable EST	PREDICTED: THAP domain-containing protein 1 A-like [Ciona intestinalis]	No hits found	No hits found	Zgc:153292 protein [Danio rerio]	3.62304	4.00168	3.24441	0.810762	-0.302649	1	1
454_debris_rep_c1594	Unclassifiable EST	No hits found	No hits found	No hits found	No hits found	31.2101	24.9255	37.4947	1.50427	0.589064	0.731812	1
454_debris_rep_c1595	Receptor expression-enhancing protein 5	PREDICTED: receptor expression-enhancing protein 5-like isoform 3 [Ciona intestinalis]	receptor expression-enhancing protein 5 [Mus musculus]	MIP06274p [Drosophila melanogaster]	receptor expression-enhancing protein 5 [Danio rerio]	60.4631	58.3471	62.579	1.07253	0.101018	0.967881	1
454_debris_rep_c1596	Heat shock cognate 71 kDa protein	PREDICTED: heat shock cognate 71 kDa protein [Ciona intestinalis]	mCG5074 isoform CRA_a [Mus musculus]	RH04426p [Drosophila melanogaster]	heat shock cognate 70 kDa protein [Danio rerio]	502.585	652.594	352.577	0.54027	-0.888248	0.331737	1
454_debris_rep_c1598	Unclassifiable EST	No hits found	No hits found	No hits found	No hits found	2.1281	1.1089	3.14729	2.8382	1.50498	0.741539	1
454_debris_rep_c1599	EF-hand domain-containing family member C2	EFHC2 protein [Ciona intestinalis]	unnamed protein product [Mus musculus]	EFHC1 homologue 2 [Drosophila melanogaster]	RecName: Full=EF-hand domain-containing family member C2	78.6326	69.2601	88.0052	1.27065	0.345565	0.755195	1
454_debris_rep_c1606	ADP/ATP translocase 4	PREDICTED: ADP/ATP translocase 3-like [Ciona intestinalis]	adenine nucleotide translocase-1 [Mus musculus]	stress-sensitive B isoform C [Drosophila melanogaster]	ADP/ATP translocase 2 [Danio rerio]	15017.2	9978.07	20056.3	2.01004	1.00723	0.321129	1
454_debris_rep_c1610	Unclassifiable EST	No hits found	No hits found	No hits found	No hits found	4.15355	3.63406	4.67303	1.2859	0.362774	0.991339	1
454_debris_rep_c1611	Unclassifiable EST	No hits found	No hits found	No hits found	No hits found	19.6094	24.529	14.6898	0.598874	-0.739675	0.866145	1
454_debris_rep_c1613	Unclassifiable EST	No hits found	No hits found	No hits found	No hits found	16.2302	15.151	17.3095	1.14247	0.192151	0.996843	1
454_debris_rep_c1614	Unclassifiable EST	No hits found	No hits found	No hits found	No hits found	10.7511	10.1716	11.3305	1.11393	0.155665	1	1
454_debris_rep_c1633	Cytochrome c oxidase subunit 1	cytochrome oxidase subunit I [Ciona intestinalis]	cytochrome oxidase subunit 1 [Mus musculus domesticus]	cytochrome oxidase subunit 1 [Drosophila melanogaster]	cytochrome oxidase subunit 1 partial (mitochondrion) [Danio rerio]	3.90244	1.72361	6.08127	3.52821	1.81894	0.427751	1
454_debris_rep_c1636	Myosin regulatory light chain 2, ventricular/cardiac muscle isoform	PREDICTED: myosin regulatory light chain smooth muscle-like isoform 3 [Ciona intestinalis]	myosin light chain 2 [Mus musculus]	spaghetti squash [Drosophila melanogaster]	myosin light polypeptide 2b regulatory cardiac slow [Danio rerio]	167.225	205.376	129.073	0.628472	-0.670079	0.40359	1
454_debris_rep_c1637	Ras-related protein Rab-5B	PREDICTED: ras-related protein Rab-5C-like [Ciona intestinalis]	Chain A Gppnhp-Bound Rab5c G55q Mutant Gtpase	Rab5 isoform E [Drosophila melanogaster]	RAB5A member RAS oncogene family [Danio rerio]	24.6333	21.2639	28.0026	1.31691	0.397154	0.735151	1
454_debris_rep_c1640	Unclassifiable EST	No hits found	No hits found	No hits found	No hits found	41229.4	40329.2	42129.7	1.04465	0.0630137	0.872676	1
454_debris_rep_c1643	Unclassifiable EST	No hits found	No hits found	No hits found	No hits found	17.5933	29.5311	5.65548	0.191509	-2.38451	0.134429	1
454_debris_rep_c1649	Unclassifiable EST	No hits found	No hits found	No hits found	No hits found	0.708129	1.41626	0	0	#NAME?	0.665041	1
454_debris_rep_c1651	Unclassifiable EST	No hits found	No hits found	No hits found	No hits found	8.14944	9.71293	6.58594	0.678059	-0.560516	0.653401	1
454_debris_rep_c1656	Unclassifiable EST	No hits found	No hits found	No hits found	No hits found	33.0764	36.8087	29.3441	0.797206	-0.326976	0.701398	1
454_debris_rep_c1659	Histone H4	histone h4 [Ciona intestinalis]	histone H4 [Mus musculus]	histone H4 [Drosophila melanogaster]	histone 1 H4 like [Danio rerio]	79.5827	54.993	104.172	1.89428	0.921652	0.427223	1
454_debris_rep_c1665	Translation factor GUF1, mitochondrial	No hits found	mCG10523 isoform CRA_b [Mus musculus]	waclaw [Drosophila melanogaster]	PREDICTED: translation factor GUF1 mitochondrial [Danio rerio]	10.5641	11.0984	10.0298	0.903718	-0.146055	0.929146	1
454_debris_rep_c1666	Unclassifiable EST	No hits found	No hits found	No hits found	No hits found	1.27151	0.630116	1.91291	3.03581	1.60208	0.80166	1
454_debris_rep_c1667	Unclassifiable EST	No hits found	No hits found	No hits found	No hits found	10.019	5.05032	14.9877	2.96767	1.56933	0.354192	1
454_debris_rep_c1673	Unclassifiable EST	No hits found	No hits found	No hits found	No hits found	1.32462	1.97071	0.678539	0.344312	-1.53821	0.754818	1
454_debris_rep_c1675	Unclassifiable EST	No hits found	No hits found	No hits found	No hits found	20.2701	37.6383	2.90188	0.0770992	-3.69714	0.235451	1
454_debris_rep_c1676	Tubulin beta-2C chain	PREDICTED: tubulin beta chain [Ciona intestinalis]	mCG20287 [Mus musculus]	beta-Tubulin at 56D isoform B [Drosophila melanogaster]	Zgc:55461 [Danio rerio]	165.55	52.8938	278.207	5.25973	2.39499	0.209453	1
454_debris_rep_c1683	Unclassifiable EST	No hits found	No hits found	No hits found	No hits found	3.11894	2.21781	4.02007	1.81263	0.858088	0.885653	1
454_debris_rep_c1689	Unclassifiable EST	No hits found	No hits found	No hits found	No hits found	18.1995	18.3524	18.0465	0.983331	-0.0242509	0.995976	1
454_debris_rep_c1693	Retinol dehydrogenase 13	PREDICTED: retinol dehydrogenase 14-like [Ciona intestinalis]	unnamed protein product [Mus musculus]	FI07747p [Drosophila melanogaster]	retinol dehydrogenase 12-like [Danio rerio]	19.0251	24.4963	13.5539	0.553303	-0.853859	0.418625	1
454_debris_rep_c1706	Unclassifiable EST	No hits found	No hits found	No hits found	No hits found	16.1279	12.4992	19.7565	1.58062	0.660489	0.552863	1
454_debris_rep_c1709	Tubulin alpha-1A chain	PREDICTED: tubulin alpha chain testis-specific-like [Ciona intestinalis]	unnamed protein product [Mus musculus]	alpha-Tubulin at 84D [Drosophila melanogaster]	Tuba8l4 protein [Danio rerio]	337.87	250.781	424.958	1.69454	0.760896	0.526502	1
454_debris_rep_c1710	Unclassifiable EST	No hits found	No hits found	No hits found	No hits found	4.7728	3.70973	5.83586	1.57312	0.653632	0.838426	1
454_debris_rep_c1715	Unclassifiable EST	No hits found	No hits found	No hits found	No hits found	1.57226	1.1089	2.03562	1.8357	0.876333	0.958067	1
454_debris_rep_c1740	Unclassifiable EST	No hits found	No hits found	No hits found	No hits found	8.93501	8.04488	9.82515	1.22129	0.288409	0.962727	1
454_debris_rep_c1741	Unclassifiable EST	No hits found	No hits found	No hits found	No hits found	8.3631	8.10983	8.61636	1.06246	0.0874059	1	1
454_debris_rep_c1742	Zinc finger protein 91	zinc finger protein [Ciona intestinalis]	Zinc finger protein 317 [Mus musculus]	RT01137p [Drosophila melanogaster]	PREDICTED: zinc finger protein 629 [Danio rerio]	9.27663	8.04957	10.5037	1.30488	0.383912	0.911745	1
454_debris_rep_c1743	Unclassifiable EST	No hits found	No hits found	No hits found	No hits found	19.4517	19.7781	19.1253	0.966993	-0.0484227	0.930262	1
454_debris_rep_c1744	Unclassifiable EST	No hits found	No hits found	No hits found	No hits found	0.277226	0.554451	0	0	#NAME?	0.89597	1
454_debris_rep_c1747	Unclassifiable EST	No hits found	No hits found	No hits found	No hits found	16.7299	17.6098	15.8501	0.90007	-0.151891	0.969898	1
454_debris_rep_c1752	Unclassifiable EST	No hits found	No hits found	No hits found	No hits found	37.3176	38.6079	36.0272	0.933154	-0.099813	0.872303	1
454_debris_rep_c1755	Malate dehydrogenase, mitochondrial	PREDICTED: malate dehydrogenase mitochondrial-like [Ciona intestinalis]	unnamed protein product [Mus musculus]	malate dehydrogenase 2 [Drosophila melanogaster]	malate dehydrogenase mitochondrial [Danio rerio]	254.854	328.693	181.015	0.55071	-0.860636	0.415755	1
454_debris_rep_c1756	Hemicentin-1	PREDICTED: uncharacterized protein LOC101242719 [Ciona intestinalis]	Spon1 protein [Mus musculus]	No hits found	spondin-1 precursor [Danio rerio]	262.975	283.461	242.49	0.855463	-0.225222	0.779766	1
454_debris_rep_c1765	Tubulin beta-2C chain	PREDICTED: tubulin beta chain [Ciona intestinalis]	Tubb5 protein partial [Mus musculus]	beta-1 tubulin [Drosophila melanogaster]	PREDICTED: tubulin beta-6 chain-like [Danio rerio]	318.993	142.652	495.333	3.47232	1.7959	0.265754	1
454_debris_rep_c1778	Unclassifiable EST	No hits found	No hits found	No hits found	No hits found	178.082	201.555	154.609	0.767084	-0.382544	0.638931	1
454_debris_rep_c1782	Unclassifiable EST	No hits found	No hits found	No hits found	No hits found	1.10944	0.861807	1.35708	1.57469	0.655068	0.933175	1
454_debris_rep_c1784	Unclassifiable EST	No hits found	No hits found	No hits found	No hits found	1.71398	2.12204	1.30592	0.615406	-0.70039	0.907694	1
454_debris_rep_c1785	Unclassifiable EST	No hits found	No hits found	No hits found	No hits found	5.89257	5.83177	5.95336	1.02085	0.0297717	0.997846	1
454_debris_rep_c1792	Unclassifiable EST	No hits found	No hits found	No hits found	No hits found	0.930184	0.554451	1.30592	2.35533	1.23593	0.942321	1
454_debris_rep_c1796	Unclassifiable EST	No hits found	No hits found	No hits found	No hits found	2.6985	3.38697	2.01004	0.593462	-0.752773	0.805265	1
454_debris_rep_c1803	Unclassifiable EST	No hits found	No hits found	No hits found	No hits found	70.9048	57.5704	84.2392	1.46324	0.549165	0.536013	1
454_debris_rep_c1805	Unclassifiable EST	No hits found	No hits found	No hits found	No hits found	37.0936	42.988	31.1993	0.725769	-0.462418	0.664732	1
454_debris_rep_c1835	Unclassifiable EST	No hits found	No hits found	No hits found	No hits found	21.5458	23.4617	19.6299	0.83668	-0.257252	0.839532	1
454_debris_rep_c1844	Unclassifiable EST	No hits found	No hits found	No hits found	No hits found	1.25803	1.18457	1.3315	1.12404	0.168688	1	1
454_debris_rep_c1846	Unclassifiable EST	No hits found	No hits found	No hits found	No hits found	4.73167	4.18852	5.27482	1.25935	0.332684	0.996632	1
454_debris_rep_c1847	Protein PIEZO2	PREDICTED: piezo-type mechanosensitive ion channel component 2-like [Ciona intestinalis]	unnamed protein product [Mus musculus]	CG42617 partial [Drosophila melanogaster]	PREDICTED: protein PIEZO1 [Danio rerio]	7.64713	8.83102	6.46324	0.731879	-0.450323	0.751322	1
454_debris_rep_c1851	Unclassifiable EST	No hits found	No hits found	No hits found	No hits found	10.0926	13.1662	7.01908	0.533114	-0.907483	0.508349	1
454_debris_rep_c1854	60S ribosomal protein L10	PREDICTED: LOW QUALITY PROTEIN: 60S ribosomal protein L10-like [Ciona intestinalis]	60S ribosomal protein L10 [Mus musculus]	LD24589p partial [Drosophila melanogaster]	60S ribosomal protein L10 [Danio rerio]	672.381	631.027	713.735	1.13107	0.177686	0.70043	1
454_debris_rep_c1870	Actin, cytoplasmic 2	actin [Ciona intestinalis]	unnamed protein product [Mus musculus]	actin 5C isoform B [Drosophila melanogaster]	Bactin1 protein [Danio rerio]	0.277226	0.554451	0	0	#NAME?	0.89597	1
454_debris_rep_c1873	Unclassifiable EST	No hits found	No hits found	No hits found	No hits found	0.430903	0.861807	0	0	#NAME?	0.860082	1
454_debris_rep_c1888	Unclassifiable EST	No hits found	No hits found	No hits found	No hits found	0.277918	0	0.555835	Inf	Inf	0.924953	1
454_debris_rep_c1895	Unclassifiable EST	No hits found	No hits found	No hits found	No hits found	1.6518	1.41626	1.88733	1.33262	0.414264	0.956163	1
454_debris_rep_c1896	Unclassifiable EST	No hits found	No hits found	No hits found	No hits found	9.53321	9.06741	9.99902	1.10274	0.141096	1	1
454_debris_rep_c1898	Heat shock cognate 71 kDa protein	PREDICTED: heat shock cognate 71 kDa protein [Ciona intestinalis]	unnamed protein product [Mus musculus]	RH04426p [Drosophila melanogaster]	heat shock cognate 71 kDa protein [Danio rerio]	986.816	1102.51	871.12	0.790123	-0.339851	0.770541	1
454_debris_rep_c1899	Myosin-7	PREDICTED: myosin-4 [Ciona intestinalis]	Myh7 protein [Mus musculus]	myosin heavy chain isoform B [Drosophila melanogaster]	myosin-7 [Danio rerio]	41220.1	32050.7	50389.5	1.57218	0.652766	0.404982	1
454_debris_rep_c1900	ADP/ATP translocase 3	PREDICTED: ADP/ATP translocase 3-like [Ciona intestinalis]	ADP/ATP translocase 2 [Mus musculus]	stress-sensitive B isoform C [Drosophila melanogaster]	ADP/ATP translocase 2 [Danio rerio]	1203.48	1418.18	988.774	0.697212	-0.520332	0.605142	1
454_debris_rep_c1905	Unclassifiable EST	No hits found	No hits found	No hits found	No hits found	16157.3	18551	13763.7	0.74194	-0.430626	0.693726	1
454_debris_rep_c1922	Unclassifiable EST	No hits found	No hits found	No hits found	No hits found	300.881	501.854	99.9073	0.199076	-2.32861	0.201354	1
454_debris_rep_c1926	Chymotrypsinogen B2	PREDICTED: chymotrypsinogen A-like [Ciona intestinalis]	unnamed protein product [Mus musculus]	CG10405 [Drosophila melanogaster]	Zgc:112160 protein partial [Danio rerio]	8.65465	10.4897	6.81963	0.650127	-0.621206	0.667131	1
454_debris_rep_c1931	Kallikrein-4	PREDICTED: chymotrypsinogen A-like [Ciona intestinalis]	kallikrein-4 precursor [Mus musculus]	gammaTrypsin [Drosophila melanogaster]	novel protein containing trypsin domains [Danio rerio]	1063.2	689.872	1436.53	2.08231	1.05819	0.599516	1
454_debris_rep_c1936	60S ribosomal protein L4	PREDICTED: 60S ribosomal protein L4 [Ciona intestinalis]	unnamed protein product [Mus musculus]	ribosomal protein L4 [Drosophila melanogaster]	60S ribosomal protein L4 [Danio rerio]	3192.56	2929.87	3455.24	1.17932	0.237953	0.757892	1
454_debris_rep_c1945	Unclassifiable EST	No hits found	No hits found	No hits found	No hits found	3.1993	4.51128	1.88733	0.418359	-1.25719	0.571998	1
454_debris_rep_c1947	60S ribosomal protein L23	PREDICTED: 60S ribosomal protein L23 partial [Ciona intestinalis]	unnamed protein product [Mus musculus]	ribosomal protein L17A [Drosophila melanogaster]	60S ribosomal protein L23 [Danio rerio]	6.24656	7.14155	5.35157	0.749357	-0.416275	0.924623	1
454_debris_rep_c1952	Unclassifiable EST	No hits found	No hits found	No hits found	No hits found	58217.2	43866.5	72567.9	1.65429	0.726211	0.367727	1
454_debris_rep_c1957	Unclassifiable EST	No hits found	No hits found	No hits found	No hits found	45.2387	63.9948	26.4825	0.413822	-1.27292	0.182864	1
454_debris_rep_c1961	Actin, cytoplasmic 2	PREDICTED: actin-3-like [Ciona intestinalis]	unnamed protein product [Mus musculus]	RE12057p [Drosophila melanogaster]	Bactin1 protein [Danio rerio]	105.267	127.064	83.4706	0.65692	-0.60621	0.430784	1
454_debris_rep_c1962	Unclassifiable EST	No hits found	No hits found	No hits found	No hits found	58.5293	64.1006	52.9581	0.826172	-0.275486	0.762102	1
454_debris_rep_c1963	Tubulin alpha-3E chain	PREDICTED: tubulin alpha chain testis-specific-like [Ciona intestinalis]	tubulin alpha-3 chain [Mus musculus]	alpha-Tubulin at 85E [Drosophila melanogaster]	Tubulin alpha 4 like [Danio rerio]	14.4338	17.6727	11.1948	0.633448	-0.658702	0.609616	1
454_debris_rep_c1964	Polyubiquitin-C	PREDICTED: LOW QUALITY PROTEIN: polyubiquitin 14 isoform 2 [Ciona intestinalis]	Ubc protein [Mus musculus]	ubiquitin [Drosophila melanogaster]	ubiquitin C [Danio rerio]	98.1435	112.555	83.7316	0.743915	-0.426791	0.574696	1
454_debris_rep_c1966	Unclassifiable EST	transmembrane protein Vc16 [Ciona intestinalis]	No hits found	No hits found	No hits found	208.311	24.4279	392.195	16.0552	4.00497	0.214678	1
454_debris_rep_c1975	Unclassifiable EST	No hits found	No hits found	No hits found	No hits found	2.43326	2.52047	2.34605	0.930799	-0.103459	1	1
454_debris_rep_c1978	Bax inhibitor 1	PREDICTED: probable Bax inhibitor 1 [Ciona intestinalis]	bax inhibitor 1 [Mus musculus]	Bax Inhibitor-1 isoform A [Drosophila melanogaster]	PREDICTED: probable Bax inhibitor 1 [Danio rerio]	1345.02	1253.04	1437.01	1.14681	0.197631	0.669889	1
454_debris_rep_c1983	Unclassifiable EST	No hits found	No hits found	No hits found	No hits found	18.3165	18.4114	18.2217	0.989698	-0.0149397	0.999604	1
454_debris_rep_c1991	Elongation factor 2	PREDICTED: elongation factor 2-like [Ciona intestinalis]	unnamed protein product [Mus musculus]	elongation factor 2b isoform A [Drosophila melanogaster]	eukaryotic translation elongation factor 2b [Danio rerio]	20959.1	19208.7	22709.5	1.18225	0.241535	0.739501	1
454_debris_rep_c1992	Unclassifiable EST	PREDICTED: uncharacterized protein LOC100177994 [Ciona intestinalis]	No hits found	No hits found	No hits found	2323.55	2597.56	2049.55	0.78903	-0.341849	0.839458	1
454_debris_rep_c1993	Unclassifiable EST	No hits found	No hits found	No hits found	No hits found	3.63155	0.554451	6.70865	12.0996	3.59689	0.238581	1
454_debris_rep_c1996	Unclassifiable EST	No hits found	No hits found	No hits found	No hits found	23.4924	33.0681	13.9168	0.420851	-1.24862	0.29762	1
454_debris_rep_c2004	Tubulin alpha-3C/D chain	PREDICTED: tubulin alpha-1A chain isoform 1 [Ciona intestinalis]	tubulin alpha-3 chain [Mus musculus]	alpha tubulin 84B partial [Drosophila melanogaster]	tubulin alpha-1C chain [Danio rerio]	362.885	466.33	259.441	0.556348	-0.845942	0.296979	1
454_debris_rep_c2014	40S ribosomal protein S6	PREDICTED: 40S ribosomal protein S6-like [Ciona intestinalis]	mCG123976 [Mus musculus]	IP19982p [Drosophila melanogaster]	Zgc:92237 [Danio rerio]	11417.6	9981.74	12853.6	1.28771	0.364805	0.648304	1
454_debris_rep_c2016	60S ribosomal protein L39	PREDICTED: 60S ribosomal protein L39-like [Ciona intestinalis]	mCG146274 [Mus musculus]	ribosomal protein L39 [Drosophila melanogaster]	ribosomal protein L39 [Danio rerio]	3507.31	3635.64	3378.98	0.929405	-0.105621	0.983374	1
454_debris_rep_c2021	Unclassifiable EST	No hits found	No hits found	No hits found	No hits found	261.077	276.179	245.975	0.890636	-0.167092	0.992903	1
454_debris_rep_c2028	Heat shock 70 kDa protein 1-like	PREDICTED: heat shock cognate 71 kDa protein [Ciona intestinalis]	unnamed protein product [Mus musculus]	AT29796p [Drosophila melanogaster]	RecName: Full=Heat shock cognate 71 kDa protein; AltName: Full=Heat shock 70 kDa protein 8	166.087	218.988	113.185	0.516857	-0.952162	0.290474	1
454_debris_rep_c2029	Unclassifiable EST	No hits found	No hits found	No hits found	Zgc:165536 protein [Danio rerio]	21147	17206.1	25088	1.45808	0.544073	0.477764	1
454_debris_rep_c2035	Elongation factor 1-alpha 2	PREDICTED: elongation factor 1-alpha [Ciona intestinalis]	elongation factor 1-alpha 2 [Mus musculus]	elongation factor 1alpha100E isoform A [Drosophila melanogaster]	eukaryotic translation elongation factor 1 alpha 1 [Danio rerio]	1113.15	1045.97	1180.34	1.12847	0.174363	0.852409	1
454_debris_rep_c2039	Actin, cytoplasmic 2	PREDICTED: actin muscle-like [Ciona intestinalis]	unnamed protein product [Mus musculus]	Chain A Crystal Structure Of Monomeric Actin In The Adp Bound State	alpha-cardiac actin [Danio rerio]	11713.8	7483.06	15944.5	2.13075	1.09136	0.339175	1
454_debris_rep_c2044	Unclassifiable EST	No hits found	No hits found	No hits found	No hits found	1220.46	1248.87	1192.04	0.954499	-0.0671847	0.968143	1
454_debris_rep_c2045	60S acidic ribosomal protein P0	PREDICTED: 60S acidic ribosomal protein P0 [Ciona intestinalis]	Ribosomal protein large P0 [Mus musculus]	ribosomal protein LP0 isoform A [Drosophila melanogaster]	60S acidic ribosomal protein P0 [Danio rerio]	464.201	535.3	393.102	0.734358	-0.445445	0.623849	1
454_debris_rep_c2059	Coagulation factor XII	PREDICTED: cationic trypsin-3-like [Ciona intestinalis]	mCG4990 isoform CRA_d [Mus musculus]	EG:80H7.3 [Drosophila melanogaster]	PREDICTED: serine protease 27 [Danio rerio]	1910.24	1266.12	2554.35	2.01746	1.01254	0.607606	1
454_debris_rep_c2062	Unclassifiable EST	No hits found	No hits found	No hits found	No hits found	3694.91	3382.26	4007.57	1.18488	0.24474	0.76566	1
454_debris_rep_c2071	Tubulin alpha-1B chain	PREDICTED: tubulin alpha-1A chain isoform 1 [Ciona intestinalis]	tubulin alpha-1B chain [Mus musculus]	alpha tubulin 84B partial [Drosophila melanogaster]	MGC171407 protein [Danio rerio]	662.034	840.89	483.178	0.574604	-0.79936	0.359426	1
454_debris_rep_c2072	Unclassifiable EST	No hits found	No hits found	No hits found	No hits found	102.695	172.492	32.8984	0.190725	-2.39043	0.108077	1
454_debris_rep_c2075	Tubulin alpha-3E chain	PREDICTED: tubulin alpha chain testis-specific-like [Ciona intestinalis]	alpha-tubulin partial [Mus musculus]	alpha-Tubulin at 84D [Drosophila melanogaster]	uncharacterized protein LOC100037361 [Danio rerio]	181196	121778	240615	1.97585	0.982477	0.237281	1
454_debris_rep_c2087	Unclassifiable EST	No hits found	No hits found	No hits found	No hits found	12079.2	12486	11672.4	0.934838	-0.0972117	0.991131	1
454_debris_rep_c2088	Elongation factor 1-alpha 2	PREDICTED: elongation factor 1-alpha [Ciona intestinalis]	mCG15232 isoform CRA_g [Mus musculus]	elongation factor 1alpha100E isoform A [Drosophila melanogaster]	Zgc:109885 protein [Danio rerio]	277.622	374.835	180.409	0.481303	-1.05498	0.238577	1
454_debris_rep_c2090	60S acidic ribosomal protein P0	PREDICTED: 60S acidic ribosomal protein P0 [Ciona intestinalis]	60S acidic ribosomal protein P0 [Mus musculus]	ribosomal protein LP0 isoform A [Drosophila melanogaster]	60S acidic ribosomal protein P0 [Danio rerio]	2192.35	2558.45	1826.25	0.713812	-0.486384	0.593804	1
454_debris_rep_c2092	Chymotrypsin-like protease CTRL-1	PREDICTED: chymotrypsinogen A-like [Ciona intestinalis]	unnamed protein product [Mus musculus]	CG8952 [Drosophila melanogaster]	uncharacterized protein LOC641564 precursor [Danio rerio]	936.067	866.824	1005.31	1.15976	0.21383	0.88856	1
454_debris_rep_c2094	40S ribosomal protein S9	PREDICTED: 40S ribosomal protein S9-like isoform 3 [Ciona intestinalis]	Rps9 protein partial [Mus musculus]	ribosomal protein S9 isoform B [Drosophila melanogaster]	ribosomal protein S9 [Danio rerio]	707.114	890.276	523.951	0.588526	-0.764823	0.413412	1
454_debris_rep_c2097	40S ribosomal protein S9	PREDICTED: 40S ribosomal protein S9-like isoform 3 [Ciona intestinalis]	40S ribosomal protein S9 [Mus musculus]	ribosomal protein S9 isoform A [Drosophila melanogaster]	ribosomal protein S9 [Danio rerio]	1031.8	1087.95	975.659	0.896787	-0.157163	0.876746	1
454_debris_rep_c2102	Unclassifiable EST	No hits found	No hits found	LD48059p [Drosophila melanogaster]	No hits found	24035.7	19085.4	28986	1.51875	0.602886	0.417143	1
454_debris_rep_c2104	Unclassifiable EST	No hits found	No hits found	No hits found	Zgc:165536 protein [Danio rerio]	66992.8	52370.8	81614.8	1.5584	0.640069	0.459942	1
454_debris_rep_c2108	Tubulin beta-3 chain	PREDICTED: tubulin beta chain [Ciona intestinalis]	unnamed protein product [Mus musculus]	beta-Tubulin at 56D isoform B [Drosophila melanogaster]	Zgc:55461 [Danio rerio]	878.908	1034.65	723.17	0.698954	-0.51673	0.588636	1
454_debris_rep_c2112	Heat shock cognate 71 kDa protein	PREDICTED: heat shock cognate 71 kDa protein [Ciona intestinalis]	unnamed protein product [Mus musculus]	RH04426p [Drosophila melanogaster]	HSC70 protein [Danio rerio]	411.409	539.286	283.531	0.525752	-0.927545	0.391069	1
454_debris_rep_c2113	AN1-type zinc finger protein 5	PREDICTED: AN1-type zinc finger protein 5 [Ciona intestinalis]	Chain A Solution Structure Of The Zf-An1 Domain From Mouse Zinc Finger Protein 216	CG43674 isoform C [Drosophila melanogaster]	AN1-type zinc finger protein 5 [Danio rerio]	15767.3	11201.8	20332.8	1.81513	0.860076	0.269099	1
454_debris_rep_c2116	Unclassifiable EST	No hits found	No hits found	No hits found	No hits found	77230	52268.1	102192	1.95515	0.967276	0.243726	1
454_debris_rep_c2120	Tropomyosin alpha-3 chain	PREDICTED: ADP/ATP translocase 3-like [Ciona intestinalis]	tropomyosin 1 alpha isoform CRA_f [Mus musculus]	stress-sensitive B isoform C [Drosophila melanogaster]	alpha-tropomyosin [Danio rerio]	1186.18	1119.01	1253.35	1.12005	0.163569	0.920266	1
454_debris_rep_c2121	Heat shock 70 kDa protein 1A/1B	PREDICTED: heat shock cognate 71 kDa protein [Ciona intestinalis]	68 kDa heat shock protein partial [Mus musculus]	heat shock protein cognate 1 isoform C [Drosophila melanogaster]	novel protein similar to vertebrate heat shock cognate 70-kd protein (hsp70) [Danio rerio]	22.6255	25.125	20.1259	0.801031	-0.320069	0.760341	1
454_debris_rep_c2124	Unclassifiable EST	No hits found	No hits found	No hits found	No hits found	15.5854	13.4026	17.7682	1.32573	0.406787	0.843981	1
454_debris_rep_c2126	Unclassifiable EST	No hits found	No hits found	LD48059p [Drosophila melanogaster]	No hits found	24425.4	21822	27028.9	1.23861	0.308718	0.653186	1
454_debris_rep_c2130	Unclassifiable EST	No hits found	No hits found	No hits found	No hits found	21024	16723.9	25324	1.51424	0.59859	0.45455	1
454_debris_rep_c2135	Tubulin beta-4 chain	PREDICTED: tubulin beta chain [Ciona intestinalis]	beta-tubulin partial [Mus musculus]	beta-Tubulin at 56D isoform B [Drosophila melanogaster]	tubulin beta 2c [Danio rerio]	37.9356	30.5369	45.3342	1.48457	0.570046	0.728608	1
454_debris_rep_c2137	Tubulin beta-2C chain	PREDICTED: tubulin beta chain-like isoform 1 [Ciona intestinalis]	tubulin beta-4B chain [Mus musculus]	beta-1 tubulin [Drosophila melanogaster]	Zgc:55461 [Danio rerio]	247.503	316.685	178.321	0.563087	-0.82857	0.358136	1
454_debris_rep_c2143	Unclassifiable EST	No hits found	No hits found	No hits found	No hits found	30129.7	28739.1	31520.3	1.09677	0.133265	0.72559	1
454_debris_rep_c2144	Laminin subunit beta-2	PREDICTED: laminin subunit beta-1 [Ciona intestinalis]	unnamed protein product [Mus musculus]	GH02457p [Drosophila melanogaster]	laminin beta 2 [Danio rerio]	77297.4	52516.7	102078	1.94373	0.958826	0.246924	1
454_debris_rep_c2157	Heat shock cognate 71 kDa protein	PREDICTED: heat shock cognate 71 kDa protein [Ciona intestinalis]	unnamed protein product [Mus musculus]	RH04426p [Drosophila melanogaster]	uncharacterized protein LOC393586 [Danio rerio]	159.792	269.635	49.9495	0.185248	-2.43247	0.0713366	1
454_debris_rep_c2160	Unclassifiable EST	No hits found	No hits found	No hits found	No hits found	32473	23302.9	41643.1	1.78703	0.837566	0.316166	1
454_debris_rep_c2162	Unclassifiable EST	No hits found	No hits found	No hits found	No hits found	113473	102585	124362	1.21228	0.277725	0.784827	1
454_debris_rep_c2167	Tubulin beta-4 chain	PREDICTED: tubulin beta chain-like isoform 1 [Ciona intestinalis]	unnamed protein product [Mus musculus]	beta-Tubulin at 85D [Drosophila melanogaster]	uncharacterized protein LOC335798 [Danio rerio]	213.559	263.768	163.349	0.619289	-0.691315	0.446446	1
454_debris_rep_c2171	Unclassifiable EST	No hits found	No hits found	No hits found	No hits found	28447.9	21469.4	35426.5	1.65009	0.722547	0.343365	1
454_debris_rep_c2174	Unclassifiable EST	No hits found	No hits found	No hits found	No hits found	90609.3	60565.6	120653	1.99211	0.994294	0.22694	1
454_debris_rep_c2176	40S ribosomal protein S14	PREDICTED: 40S ribosomal protein S14 isoform 2 [Ciona intestinalis]	40S ribosomal protein S14 [Mus musculus]	ribosomal protein S14a isoform B [Drosophila melanogaster]	40S ribosomal protein S14 [Danio rerio]	1117.55	1293.25	941.854	0.728285	-0.457426	0.641993	1
454_debris_rep_c2179	Unclassifiable EST	No hits found	mCG1049288 [Mus musculus]	No hits found	Zgc:165536 protein [Danio rerio]	56573.5	40122	73024.9	1.82007	0.863995	0.277212	1
454_debris_rep_c2184	Elongation factor 2	PREDICTED: elongation factor 2-like [Ciona intestinalis]	unnamed protein product [Mus musculus]	unnamed protein product [Drosophila melanogaster]	eukaryotic translation elongation factor 2b [Danio rerio]	29206.1	26294.7	32117.6	1.22145	0.288593	0.716871	1
454_debris_rep_c2186	Unclassifiable EST	No hits found	No hits found	No hits found	No hits found	1753.89	1726.32	1781.47	1.03195	0.0453719	0.875718	1
454_debris_rep_c2187	Unclassifiable EST	No hits found	No hits found	No hits found	Zgc:165536 protein [Danio rerio]	7302.52	6684.49	7920.55	1.18491	0.244783	0.732753	1
454_debris_rep_c2191	Tubulin alpha-1A chain	PREDICTED: tubulin alpha chain testis-specific-like [Ciona intestinalis]	unnamed protein product [Mus musculus]	alpha-Tubulin at 84D [Drosophila melanogaster]	LOC795591 protein [Danio rerio]	15492	13085.4	17898.6	1.36783	0.451893	0.543366	1
454_debris_rep_c2194	Unclassifiable EST	No hits found	hypothetical protein 2 (rRNA external transcribed spacer) - mouse	No hits found	uncharacterized protein LOC100037361 [Danio rerio]	114169	76197.6	152140	1.99666	0.997587	0.234052	1
454_debris_rep_c2196	Unclassifiable EST	No hits found	No hits found	No hits found	No hits found	46.5371	74.7823	18.2919	0.244602	-2.03149	0.0791603	1
454_debris_rep_c2197	Unclassifiable EST	No hits found	No hits found	No hits found	No hits found	31098.8	27253	34944.5	1.28223	0.35865	0.620392	1
454_debris_rep_c2200	Unclassifiable EST	No hits found	No hits found	No hits found	No hits found	21078.5	18396.2	23760.9	1.29162	0.369182	0.612193	1
454_debris_rep_c2203	Unclassifiable EST	No hits found	No hits found	LD48059p [Drosophila melanogaster]	No hits found	8128.92	8002.13	8255.71	1.03169	0.0450082	0.920883	1
454_debris_rep_c2209	Unclassifiable EST	No hits found	No hits found	LD48059p [Drosophila melanogaster]	No hits found	28889.4	20601.8	37177	1.80455	0.851639	0.274977	1
454_debris_rep_c2210	Latrophilin-2	PREDICTED: L-rhamnose-binding lectin CSL3-like [Ciona intestinalis]	latrophilin-1 precursor [Mus musculus]	RE25258p [Drosophila melanogaster]	uncharacterized protein LOC562807 precursor [Danio rerio]	2770.72	2746.15	2795.3	1.0179	0.0255934	0.892017	1
454_debris_rep_c2211	Unclassifiable EST	No hits found	No hits found	No hits found	No hits found	6.6527	7.49512	5.81028	0.775208	-0.367344	0.799088	1
454_debris_rep_c2214	Unclassifiable EST	No hits found	No hits found	No hits found	No hits found	16.5465	11.8042	21.2888	1.8035	0.850798	0.52627	1
454_debris_rep_c2218	Unclassifiable EST	No hits found	No hits found	No hits found	No hits found	678.188	755.194	601.182	0.796063	-0.329046	0.790357	1
454_debris_rep_c2219	Unclassifiable EST	No hits found	No hits found	No hits found	No hits found	1735.97	1819.57	1652.37	0.908109	-0.139062	0.968527	1
454_debris_rep_c2222	Unclassifiable EST	No hits found	No hits found	No hits found	No hits found	323.409	343.844	302.975	0.881139	-0.182558	0.935083	1
454_debris_rep_c2223	Unclassifiable EST	No hits found	No hits found	No hits found	No hits found	2027.91	1958.63	2097.18	1.07074	0.0986018	0.824326	1
454_debris_rep_c2224	Unclassifiable EST	No hits found	No hits found	No hits found	No hits found	157.452	152.938	161.966	1.05903	0.0827456	0.812383	1
454_debris_rep_c2237	Actin, cytoplasmic 2	actin [Ciona intestinalis]	unnamed protein product [Mus musculus]	actin [Drosophila melanogaster]	RecName: Full=Actin cytoplasmic 1; AltName: Full=Beta-actin-1; Contains: RecName: Full=Actin cytoplasmic 1 N-terminally processed	486.356	653.42	319.291	0.488647	-1.03314	0.270496	1
454_debris_rep_c2239	Actin, alpha cardiac muscle 1	actin [Ciona intestinalis]	unnamed protein product [Mus musculus]	actin 5C isoform B [Drosophila melanogaster]	Bactin1 protein [Danio rerio]	2232.64	2741.74	1723.53	0.628625	-0.669729	0.52436	1
454_debris_rep_c2246	POTE ankyrin domain family member E	actin [Ciona intestinalis]	beta-actin [Mus musculus]	actin [Drosophila melanogaster]	beta-actin [Danio rerio]	3697.11	4313.03	3081.19	0.71439	-0.485215	0.59663	1
454_debris_rep_c2247	Actin, cytoplasmic 1	actin [Ciona intestinalis]	actin cytoplasmic 2 [Mus musculus]	actin 5C isoform B [Drosophila melanogaster]	actin cytoplasmic 1 [Danio rerio]	3285.61	3449.89	3121.33	0.904762	-0.14439	0.83882	1
454_debris_rep_c2251	Actin, cytoplasmic 2	actin [Ciona intestinalis]	put. beta-actin (aa 27-375) [Mus musculus]	actin 5C isoform B [Drosophila melanogaster]	beta-actin [Danio rerio]	2798.89	3933.59	1664.19	0.423073	-1.24102	0.325914	1
454_debris_rep_c933	Unclassifiable EST	No hits found	No hits found	No hits found	uncharacterized protein LOC100037361 [Danio rerio]	269612	193187	346036	1.7912	0.840928	0.283745	1
454_debris_rep_c941	Heat shock cognate 71 kDa protein	PREDICTED: heat shock cognate 71 kDa protein [Ciona intestinalis]	unnamed protein product [Mus musculus]	heat shock cognate 4 [Drosophila melanogaster]	Heat shock protein 8 [Danio rerio]	1878.05	2267.19	1488.91	0.65672	-0.606651	0.534188	1
454_debris_rep_c942	Unclassifiable EST	No hits found	No hits found	No hits found	No hits found	67.3642	60.7531	73.9754	1.21764	0.284088	0.825364	1
454_debris_rep_c945	60S ribosomal protein L5	PREDICTED: 60S ribosomal protein L5 [Ciona intestinalis]	unnamed protein product [Mus musculus]	ribosomal protein L5 isoform A [Drosophila melanogaster]	ribosomal protein L5 [Danio rerio]	2148.06	2115.65	2180.47	1.03064	0.0435387	0.834472	1
454_debris_rep_c946	Chymotrypsinogen B2	PREDICTED: chymotrypsinogen A-like [Ciona intestinalis]	unnamed protein product [Mus musculus]	epsilonTrypsin [Drosophila melanogaster]	chymotrypsinogen B2 precursor [Danio rerio]	1771.72	1498.7	2044.74	1.36435	0.448212	0.790086	1
454_debris_rep_c970	60S ribosomal protein L4	PREDICTED: 60S ribosomal protein L4 [Ciona intestinalis]	unnamed protein product [Mus musculus]	ribosomal protein L4 [Drosophila melanogaster]	ribosomal protein L4 [Danio rerio]	127.619	166.564	88.6731	0.532366	-0.909509	0.468888	1
454_debris_rep_c981	Trypsin-2	PREDICTED: cationic trypsin-like [Ciona intestinalis]	mCG4990 isoform CRA_d [Mus musculus]	trypsin-delta [Drosophila melanogaster]	Try protein [Danio rerio]	114.62	20.0359	209.204	10.4415	3.38425	0.278118	1
454_debris_rep_c997	60S ribosomal protein L18	PREDICTED: 60S ribosomal protein L18 isoform 1 [Ciona intestinalis]	PREDICTED: 60S ribosomal protein L18-like [Mus musculus]	ribosomal protein L18 isoform A [Drosophila melanogaster]	60S ribosomal protein L18 [Danio rerio]	590.161	607.652	572.669	0.94243	-0.0855427	0.91444	1
Bot_c10001	Unclassifiable EST	No hits found	No hits found	No hits found	No hits found	37.6931	41.1498	34.2365	0.831995	-0.265353	0.784418	1
Bot_c10002	Probable tRNA pseudouridine synthase 2	PREDICTED: probable tRNA pseudouridine synthase 2-like isoform 2 [Ciona intestinalis]	probable tRNA pseudouridine synthase 2 [Mus musculus]	CG7849 [Drosophila melanogaster]	Zgc:91836 [Danio rerio]	29.9575	30.7773	29.1376	0.946725	-0.078983	1	1
Bot_c10003	Unclassifiable EST	PREDICTED: transportin-1 [Ciona intestinalis]	No hits found	No hits found	Rexo1 protein [Danio rerio]	14.6992	10.6798	18.7185	1.7527	0.809575	0.432455	1
Bot_c10005	Prostaglandin E2 receptor EP4 subtype	PREDICTED: prostaglandin E2 receptor EP4 subtype-like [Ciona intestinalis]	unnamed protein product [Mus musculus]	No hits found	prostaglandin E receptor 4 (subtype EP4) a [Danio rerio]	8.98705	10.3276	7.64645	0.740387	-0.433648	0.767866	1
Bot_c10006	Unclassifiable EST	No hits found	No hits found	No hits found	No hits found	8.21177	6.52684	9.89669	1.51631	0.600562	0.706671	1
Bot_c10008	Unclassifiable EST	No hits found	No hits found	No hits found	No hits found	22.9797	14.8945	31.0649	2.08567	1.06051	0.398678	1
Bot_c10009	Unclassifiable EST	No hits found	No hits found	No hits found	No hits found	0.831677	1.66335	0	0	#NAME?	0.554584	1
Bot_c1001	Gamma-glutamylcyclotransferase	No hits found	gamma-glutamylcyclotransferase [Mus musculus]	CG32196 isoform B [Drosophila melanogaster]	gamma-glutamylcyclotransferase precursor [Danio rerio]	172.008	140.306	203.709	1.45189	0.537937	0.571055	1
Bot_c10010	Unclassifiable EST	No hits found	No hits found	No hits found	No hits found	34.9248	44.3855	25.464	0.573702	-0.801626	0.426101	1
Bot_c10011	Unclassifiable EST	No hits found	No hits found	No hits found	No hits found	8.24062	3.93672	12.5445	3.18654	1.67199	0.349252	1
Bot_c10013	Unclassifiable EST	PREDICTED: uncharacterized protein LOC100177451 [Ciona intestinalis]	No hits found	No hits found	No hits found	27.5735	25.8723	29.2747	1.13151	0.178243	0.95155	1
Bot_c10014	Unclassifiable EST	No hits found	No hits found	No hits found	No hits found	54.2833	50.1971	58.3694	1.1628	0.217608	0.855095	1
Bot_c10015	Unclassifiable EST	No hits found	No hits found	No hits found	No hits found	116.15	113.962	118.339	1.03841	0.0543759	0.934792	1
Bot_c10017	Unclassifiable EST	No hits found	No hits found	No hits found	No hits found	1172.15	1300.32	1043.98	0.802863	-0.316775	0.640842	1
Bot_c10018	Protein polybromo-1	PREDICTED: protein polybromo-1 [Ciona intestinalis]	RecName: Full=Protein polybromo-1; AltName: Full=BRG1-associated factor 180; Short=BAF180	LD26355p [Drosophila melanogaster]	polybromo 1 like [Danio rerio]	145.274	164.013	126.534	0.771489	-0.374282	0.59792	1
Bot_c10019	Golgi-specific brefeldin A-resistance guanine nucleotide exchange	PREDICTED: golgi-specific brefeldin A-resistance guanine nucleotide exchange factor 1 [Ciona intestinalis]	golgi-specific brefeldin A-resistance factor 1 [Mus musculus]	gartenzwerg isoform B [Drosophila melanogaster]	PREDICTED: Golgi-specific brefeldin A-resistance guanine nucleotide exchange factor 1 [Danio rerio]	41.0514	25.9232	56.1795	2.16715	1.1158	0.396431	1
Bot_c1002	Condensin-2 complex subunit G2	PREDICTED: condensin-2 complex subunit G2-like [Ciona intestinalis]	Ncapg2 protein [Mus musculus]	No hits found	condensin-2 complex subunit G2 [Danio rerio]	371.44	390.129	352.751	0.904191	-0.145301	0.86506	1
Bot_c10020	Methyl-CpG-binding domain protein 2	PREDICTED: methyl-CpG-binding domain protein 2-like [Ciona intestinalis]	methyl-CpG binding protein MBD2 [Mus musculus]	MBD-like isoform C [Drosophila melanogaster]	methyl-CpG-binding domain protein 2 [Danio rerio]	595.357	600.634	590.08	0.982429	-0.0255754	0.982073	1
Bot_c10022	Histone-lysine N-methyltransferase SETD1A	PREDICTED: uncharacterized protein LOC101243241 [Ciona intestinalis]	SET domain containing 1A [Mus musculus]	No hits found	PREDICTED: hypothetical protein LOC556535 [Danio rerio]	23.3695	26.4114	20.3275	0.76965	-0.377725	0.71597	1
Bot_c10023	Unclassifiable EST	No hits found	No hits found	No hits found	No hits found	131.617	133.191	130.043	0.976371	-0.0344981	0.971027	1
Bot_c10024	Unclassifiable EST	No hits found	No hits found	No hits found	No hits found	80.5151	108.06	52.9706	0.490199	-1.02856	0.261401	1
Bot_c10026	Unclassifiable EST	No hits found	No hits found	No hits found	No hits found	1.49812	1.1089	1.88733	1.70198	0.767215	0.959915	1
Bot_c10028	Tetratricopeptide repeat protein 7B	PREDICTED: tetratricopeptide repeat protein 7B-like [Ciona intestinalis]	tetratricopeptide repeat domain 7B [Mus musculus]	lethal (2) k14710 isoform A [Drosophila melanogaster]	tetratricopeptide repeat protein 7B [Danio rerio]	46.7567	45.1789	48.3344	1.06984	0.0974003	0.981419	1
Bot_c10029	Unclassifiable EST	No hits found	No hits found	No hits found	No hits found	35.8003	30.6246	40.9759	1.338	0.420082	0.681708	1
Bot_c10030	Unclassifiable EST	No hits found	No hits found	No hits found	No hits found	8.14218	3.63406	12.6503	3.48103	1.79951	0.328712	1
Bot_c10031	Nitric oxide synthase-interacting protein	PREDICTED: nitric oxide synthase-interacting protein [Ciona intestinalis]	nitric oxide synthase-interacting protein isoform 1 [Mus musculus]	CG6179 [Drosophila melanogaster]	nitric oxide synthase-interacting protein [Danio rerio]	58.1172	53.2968	62.9375	1.18089	0.239871	0.778298	1
Bot_c10033	Apoptosis-stimulating of p53 protein 1	PREDICTED: apoptosis-stimulating of p53 protein 1-like [Ciona intestinalis]	p53BP2 partial [Mus musculus]	RE13301p [Drosophila melanogaster]	LOC563577 protein partial [Danio rerio]	66.575	69.1489	64.001	0.925554	-0.111611	0.90589	1
Bot_c10034	Ubiquitin conjugation factor E4 B	PREDICTED: ubiquitin conjugation factor E4 B [Ciona intestinalis]	unnamed protein product [Mus musculus]	SD06937p [Drosophila melanogaster]	UBE4B-III splice isoform III [Danio rerio]	20.6271	17.9801	23.274	1.29443	0.372321	0.81003	1
Bot_c10035	Voltage-dependent calcium channel subunit alpha-2/delta-2	PREDICTED: VWFA and cache domain-containing protein 1-like [Ciona intestinalis]	voltage-dependent calcium channel alpha-2-delta-2 mutant subunit 2 [Mus musculus]	straightjacket isoform D [Drosophila melanogaster]	calcium channel voltage-dependent alpha 2/delta subunit 2 [Danio rerio]	72.0664	17.3453	126.788	7.30962	2.8698	0.0284621	1
Bot_c10036	Xylulose kinase	PREDICTED: xylulose kinase-like [Ciona intestinalis]	Xylb protein partial [Mus musculus]	CG3534 [Drosophila melanogaster]	xylulose kinase [Danio rerio]	70.9453	75.5163	66.3744	0.878941	-0.186161	0.875574	1
Bot_c10038	Flap endonuclease 1	PREDICTED: flap endonuclease 1 [Ciona intestinalis]	flap structure specific endonuclease 1 isoform CRA_a [Mus musculus]	flap endonuclease 1 [Drosophila melanogaster]	flap endonuclease 1 [Danio rerio]	52.5763	67.0777	38.0748	0.567623	-0.816996	0.464845	1
Bot_c10039	Fasciculation and elongation protein zeta-2	PREDICTED: fasciculation and elongation protein zeta-2-like [Ciona intestinalis]	fasciculation and elongation protein zeta-2 [Mus musculus]	Unc-76 isoform D [Drosophila melanogaster]	fasciculation and elongation protein zeta-2 [Danio rerio]	56.1422	45.9377	66.3467	1.44428	0.530347	0.610766	1
Bot_c1004	U3 small nucleolar RNA-associated protein 6 homolog	PREDICTED: U3 small nucleolar RNA-associated protein 6 homolog [Ciona intestinalis]	multiple hat domains [Mus musculus]	CG7246 [Drosophila melanogaster]	U3 small nucleolar RNA-associated protein 6 homolog [Danio rerio]	902.848	1139.34	666.359	0.584866	-0.773822	0.376827	1
Bot_c10040	Succinyl-CoA ligase [GDP-forming] subunit alpha, mitochondrial	PREDICTED: succinyl-CoA ligase [ADP/GDP-forming] subunit alpha mitochondrial-like [Ciona intestinalis]	unnamed protein product [Mus musculus]	CG6255 [Drosophila melanogaster]	succinyl-CoA ligase [GDP-forming] subunit alpha mitochondrial [Danio rerio]	5.54451	11.089	0	0	#NAME?	0.16642	1
Bot_c10041	Unclassifiable EST	No hits found	No hits found	No hits found	No hits found	13.7256	16.748	10.7031	0.63907	-0.645955	0.67008	1
Bot_c10042	N-acetylgalactosamine-6-sulfatase	PREDICTED: steryl-sulfatase-like [Ciona intestinalis]	mFLJ00319 protein [Mus musculus]	No hits found	Galns protein [Danio rerio]	7.66942	11.9461	3.3927	0.283999	-1.81604	0.287441	1
Bot_c10043	Vacuolar protein sorting-associated protein 41 homolog	zinc finger protein [Ciona intestinalis]	vacuolar protein sorting 41 (yeast) isoform CRA_a [Mus musculus]	vacuolar assembly protein VPS41 homolog [Drosophila melanogaster]	PREDICTED: vacuolar protein sorting-associated protein 41 homolog [Danio rerio]	57.5246	53.4897	61.5596	1.15087	0.202724	0.843032	1
Bot_c10044	Unclassifiable EST	No hits found	No hits found	No hits found	No hits found	6.93035	5.82707	8.03362	1.37867	0.46328	0.820917	1
Bot_c10045	Unclassifiable EST	No hits found	No hits found	No hits found	No hits found	73.2919	77.2975	69.2864	0.896359	-0.157851	0.865397	1
Bot_c10046	Trafficking protein particle complex subunit 10	PREDICTED: trafficking protein particle complex subunit 10-like [Ciona intestinalis]	mCG118392 [Mus musculus]	shal interactor of Di-Leucine motif [Drosophila melanogaster]	No hits found	33.3947	22.632	44.1574	1.9511	0.964291	0.415421	1
Bot_c10048	Unclassifiable EST	No hits found	No hits found	No hits found	No hits found	8.60578	8.03417	9.1774	1.1423	0.191936	0.956384	1
Bot_c10049	Xaa-Pro dipeptidase	PREDICTED: xaa-Pro dipeptidase [Ciona intestinalis]	peptidase D isoform CRA_b [Mus musculus]	dipeptidase C [Drosophila melanogaster]	Pepd protein [Danio rerio]	72.3595	96.3282	48.3908	0.502353	-0.993227	0.377657	1
Bot_c10051	Unclassifiable EST	No hits found	No hits found	No hits found	No hits found	51.8745	77.6303	26.1187	0.33645	-1.57153	0.432386	1
Bot_c10052	Unclassifiable EST	No hits found	No hits found	No hits found	No hits found	16.2938	11.5785	21.0091	1.8145	0.859571	0.750718	1
Bot_c10053	Syntaxin-18	PREDICTED: syntaxin-18 [Ciona intestinalis]	syntaxin-18 [Mus musculus]	syntaxin 18 [Drosophila melanogaster]	syntaxin-18 [Danio rerio]	299.089	314.895	283.283	0.899612	-0.152626	0.897317	1
Bot_c10055	Unclassifiable EST	No hits found	No hits found	No hits found	No hits found	25.7135	34.0283	17.3987	0.511302	-0.967754	0.401136	1
Bot_c10056	Unclassifiable EST	No hits found	No hits found	No hits found	No hits found	4.57717	3.5383	5.61604	1.58721	0.666497	0.744893	1
Bot_c10057	Unclassifiable EST	No hits found	No hits found	No hits found	No hits found	6.52548	3.95683	9.09413	2.29834	1.20059	0.586124	1
Bot_c10058	Unclassifiable EST	PREDICTED: zinc finger MYM-type protein 1-like [Ciona intestinalis]	No hits found	No hits found	No hits found	49.1475	33.1772	65.1178	1.96273	0.972859	0.368449	1
Bot_c10059	Unclassifiable EST	PREDICTED: transforming growth factor-beta receptor-associated protein 1-like [Ciona intestinalis]	No hits found	No hits found	No hits found	6.97397	3.23094	10.717	3.31699	1.72987	0.353596	1
Bot_c1006	Unclassifiable EST	No hits found	No hits found	No hits found	No hits found	195.263	173.242	217.283	1.25422	0.326788	0.703292	1
Bot_c10060	Unclassifiable EST	PREDICTED: titin [Ciona intestinalis]	No hits found	No hits found	No hits found	2.69258	1.41626	3.96891	2.80239	1.48666	0.63273	1
Bot_c10061	Unclassifiable EST	PREDICTED: uncharacterized protein LOC100179381 [Ciona intestinalis]	No hits found	No hits found	No hits found	56.7499	51.4741	62.0257	1.20499	0.269019	0.797025	1
Bot_c10062	Unclassifiable EST	PREDICTED: uncharacterized protein LOC101243023 [Ciona intestinalis]	No hits found	ORF [Drosophila melanogaster]	PREDICTED: hypothetical protein LOC100034411 [Danio rerio]	8.75712	10.4696	7.04466	0.672869	-0.571602	0.709787	1
Bot_c10063	Caspase-2	PREDICTED: caspase-2-like [Ciona intestinalis]	unnamed protein product [Mus musculus]	No hits found	caspase-2 [Danio rerio]	7.35627	1.66335	13.0492	7.8451	2.97179	0.149896	1
Bot_c10064	40S ribosomal protein S8	PREDICTED: 40S ribosomal protein S8 [Ciona intestinalis]	unnamed protein product [Mus musculus]	ribosomal protein S8 isoform C [Drosophila melanogaster]	40S ribosomal protein S8 [Danio rerio]	7.20787	14.4157	0	0	#NAME?	0.147292	1
Bot_c10067	Unclassifiable EST	No hits found	No hits found	No hits found	No hits found	4.92086	7.88284	1.95887	0.248498	-2.00869	0.331435	1
Bot_c10068	R3H and coiled-coil domain-containing protein 1	PREDICTED: uncharacterized protein LOC100182346 [Ciona intestinalis]	No hits found	No hits found	No hits found	15.2629	8.81561	21.7102	2.4627	1.30024	0.331149	1
Bot_c10069	RB1-inducible coiled-coil protein 1	PREDICTED: uncharacterized protein LOC100187500 [Ciona intestinalis]	No hits found	LD09358p [Drosophila melanogaster]	No hits found	98.1428	51.15	145.136	2.83745	1.50459	0.131282	1
Bot_c1007	Unclassifiable EST	No hits found	No hits found	No hits found	No hits found	67.6631	67.7641	67.5621	0.997018	-0.00430803	0.999632	1
Bot_c10070	Unclassifiable EST	No hits found	No hits found	No hits found	No hits found	198.741	188.192	209.29	1.11211	0.153295	0.928449	1
Bot_c10071	Phosphatidylinositol-4-phosphate 3-kinase C2 domain-containing	PREDICTED: phosphatidylinositol 4-phosphate 3-kinase C2 domain-containing subunit alpha-like [Ciona intestinalis]	phosphoinositide 3-kinase [Mus musculus]	No hits found	PREDICTED: phosphatidylinositol-4-phosphate 3-kinase C2 domain-containing subunit alpha [Danio rerio]	18.8871	9.78859	27.9857	2.85901	1.51552	0.287158	1
Bot_c10072	Unclassifiable EST	No hits found	No hits found	No hits found	No hits found	7.46209	6.96077	7.9634	1.14404	0.194137	0.987278	1
Bot_c10074	Unclassifiable EST	No hits found	No hits found	No hits found	No hits found	0.604397	0	1.20879	Inf	Inf	0.726993	1
Bot_c10076	PiggyBac transposable element-derived protein 4	PREDICTED: piggyBac transposable element-derived protein 4-like partial [Ciona intestinalis]	No hits found	No hits found	No hits found	13.9632	11.2049	16.7215	1.49235	0.577583	0.752722	1
Bot_c10078	Unclassifiable EST	No hits found	No hits found	No hits found	No hits found	12.9084	14.2999	11.5169	0.805386	-0.312247	0.771732	1
Bot_c1008	AT-rich interactive domain-containing protein 4A	Retinoblastoma-binding protein [Ciona intestinalis]	AT-rich interactive domain-containing protein 4A [Mus musculus]	CG34422 isoform D [Drosophila melanogaster]	Zgc:110391 protein partial [Danio rerio]	204.134	145.98	262.288	1.79674	0.84538	0.421759	1
Bot_c10081	Unclassifiable EST	No hits found	No hits found	No hits found	No hits found	7.38187	4.18852	10.5752	2.52482	1.33618	0.529895	1
Bot_c10085	Unclassifiable EST	No hits found	No hits found	No hits found	No hits found	64.1535	77.3095	50.9974	0.659653	-0.600222	0.605669	1
Bot_c10087	Unclassifiable EST	No hits found	No hits found	No hits found	No hits found	0.604397	0	1.20879	Inf	Inf	0.726993	1
Bot_c10088	Unclassifiable EST	No hits found	No hits found	No hits found	No hits found	5.82861	8.39244	3.26479	0.389016	-1.3621	0.495399	1
Bot_c10089	Ubiquitin-protein ligase E3B	PREDICTED: ubiquitin-protein ligase E3B [Ciona intestinalis]	ubiquitin-protein ligase E3B [Mus musculus]	CG5087 isoform A [Drosophila melanogaster]	ubiquitin-protein ligase E3B [Danio rerio]	16.7924	15.2929	18.2919	1.1961	0.258343	0.89588	1
Bot_c10090	Unclassifiable EST	PREDICTED: uncharacterized protein LOC100183357 partial [Ciona intestinalis]	mCG121055 [Mus musculus]	No hits found	No hits found	6.75701	7.49043	6.02359	0.804172	-0.314425	0.865671	1
Bot_c10094	Unclassifiable EST	No hits found	No hits found	No hits found	No hits found	8.38322	1.26023	15.5062	12.3042	3.62108	0.0533775	1
Bot_c10095	Unclassifiable EST	No hits found	No hits found	No hits found	No hits found	12.0628	16.6275	7.49817	0.45095	-1.14896	0.428642	1
Bot_c10096	Serine/threonine-protein kinase 11	PREDICTED: serine/threonine-protein kinase STK11 [Ciona intestinalis]	LKB1 serine/threonin kinase [Mus musculus]	CG7236 isoform B [Drosophila melanogaster]	serine/threonine-protein kinase STK11 [Danio rerio]	74.2583	67.156	81.3607	1.21152	0.276816	0.668163	1
Bot_c10097	Unclassifiable EST	PREDICTED: uncharacterized protein LOC100186529 [Ciona intestinalis]	No hits found	No hits found	No hits found	6.8742	7.16767	6.58074	0.918115	-0.123253	0.927109	1
Bot_c10098	Unclassifiable EST	No hits found	No hits found	No hits found	No hits found	59.3441	48.7468	69.9413	1.43479	0.520837	0.797767	1
Bot_c10099	Phosphatidylinositol-4,5-bisphosphate 3-kinase catalytic subunit	PREDICTED: phosphatidylinositol 4 5-bisphosphate 3-kinase catalytic subunit gamma isoform [Ciona intestinalis]	phosphoinositide 3-kinase gamma [Mus musculus]	hypothetical protein [Drosophila melanogaster]	PREDICTED: phosphatidylinositol-4 5-bisphosphate 3-kinase catalytic subunit gamma isoform [Danio rerio]	62.2158	66.6271	57.8045	0.867582	-0.204928	0.798304	1
Bot_c10100	Ubiquitin carboxyl-terminal hydrolase 40	PREDICTED: ubiquitin carboxyl-terminal hydrolase 40 [Ciona intestinalis]	mCG142257 isoform CRA_a [Mus musculus]	Ubiquitin-specific protease 64E isoform D [Drosophila melanogaster]	Usp40 protein [Danio rerio]	15.3214	15.6157	15.0271	0.96231	-0.0554257	0.929529	1
Bot_c10102	Dynein heavy chain 9, axonemal	PREDICTED: dynein beta chain ciliary-like partial [Ciona intestinalis]	dynein heavy chain 9 axonemal [Mus musculus]	dynein [Drosophila melanogaster]	dynein heavy chain 9-related protein [Danio rerio]	13.107	4.03249	22.1814	5.50068	2.45961	0.109714	1
Bot_c10103	Unclassifiable EST	No hits found	No hits found	No hits found	No hits found	1.64519	0	3.29037	Inf	Inf	0.319789	1
Bot_c10105	Transcription initiation factor TFIID subunit 1-like	PREDICTED: transcription initiation factor TFIID subunit 1-like [Ciona intestinalis]	No hits found	No hits found	transcription initiation factor TFIID subunit 1 [Danio rerio]	12.5692	10.57	14.5684	1.37827	0.462862	0.815548	1
Bot_c10107	Unclassifiable EST	No hits found	No hits found	No hits found	No hits found	10.817	9.3145	12.3195	1.32261	0.403391	0.879746	1
Bot_c10108	Unclassifiable EST	No hits found	No hits found	No hits found	No hits found	15.9131	18.5178	13.3084	0.718683	-0.476573	0.712346	1
Bot_c10109	Unclassifiable EST	No hits found	No hits found	No hits found	No hits found	1.57295	0.554451	2.59145	4.6739	2.22463	0.682134	1
Bot_c10110	Exportin-4	PREDICTED: exportin-4-like [Ciona intestinalis]	RecName: Full=Exportin-4; Short=Exp4	No hits found	exportin-4 [Danio rerio]	40.8571	29.0289	52.6853	1.81492	0.859909	0.467521	1
Bot_c10111	Unclassifiable EST	No hits found	No hits found	No hits found	No hits found	66.8756	80.856	52.8952	0.65419	-0.612218	0.485206	1
Bot_c10112	Von Hippel-Lindau disease tumor suppressor	No hits found	von Hippel-Lindau disease tumor suppressor [Mus musculus]	No hits found	von Hippel-Lindau tumor suppressor like [Danio rerio]	17.8876	12.5253	23.2498	1.85622	0.892367	0.491463	1
Bot_c10113	Unclassifiable EST	No hits found	No hits found	No hits found	No hits found	65.1107	63.4376	66.7837	1.05275	0.0741576	0.89596	1
Bot_c10115	CDK5 regulatory subunit-associated protein 1	PREDICTED: CDK5 regulatory subunit-associated protein 1 [Ciona intestinalis]	CDK5 regulatory subunit-associated protein 1 [Mus musculus]	CG6345 [Drosophila melanogaster]	Zgc:162738 protein [Danio rerio]	43.2945	42.3652	44.2237	1.04387	0.0619411	0.992632	1
Bot_c10116	Vacuolar protein sorting-associated protein 18 homolog	PREDICTED: vacuolar protein sorting-associated protein 18 homolog [Ciona intestinalis]	unnamed protein product [Mus musculus]	deep orange [Drosophila melanogaster]	Vps18 protein [Danio rerio]	36.3752	37.8479	34.9024	0.922176	-0.116886	0.853248	1
Bot_c10117	Structural maintenance of chromosomes protein 6	PREDICTED: structural maintenance of chromosomes protein 6 [Ciona intestinalis]	unnamed protein product [Mus musculus]	CG5524 [Drosophila melanogaster]	structural maintenance of chromosomes protein 6 [Danio rerio]	19.9785	16.4822	23.4748	1.42426	0.510208	0.735787	1
Bot_c10118	Unclassifiable EST	No hits found	No hits found	No hits found	No hits found	78.0249	64.3087	91.7412	1.42657	0.512555	0.543067	1
Bot_c10119	Unclassifiable EST	No hits found	No hits found	No hits found	No hits found	5.33328	3.88116	6.78539	1.74829	0.805944	0.889944	1
Bot_c1012	Protein VPRBP	PREDICTED: protein VPRBP [Ciona intestinalis]	protein VPRBP [Mus musculus]	SD05932p [Drosophila melanogaster]	No hits found	485.688	576.43	394.945	0.685156	-0.545495	0.575312	1
Bot_c10120	Unclassifiable EST	No hits found	No hits found	No hits found	No hits found	31.5874	27.5236	35.6512	1.2953	0.373281	0.669686	1
Bot_c10121	Coiled-coil and C2 domain-containing protein 2A	PREDICTED: coiled-coil and C2 domain-containing protein 2A [Ciona intestinalis]	RIKEN cDNA 5730509K17 [Mus musculus]	No hits found	No hits found	13.4237	9.69283	17.1547	1.76983	0.823611	0.585515	1
Bot_c10122	Pyrroline-5-carboxylate reductase-like protein C14orf148	PREDICTED: NADP-dependent oxidoreductase domain-containing protein 1-like [Ciona intestinalis]	NADP-dependent oxidoreductase domain-containing protein 1 [Mus musculus]	No hits found	Pycrl protein [Danio rerio]	263.274	217.644	308.904	1.41931	0.505186	0.553384	1
Bot_c10124	Unclassifiable EST	PREDICTED: uncharacterized protein LOC100170056 [Ciona intestinalis]	No hits found	ORF3 [Drosophila melanogaster]	polyprotein [Danio rerio]	22.1987	16.8002	27.5972	1.64267	0.716041	0.627151	1
Bot_c10125	Unclassifiable EST	No hits found	No hits found	No hits found	No hits found	18.2849	24.5022	12.0676	0.492508	-1.02178	0.424503	1
Bot_c1013	Unclassifiable EST	PREDICTED: uncharacterized protein LOC100178824 [Ciona intestinalis]	No hits found	No hits found	No hits found	300.768	286.092	315.444	1.1026	0.140904	0.934884	1
Bot_c10130	Myelin transcription factor 1-like protein	TPA: transcription factor protein [Ciona intestinalis]	unnamed protein product [Mus musculus]	CG43689 isoform F [Drosophila melanogaster]	myelin transcription factor 1-like protein [Danio rerio]	29.1363	36.0131	22.2595	0.618094	-0.694102	0.540385	1
Bot_c10132	Unclassifiable EST	No hits found	No hits found	No hits found	No hits found	10.0646	12.1021	8.0271	0.663281	-0.592308	0.827828	1
Bot_c10133	Unclassifiable EST	No hits found	No hits found	No hits found	No hits found	3.94871	3.32671	4.5707	1.37394	0.458321	0.993911	1
Bot_c10134	Unclassifiable EST	No hits found	No hits found	No hits found	No hits found	1.17095	1.66335	0.678539	0.407934	-1.29359	0.770039	1
Bot_c10135	Unclassifiable EST	No hits found	No hits found	No hits found	No hits found	49.5693	69.8245	29.3141	0.419826	-1.25214	0.392765	1
Bot_c10136	Glyoxylate reductase/hydroxypyruvate reductase	PREDICTED: probable 2-ketogluconate reductase-like [Ciona intestinalis]	glyoxylate reductase/hydroxypyruvate reductase [Mus musculus]	CG1236 [Drosophila melanogaster]	uncharacterized protein LOC692276 [Danio rerio]	146.227	169.068	123.385	0.729794	-0.454439	0.728991	1
Bot_c10137	Unclassifiable EST	PREDICTED: uncharacterized protein LOC100184915 [Ciona intestinalis]	No hits found	CG9437 [Drosophila melanogaster]	PREDICTED: hypothetical protein LOC100334256 [Danio rerio]	90.6251	106.58	74.6699	0.700598	-0.513341	0.520454	1
Bot_c10140	Unclassifiable EST	No hits found	No hits found	No hits found	No hits found	11.3565	9.81334	12.8996	1.31449	0.394507	0.686945	1
Bot_c10141	Unclassifiable EST	PREDICTED: uncharacterized protein LOC100184639 [Ciona intestinalis]	No hits found	No hits found	PREDICTED: hypothetical protein LOC100006560 [Danio rerio]	18.6757	25.3936	11.9579	0.470902	-1.0865	0.464049	1
Bot_c10145	Unclassifiable EST	No hits found	No hits found	No hits found	No hits found	69.689	48.6677	90.7102	1.86387	0.8983	0.38974	1
Bot_c10148	Unclassifiable EST	No hits found	No hits found	No hits found	No hits found	33.7889	41.2241	26.3537	0.63928	-0.645481	0.562001	1
Bot_c10151	Unclassifiable EST	No hits found	No hits found	No hits found	No hits found	7.78458	6.30116	9.268	1.47084	0.55664	0.782823	1
Bot_c10152	Unclassifiable EST	No hits found	No hits found	No hits found	No hits found	57.9863	47.5347	68.4378	1.43974	0.525812	0.651801	1
Bot_c10153	von Willebrand factor	PREDICTED: SCO-spondin-like partial [Ciona intestinalis]	Von Willebrand factor homolog [Mus musculus]	hemolectin isoform B [Drosophila melanogaster]	TPA_inf: von Willebrand factor [Danio rerio]	83.1387	72.8625	93.415	1.28207	0.358476	0.760012	1
Bot_c10155	KLRAQ motif-containing protein 1	PREDICTED: protein phosphatase 1 regulatory subunit 21-like partial [Ciona intestinalis]	RIKEN cDNA 1110018J12 isoform CRA_b [Mus musculus]	No hits found	protein phosphatase 1 regulatory subunit 21 [Danio rerio]	51.2879	44.064	58.5117	1.32788	0.409123	0.771144	1
Bot_c10156	Unclassifiable EST	No hits found	No hits found	No hits found	No hits found	52.3446	62.1928	42.4964	0.683301	-0.549407	0.558065	1
Bot_c10157	Zinc finger protein 677	PREDICTED: zinc finger protein 850-like [Ciona intestinalis]	RIKEN cDNA A830058L05 isoform CRA_a [Mus musculus]	crooked legs isoform D [Drosophila melanogaster]	PREDICTED: zinc finger protein 569-like isoform 2 [Danio rerio]	6.73649	5.80096	7.67203	1.32255	0.403318	0.71727	1
Bot_c10159	Neuroblastoma-amplified sequence	PREDICTED: neuroblastoma-amplified sequence-like partial [Ciona intestinalis]	Nbas protein [Mus musculus]	No hits found	neuroblastoma-amplified sequence [Danio rerio]	13.4167	10.1716	16.6617	1.63806	0.711987	0.693299	1
Bot_c10160	Unclassifiable EST	No hits found	No hits found	No hits found	No hits found	47.934	65.6721	30.196	0.4598	-1.12092	0.31896	1
Bot_c10161	Otoferlin	PREDICTED: otoferlin [Ciona intestinalis]	otoferlin isoform 1 [Mus musculus]	No hits found	otoferlin [Danio rerio]	20.5451	17.0982	23.992	1.40319	0.488711	0.69767	1
Bot_c10162	Unclassifiable EST	No hits found	No hits found	No hits found	No hits found	830.226	837.221	823.232	0.98329	-0.0243107	0.97579	1
Bot_c10163	Unclassifiable EST	PREDICTED: sodium-dependent glucose transporter 1-like [Ciona intestinalis]	No hits found	No hits found	No hits found	56.5921	67.152	46.0322	0.685492	-0.544788	0.595465	1
Bot_c10166	Mitochondrial glutamate carrier 1	PREDICTED: calcium-binding mitochondrial carrier protein Aralar1-like [Ciona intestinalis]	Slc25a22 protein [Mus musculus]	CG12201 isoform B [Drosophila melanogaster]	PREDICTED: mitochondrial glutamate carrier 1-like [Danio rerio]	28.9479	32.0623	25.8334	0.805724	-0.311642	0.817079	1
Bot_c10167	Unclassifiable EST	No hits found	No hits found	No hits found	No hits found	5.12156	4.26418	5.97895	1.40213	0.487623	0.922154	1
Bot_c10168	Unclassifiable EST	No hits found	No hits found	No hits found	No hits found	30.3693	39.5855	21.153	0.534363	-0.904109	0.52349	1
Bot_c10170	Unclassifiable EST	No hits found	No hits found	No hits found	No hits found	43.0401	57.1211	28.9591	0.506977	-0.980009	0.335952	1
Bot_c10171	Unclassifiable EST	No hits found	No hits found	No hits found	No hits found	0.315058	0.630116	0	0	#NAME?	0.886435	1
Bot_c10172	Sodium- and chloride-dependent GABA transporter 3	PREDICTED: sodium- and chloride-dependent GABA transporter 2-like [Ciona intestinalis]	sodium- and chloride-dependent glycine transporter 2 isoform a [Mus musculus]	CG1732 isoform A [Drosophila melanogaster]	solute carrier family 6 (neurotransmitter transporter GABA) member 11a [Danio rerio]	847.9	821.177	874.624	1.06509	0.0909694	0.921064	1
Bot_c10173	Unclassifiable EST	PREDICTED: uncharacterized protein LOC101242224 [Ciona intestinalis]	No hits found	SD27140p [Drosophila melanogaster]	PREDICTED: hypothetical protein LOC100034411 [Danio rerio]	33.2675	35.5109	31.0241	0.873652	-0.194869	0.847299	1
Bot_c10174	Unclassifiable EST	PREDICTED: uncharacterized protein LOC100179199 [Ciona intestinalis]	No hits found	No hits found	No hits found	47.1852	57.3153	37.0551	0.646513	-0.629248	0.53541	1
Bot_c10175	Ankyrin repeat and SAM domain-containing protein 6	PREDICTED: ankyrin repeat and SAM domain-containing protein 6-like [Ciona intestinalis]	ankyrin repeat and SAM domain-containing protein 6 [Mus musculus]	ankyrin 2 isoform U [Drosophila melanogaster]	ankyrin repeat and SOCS box protein 7 [Danio rerio]	12.4629	8.76005	16.1657	1.84539	0.883924	0.601089	1
Bot_c10176	Unclassifiable EST	No hits found	No hits found	No hits found	No hits found	2.02821	2.04637	2.01004	0.982242	-0.0258489	1	1
Bot_c10177	Sushi, von Willebrand factor type A, EGF and pentraxin	PREDICTED: CUB and sushi domain-containing protein 3-like [Ciona intestinalis]	mCG12393 [Mus musculus]	furrowed [Drosophila melanogaster]	PREDICTED: CUB and sushi domain-containing protein 3 [Danio rerio]	106.512	83.9336	129.09	1.53801	0.621061	0.597281	1
Bot_c10178	Unclassifiable EST	No hits found	No hits found	No hits found	No hits found	39.9078	41.5717	38.244	0.919952	-0.120369	0.911933	1
Bot_c10179	Unclassifiable EST	No hits found	No hits found	No hits found	No hits found	12.3452	14.8141	9.87631	0.666683	-0.584928	0.629082	1
Bot_c1018	Glucocorticoid modulatory element-binding protein 1	PREDICTED: uncharacterized protein LOC100180481 [Ciona intestinalis]	glucocorticoid modulatory element-binding protein 1 [Mus musculus]	deformed epidermal autoregulatory factor-1 isoform A [Drosophila melanogaster]	PREDICTED: glucocorticoid modulatory element-binding protein 2 [Danio rerio]	1176.57	1184.67	1168.46	0.986315	-0.0198802	0.978583	1
Bot_c10180	Unclassifiable EST	No hits found	No hits found	No hits found	No hits found	8.04367	6.38622	9.70113	1.51907	0.603191	0.734841	1
Bot_c10181	Unclassifiable EST	No hits found	No hits found	No hits found	No hits found	74.4852	60.0413	88.9292	1.48113	0.566701	0.558569	1
Bot_c10182	60S ribosomal protein L10	PREDICTED: LOW QUALITY PROTEIN: 60S ribosomal protein L10-like [Ciona intestinalis]	mCG11470 [Mus musculus]	ribosomal protein L10 isoform C [Drosophila melanogaster]	60S ribosomal protein L10 [Danio rerio]	17.7424	35.4849	0	0	#NAME?	0.0960287	1
Bot_c10183	Unclassifiable EST	No hits found	No hits found	No hits found	No hits found	2.49405	4.33515	0.652958	0.150619	-2.73102	0.376646	1
Bot_c10186	Unclassifiable EST	No hits found	No hits found	No hits found	No hits found	4.62104	5.17084	4.07123	0.787345	-0.344932	1	1
Bot_c10188	Unclassifiable EST	No hits found	No hits found	No hits found	No hits found	56.3348	70.5544	42.1153	0.596919	-0.744393	0.498322	1
Bot_c10189	Unclassifiable EST	No hits found	No hits found	No hits found	No hits found	7.32121	3.63406	11.0084	3.02922	1.59894	0.422207	1
Bot_c1019	Choline transporter-like protein 1	PREDICTED: CDW92 antigen-like [Ciona intestinalis]	solute carrier family 44 member 1 [Mus musculus]	CG1311 isoform A [Drosophila melanogaster]	PREDICTED: solute carrier family 44 member 1-like [Danio rerio]	631.67	532.473	730.867	1.37259	0.456902	0.566002	1
Bot_c10192	Unclassifiable EST	No hits found	No hits found	No hits found	No hits found	36.5303	35.8712	37.1895	1.03675	0.052071	0.893692	1
Bot_c10193	Proto-oncogene tyrosine-protein kinase Src	PREDICTED: tyrosine-protein kinase fyna-like [Ciona intestinalis]	Chain A Crystal Structure Of A Sh3 And Sh2 Domains Of Fyn Protein (Proto- Concogene Tyrosine-Protein Kinase Fyn) From Mus Musculus At 1.98 A Resolution	Src oncogene at 42A isoform A [Drosophila melanogaster]	tyrosine-protein kinase fyna [Danio rerio]	23.8975	23.163	24.6319	1.06342	0.0887101	0.953052	1
Bot_c10194	Unclassifiable EST	PREDICTED: alpha-(1 3)-fucosyltransferase [Ciona intestinalis]	No hits found	No hits found	Unknown (protein for IMAGE:8129958) [Danio rerio]	34.7052	36.674	32.7363	0.892629	-0.163868	0.929745	1
Bot_c10195	Unclassifiable EST	No hits found	No hits found	No hits found	No hits found	19.3525	24.2632	14.4418	0.595214	-0.748519	0.563503	1
Bot_c10196	Unclassifiable EST	No hits found	No hits found	No hits found	No hits found	40.4814	30.1566	50.8062	1.68475	0.752531	0.557492	1
Bot_c10197	Endoplasmic reticulum aminopeptidase 1	PREDICTED: puromycin-sensitive aminopeptidase-like [Ciona intestinalis]	unnamed protein product [Mus musculus]	RE12912p [Drosophila melanogaster]	PREDICTED: endoplasmic reticulum aminopeptidase 1-like [Danio rerio]	22.2572	16.2812	28.2332	1.7341	0.794184	0.493804	1
Bot_c10198	Unclassifiable EST	No hits found	No hits found	No hits found	No hits found	29.3862	18.473	40.2995	2.18154	1.12534	0.351164	1
Bot_c10199	Unclassifiable EST	No hits found	No hits found	No hits found	No hits found	40.7669	42.4301	39.1037	0.921603	-0.117783	0.92972	1
Bot_c102	Phosphofurin acidic cluster sorting protein 2	PREDICTED: phosphofurin acidic cluster sorting protein 1-like [Ciona intestinalis]	phosphofurin acidic cluster sorting protein 1 [Mus musculus]	krueppel target at 95D isoform A [Drosophila melanogaster]	phosphofurin acidic cluster sorting protein 1 [Danio rerio]	678.137	691.643	664.632	0.960946	-0.0574721	0.938983	1
Bot_c1020	Tetratricopeptide repeat protein 15	PREDICTED: trafficking protein particle complex subunit 12-like [Ciona intestinalis]	unnamed protein product [Mus musculus]	CG11396 [Drosophila melanogaster]	tetratricopeptide repeat protein 15 [Danio rerio]	575.81	547.511	604.109	1.10337	0.141921	0.934265	1
Bot_c10200	Phosphotidylinositol phosphatase PTPRQ	PREDICTED: phosphotidylinositol phosphatase PTPRQ-like [Ciona intestinalis]	usherin [Mus musculus]	down syndrome cell adhesion molecule isoform E [Drosophila melanogaster]	Down syndrome cell adhesion molecule a precursor [Danio rerio]	460.684	394.979	526.389	1.3327	0.414355	0.645084	1
Bot_c10201	Unclassifiable EST	No hits found	No hits found	No hits found	No hits found	1.56994	3.13987	0	0	#NAME?	0.345827	1
Bot_c10202	Unclassifiable EST	No hits found	No hits found	No hits found	No hits found	7.56697	1.66335	13.4706	8.09845	3.01765	0.126469	1
Bot_c10203	Unclassifiable EST	No hits found	No hits found	No hits found	No hits found	187.475	206.475	168.475	0.815956	-0.293436	0.620087	1
Bot_c10204	Protein scribble homolog	PREDICTED: protein scribble homolog [Ciona intestinalis]	protein scribble homolog [Mus musculus]	scribbled isoform N [Drosophila melanogaster]	protein scribble homolog [Danio rerio]	46.0185	39.4818	52.5553	1.33113	0.412646	0.798929	1
Bot_c10205	Unclassifiable EST	No hits found	No hits found	No hits found	No hits found	5.44266	2.21781	8.66752	3.90815	1.96649	0.428091	1
Bot_c10206	Unclassifiable EST	No hits found	No hits found	No hits found	No hits found	54.1526	54.9461	53.3591	0.971116	-0.0422842	0.94172	1
Bot_c10209	Single-strand selective monofunctional uracil DNA glycosylase	PREDICTED: single-strand selective monofunctional uracil DNA glycosylase [Ciona intestinalis]	single-strand selective monofunctional uracil DNA glycosylase isoform CRA_b [Mus musculus]	IP10341p [Drosophila melanogaster]	PREDICTED: single-strand selective monofunctional uracil DNA glycosylase partial [Danio rerio]	5.35599	10.712	0	0	#NAME?	0.180856	1
Bot_c10211	Plasminogen	PREDICTED: uncharacterized protein LOC100179640 [Ciona intestinalis]	plasminogen isoform CRA_d [Mus musculus]	neurospecific receptor tyrosine kinase [Drosophila melanogaster]	plasminogen precursor [Danio rerio]	215.41	284.815	146.006	0.512634	-0.963998	0.313558	1
Bot_c10213	Unclassifiable EST	No hits found	No hits found	No hits found	No hits found	1550.58	1714.55	1386.62	0.808733	-0.306264	0.761359	1
Bot_c10214	Alpha-(1,3)-fucosyltransferase	PREDICTED: alpha-(1 3)-fucosyltransferase [Ciona intestinalis]	alpha 1 3-fucosyltransferase [Mus musculus]	RE34634p [Drosophila melanogaster]	fucosyltransferase 9 [Danio rerio]	61.6603	60.3025	63.0182	1.04503	0.063551	0.998324	1
Bot_c10216	Unclassifiable EST	No hits found	No hits found	No hits found	No hits found	20.9907	21.8907	20.0908	0.917776	-0.123786	0.959267	1
Bot_c10218	Probable alpha-ketoglutarate-dependent dioxygenase ABH4	PREDICTED: alpha-ketoglutarate-dependent dioxygenase alkB homolog 4-like [Ciona intestinalis]	alpha-ketoglutarate-dependent dioxygenase alkB homolog 4 [Mus musculus]	CG4036 isoform A [Drosophila melanogaster]	LOC553475 protein partial [Danio rerio]	94.0933	84.6996	103.487	1.22181	0.289024	0.738508	1
Bot_c10219	Phosphatidate phosphatase LPIN2	PREDICTED: phosphatidate phosphatase LPIN3 [Ciona intestinalis]	No hits found	No hits found	phosphatidate phosphatase LPIN1 [Danio rerio]	55.4454	64.9497	45.9412	0.707334	-0.499536	0.551569	1
Bot_c10220	Centrosomal protein of 290 kDa	PREDICTED: centrosomal protein of 290 kDa-like [Ciona intestinalis]	mCG12157 [Mus musculus]	No hits found	centrosomal protein of 290 kDa [Danio rerio]	14.2617	5.44875	23.0746	4.23484	2.08231	0.152288	1
Bot_c10221	Unclassifiable EST	No hits found	No hits found	No hits found	No hits found	11.6543	1.66335	21.6452	13.013	3.70188	0.035876	1
Bot_c10223	Neuroendocrine convertase 2	Neuroendocrine convertase 2-like [Ciona intestinalis]	unnamed protein product [Mus musculus]	prohormone and neuropeptide processing protease [Drosophila melanogaster]	neuroendocrine convertase 2 precursor [Danio rerio]	91.7514	94	89.5028	0.952158	-0.0707278	0.927976	1
Bot_c10224	Neutral alpha-glucosidase C	PREDICTED: alpha-glucosidase YihQ-like [Ciona intestinalis]	mCG132433 isoform CRA_a [Mus musculus]	No hits found	PREDICTED: neutral alpha-glucosidase AB-like [Danio rerio]	59.359	50.3558	68.3622	1.35758	0.441042	0.640638	1
Bot_c10225	Unclassifiable EST	No hits found	No hits found	No hits found	No hits found	37.8547	29.7736	45.9359	1.54284	0.625591	0.543402	1
Bot_c10226	Unclassifiable EST	No hits found	No hits found	No hits found	No hits found	0.652958	0	1.30592	Inf	Inf	0.712167	1
Bot_c10228	D-2-hydroxyglutarate dehydrogenase, mitochondrial	PREDICTED: d-2-hydroxyglutarate dehydrogenase mitochondrial-like [Ciona intestinalis]	mCG12639 isoform CRA_c [Mus musculus]	EG:87B1.3 [Drosophila melanogaster]	D-2-hydroxyglutarate dehydrogenase mitochondrial precursor [Danio rerio]	70.7329	77.4093	64.0565	0.827504	-0.273162	0.765162	1
Bot_c10229	Cytochrome P450 2A6	PREDICTED: cytochrome P450 2B19-like [Ciona intestinalis]	cytochrome P450 2B19 precursor [Mus musculus]	cytochrome P450 Cyp18a1 [Drosophila melanogaster]	cytochrome P450 family 2 subfamily AA polypeptide 12 [Danio rerio]	52.3509	44.459	60.2427	1.35502	0.43831	0.74935	1
Bot_c1023	Unclassifiable EST	No hits found	No hits found	No hits found	No hits found	439.84	482.251	397.43	0.824114	-0.279084	0.761355	1
Bot_c10230	Unclassifiable EST	No hits found	No hits found	No hits found	No hits found	31.1686	26.5875	35.7497	1.3446	0.427181	0.787884	1
Bot_c10234	Putative phospholipase B-like 2	PREDICTED: uncharacterized protein LOC100170064 [Ciona intestinalis]	unnamed protein product [Mus musculus]	No hits found	uncharacterized protein LOC100009622 precursor [Danio rerio]	30.4253	29.7675	31.0831	1.0442	0.0623924	1	1
Bot_c10236	Importin-11	PREDICTED: importin-11-like [Ciona intestinalis]	unnamed protein product [Mus musculus]	IP06983p [Drosophila melanogaster]	importin-11 isoform 2 [Danio rerio]	13.3909	10.0156	16.7662	1.67401	0.743306	0.633598	1
Bot_c10237	Solute carrier family 2, facilitated glucose transporter member 7	PREDICTED: solute carrier family 2 facilitated glucose transporter member 5 [Ciona intestinalis]	fructose transporter GLUT5 [Mus musculus]	glucose transporter 1 isoform Q [Drosophila melanogaster]	solute carrier family 2 facilitated glucose transporter member 3 [Danio rerio]	73.6562	97.565	49.7474	0.509889	-0.971744	0.424715	1
Bot_c10238	WD repeat-containing protein 27	PREDICTED: WD repeat-containing protein 27-like [Ciona intestinalis]	WD repeat-containing protein 27 [Mus musculus]	No hits found	No hits found	16.2632	12.374	20.1523	1.6286	0.703634	0.588427	1
Bot_c1024	17-beta-hydroxysteroid dehydrogenase 14	PREDICTED: 3-oxoacyl-[acyl-carrier-protein] reductase FabG [Ciona intestinalis]	Hsd17b14 protein [Mus musculus]	CG12171 [Drosophila melanogaster]	uncharacterized protein LOC449555 [Danio rerio]	180.826	208.848	152.804	0.731652	-0.45077	0.72041	1
Bot_c10240	RING finger protein 185	No hits found	RecName: Full=E3 ubiquitin-protein ligase RNF185; AltName: Full=RING finger protein 185	CG8974 isoform C [Drosophila melanogaster]	E3 ubiquitin-protein ligase RNF185 [Danio rerio]	6.6915	8.68439	4.69861	0.541041	-0.88619	0.553672	1
Bot_c10241	Coiled-coil domain-containing protein 33	PREDICTED: coiled-coil domain-containing protein 33-like [Ciona intestinalis]	coiled-coil domain-containing protein 33 isoform 2 [Mus musculus]	No hits found	LOC553442 protein [Danio rerio]	88.1886	99.288	77.0893	0.776421	-0.36509	0.6754	1
Bot_c10242	Unclassifiable EST	No hits found	No hits found	No hits found	No hits found	22.8875	21.5003	24.2747	1.12904	0.175098	0.728366	1
Bot_c10244	Unclassifiable EST	PREDICTED: uncharacterized protein LOC100184662 [Ciona intestinalis]	No hits found	No hits found	No hits found	10.6617	10.3879	10.9355	1.05272	0.0741161	0.923911	1
Bot_c10245	Unclassifiable EST	No hits found	No hits found	No hits found	No hits found	56.4702	63.4804	49.4599	0.779137	-0.360052	0.73824	1
Bot_c10248	Unclassifiable EST	No hits found	No hits found	No hits found	No hits found	75.3445	8.06968	142.619	17.6735	4.14352	0.248247	1
Bot_c10249	Probable O-sialoglycoprotein endopeptidase	PREDICTED: probable tRNA threonylcarbamoyladenosine biosynthesis protein osgep-like [Ciona intestinalis]	RecName: Full=Probable tRNA threonylcarbamoyladenosine biosynthesis protein Osgep; AltName: Full=t(6)A37 threonylcarbamoyladenosine biosynthesis protein Osgep	CG4933 [Drosophila melanogaster]	probable O-sialoglycoprotein endopeptidase [Danio rerio]	6.50768	5.72529	7.29006	1.27331	0.348582	0.776975	1
Bot_c1025	Mps one binder kinase activator-like 3	PREDICTED: Mps One Binder kinase activator-like 3-like [Ciona intestinalis]	preimplantation protein 3 isoform CRA_b [Mus musculus]	Mob4 isoform B [Drosophila melanogaster]	mps one binder kinase activator-like 3 [Danio rerio]	655.182	619.998	690.365	1.1135	0.155096	0.857811	1
Bot_c10250	Unclassifiable EST	No hits found	No hits found	No hits found	No hits found	7.41974	10.0758	4.76363	0.472777	-1.08077	0.572293	1
Bot_c10253	Unclassifiable EST	No hits found	No hits found	No hits found	No hits found	12.6174	19.8832	5.35157	0.269151	-1.89351	0.20469	1
Bot_c10255	Unclassifiable EST	No hits found	No hits found	No hits found	No hits found	7.9812	9.62186	6.34054	0.658972	-0.601711	0.699842	1
Bot_c10259	Arginyl-tRNA--protein transferase 1	PREDICTED: arginyl-tRNA--protein transferase 1-like [Ciona intestinalis]	arginyl-tRNA--protein transferase 1 isoform 4 [Mus musculus]	Ate1 isoform A [Drosophila melanogaster]	arginyl-tRNA protein transferase [Danio rerio]	41.8707	41.2503	42.4912	1.03008	0.0427618	0.966126	1
Bot_c1026	Bardet-Biedl syndrome 4 protein	PREDICTED: Bardet-Biedl syndrome 4 protein homolog [Ciona intestinalis]	unnamed protein product [Mus musculus]	BBS4 [Drosophila melanogaster]	Bardet-Biedl syndrome 4 [Danio rerio]	278.558	220.631	336.486	1.52511	0.60891	0.499374	1
Bot_c10260	Sodium-coupled monocarboxylate transporter 1	PREDICTED: sodium-coupled monocarboxylate transporter 2-like [Ciona intestinalis]	No hits found	No hits found	No hits found	73.5656	82.9003	64.2309	0.774796	-0.368111	0.64486	1
Bot_c10261	Unclassifiable EST	PREDICTED: uncharacterized protein LOC100180089 [Ciona intestinalis]	No hits found	No hits found	No hits found	28.9631	36.8997	21.0264	0.569826	-0.811406	0.442013	1
Bot_c10263	Baculoviral IAP repeat-containing protein 2	PREDICTED: E3 ubiquitin-protein ligase XIAP [Ciona intestinalis]	Birc3 protein [Mus musculus]	IAP-like protein ILP [Drosophila melanogaster]	baculoviral IAP repeat-containing 3 [Danio rerio]	80.8853	87.1109	74.6596	0.857064	-0.222525	0.774757	1
Bot_c10264	Sarcoplasmic/endoplasmic reticulum calcium ATPase 2	PREDICTED: sarcoplasmic/endoplasmic reticulum calcium ATPase 1-like [Ciona intestinalis]	ATPase Ca++ transporting cardiac muscle fast twitch 1 isoform CRA_a [Mus musculus]	calcium ATPase at 60A isoform B [Drosophila melanogaster]	ATPase Ca++ transporting cardiac muscle slow twitch 2b [Danio rerio]	85.6303	64.5505	106.71	1.65313	0.725197	0.463048	1
Bot_c10266	Unclassifiable EST	No hits found	No hits found	No hits found	No hits found	91.5689	53.0538	130.084	2.45193	1.29392	0.233279	1
Bot_c10268	Unclassifiable EST	No hits found	No hits found	No hits found	No hits found	16.714	15.5259	17.9021	1.15305	0.205451	0.920347	1
Bot_c10269	Unclassifiable EST	No hits found	No hits found	No hits found	No hits found	44.3043	49.419	39.1896	0.793007	-0.334595	0.745403	1
Bot_c10270	Unclassifiable EST	No hits found	No hits found	No hits found	No hits found	35.2515	26.3404	44.1627	1.67661	0.74555	0.611786	1
Bot_c10272	Unclassifiable EST	No hits found	No hits found	No hits found	No hits found	20.7704	14.6273	26.9135	1.83994	0.879662	0.588431	1
Bot_c10274	Mitogen-activated protein kinase kinase kinase MLT	PREDICTED: uncharacterized protein LOC100186169 [Ciona intestinalis]	mitogen-activated protein kinase kinase kinase MLT isoform 3 [Mus musculus]	wallenda isoform A [Drosophila melanogaster]	protein kinase Npk [Danio rerio]	39.4038	20.0051	58.8026	2.93938	1.55551	0.148726	1
Bot_c10275	Unclassifiable EST	No hits found	No hits found	No hits found	No hits found	58.8121	57.9219	59.7022	1.03074	0.0436763	0.978688	1
Bot_c10277	Unclassifiable EST	No hits found	No hits found	No hits found	No hits found	6.96048	8.01876	5.9022	0.736049	-0.442126	0.857954	1
Bot_c10278	Unclassifiable EST	No hits found	No hits found	No hits found	No hits found	4.99005	3.15528	6.82483	2.16299	1.11303	0.624027	1
Bot_c10279	Unclassifiable EST	PREDICTED: uncharacterized protein LOC101243532 [Ciona intestinalis]	No hits found	No hits found	No hits found	11.3294	9.5321	13.1267	1.37711	0.461643	0.768849	1
Bot_c1028	Rho guanine nucleotide exchange factor 7	PREDICTED: rho guanine nucleotide exchange factor 7 partial [Ciona intestinalis]	p85SPR [Mus musculus]	rho-type guanine exchange factor - fruit fly (Drosophila melanogaster)	PREDICTED: rho guanine nucleotide exchange factor 6-like [Danio rerio]	216.716	207.987	225.445	1.08394	0.116284	0.894332	1
Bot_c10280	Pregnancy zone protein	alpha-2-macroglobulin homologue precursor [Ciona intestinalis]	alpha-2-macroglobulin [Mus musculus]	GH08432p [Drosophila melanogaster]	PREDICTED: alpha-2-macroglobulin-like isoform 1 [Danio rerio]	53.7818	45.4803	62.0833	1.36506	0.448963	0.725601	1
Bot_c10282	Unclassifiable EST	No hits found	No hits found	No hits found	No hits found	11.2493	11.5631	10.9355	0.945726	-0.0805051	1	1
Bot_c10283	Unclassifiable EST	No hits found	No hits found	No hits found	No hits found	111.556	69.637	153.475	2.20393	1.14008	0.21024	1
Bot_c10284	Unclassifiable EST	No hits found	No hits found	No hits found	No hits found	3.20769	3.15058	3.26479	1.03625	0.0513717	1	1
Bot_c10285	Unclassifiable EST	No hits found	No hits found	No hits found	No hits found	13.2332	14.6581	11.8083	0.805582	-0.311897	0.807482	1
Bot_c10286	Neurogenic locus notch homolog protein 1	PREDICTED: multiple epidermal growth factor-like domains protein 10-like [Ciona intestinalis]	notch-1 [Mus musculus]	unnamed protein product [Drosophila melanogaster]	neurogenic locus notch homolog protein 1 precursor [Danio rerio]	15.7421	19.4613	12.0229	0.617785	-0.694823	0.576794	1
Bot_c10287	Unclassifiable EST	No hits found	No hits found	No hits found	No hits found	70.6185	55.9519	85.285	1.52426	0.608106	0.492885	1
Bot_c10289	Epoxide hydrolase 4	PREDICTED: epoxide hydrolase 4-like [Ciona intestinalis]	abhydrolase domain containing 7 [Mus musculus]	No hits found	PREDICTED: epoxide hydrolase 4-like [Danio rerio]	32.2939	26.6739	37.914	1.42139	0.507303	0.706352	1
Bot_c1029	Acetoacetyl-CoA synthetase	PREDICTED: acetoacetyl-CoA synthetase-like [Ciona intestinalis]	acetoacetyl-CoA synthetase [Mus musculus]	RecName: Full=Acetyl-coenzyme A synthetase; AltName: Full=Acetate--CoA ligase; AltName: Full=Acetyl-CoA synthetase; Short=ACS; Short=AceCS; AltName: Full=Acyl-activating enzyme	RecName: Full=Acetoacetyl-CoA synthetase	377.949	432.719	323.179	0.746857	-0.421095	0.642623	1
Bot_c10291	Unclassifiable EST	PREDICTED: uncharacterized protein LOC100170091 [Ciona intestinalis]	No hits found	No hits found	No hits found	97.5336	99.9242	95.1431	0.952153	-0.0707349	0.888665	1
Bot_c10293	Putative pre-mRNA-splicing factor ATP-dependent RNA helicase DHX32	PREDICTED: putative pre-mRNA-splicing factor ATP-dependent RNA helicase DHX15-like [Ciona intestinalis]	unnamed protein product [Mus musculus]	CG11107 isoform A [Drosophila melanogaster]	DEAD/H (Asp-Glu-Ala-Asp/His) box polypeptide 32 [Danio rerio]	12.4373	10.4033	14.4713	1.39103	0.476151	0.767206	1
Bot_c10294	Nuclear pore complex protein Nup107	PREDICTED: nuclear pore complex protein Nup107-like [Ciona intestinalis]	No hits found	No hits found	Nucleoporin 107 [Danio rerio]	27.3914	29.4602	25.3227	0.859557	-0.218335	0.8318	1
Bot_c10295	Leucine-rich repeat-containing protein 1	PREDICTED: leucine-rich repeat and death domain-containing protein 1-like [Ciona intestinalis]	leucine-rich repeat-containing protein 1 isoform 1 [Mus musculus]	LP05663p [Drosophila melanogaster]	leucine-rich repeat-containing protein 1 [Danio rerio]	163.904	68.0922	259.715	3.81417	1.93137	0.0527129	1
Bot_c10297	Serine/threonine-protein kinase MRCK alpha	PREDICTED: mediator of RNA polymerase II transcription subunit 13-like [Ciona intestinalis]	Cdc42bpb protein [Mus musculus]	genghis khan [Drosophila melanogaster]	serine/threonine-protein kinase MRCK alpha [Danio rerio]	89.4081	80.1624	98.6539	1.23068	0.299451	0.98	1
Bot_c103	Unclassifiable EST	No hits found	No hits found	No hits found	No hits found	863.372	898.928	827.816	0.920893	-0.118895	0.928469	1
Bot_c10300	Unclassifiable EST	No hits found	No hits found	No hits found	No hits found	150.548	159.913	141.182	0.882869	-0.179729	0.9568	1
Bot_c10301	Unclassifiable EST	No hits found	No hits found	No hits found	No hits found	6.00249	5.37308	6.6319	1.23428	0.303673	1	1
Bot_c10302	Unclassifiable EST	No hits found	No hits found	No hits found	No hits found	19.9805	19.5109	20.4502	1.04815	0.067839	0.941002	1
Bot_c10303	60S ribosomal protein L17	PREDICTED: 60S ribosomal protein L17-like [Ciona intestinalis]	60S ribosomal protein L17 [Mus musculus]	ribosomal protein L17 isoform D [Drosophila melanogaster]	60S ribosomal protein L17 [Danio rerio]	28.8315	57.663	0	0	#NAME?	0.0759467	1
Bot_c10305	Unclassifiable EST	No hits found	No hits found	No hits found	No hits found	17.4717	12.2829	22.6605	1.84488	0.883525	0.438575	1
Bot_c10306	Uncharacterized protein C7orf62	PREDICTED: uncharacterized protein C7orf62-like [Ciona intestinalis]	uncharacterized protein C7orf62 homolog [Mus musculus]	No hits found	PREDICTED: uncharacterized protein C7orf62-like [Danio rerio]	231.105	128.316	333.894	2.60212	1.37969	0.108268	1
Bot_c10308	Serine/threonine-protein phosphatase 2A regulatory subunit B''	PREDICTED: serine/threonine-protein phosphatase 2A regulatory subunit B'' subunit gamma [Ciona intestinalis]	serine/threonine-protein phosphatase 2A regulatory subunit B'' subunit gamma [Mus musculus]	IP13829p [Drosophila melanogaster]	serine/threonine-protein phosphatase 2A regulatory subunit B'' subunit gamma [Danio rerio]	185.803	202.424	169.183	0.835788	-0.258792	0.797142	1
Bot_c10309	Golgin subfamily A member 2	PREDICTED: golgin subfamily A member 2-like [Ciona intestinalis]	mKIAA4150 protein [Mus musculus]	LP03286p [Drosophila melanogaster]	Golgin subfamily A member 2 [Danio rerio]	95.9252	119.195	72.6559	0.609558	-0.714166	0.553215	1
Bot_c1031	Chromaffin granule amine transporter	PREDICTED: uncharacterized protein LOC100183813 [Ciona intestinalis]	synaptic vesicular amine transporter [Mus musculus]	vesicular monoamine transporter isoform C [Drosophila melanogaster]	synaptic vesicular amine transporter [Danio rerio]	77.4786	97.5772	57.38	0.588048	-0.765995	0.4065	1
Bot_c10310	Unclassifiable EST	No hits found	No hits found	No hits found	No hits found	3.56951	1.1089	6.03011	5.4379	2.44305	0.422671	1
Bot_c10311	Peroxisomal sarcosine oxidase	PREDICTED: peroxisomal sarcosine oxidase-like [Ciona intestinalis]	peroxisomal sarcosine oxidase [Mus musculus]	No hits found	LOC558601 protein [Danio rerio]	13.6298	16.1594	11.1003	0.686924	-0.541778	0.648864	1
Bot_c10312	DNA-directed RNA polymerase III subunit RPC4	PREDICTED: DNA-directed RNA polymerase III subunit RPC4 [Ciona intestinalis]	Polymerase (RNA) III (DNA directed) polypeptide D [Mus musculus]	CG5147 [Drosophila melanogaster]	Zgc:56407 [Danio rerio]	30.9716	26.0779	35.8653	1.37531	0.459762	0.631226	1
Bot_c10313	Unclassifiable EST	No hits found	No hits found	No hits found	No hits found	18.2425	23.5125	12.9724	0.551724	-0.857981	0.529244	1
Bot_c10315	Unclassifiable EST	PREDICTED: uncharacterized protein LOC100178184 partial [Ciona intestinalis]	No hits found	No hits found	No hits found	55.5707	52.5154	58.6261	1.11636	0.158804	0.880836	1
Bot_c10316	Unclassifiable EST	No hits found	No hits found	No hits found	No hits found	211.466	173.968	248.963	1.43108	0.517109	0.599366	1
Bot_c10318	Unclassifiable EST	PREDICTED: uncharacterized protein LOC100186669 [Ciona intestinalis]	No hits found	No hits found	No hits found	13.1195	13.6295	12.6095	0.925161	-0.112223	0.929593	1
Bot_c10320	Titin	connectin [Ciona intestinalis]	titin isoform N2-B [Mus musculus]	sallimus isoform Y [Drosophila melanogaster]	titin a [Danio rerio]	79.1063	60.6346	97.5781	1.60928	0.686417	0.483005	1
Bot_c10323	Unclassifiable EST	No hits found	No hits found	No hits found	No hits found	2.51332	1.1089	3.91775	3.53299	1.82089	0.650676	1
Bot_c10324	Low-density lipoprotein receptor-related protein 2	PREDICTED: low-density lipoprotein receptor-related protein 2-like partial [Ciona intestinalis]	low-density lipoprotein receptor-related protein 2 precursor [Mus musculus]	megalin isoform A [Drosophila melanogaster]	low-density lipoprotein receptor-related protein 2 precursor [Danio rerio]	1.635	0	3.26999	Inf	Inf	0.321325	1
Bot_c10325	Unclassifiable EST	PREDICTED: WD repeat-containing protein 49-like partial [Ciona intestinalis]	No hits found	No hits found	No hits found	40.2679	36.881	43.6549	1.18367	0.243266	0.815264	1
Bot_c10326	Vam6/Vps39-like protein	PREDICTED: vacuolar protein sorting 39-like [Ciona intestinalis]	unnamed protein product [Mus musculus]	CG7146 [Drosophila melanogaster]	vam6/Vps39-like protein [Danio rerio]	45.4126	44.9091	45.916	1.02242	0.0319892	0.994257	1
Bot_c10327	Unclassifiable EST	No hits found	No hits found	No hits found	No hits found	80.8409	54.7807	106.901	1.95143	0.964535	0.364681	1
Bot_c10328	Unclassifiable EST	No hits found	No hits found	No hits found	No hits found	61.3496	81.2343	41.4649	0.510437	-0.970196	0.354402	1
Bot_c10330	Pleckstrin homology-like domain family B member 2	PREDICTED: pleckstrin homology-like domain family B member 2-like [Ciona intestinalis]	unnamed protein product [Mus musculus]	No hits found	No hits found	25.5011	30.7324	20.2698	0.659558	-0.600428	0.593548	1
Bot_c10331	Kinesin-like protein KIFC3	PREDICTED: uncharacterized protein LOC100187504 [Ciona intestinalis]	kinesin heavy chain isoform 5C [Mus musculus]	GM14862p [Drosophila melanogaster]	kinesin heavy chain isoform 5C [Danio rerio]	15.2171	15.6512	14.783	0.944532	-0.082329	0.822306	1
Bot_c10332	Unclassifiable EST	PREDICTED: iron transport multicopper oxidase FET3-like [Ciona intestinalis]	No hits found	No hits found	No hits found	28.8474	26.9009	30.7939	1.14472	0.194992	0.934585	1
Bot_c10333	Unclassifiable EST	No hits found	No hits found	No hits found	No hits found	11.5211	8.67969	14.3624	1.65472	0.726585	0.64039	1
Bot_c10334	Unclassifiable EST	No hits found	No hits found	No hits found	No hits found	10.6402	10.635	10.6455	1.00098	0.00141836	1	1
Bot_c10335	Unclassifiable EST	No hits found	No hits found	No hits found	No hits found	13.2395	13.1555	13.3236	1.01278	0.018325	1	1
Bot_c10337	Caspase-2	PREDICTED: caspase-2-like [Ciona intestinalis]	unnamed protein product [Mus musculus]	caspase 6-like protein BG2 [Drosophila melanogaster]	caspase-2 [Danio rerio]	16.8912	21.7287	12.0537	0.554737	-0.850125	0.521368	1
Bot_c10343	Unclassifiable EST	fibroblast growth factor with large molecular mass precursor [Ciona intestinalis]	No hits found	No hits found	No hits found	20.5599	24.981	16.1388	0.646042	-0.630301	0.587609	1
Bot_c10344	Mucin-4	PREDICTED: uncharacterized protein LOC100183467 [Ciona intestinalis]	mucin Muc4 partial [Mus musculus]	No hits found	No hits found	42.812	31.1711	54.453	1.74691	0.804804	0.524528	1
Bot_c10347	Unclassifiable EST	No hits found	No hits found	No hits found	No hits found	9.48422	18.9684	0	0	#NAME?	0.0585277	1
Bot_c10348	Plectin	PREDICTED: plectin [Ciona intestinalis]	No hits found	No hits found	No hits found	47.2632	28.2461	66.2803	2.34653	1.23053	0.218342	1
Bot_c10349	Unclassifiable EST	PREDICTED: uncharacterized protein LOC100183735 [Ciona intestinalis]	No hits found	No hits found	No hits found	59.1588	63.1905	55.1271	0.872397	-0.196944	0.968932	1
Bot_c1035	Calcium uptake protein 1, mitochondrial	PREDICTED: calcium uptake protein 1 mitochondrial isoform 2 [Ciona intestinalis]	calcium binding atopy-related autoantigen 1 isoform CRA_c [Mus musculus]	CG4495 isoform B [Drosophila melanogaster]	mitochondrial calcium uptake 1 [Danio rerio]	474.895	518.108	431.682	0.83319	-0.263283	0.708727	1
Bot_c10350	Unclassifiable EST	No hits found	No hits found	No hits found	No hits found	48.0134	41.0588	54.9681	1.33877	0.420904	0.712799	1
Bot_c10352	Unclassifiable EST	No hits found	No hits found	No hits found	No hits found	6.55348	3.70973	9.39722	2.53313	1.34092	0.542338	1
Bot_c10353	Unclassifiable EST	No hits found	No hits found	No hits found	No hits found	1.64519	0	3.29037	Inf	Inf	0.319789	1
Bot_c10356	Unclassifiable EST	No hits found	No hits found	No hits found	No hits found	3.07715	1.41626	4.73805	3.34547	1.74221	0.496533	1
Bot_c10357	Phospholipase D3	No hits found	unnamed protein product [Mus musculus]	CG9248 isoform B [Drosophila melanogaster]	PREDICTED: phospholipase D3 [Danio rerio]	634.575	642.435	626.714	0.97553	-0.0357418	0.996232	1
Bot_c10359	Sushi, von Willebrand factor type A, EGF and pentraxin	PREDICTED: uncharacterized protein LOC100185624 [Ciona intestinalis]	mCG12393 [Mus musculus]	furrowed isoform B [Drosophila melanogaster]	PREDICTED: CUB and sushi domain-containing protein 3 [Danio rerio]	376.148	282.72	469.576	1.66093	0.731988	0.390335	1
Bot_c10361	Laminin subunit alpha-2	PREDICTED: laminin subunit alpha-2 [Ciona intestinalis]	Lama2 protein [Mus musculus]	wing blister isoform C [Drosophila melanogaster]	laminin subunit alpha-1 [Danio rerio]	41.2658	44.4103	38.1213	0.858389	-0.220297	0.760638	1
Bot_c10362	Unclassifiable EST	No hits found	No hits found	No hits found	No hits found	55.966	61.7307	50.2014	0.813232	-0.298262	0.78546	1
Bot_c10363	Unclassifiable EST	No hits found	No hits found	No hits found	No hits found	27.7384	28.22	27.2568	0.965869	-0.0501012	0.921791	1
Bot_c10364	Unclassifiable EST	No hits found	No hits found	No hits found	No hits found	22.793	22.938	22.648	0.987355	-0.0183592	0.985835	1
Bot_c10365	Unclassifiable EST	No hits found	No hits found	No hits found	No hits found	22.2806	19.6374	24.9238	1.2692	0.343917	0.844354	1
Bot_c10366	Unclassifiable EST	No hits found	No hits found	No hits found	No hits found	58.026	88.643	27.4091	0.309207	-1.69335	0.105216	1
Bot_c10367	Breakpoint cluster region protein	PREDICTED: breakpoint cluster region protein isoform 1 [Ciona intestinalis]	Bcr protein [Mus musculus]	RhoGAP1A isoform C [Drosophila melanogaster]	uncharacterized protein LOC560226 [Danio rerio]	32.2037	20.9285	43.4789	2.0775	1.05485	0.408437	1
Bot_c10368	Eukaryotic translation initiation factor 5B	PREDICTED: uncharacterized protein LOC100186371 [Ciona intestinalis]	No hits found	No hits found	No hits found	207.683	180.549	234.816	1.30057	0.37914	0.741627	1
Bot_c10369	Synaptotagmin-like protein 1	PREDICTED: synaptotagmin-like protein 4-like [Ciona intestinalis]	mFLJ00227 protein [Mus musculus]	IP13955p [Drosophila melanogaster]	LOC565707 protein [Danio rerio]	41.9459	47.7463	36.1455	0.757032	-0.401573	0.756234	1
Bot_c10370	Unclassifiable EST	No hits found	No hits found	No hits found	No hits found	11.4658	11.7238	11.2078	0.955988	-0.0649352	0.977971	1
Bot_c10371	Unclassifiable EST	No hits found	No hits found	No hits found	No hits found	5.01356	3.5383	6.48882	1.83388	0.874901	0.674901	1
Bot_c10372	Neurobeachin	PREDICTED: neurobeachin [Ciona intestinalis]	mCG11376 isoform CRA_b [Mus musculus]	AKAP550 [Drosophila melanogaster]	neurobeachin a [Danio rerio]	37.9905	39.4878	36.4932	0.924164	-0.113779	0.856308	1
Bot_c10373	Unclassifiable EST	No hits found	No hits found	No hits found	No hits found	15.9208	11.3763	20.4654	1.79895	0.847158	0.614887	1
Bot_c10375	Insulinoma-associated protein 1	PREDICTED: uncharacterized protein LOC100178955 [Ciona intestinalis]	insulinoma-associated protein 1 [Mus musculus]	nervous fingers 2 isoform A [Drosophila melanogaster]	insulinoma-associated 1a [Danio rerio]	22.4646	23.2052	21.724	0.936172	-0.095155	1	1
Bot_c10376	Dual specificity mitogen-activated protein kinase kinase 5	PREDICTED: dual specificity mitogen-activated protein kinase kinase 5 [Ciona intestinalis]	Mitogen-activated protein kinase kinase 5 [Mus musculus]	No hits found	No hits found	12.4563	13.1555	11.7571	0.893707	-0.162126	0.929497	1
Bot_c10377	Forkhead box protein L2	FoxL protein [Ciona intestinalis]	pituitary forkhead factor [Mus musculus]	fork head domain DNA binding protein [Drosophila melanogaster]	forkhead box protein L2 [Danio rerio]	10.8826	11.0227	10.7426	0.974586	-0.0371389	1	1
Bot_c10378	Unclassifiable EST	No hits found	No hits found	No hits found	No hits found	74.7662	70.7166	78.8158	1.11453	0.156436	0.996085	1
Bot_c10379	INO80 complex subunit C	No hits found	INO80 complex subunit C [Mus musculus]	CG12659 isoform B [Drosophila melanogaster]	INO80 complex subunit C-like [Danio rerio]	13.0028	9.98947	16.0161	1.6033	0.681041	0.567527	1
Bot_c1038	Tubulin gamma-1 chain	PREDICTED: tubulin gamma-1 chain [Ciona intestinalis]	mCG20203 isoform CRA_b [Mus musculus]	gamma-Tubulin at 23C [Drosophila melanogaster]	tubulin gamma-1 chain [Danio rerio]	387.038	458.697	315.379	0.687556	-0.540451	0.588632	1
Bot_c10380	Zinc finger matrin-type protein 3	No hits found	No hits found	No hits found	No hits found	39.0691	31.613	46.5251	1.47171	0.557491	0.633212	1
Bot_c10381	Phosphatidylinositol-4-phosphate 3-kinase C2 domain-containing	PREDICTED: phosphatidylinositol 4-phosphate 3-kinase C2 domain-containing subunit alpha-like [Ciona intestinalis]	phosphoinositide-3-kinase class 2 beta polypeptide [Mus musculus]	phosphotidylinositol 3 kinase 68D isoform A [Drosophila melanogaster]	PREDICTED: phosphatidylinositol-4-phosphate 3-kinase C2 domain-containing subunit beta [Danio rerio]	117.854	94.4386	141.27	1.49589	0.581008	0.552974	1
Bot_c10383	Unclassifiable EST	No hits found	No hits found	No hits found	No hits found	6.31886	5.96769	6.67003	1.11769	0.160519	0.817546	1
Bot_c10384	Krev interaction trapped protein 1	PREDICTED: krev interaction trapped protein 1-like [Ciona intestinalis]	Krit1 protein partial [Mus musculus]	No hits found	RecName: Full=Krev interaction trapped protein 1; Short=Krev interaction trapped 1; AltName: Full=Cerebral cavernous malformations 1 protein homolog; AltName: Full=Santa	46.7798	33.5235	60.0361	1.79087	0.840658	0.48328	1
Bot_c10385	Unclassifiable EST	No hits found	No hits found	No hits found	No hits found	6.85302	7.21721	6.48882	0.899076	-0.153486	1	1
Bot_c10386	Unclassifiable EST	No hits found	No hits found	No hits found	No hits found	140.228	176.759	103.697	0.586656	-0.769413	0.369062	1
Bot_c10387	Protein MICAL-3	PREDICTED: protein-methionine sulfoxide oxidase MICAL3 partial [Ciona intestinalis]	protein-methionine sulfoxide oxidase MICAL3 isoform 2 [Mus musculus]	MICAL-like [Drosophila melanogaster]	RecName: Full=Protein-methionine sulfoxide oxidase mical3a; AltName: Full=Molecule interacting with CasL protein 3A; Short=MICAL-3A	76.1185	70.7097	81.5272	1.15298	0.205372	0.834342	1
Bot_c10388	Unclassifiable EST	No hits found	No hits found	No hits found	No hits found	29.6536	30.3199	28.9872	0.956045	-0.06485	0.951559	1
Bot_c10389	Unclassifiable EST	No hits found	No hits found	No hits found	No hits found	16.9016	21.4521	12.3511	0.575752	-0.79648	0.726332	1
Bot_c10390	Unclassifiable EST	No hits found	No hits found	No hits found	No hits found	12.2537	15.0846	9.4228	0.624662	-0.678853	0.71498	1
Bot_c10391	Chromodomain-helicase-DNA-binding protein 6	PREDICTED: uncharacterized protein LOC100185023 [Ciona intestinalis]	chromodomain-helicase-DNA-binding protein 7 [Mus musculus]	kismet isoform A [Drosophila melanogaster]	chromodomain-helicase-DNA-binding protein 8 [Danio rerio]	97.1801	107.233	87.1277	0.812512	-0.299539	0.671928	1
Bot_c10393	Beta-parvin	PREDICTED: beta-parvin [Ciona intestinalis]	unnamed protein product [Mus musculus]	parvin [Drosophila melanogaster]	beta-parvin [Danio rerio]	629.637	712.799	546.475	0.766662	-0.383338	0.674848	1
Bot_c10395	Unclassifiable EST	PREDICTED: uncharacterized protein LOC100180193 [Ciona intestinalis]	No hits found	No hits found	No hits found	8.34055	12.1564	4.52474	0.372212	-1.4258	0.549791	1
Bot_c10396	Periodic tryptophan protein 2 homolog	PREDICTED: periodic tryptophan protein 2 homolog [Ciona intestinalis]	WD-repeat protein p103 [Mus musculus]	CG12325 [Drosophila melanogaster]	periodic tryptophan protein 2 homolog [Danio rerio]	74.5968	87.05	62.1436	0.713884	-0.486239	0.577393	1
Bot_c10397	Unclassifiable EST	No hits found	No hits found	No hits found	No hits found	4.56736	3.15058	5.98415	1.89938	0.925528	0.762646	1
Bot_c10398	Unclassifiable EST	No hits found	No hits found	No hits found	No hits found	6.72388	0.630116	12.8176	20.3417	4.34637	0.0450343	1
Bot_c10399	Unclassifiable EST	No hits found	No hits found	No hits found	No hits found	17.7187	22.419	13.0184	0.580685	-0.784173	0.555665	1
Bot_c1040	Tyrosine-protein phosphatase non-receptor type 6	PREDICTED: tyrosine-protein phosphatase non-receptor type 11-like [Ciona intestinalis]	tyrosine-protein phosphatase non-receptor type 11 isoform b [Mus musculus]	corkscrew phosphatase splice variant A [Drosophila melanogaster]	tyrosine-protein phosphatase non-receptor type 11 [Danio rerio]	156.156	157.809	154.504	0.97906	-0.0305312	0.947854	1
Bot_c10400	Cytochrome P450 2U1	PREDICTED: cytochrome P450 2U1-like [Ciona intestinalis]	unnamed protein product [Mus musculus]	cytochrome P450 Cyp306a1 [Drosophila melanogaster]	PREDICTED: vitamin D 25-hydroxylase [Danio rerio]	113.159	143.263	83.0544	0.579733	-0.786539	0.329279	1
Bot_c10401	Unclassifiable EST	PREDICTED: uncharacterized protein LOC100182664 [Ciona intestinalis]	No hits found	No hits found	No hits found	85.7408	79.4718	92.0098	1.15777	0.211345	0.820543	1
Bot_c10402	Unclassifiable EST	PREDICTED: uncharacterized protein LOC100175270 [Ciona intestinalis]	No hits found	No hits found	No hits found	4.06191	2.77226	5.35157	1.9304	0.948901	0.82222	1
Bot_c10404	Unclassifiable EST	No hits found	No hits found	No hits found	No hits found	23.0646	15.7516	30.3777	1.92855	0.947515	0.457393	1
Bot_c10405	Unclassifiable EST	No hits found	No hits found	No hits found	No hits found	65.3287	82.9117	47.7457	0.575862	-0.796205	0.462298	1
Bot_c10407	Unclassifiable EST	No hits found	No hits found	No hits found	No hits found	109.637	109.474	109.8	1.00298	0.00429428	0.84313	1
Bot_c10408	Unclassifiable EST	No hits found	No hits found	No hits found	No hits found	21.5221	26.6076	16.4367	0.617744	-0.694918	0.553762	1
Bot_c10409	Unclassifiable EST	No hits found	No hits found	No hits found	No hits found	19.1652	13.1756	25.1549	1.90921	0.932973	0.463746	1
Bot_c10410	Dermatan-sulfate epimerase-like protein	PREDICTED: dermatan-sulfate epimerase-like protein-like [Ciona intestinalis]	unnamed protein product [Mus musculus]	No hits found	dermatan-sulfate epimerase precursor [Danio rerio]	46.4492	59.4172	33.4812	0.563493	-0.827531	0.413798	1
Bot_c10414	Unclassifiable EST	No hits found	No hits found	No hits found	No hits found	31.2336	38.3468	24.1204	0.629007	-0.668851	0.449839	1
Bot_c10417	Fibrillin-1	gamma-carboxyglutamic acid protein 4 [Ciona intestinalis]	fibrillin 1 isoform CRA_a [Mus musculus]	dumpy isoform J [Drosophila melanogaster]	fibrillin 4 [Danio rerio]	140.776	133.231	148.321	1.11327	0.154798	0.949324	1
Bot_c10418	Unclassifiable EST	No hits found	No hits found	No hits found	No hits found	2.17596	1.66335	2.68858	1.61636	0.692746	0.970114	1
Bot_c10419	Unclassifiable EST	No hits found	No hits found	No hits found	No hits found	43.6967	42.6277	44.7657	1.05016	0.0706043	0.989389	1
Bot_c1042	Conserved oligomeric Golgi complex subunit 8	PREDICTED: conserved oligomeric Golgi complex subunit 8-like [Ciona intestinalis]	unnamed protein product [Mus musculus]	CG6488 [Drosophila melanogaster]	conserved oligomeric Golgi complex subunit 8 [Danio rerio]	415.802	341.54	490.064	1.43487	0.520918	0.556969	1
Bot_c10420	UDP-glucuronic acid/UDP-N-acetylgalactosamine transporter	PREDICTED: UDP-N-acetylglucosamine/UDP-glucose/GDP-mannose transporter [Ciona intestinalis]	unnamed protein product [Mus musculus]	UDP-sugar transporter [Drosophila melanogaster]	solute carrier family 35 (UDP-glucuronic acid/UDP-N-acetylgalactosamine dual transporter) member D1a [Danio rerio]	6.97864	8.85112	5.10616	0.576894	-0.793621	0.579224	1
Bot_c10421	Unclassifiable EST	No hits found	No hits found	No hits found	No hits found	0.861807	1.72361	0	0	#NAME?	0.626326	1
Bot_c10422	Unclassifiable EST	No hits found	No hits found	No hits found	No hits found	22.9084	20.7309	25.086	1.21007	0.275094	0.849262	1
Bot_c10423	Unclassifiable EST	No hits found	No hits found	No hits found	No hits found	4.96584	3.78539	6.14629	1.62369	0.699273	0.773107	1
Bot_c10426	Unclassifiable EST	PREDICTED: uncharacterized protein LOC100177420 [Ciona intestinalis]	No hits found	No hits found	No hits found	54.5507	70.1667	38.9346	0.554886	-0.849736	0.427868	1
Bot_c10427	TBC1 domain family member 19	PREDICTED: TBC1 domain family member 19 [Ciona intestinalis]	TBC1 domain family member 19 isoform CRA_c [Mus musculus]	CG7742 [Drosophila melanogaster]	TBC1 domain family member 19 [Danio rerio]	38.3183	41.9393	34.6973	0.827322	-0.27348	0.911186	1
Bot_c10428	Unclassifiable EST	No hits found	No hits found	No hits found	No hits found	102.401	97.3515	107.451	1.10375	0.142409	0.996352	1
Bot_c10429	Unclassifiable EST	PREDICTED: hemocyanin G-type units Oda to Odg-like [Ciona intestinalis]	No hits found	No hits found	No hits found	5.17192	6.44648	3.89737	0.604573	-0.726011	0.763274	1
Bot_c1043	Serine/threonine-protein kinase/endoribonuclease IRE1	PREDICTED: serine/threonine-protein kinase/endoribonuclease IRE1-like [Ciona intestinalis]	endoplasmic reticulum (ER) to nucleus signalling 1 isoform CRA_c [Mus musculus]	Inositol-requiring enzyme-1 [Drosophila melanogaster]	calcium/calmodulin-dependent protein kinase 1Db isoform short [Danio rerio]	634.755	724.389	545.122	0.752526	-0.410186	0.685664	1
Bot_c10433	Baculoviral IAP repeat-containing protein 4	zinc finger protein [Ciona intestinalis]	MIHA [Mus musculus]	mitochondrial E3 ubiquitin protein ligase 1 homologue [Drosophila melanogaster]	baculoviral IAP repeat-containing 2 [Danio rerio]	4.85782	3.15528	6.56036	2.07917	1.05601	0.679265	1
Bot_c10434	Probable ATP-dependent RNA helicase DDX46	PREDICTED: probable ATP-dependent RNA helicase DDX46-like [Ciona intestinalis]	mKIAA0801 protein [Mus musculus]	unknown [Drosophila melanogaster]	Ddx46 protein [Danio rerio]	41.4006	47.1283	35.6729	0.756932	-0.401764	0.592744	1
Bot_c10435	Kelch-like protein 28	PREDICTED: kelch-like protein diablo-like [Ciona intestinalis]	BTB (POZ) domain containing 5 isoform CRA_b [Mus musculus]	Diablo [Drosophila melanogaster]	PREDICTED: kelch-like protein 28-like [Danio rerio]	1.64792	1.26023	2.03562	1.61527	0.691776	0.956254	1
Bot_c10437	Unclassifiable EST	No hits found	No hits found	No hits found	No hits found	5.09488	1.89035	8.29941	4.39041	2.13436	0.339901	1
Bot_c10438	Unclassifiable EST	No hits found	No hits found	No hits found	No hits found	77.9064	101.433	54.3801	0.53612	-0.899371	0.538392	1
Bot_c10439	Unclassifiable EST	No hits found	No hits found	No hits found	No hits found	4.84201	5.7407	3.94333	0.686907	-0.541812	0.839106	1
Bot_c1044	Unclassifiable EST	No hits found	No hits found	No hits found	No hits found	159.763	169.123	150.403	0.889311	-0.16924	0.867828	1
Bot_c10440	Leucine-rich repeat-containing protein 6	PREDICTED: protein TILB homolog [Ciona intestinalis]	unnamed protein product [Mus musculus]	touch insensitive larva B [Drosophila melanogaster]	RecName: Full=Protein TILB homolog; AltName: Full=Leucine-rich repeat-containing 6-like protein; AltName: Full=Leucine-rich repeat-containing protein 6; AltName: Full=Seahorse	9.67401	7.95381	11.3942	1.43255	0.518584	0.719891	1
Bot_c10442	Unclassifiable EST	No hits found	No hits found	No hits found	No hits found	9.27981	8.76005	9.79957	1.11867	0.161779	1	1
Bot_c10443	Iduronate 2-sulfatase	PREDICTED: iduronate 2-sulfatase-like [Ciona intestinalis]	unnamed protein product [Mus musculus]	IP11730p [Drosophila melanogaster]	iduronate 2-sulfatase [Danio rerio]	46.9483	57.8174	36.0791	0.624018	-0.680339	0.55079	1
Bot_c10444	Phosphatidylinositol 4-kinase alpha	PREDICTED: LOW QUALITY PROTEIN: phosphatidylinositol 4-kinase alpha-like [Ciona intestinalis]	Phosphatidylinositol 4-kinase catalytic alpha polypeptide [Mus musculus]	SD12145p [Drosophila melanogaster]	phosphatidylinositol 4-kinase alpha [Danio rerio]	7.67646	5.98779	9.36512	1.56404	0.645273	0.714276	1
Bot_c10445	Folylpolyglutamate synthase, mitochondrial	PREDICTED: folylpolyglutamate synthase mitochondrial-like [Ciona intestinalis]	folylpolyglutamate synthetase [Mus musculus]	No hits found	folylpolyglutamate synthase mitochondrial [Danio rerio]	71.2015	74.8875	67.5155	0.90156	-0.149505	0.907232	1
Bot_c10446	Unclassifiable EST	No hits found	No hits found	No hits found	No hits found	10.8844	15.8923	5.87662	0.369779	-1.43527	0.424979	1
Bot_c10447	Transcription factor GATA-5	No hits found	No hits found	GATA factor e [Drosophila melanogaster]	No hits found	74.2701	69.8346	78.7056	1.12703	0.172525	0.889016	1
Bot_c10449	Diacylglycerol kinase iota	PREDICTED: diacylglycerol kinase iota-like [Ciona intestinalis]	diacylglycerol kinase iota [Mus musculus]	retinal degeneration A isoform D [Drosophila melanogaster]	PREDICTED: diacylglycerol kinase zeta-like [Danio rerio]	144.069	154.524	133.614	0.864683	-0.209756	0.809453	1
Bot_c10450	Niemann-Pick C1 protein	PREDICTED: niemann-Pick C1 protein [Ciona intestinalis]	unnamed protein product [Mus musculus]	RE56428p [Drosophila melanogaster]	Niemann-Pick C1 protein precursor [Danio rerio]	70.5835	77.4209	63.7461	0.823372	-0.280385	0.659309	1
Bot_c10451	Cytoplasmic FMR1-interacting protein 2	PREDICTED: cytoplasmic FMR1-interacting protein 1 homolog [Ciona intestinalis]	cytoplasmic FMR1 interacting protein 2 [Mus musculus]	LD47929p [Drosophila melanogaster]	Cyfip1 protein [Danio rerio]	15.6333	11.5986	19.668	1.69573	0.761905	0.616909	1
Bot_c10452	TBC1 domain family member 10B	PREDICTED: TBC1 domain family member 10B [Ciona intestinalis]	TBC1 domain family member 10b [Mus musculus]	whacked isoform A [Drosophila melanogaster]	PREDICTED: TBC1 domain family member 10A [Danio rerio]	29.9764	26.5687	33.384	1.25652	0.32943	0.808863	1
Bot_c10453	Ankyrin repeat domain-containing protein 33B	No hits found	ankyrin repeat domain-containing protein 33B isoform 3 [Mus musculus]	No hits found	PREDICTED: ankyrin repeat domain-containing protein 33B-like [Danio rerio]	15.2414	19.0924	11.3903	0.59659	-0.745188	0.539846	1
Bot_c10455	Zinc finger homeobox protein 3	No hits found	zinc finger homeobox protein 4 [Mus musculus]	Zn finger homeodomain 2 isoform A [Drosophila melanogaster]	PREDICTED: zinc finger homeobox protein 4-like [Danio rerio]	48.6587	35.8879	61.4296	1.71171	0.775435	0.498899	1
Bot_c10456	Major facilitator superfamily domain-containing protein 6-like	PREDICTED: major facilitator superfamily domain-containing protein 6-like protein A-like [Ciona intestinalis]	major facilitator superfamily domain-containing protein 6-like [Mus musculus]	No hits found	major facilitator superfamily domain-containing protein 6-like [Danio rerio]	166.914	140.457	193.371	1.37673	0.461247	0.609846	1
Bot_c10457	Versican core protein	PREDICTED: hepatic lectin-like [Ciona intestinalis]	mCG116562 isoform CRA_b [Mus musculus]	No hits found	uncharacterized protein LOC100170830 precursor [Danio rerio]	13.7885	13.9122	13.6648	0.982223	-0.0258776	0.891167	1
Bot_c10458	Unclassifiable EST	No hits found	No hits found	No hits found	No hits found	1.4995	0	2.999	Inf	Inf	0.34311	1
Bot_c10459	Unclassifiable EST	No hits found	No hits found	No hits found	No hits found	84.9698	69.6517	100.288	1.43985	0.525916	0.600941	1
Bot_c1046	Unclassifiable EST	No hits found	No hits found	No hits found	No hits found	62.2323	29.4816	94.983	3.22177	1.68785	0.131068	1
Bot_c10460	PHD and RING finger domain-containing protein 1	PREDICTED: uncharacterized protein LOC100186145 [Ciona intestinalis]	unnamed protein product [Mus musculus]	MIP13377p [Drosophila melanogaster]	No hits found	48.082	40.8565	55.3075	1.3537	0.43691	0.639004	1
Bot_c10461	Protein ELYS	PREDICTED: protein ELYS-like [Ciona intestinalis]	protein ELYS [Mus musculus]	No hits found	PREDICTED: protein ELYS [Danio rerio]	9.30565	8.75536	9.85594	1.1257	0.170827	1	1
Bot_c10464	Unclassifiable EST	No hits found	No hits found	No hits found	No hits found	40.1349	35.1031	45.1668	1.28669	0.363663	0.800887	1
Bot_c10465	Unclassifiable EST	No hits found	No hits found	No hits found	No hits found	16.0796	13.0148	19.1443	1.47096	0.556758	0.749787	1
Bot_c10467	Unclassifiable EST	No hits found	No hits found	No hits found	No hits found	9.88215	10.3276	9.43666	0.913729	-0.130162	0.928942	1
Bot_c10468	Unclassifiable EST	PREDICTED: uncharacterized protein LOC100185464 [Ciona intestinalis]	No hits found	No hits found	No hits found	23.4596	30.8	16.1192	0.523351	-0.934149	0.730004	1
Bot_c10469	Non-lysosomal glucosylceramidase	PREDICTED: non-lysosomal glucosylceramidase [Ciona intestinalis]	mKIAA1605 protein [Mus musculus]	RE08574p [Drosophila melanogaster]	PREDICTED: non-lysosomal glucosylceramidase [Danio rerio]	33.8422	32.4018	35.2826	1.08891	0.122883	0.922943	1
Bot_c10471	Unclassifiable EST	No hits found	No hits found	No hits found	No hits found	21.4487	40.2344	2.66299	0.066187	-3.91731	0.143683	1
Bot_c10474	Nucleolar and coiled-body phosphoprotein 1	No hits found	nucleolar and coiled-body phosphoprotein 1 isoform CRA_a [Mus musculus]	Nopp140 isoform B [Drosophila melanogaster]	nucleolar and coiled-body phosphoprotein 1 [Danio rerio]	798.731	808.788	788.673	0.975129	-0.0363349	0.971944	1
Bot_c10476	Protein amnionless	PREDICTED: uncharacterized protein LOC100178913 [Ciona intestinalis]	protein amnionless precursor [Mus musculus]	No hits found	Im:7155895 protein [Danio rerio]	17.2209	18.9932	15.4485	0.81337	-0.298017	0.830604	1
Bot_c10478	Unclassifiable EST	No hits found	No hits found	No hits found	No hits found	0.654328	0.630116	0.678539	1.07685	0.106814	1	1
Bot_c10480	Unclassifiable EST	No hits found	No hits found	No hits found	No hits found	1.54668	1.1089	1.98445	1.78957	0.839609	0.958696	1
Bot_c10481	Unclassifiable EST	No hits found	No hits found	No hits found	No hits found	0.33927	0	0.678539	Inf	Inf	0.909618	1
Bot_c10483	Hemicentin-1	No hits found	No hits found	No hits found	No hits found	1.01781	0	2.03562	Inf	Inf	0.537515	1
Bot_c10484	DNA mismatch repair protein Mlh1	PREDICTED: DNA mismatch repair protein Mlh1-like [Ciona intestinalis]	mutL homolog 1 (E. coli) isoform CRA_a [Mus musculus]	mutL homolog [Drosophila melanogaster]	DNA mismatch repair protein Mlh1 [Danio rerio]	25.5075	22.2135	28.8016	1.29658	0.374715	0.72589	1
Bot_c10485	Dynein heavy chain 17, axonemal	PREDICTED: dynein beta chain ciliary-like [Ciona intestinalis]	dynein axonemal heavy chain 9 [Mus musculus]	dynein heavy chain at 93AB isoform C [Drosophila melanogaster]	PREDICTED: dynein heavy chain 10 axonemal [Danio rerio]	41.665	27.4553	55.8746	2.03511	1.02511	0.347531	1
Bot_c10486	Unclassifiable EST	No hits found	No hits found	No hits found	No hits found	0.893721	1.1089	0.678539	0.611901	-0.708629	0.904868	1
Bot_c10487	Unclassifiable EST	No hits found	No hits found	No hits found	No hits found	4.76799	4.47577	5.0602	1.13058	0.177059	0.908183	1
Bot_c10488	Acrosin	PREDICTED: uncharacterized protein LOC100175526 [Ciona intestinalis]	plasminogen isoform CRA_j [Mus musculus]	CG1299 isoform B [Drosophila melanogaster]	plasminogen precursor [Danio rerio]	87.4258	105.713	69.1388	0.654024	-0.612584	0.750396	1
Bot_c10489	Unclassifiable EST	No hits found	No hits found	No hits found	No hits found	55.5459	44.3961	66.6957	1.50229	0.58716	0.500199	1
Bot_c10491	Dynein heavy chain 17, axonemal	PREDICTED: dynein beta chain ciliary-like [Ciona intestinalis]	dynein heavy chain 17 axonemal [Mus musculus]	dynein heavy chain at 93AB isoform B [Drosophila melanogaster]	PREDICTED: dynein heavy chain 10 axonemal [Danio rerio]	18.524	8.448	28.6	3.38542	1.75934	0.200801	1
Bot_c10492	NAD-dependent deacetylase sirtuin-1	PREDICTED: NAD-dependent histone deacetylase Sir2-like [Ciona intestinalis]	Sirt1 protein [Mus musculus]	LD07439p [Drosophila melanogaster]	PREDICTED: NAD-dependent deacetylase sirtuin-1 [Danio rerio]	34.1083	27.2129	41.0036	1.50677	0.591458	0.612652	1
Bot_c10494	Vacuolar protein sorting-associated protein 53 homolog	PREDICTED: vacuolar protein sorting-associated protein 53 homolog isoform 1 [Ciona intestinalis]	unnamed protein product [Mus musculus]	CG3338 [Drosophila melanogaster]	vacuolar protein sorting 53 homolog [Danio rerio]	50.2366	37.9792	62.494	1.64548	0.718509	0.485573	1
Bot_c10495	CDP-diacylglycerol--glycerol-3-phosphate 3-phosphatidyltransferase,	PREDICTED: CDP-diacylglycerol--glycerol-3-phosphate 3-phosphatidyltransferase mitochondrial-like [Ciona intestinalis]	silencer-associated factor [Mus musculus]	CG7718 [Drosophila melanogaster]	No hits found	12.7328	15.2788	10.1867	0.666723	-0.58484	0.697934	1
Bot_c10496	Y+L amino acid transporter 1	PREDICTED: cystine/glutamate transporter-like [Ciona intestinalis]	solute carrier family 7 (cationic amino acid transporter y+ system) member 9 isoform CRA_b [Mus musculus]	RH65810p [Drosophila melanogaster]	PREDICTED: large neutral amino acids transporter small subunit 2 [Danio rerio]	67.7348	66.591	68.8787	1.03436	0.0487315	0.937239	1
Bot_c10497	Mitochondrial import inner membrane translocase subunit Tim10	PREDICTED: sorting nexin-27-like [Ciona intestinalis]	mitochondrial import inner membrane translocase subunit Tim10 [Mus musculus]	translocase of inner membrane 10 isoform A [Drosophila melanogaster]	mitochondrial import inner membrane translocase subunit Tim10 [Danio rerio]	451.226	233.101	669.351	2.8715	1.52181	0.0952139	1
Bot_c105	IgGFc-binding protein	PREDICTED: IgGFc-binding protein [Ciona intestinalis]	Fc fragment of IgG binding protein precursor [Mus musculus]	hemolectin isoform A [Drosophila melanogaster]	PREDICTED: hypothetical protein LOC100147904 [Danio rerio]	459.909	326.686	593.132	1.8156	0.860448	0.342248	1
Bot_c1050	Unclassifiable EST	PREDICTED: protein rolling stone-like [Ciona intestinalis]	No hits found	CG9555 [Drosophila melanogaster]	No hits found	319.474	341.844	297.104	0.869123	-0.202367	0.848266	1
Bot_c10502	Unclassifiable EST	PREDICTED: uncharacterized protein LOC100176140 [Ciona intestinalis]	No hits found	No hits found	No hits found	49.1192	45.8466	52.3918	1.14276	0.192525	0.925845	1
Bot_c10503	Unclassifiable EST	No hits found	No hits found	No hits found	No hits found	5.84871	1.97071	9.72671	4.93564	2.30324	0.245138	1
Bot_c10505	Unclassifiable EST	TPA: zinc finger protein [Ciona intestinalis]	No hits found	No hits found	No hits found	6.13113	5.60477	6.65748	1.18782	0.248321	1	1
Bot_c10506	Unclassifiable EST	No hits found	No hits found	No hits found	No hits found	85.9611	65.847	106.075	1.61093	0.687897	0.502469	1
Bot_c10507	Unclassifiable EST	No hits found	No hits found	No hits found	No hits found	19.7451	1.72361	37.7666	21.9113	4.4536	0.121932	1
Bot_c10509	Unclassifiable EST	No hits found	No hits found	No hits found	No hits found	2.28726	0.554451	4.02007	7.25054	2.85809	0.479796	1
Bot_c1051	Protein FAM135A	PREDICTED: protein FAM135B-like [Ciona intestinalis]	unnamed protein product [Mus musculus]	CG32333 isoform A [Drosophila melanogaster]	uncharacterized protein LOC566435 [Danio rerio]	497.568	584.773	410.364	0.70175	-0.510971	0.590056	1
Bot_c10511	Unclassifiable EST	No hits found	No hits found	No hits found	No hits found	54.1508	50.7837	57.5178	1.1326	0.179645	0.831588	1
Bot_c10513	Unclassifiable EST	No hits found	No hits found	No hits found	No hits found	82.6332	85.7409	79.5255	0.927509	-0.108567	0.873404	1
Bot_c10514	Aquaporin-2	PREDICTED: aquaporin-8 [Ciona intestinalis]	major intrinsic protein [Mus musculus]	drip isoform D [Drosophila melanogaster]	aquaporin-4 [Danio rerio]	2.78339	3.70503	1.86175	0.502492	-0.992826	0.71879	1
Bot_c10516	Unclassifiable EST	PREDICTED: uncharacterized protein LOC100177751 [Ciona intestinalis]	No hits found	No hits found	No hits found	0.603705	0.554451	0.652958	1.17766	0.235928	1	1
Bot_c10517	Rab proteins geranylgeranyltransferase component A 1	PREDICTED: rab proteins geranylgeranyltransferase component A 1 [Ciona intestinalis]	choroidermia [Mus musculus]	Rab escort protein [Drosophila melanogaster]	Chm protein [Danio rerio]	23.5611	25.3982	21.724	0.855336	-0.225436	0.823751	1
Bot_c10519	Ubiquitin-protein ligase E3B	PREDICTED: ubiquitin-protein ligase E3B [Ciona intestinalis]	Ube3b protein partial [Mus musculus]	CG5087 isoform B [Drosophila melanogaster]	ubiquitin-protein ligase E3B [Danio rerio]	68.1758	75.8612	60.4905	0.797384	-0.326653	0.748234	1
Bot_c1052	Taperin	PREDICTED: uncharacterized protein LOC100180160 [Ciona intestinalis]	unnamed protein product [Mus musculus]	No hits found	No hits found	518.851	517.897	519.804	1.00368	0.00530376	0.958161	1
Bot_c10520	Neurogenic locus notch homolog protein 3	PREDICTED: uncharacterized protein LOC100181677 [Ciona intestinalis]	neurogenic locus notch homolog protein 3 precursor [Mus musculus]	EG:140G11.1 [Drosophila melanogaster]	neurogenic locus notch homolog protein 3 precursor [Danio rerio]	11.4543	8.43729	14.4713	1.71516	0.778341	0.618976	1
Bot_c10521	Unclassifiable EST	No hits found	No hits found	No hits found	No hits found	9.30678	6.86031	11.7532	1.71322	0.776713	0.784867	1
Bot_c10522	Unclassifiable EST	No hits found	No hits found	No hits found	No hits found	16.8104	19.9508	13.67	0.685187	-0.54543	0.632635	1
Bot_c10523	HemK methyltransferase family member 2	PREDICTED: hemK methyltransferase family member 2-like [Ciona intestinalis]	N6-DNA methyltransferase A isoform 1 [Mus musculus]	CG9960 [Drosophila melanogaster]	N(6)-adenine-specific DNA methyltransferase 1 [Danio rerio]	25.5698	46.4666	4.67303	0.100568	-3.31376	0.233261	1
Bot_c10524	ATP-dependent RNA helicase DDX1	PREDICTED: ATP-dependent RNA helicase DDX1-like [Ciona intestinalis]	ATP-dependent RNA helicase DDX1 [Mus musculus]	Dead-box-1 [Drosophila melanogaster]	ATP-dependent RNA helicase DDX1 [Danio rerio]	272.929	402.279	143.579	0.356913	-1.48635	0.0951853	1
Bot_c10525	Unclassifiable EST	No hits found	No hits found	No hits found	No hits found	50.5377	46.6588	54.4165	1.16626	0.221894	0.819212	1
Bot_c10528	Unclassifiable EST	PREDICTED: ankyrin repeat and death domain-containing protein 1A-like [Ciona intestinalis]	No hits found	No hits found	No hits found	23.6864	16.9301	30.4427	1.79814	0.846503	0.469123	1
Bot_c10529	Unclassifiable EST	No hits found	No hits found	No hits found	No hits found	33.5834	21.4568	45.71	2.13033	1.09107	0.363926	1
Bot_c1053	Peptidyl-prolyl cis-trans isomerase FKBP6	PREDICTED: peptidyl-prolyl cis-trans isomerase FKBP6 [Ciona intestinalis]	peptidyl-prolyl cis-trans isomerase FKBP6 isoform 1 [Mus musculus]	shutdown [Drosophila melanogaster]	Si:dkey-189h5.5 protein [Danio rerio]	182.675	126.701	238.648	1.88355	0.913455	0.372999	1
Bot_c10530	HMG domain-containing protein 4	transcription factor protein [Ciona intestinalis]	unnamed protein product [Mus musculus]	Chain A Solution Structure Of The Hmg-Box Domain In The Ssrp1 Subunit Of Fact	HMG domain-containing protein 4 [Danio rerio]	77.7195	81.9708	73.4681	0.896271	-0.157993	0.889251	1
Bot_c10531	Unclassifiable EST	No hits found	No hits found	No hits found	No hits found	34.0316	35.766	32.2971	0.903011	-0.147184	0.847504	1
Bot_c10532	Unclassifiable EST	No hits found	No hits found	No hits found	No hits found	45.9531	53.6115	38.2946	0.714299	-0.485401	0.622227	1
Bot_c10533	3,2-trans-enoyl-CoA isomerase, mitochondrial	PREDICTED: enoyl-CoA delta isomerase 1 mitochondrial-like [Ciona intestinalis]	enoyl-CoA delta isomerase 1 mitochondrial precursor [Mus musculus]	CG4598 isoform A [Drosophila melanogaster]	Dci protein [Danio rerio]	669.035	207.826	1130.24	5.43842	2.44319	0.371659	1
Bot_c10535	Leucine-rich repeat-containing protein 63	PREDICTED: uncharacterized protein LOC100180427 [Ciona intestinalis]	unnamed protein product [Mus musculus]	scribbled isoform J [Drosophila melanogaster]	leucine-rich repeat-containing protein 1 [Danio rerio]	353.011	260.283	445.739	1.71252	0.776117	0.338428	1
Bot_c10536	Unclassifiable EST	No hits found	No hits found	No hits found	No hits found	4.16287	0.861807	7.46393	8.66079	3.1145	0.382141	1
Bot_c10537	Unclassifiable EST	No hits found	No hits found	No hits found	No hits found	0.277226	0.554451	0	0	#NAME?	0.89597	1
Bot_c10539	Unclassifiable EST	No hits found	No hits found	No hits found	No hits found	29.9748	23.2574	36.6922	1.57765	0.657781	0.57127	1
Bot_c1054	Putative beta-lactamase-like 1	PREDICTED: putative beta-lactamase-like 1-like [Ciona intestinalis]	lactamase beta-like 1 [Mus musculus]	No hits found	serine beta-lactamase-like protein LACTB mitochondrial [Danio rerio]	541.48	719.595	363.366	0.504959	-0.985763	0.358992	1
Bot_c10540	Unclassifiable EST	No hits found	No hits found	No hits found	No hits found	8.76744	13.0101	4.52474	0.347786	-1.52373	0.304895	1
Bot_c10541	Uridine-cytidine kinase-like 1	PREDICTED: uridine-cytidine kinase-like 1-like [Ciona intestinalis]	uridine-cytidine kinase-like 1 [Mus musculus]	lethal (2) k01209 isoform A [Drosophila melanogaster]	PREDICTED: si:dkey-256k13.1 [Danio rerio]	99.6406	126.786	72.4956	0.571797	-0.806425	0.375773	1
Bot_c10542	Methyltransferase-like protein 4	PREDICTED: methyltransferase-like protein 4-like [Ciona intestinalis]	Mettl4 protein [Mus musculus]	CG14906 [Drosophila melanogaster]	PREDICTED: methyltransferase-like protein 4-like [Danio rerio]	7.9703	9.35466	6.58594	0.704028	-0.506295	0.802543	1
Bot_c10544	Unclassifiable EST	No hits found	No hits found	No hits found	No hits found	83.8708	124.376	43.3656	0.348666	-1.52008	0.390436	1
Bot_c10545	Brain-specific angiogenesis inhibitor 1	PREDICTED: A disintegrin and metalloproteinase with thrombospondin motifs gon-1-like [Ciona intestinalis]	hemicentin 1 precursor [Mus musculus]	Semaphorin-5c isoform A [Drosophila melanogaster]	hemicentin-1 precursor [Danio rerio]	116.027	128.009	104.045	0.812796	-0.299034	0.739936	1
Bot_c10546	Acrosin	PREDICTED: transmembrane protease serine 9-like [Ciona intestinalis]	protease serine 8 (prostasin) isoform CRA_b [Mus musculus]	CG8172 isoform D [Drosophila melanogaster]	PREDICTED: serine protease 27-like [Danio rerio]	225.27	214.468	236.072	1.10073	0.138462	0.898653	1
Bot_c10547	Unclassifiable EST	No hits found	No hits found	No hits found	No hits found	52.5284	53.5915	51.4653	0.960326	-0.0584043	0.833816	1
Bot_c10548	Protein dopey-1	PREDICTED: protein dopey-1-like [Ciona intestinalis]	unnamed protein product [Mus musculus]	CG15099 isoform A [Drosophila melanogaster]	dopey family member 2 [Danio rerio]	20.4207	19.6234	21.2181	1.08127	0.11272	0.952988	1
Bot_c1055	Solute carrier family 25 member 44	PREDICTED: solute carrier family 25 member 44-like [Ciona intestinalis]	unnamed protein product [Mus musculus]	CG5805 [Drosophila melanogaster]	solute carrier family 25 member 44 b [Danio rerio]	343.168	341.068	345.268	1.01232	0.0176604	0.969095	1
Bot_c10556	Kelch-like protein 3	PREDICTED: kelch-like ECH-associated protein 1-like [Ciona intestinalis]	kelch-like protein 3 [Mus musculus]	kelch isoform B [Drosophila melanogaster]	RecName: Full=Kelch-like protein 3	21.3117	9.63726	32.9861	3.42276	1.77516	0.323594	1
Bot_c10558	Sushi, nidogen and EGF-like domain-containing protein 1	PREDICTED: sushi von Willebrand factor type A EGF and pentraxin domain-containing protein 1-like partial [Ciona intestinalis]	lectin-like transmembrane protein [Mus musculus]	No hits found	versican b precursor [Danio rerio]	82.0493	67.3778	96.7209	1.4355	0.521554	0.631831	1
Bot_c10559	Arylsulfatase J	PREDICTED: arylsulfatase B-like [Ciona intestinalis]	No hits found	No hits found	No hits found	13.2911	11.5229	15.0592	1.30689	0.386141	0.905483	1
Bot_c10560	Unclassifiable EST	No hits found	No hits found	No hits found	No hits found	24.9701	18.9672	30.973	1.63298	0.707506	0.652084	1
Bot_c10561	Unclassifiable EST	No hits found	No hits found	No hits found	No hits found	4.97807	8.19151	1.76463	0.215422	-2.21476	0.478889	1
Bot_c10562	DEP domain-containing protein 5	PREDICTED: DEP domain-containing protein 5 [Ciona intestinalis]	DEP domain-containing protein 5 isoform 1 [Mus musculus]	CG12090 isoform A [Drosophila melanogaster]	No hits found	14.1614	14.2644	14.0585	0.98557	-0.0209696	0.969753	1
Bot_c10563	Unclassifiable EST	No hits found	No hits found	No hits found	No hits found	4.29074	1.1089	7.47259	6.73872	2.75247	0.290475	1
Bot_c10564	Unclassifiable EST	No hits found	No hits found	No hits found	No hits found	3.15058	6.30116	0	0	#NAME?	0.23064	1
Bot_c10569	Unclassifiable EST	No hits found	No hits found	No hits found	No hits found	7.01313	10.0062	4.02007	0.401758	-1.3156	0.523344	1
Bot_c10570	Unclassifiable EST	No hits found	No hits found	No hits found	No hits found	42.4868	18.2734	66.7003	3.65013	1.86795	0.500326	1
Bot_c10572	Fibroleukin	PREDICTED: uncharacterized protein LOC100184033 [Ciona intestinalis]	unnamed protein product [Mus musculus]	No hits found	LOC563523 protein [Danio rerio]	4.76374	4.73827	4.78921	1.01075	0.015428	0.999919	1
Bot_c10573	Unclassifiable EST	No hits found	No hits found	No hits found	No hits found	12.0672	15.2279	8.90641	0.584872	-0.773806	0.522393	1
Bot_c10574	A-kinase anchor protein 13	PREDICTED: rho guanine nucleotide exchange factor 28-like [Ciona intestinalis]	mCG15699 isoform CRA_d [Mus musculus]	GH26723p [Drosophila melanogaster]	PREDICTED: rho guanine nucleotide exchange factor 2 [Danio rerio]	203.838	175.974	231.701	1.31667	0.396897	0.753316	1
Bot_c10575	Unclassifiable EST	No hits found	No hits found	No hits found	No hits found	2.80334	1.66335	3.94333	2.37071	1.24532	0.774037	1
Bot_c10576	Unclassifiable EST	PREDICTED: n N'-diacetylchitobiase-like [Ciona intestinalis]	No hits found	No hits found	No hits found	37.2929	41.6159	32.97	0.792246	-0.33598	0.732988	1
Bot_c10578	Proline-serine-threonine phosphatase-interacting protein 1	No hits found	proline-serine-threonine phosphatase-interacting protein 1 isoform CRA_b [Mus musculus]	No hits found	novel protein similar to vertebrate nebulin (NEB) [Danio rerio]	4.98468	6.65342	3.31595	0.498383	-1.00467	0.579205	1
Bot_c10579	Unclassifiable EST	No hits found	No hits found	No hits found	No hits found	17.8774	14.5269	21.228	1.46129	0.547247	0.723175	1
Bot_c10580	Enteropeptidase	PREDICTED: uncharacterized protein LOC100185187 [Ciona intestinalis]	unnamed protein product [Mus musculus]	CG8170 isoform B [Drosophila melanogaster]	plasminogen activator urokinase a precursor [Danio rerio]	31.5748	6.48199	56.6677	8.74233	3.12802	0.0139961	1
Bot_c10581	Intraflagellar transport protein 81 homolog	PREDICTED: intraflagellar transport protein 81 homolog [Ciona intestinalis]	unnamed protein product [Mus musculus]	No hits found	intraflagellar transport protein 81 homolog [Danio rerio]	10.8075	7.41476	14.2003	1.91514	0.937449	0.571567	1
Bot_c10582	Unclassifiable EST	No hits found	No hits found	No hits found	No hits found	9.65637	6.29045	13.0223	2.07017	1.04975	0.469285	1
Bot_c10583	Unclassifiable EST	PREDICTED: IQ motif and SEC7 domain-containing protein 1 [Ciona intestinalis]	No hits found	No hits found	No hits found	38.9508	35.5049	42.3967	1.19411	0.255935	0.926632	1
Bot_c10584	Unclassifiable EST	No hits found	No hits found	No hits found	No hits found	50.4271	34.3297	66.5244	1.93781	0.954428	0.338542	1
Bot_c10586	Unclassifiable EST	No hits found	No hits found	No hits found	No hits found	22.0517	23.9498	20.1537	0.841495	-0.248973	0.993684	1
Bot_c10590	Unclassifiable EST	No hits found	No hits found	No hits found	No hits found	36.9545	36.9506	36.9584	1.00021	0.00030588	0.968383	1
Bot_c10591	Unclassifiable EST	No hits found	No hits found	No hits found	No hits found	283.664	566.649	0.678539	0.00119746	-9.70581	0.0458493	1
Bot_c10592	Unclassifiable EST	No hits found	No hits found	No hits found	No hits found	27.3114	39.2073	15.4156	0.393183	-1.34673	0.249244	1
Bot_c10593	Unclassifiable EST	No hits found	No hits found	No hits found	No hits found	1.72361	3.44723	0	0	#NAME?	0.35788	1
Bot_c10594	Neurobeachin-like protein 1	PREDICTED: ALS2CR17-like [Ciona intestinalis]	unnamed protein product [Mus musculus]	CG43367 isoform E [Drosophila melanogaster]	PREDICTED: neurobeachin-like protein 1-like [Danio rerio]	56.6291	61.258	52.0002	0.848872	-0.236381	0.744855	1
Bot_c10595	Unclassifiable EST	No hits found	No hits found	No hits found	No hits found	6.92607	12.5206	1.3315	0.106344	-3.23319	0.0873726	1
Bot_c10596	Unclassifiable EST	No hits found	No hits found	No hits found	No hits found	282.471	230.793	334.148	1.44782	0.533887	0.515371	1
Bot_c10598	Unclassifiable EST	No hits found	No hits found	No hits found	No hits found	7.96206	10.6953	5.22887	0.488896	-1.0324	0.564417	1
Bot_c10599	SAM domain and HD domain-containing protein 1	PREDICTED: SAM domain and HD domain-containing protein 1 [Ciona intestinalis]	SAM domain and HD domain 1 isoform CRA_b [Mus musculus]	falten [Drosophila melanogaster]	SAM domain and HD domain-containing protein 1 [Danio rerio]	12.3889	10.3832	14.3945	1.38633	0.47127	0.716603	1
Bot_c10600	Aggrecan core protein	PREDICTED: C-type mannose receptor 2-like [Ciona intestinalis]	low affinity IgE Fc receptor isoform B [Mus musculus]	No hits found	c-type lectin [Danio rerio]	195.766	146.235	245.297	1.67742	0.746242	0.493648	1
Bot_c10601	IgGFc-binding protein	PREDICTED: zonadhesin-like [Ciona intestinalis]	RecName: Full=Zonadhesin; Flags: Precursor	hemolectin [Drosophila melanogaster]	PREDICTED: hypothetical protein LOC100147904 [Danio rerio]	12.1182	15.1155	9.12103	0.603424	-0.728756	0.615357	1
Bot_c10602	Sterol regulatory element-binding protein cleavage-activating	PREDICTED: sterol regulatory element-binding protein cleavage-activating protein-like partial [Ciona intestinalis]	SREBP cleavage activating protein isoform CRA_b [Mus musculus]	No hits found	PREDICTED: sterol regulatory element-binding protein cleavage-activating protein-like [Danio rerio]	18.0467	15.9076	20.1858	1.26894	0.34362	0.830813	1
Bot_c10603	Unclassifiable EST	No hits found	No hits found	No hits found	No hits found	12.3268	10.5452	14.1084	1.33789	0.41996	0.767985	1
Bot_c10604	Neurogenic locus notch homolog protein 1	Notch precursor [Ciona intestinalis]	transmembrane receptor Notch1 B [Mus musculus]	EG:140G11.1 [Drosophila melanogaster]	notch homolog 2 [Danio rerio]	66.1811	61.5038	70.8584	1.1521	0.204263	0.920357	1
Bot_c10605	Vacuolar protein sorting-associated protein 13A	PREDICTED: vacuolar protein sorting-associated protein 13C-like partial [Ciona intestinalis]	unnamed protein product [Mus musculus]	vacuolar protein sorting 13 isoform A [Drosophila melanogaster]	Vps13a protein [Danio rerio]	16.7274	9.12767	24.3272	2.66522	1.41425	0.263607	1
Bot_c10606	Unclassifiable EST	No hits found	No hits found	No hits found	No hits found	71.4486	92.8462	50.051	0.539074	-0.891445	0.3532	1
Bot_c10608	Inactive hydroxysteroid dehydrogenase-like protein 1	PREDICTED: very-long-chain 3-oxoacyl-CoA reductase 1-like [Ciona intestinalis]	unnamed protein product [Mus musculus]	CG31809 [Drosophila melanogaster]	Si:ch211-284e13.2 protein [Danio rerio]	52.9729	54.0951	51.8507	0.95851	-0.0611348	0.838697	1
Bot_c10610	Unclassifiable EST	No hits found	No hits found	No hits found	No hits found	41.4832	34.2895	48.6769	1.41959	0.505471	0.655146	1
Bot_c10611	Unclassifiable EST	No hits found	No hits found	No hits found	No hits found	79.2574	67.4715	91.0433	1.34936	0.432276	0.709699	1
Bot_c10612	Slit homolog 3 protein	toll-like receptor 7-like precursor [Ciona intestinalis]	toll-like receptor 13 precursor [Mus musculus]	tollo [Drosophila melanogaster]	slit homolog 3 protein precursor [Danio rerio]	9.6825	10.479	8.88603	0.847987	-0.237886	0.877074	1
Bot_c10613	Unclassifiable EST	No hits found	No hits found	No hits found	No hits found	7.9358	7.83799	8.03362	1.02496	0.035568	0.928384	1
Bot_c10614	Unclassifiable EST	No hits found	No hits found	No hits found	No hits found	6.51521	3.38697	9.64345	2.84722	1.50955	0.426117	1
Bot_c10615	Acyl-coenzyme A thioesterase 11	PREDICTED: acyl-coenzyme A thioesterase 11-like [Ciona intestinalis]	Acot12 protein partial [Mus musculus]	No hits found	acyl-coenzyme A thioesterase 11 [Danio rerio]	2.1563	3.63406	0.678539	0.186716	-2.42108	0.452857	1
Bot_c10616	Unclassifiable EST	No hits found	No hits found	No hits found	No hits found	50.2293	30.9862	69.4723	2.24204	1.16481	0.210701	1
Bot_c10618	Unclassifiable EST	No hits found	No hits found	No hits found	No hits found	8.59034	7.70671	9.47397	1.22931	0.297853	0.895866	1
Bot_c10619	Unclassifiable EST	No hits found	No hits found	No hits found	No hits found	145.301	150.551	140.051	0.930257	-0.104298	0.911067	1
Bot_c1062	Unclassifiable EST	PREDICTED: uncharacterized protein LOC100184194 [Ciona intestinalis]	No hits found	No hits found	No hits found	202.569	187.108	218.03	1.16526	0.220654	0.737863	1
Bot_c10621	Unclassifiable EST	No hits found	No hits found	No hits found	No hits found	42.7129	34.6431	50.7828	1.46588	0.551772	0.659006	1
Bot_c10622	Adenosine deaminase-like protein	No hits found	unnamed protein product [Mus musculus]	No hits found	No hits found	18.1129	21.7427	14.483	0.666108	-0.586171	0.775762	1
Bot_c10623	Unclassifiable EST	No hits found	No hits found	No hits found	No hits found	45.7308	65.8683	25.5933	0.388552	-1.36382	0.185204	1
Bot_c10624	Unclassifiable EST	No hits found	No hits found	No hits found	No hits found	0.277918	0	0.555835	Inf	Inf	0.924953	1
Bot_c10625	Unclassifiable EST	No hits found	No hits found	No hits found	No hits found	13.2906	21.9403	4.64093	0.211525	-2.2411	0.14479	1
Bot_c10627	Slit homolog 2 protein	PREDICTED: vasorin-like [Ciona intestinalis]	unnamed protein product [Mus musculus]	slit isoform F [Drosophila melanogaster]	Slit3 protein [Danio rerio]	28.1955	28.0285	28.3625	1.01191	0.0170874	0.996364	1
Bot_c10628	Unclassifiable EST	No hits found	No hits found	No hits found	No hits found	8.49244	6.53755	10.4473	1.59805	0.676312	0.788844	1
Bot_c10629	Unclassifiable EST	No hits found	No hits found	No hits found	No hits found	21.1411	18.9812	23.3009	1.22758	0.295816	0.800125	1
Bot_c1063	Serine/threonine-protein kinase 3	PREDICTED: serine/threonine-protein kinase 3-like [Ciona intestinalis]	serine/threonine-protein kinase 3 [Mus musculus]	hippo isoform A [Drosophila melanogaster]	serine/threonine-protein kinase 3 [Danio rerio]	1158.41	1202.81	1114.02	0.926181	-0.110635	0.909573	1
Bot_c10630	Unclassifiable EST	No hits found	No hits found	No hits found	No hits found	2.1442	3.07961	1.20879	0.392515	-1.34918	0.690363	1
Bot_c10631	Unclassifiable EST	No hits found	No hits found	No hits found	No hits found	2.57948	2.4448	2.71416	1.11018	0.150787	1	1
Bot_c10633	Kelch-like protein 24	PREDICTED: kelch-like protein 1-like [Ciona intestinalis]	kelch-like 7 (Drosophila) isoform CRA_b [Mus musculus]	CG15097 isoform D [Drosophila melanogaster]	kelch-like protein 24 [Danio rerio]	0.652958	0	1.30592	Inf	Inf	0.712167	1
Bot_c10634	Unclassifiable EST	PREDICTED: kelch-like protein 2-like [Ciona intestinalis]	No hits found	No hits found	No hits found	58.3494	46.9507	69.748	1.48556	0.571005	0.513152	1
Bot_c10635	Neuron navigator 3	PREDICTED: neuron navigator 2-like [Ciona intestinalis]	mKIAA0938 protein [Mus musculus]	sickie isoform K [Drosophila melanogaster]	neuron navigator 3 [Danio rerio]	19.7608	20.9331	18.5885	0.887993	-0.17138	0.898358	1
Bot_c10636	Unclassifiable EST	No hits found	No hits found	No hits found	No hits found	4.88217	3.78539	5.97895	1.57948	0.659448	0.836533	1
Bot_c10637	Sulfotransferase 1C4	PREDICTED: sulfotransferase family cytosolic 1B member 1 [Ciona intestinalis]	unnamed protein product [Mus musculus]	MIP05809p [Drosophila melanogaster]	sulfotransferase family 1 cytosolic sulfotransferase 5 [Danio rerio]	7.06101	2.90818	11.2138	3.85596	1.94709	0.39924	1
Bot_c10638	Unclassifiable EST	PREDICTED: alpha-tectorin [Ciona intestinalis]	No hits found	No hits found	No hits found	10.8271	12.5856	9.06855	0.72055	-0.47283	0.831877	1
Bot_c10639	Unclassifiable EST	No hits found	No hits found	No hits found	No hits found	121.567	154.94	88.1939	0.569214	-0.812957	0.427669	1
Bot_c1064	Uncharacterized protein KIAA0564	PREDICTED: von Willebrand factor A domain-containing protein 8 [Ciona intestinalis]	mKIAA0564 protein [Mus musculus]	c12.2 isoform B [Drosophila melanogaster]	von Willebrand factor A domain-containing protein 8 [Danio rerio]	433.786	406.739	460.833	1.13299	0.180139	0.81488	1
Bot_c10640	Lysosomal acid phosphatase	PREDICTED: lysosomal acid phosphatase-like [Ciona intestinalis]	acid phosphatase 2 lysosomal isoform CRA_b [Mus musculus]	acid phosphatase 1 isoform A [Drosophila melanogaster]	lysosomal acid phosphatase precursor [Danio rerio]	29.5235	36.7684	22.2786	0.605916	-0.722811	0.652132	1
Bot_c10641	Baculoviral IAP repeat-containing protein 2	zinc finger protein [Ciona intestinalis]	inhibitor of apoptosis protein 1 [Mus musculus]	IAP-like protein ILP [Drosophila melanogaster]	baculoviral IAP repeat-containing 2 [Danio rerio]	950.414	1041.82	859.01	0.82453	-0.278356	0.815879	1
Bot_c10642	Cytosolic carboxypeptidase-like protein 5	PREDICTED: ATP/GTP binding protein-like 5 [Ciona intestinalis]	cytosolic carboxypeptidase-like protein 5 isoform 5 [Mus musculus]	drosophila Nna1 ortholog isoform G [Drosophila melanogaster]	cytosolic carboxypeptidase-like protein 5 [Danio rerio]	8.84188	9.06741	8.61636	0.950256	-0.0736118	0.928473	1
Bot_c10643	E3 ubiquitin-protein ligase TRAF7	zinc finger protein [Ciona intestinalis]	No hits found	No hits found	No hits found	30.7428	26.1335	35.3521	1.35275	0.435896	0.706666	1
Bot_c10644	Unclassifiable EST	No hits found	No hits found	No hits found	No hits found	104.803	92.5188	117.087	1.26555	0.33976	0.68175	1
Bot_c10645	Unclassifiable EST	No hits found	No hits found	No hits found	No hits found	14.0674	17.948	10.1867	0.567571	-0.817128	0.571341	1
Bot_c10646	DNA-directed RNA polymerase II subunit RPB1	PREDICTED: LOW QUALITY PROTEIN: DNA-directed RNA polymerase II subunit RPB1-like [Ciona intestinalis]	RecName: Full=DNA-directed RNA polymerase II subunit RPB1; Short=RNA polymerase II subunit B1; AltName: Full=DNA-directed RNA polymerase II subunit A; AltName: Full=DNA-directed RNA polymerase III largest subunit	LD43558p [Drosophila melanogaster]	PREDICTED: DNA-directed RNA polymerase II subunit RPB1 isoform 1 [Danio rerio]	147.655	119.268	176.041	1.476	0.561698	0.569331	1
Bot_c10648	Baculoviral IAP repeat-containing protein 4	PREDICTED: E3 ubiquitin-protein ligase XIAP [Ciona intestinalis]	unnamed protein product [Mus musculus]	Chain A Crystal Structure Of Diap1-bir2/hid Complex	baculoviral IAP repeat-containing 3 [Danio rerio]	18.0546	25.2315	10.8778	0.431121	-1.21383	0.449721	1
Bot_c10649	5'-AMP-activated protein kinase catalytic subunit alpha-2	PREDICTED: 5'-AMP-activated protein kinase catalytic subunit alpha-2-like [Ciona intestinalis]	protein kinase AMP-activated alpha 2 catalytic subunit isoform CRA_a [Mus musculus]	SNF1A/AMP-activated protein kinase isoform A [Drosophila melanogaster]	PREDICTED: 5'-AMP-activated protein kinase catalytic subunit alpha-2 [Danio rerio]	65.5517	64.8741	66.2292	1.02089	0.0298267	0.917107	1
Bot_c1065	ATP-binding cassette sub-family G member 4	PREDICTED: ATP-binding cassette sub-family G member 4 [Ciona intestinalis]	mCG141862 isoform CRA_b [Mus musculus]	ABC transporter expressed in trachea isoform A [Drosophila melanogaster]	ATP-binding cassette sub-family G member 1 [Danio rerio]	693.952	605.98	781.923	1.29035	0.367757	0.680205	1
Bot_c10650	Unclassifiable EST	No hits found	No hits found	No hits found	No hits found	0.969386	1.26023	0.678539	0.538424	-0.893186	0.900899	1
Bot_c10652	Unclassifiable EST	PREDICTED: G-protein coupled receptor 64-like [Ciona intestinalis]	No hits found	No hits found	No hits found	5.16181	2.4448	7.87882	3.22268	1.68826	0.487038	1
Bot_c10653	Unclassifiable EST	No hits found	No hits found	No hits found	No hits found	15.4025	17.4658	13.3392	0.763734	-0.388858	0.778833	1
Bot_c10654	Transmembrane protein 135	PREDICTED: transmembrane protein 135 isoform 1 [Ciona intestinalis]	unnamed protein product [Mus musculus]	CG11737 isoform A [Drosophila melanogaster]	Zgc:162425 protein [Danio rerio]	50.3372	46.1365	54.5379	1.1821	0.241351	0.776178	1
Bot_c10659	Unclassifiable EST	No hits found	No hits found	No hits found	No hits found	12.3478	15.6665	9.02911	0.576331	-0.79503	0.549319	1
Bot_c1066	Contactin-associated protein 1	PREDICTED: contactin-associated protein 1-like [Ciona intestinalis]	neurexin IV [Mus musculus]	neurexin IV isoform A [Drosophila melanogaster]	PREDICTED: si:ch73-150k18.1 [Danio rerio]	420.466	492.536	348.396	0.707352	-0.499501	0.590896	1
Bot_c10660	FRAS1-related extracellular matrix protein 2	PREDICTED: FRAS1-related extracellular matrix protein 2 partial [Ciona intestinalis]	Fras1 related extracellular matrix protein 2 [Mus musculus]	No hits found	Fras1 related extracellular matrix protein 2b precursor [Danio rerio]	34.8142	32.2572	37.3712	1.15854	0.212306	0.821382	1
Bot_c10661	Unclassifiable EST	No hits found	No hits found	No hits found	No hits found	6.50027	3.5383	9.46224	2.67424	1.41913	0.422334	1
Bot_c10662	Unclassifiable EST	PREDICTED: uncharacterized protein LOC101243109 [Ciona intestinalis]	No hits found	No hits found	No hits found	5.49745	4.51128	6.48362	1.4372	0.523263	0.93339	1
Bot_c10663	Unclassifiable EST	No hits found	No hits found	No hits found	No hits found	113.931	133.855	94.0068	0.702303	-0.509834	0.652628	1
Bot_c10664	Peptide-N(4)-(N-acetyl-beta-glucosaminyl)asparagine amidase	PREDICTED: peptide-N(4)-(N-acetyl-beta-glucosaminyl)asparagine amidase-like [Ciona intestinalis]	PNGase [Mus musculus]	SD19435p [Drosophila melanogaster]	peptide-N(4)-(N-acetyl-beta-glucosaminyl)asparagine amidase [Danio rerio]	29.6081	35.2176	23.9985	0.681436	-0.55335	0.626403	1
Bot_c10665	Rho-associated protein kinase 1	PREDICTED: rho-associated protein kinase 2 [Ciona intestinalis]	rho-associated protein kinase 1 [Mus musculus]	No hits found	Rho-associated coiled-coil containing protein kinase 1 [Danio rerio]	141.034	117.211	164.858	1.4065	0.49211	0.639646	1
Bot_c10668	Unclassifiable EST	No hits found	No hits found	No hits found	No hits found	18.2514	13.8612	22.6415	1.63344	0.707911	0.564021	1
Bot_c1067	Ras-related protein Rab-27B	PREDICTED: ras-related protein Rab-27B [Ciona intestinalis]	RAB27b member RAS oncogene family [Mus musculus]	Rab27 isoform C [Drosophila melanogaster]	ras-related protein Rab-27A [Danio rerio]	449.946	340.759	559.133	1.64084	0.714438	0.459816	1
Bot_c10673	Unclassifiable EST	PREDICTED: glutathione gamma-glutamylcysteinyltransferase 1-like [Ciona intestinalis]	No hits found	No hits found	No hits found	19.8449	14.411	25.2789	1.75414	0.810763	0.511293	1
Bot_c10674	Unclassifiable EST	No hits found	No hits found	No hits found	No hits found	5.65095	1.49192	9.80998	6.57539	2.71708	0.254266	1
Bot_c10675	Unclassifiable EST	No hits found	No hits found	No hits found	No hits found	166.038	79.354	252.723	3.18475	1.67118	0.104344	1
Bot_c10676	Two pore calcium channel protein 2	PREDICTED: two pore calcium channel protein 2-like [Ciona intestinalis]	unnamed protein product [Mus musculus]	No hits found	two pore calcium channel protein 2 [Danio rerio]	11.7729	13.6249	9.92096	0.728151	-0.45769	0.752271	1
Bot_c10677	Unclassifiable EST	No hits found	No hits found	No hits found	No hits found	12.0752	14.255	9.89537	0.69417	-0.526639	0.713243	1
Bot_c10678	Receptor-interacting serine/threonine-protein kinase 1	PREDICTED: CBL-interacting protein kinase 33-like [Ciona intestinalis]	unnamed protein product [Mus musculus]	GH09326p [Drosophila melanogaster]	Ripk1l protein [Danio rerio]	7.977	5.82707	10.1269	1.73791	0.797353	0.742183	1
Bot_c10679	Beta-galactosidase-1-like protein	PREDICTED: beta-galactosidase-1-like protein 2-like [Ciona intestinalis]	galactosidase beta 1 isoform CRA_b [Mus musculus]	beta galactosidase isoform B [Drosophila melanogaster]	Galactosidase beta 1-like [Danio rerio]	9.02036	6.86501	11.1757	1.62792	0.703033	0.705095	1
Bot_c10681	Unclassifiable EST	No hits found	No hits found	No hits found	No hits found	29.086	33.6748	24.4972	0.727463	-0.459053	0.597483	1
Bot_c10682	Unclassifiable EST	PREDICTED: integrin alpha-1-like [Ciona intestinalis]	No hits found	No hits found	matrilin-4 [Danio rerio]	1.3315	0	2.66299	Inf	Inf	0.414062	1
Bot_c10683	Unclassifiable EST	No hits found	No hits found	No hits found	No hits found	9.07136	10.2968	7.8459	0.761972	-0.392189	0.870063	1
Bot_c10685	Unclassifiable EST	PREDICTED: leucine-rich repeat-containing protein 15 [Ciona intestinalis]	No hits found	No hits found	No hits found	24.9278	29.0785	20.7771	0.714519	-0.484957	0.620443	1
Bot_c10686	Unclassifiable EST	No hits found	No hits found	No hits found	No hits found	0.277918	0	0.555835	Inf	Inf	0.924953	1
Bot_c10688	Unclassifiable EST	COS41.3 [Ciona intestinalis]	No hits found	No hits found	PREDICTED: uncharacterized protein K02A2.6-like [Danio rerio]	65.8366	60.4008	71.2725	1.17999	0.238776	0.811471	1
Bot_c10689	Nuclear pore complex protein Nup85	PREDICTED: nuclear pore complex protein Nup85-like [Ciona intestinalis]	unnamed protein product [Mus musculus]	No hits found	nuclear pore complex protein Nup85 [Danio rerio]	52.7516	51.5913	53.9118	1.04498	0.0634748	1	1
Bot_c1069	Uncharacterized protein C11orf65	PREDICTED: uncharacterized protein C11orf65 homolog [Ciona intestinalis]	RIKEN cDNA 4930550C14 isoform CRA_a [Mus musculus]	No hits found	PREDICTED: putative uncharacterized protein CXorf58-like [Danio rerio]	292.924	213.389	372.46	1.74545	0.8036	0.386971	1
Bot_c10690	Inverted formin-2	PREDICTED: inverted formin-2 [Ciona intestinalis]	RecName: Full=Inverted formin-2	No hits found	No hits found	2.57728	1.1089	4.04565	3.64834	1.86724	0.64041	1
Bot_c10691	Unclassifiable EST	No hits found	No hits found	No hits found	No hits found	55.4632	36.2026	74.7237	2.06404	1.04547	0.367103	1
Bot_c10692	Unclassifiable EST	PREDICTED: uncharacterized protein LOC101242436 [Ciona intestinalis]	No hits found	No hits found	No hits found	12.9707	13.3423	12.5991	0.9443	-0.0826834	0.888596	1
Bot_c10693	Baculoviral IAP repeat-containing protein 3	zinc finger protein [Ciona intestinalis]	unnamed protein product [Mus musculus]	No hits found	Xiap protein [Danio rerio]	42.4725	34.1938	50.7512	1.48422	0.569709	0.622095	1
Bot_c10694	Slit homolog 2 protein	PREDICTED: LOW QUALITY PROTEIN: slit homolog 2 protein [Ciona intestinalis]	No hits found	No hits found	slit homolog 2 protein [Danio rerio]	33.8175	27.4634	40.1716	1.46273	0.548667	0.538166	1
Bot_c10695	Serologically defined colon cancer antigen 1	PREDICTED: nuclear export mediator factor Nemf [Ciona intestinalis]	unnamed protein product [Mus musculus]	caliban isoform B [Drosophila melanogaster]	No hits found	36.6577	32.7775	40.5379	1.23676	0.306566	0.701633	1
Bot_c10697	Chondroitin sulfate glucuronyltransferase	PREDICTED: chondroitin sulfate synthase 2-like [Ciona intestinalis]	chondroitin sulfate glucuronyltransferase precursor [Mus musculus]	No hits found	PREDICTED: chondroitin sulfate glucuronyltransferase isoform 1 [Danio rerio]	25.9463	27.829	24.0636	0.864695	-0.209736	0.85654	1
Bot_c10698	Unclassifiable EST	No hits found	No hits found	No hits found	No hits found	8.26846	5.14139	11.3955	2.21643	1.14824	0.586123	1
Bot_c10699	Serine/threonine-protein kinase 33	PREDICTED: serine/threonine-protein kinase 33-like [Ciona intestinalis]	serine/threonine kinase 33 [Mus musculus]	phosphorylase kinase gamma [Drosophila melanogaster]	serine/threonine-protein kinase 33 [Danio rerio]	87.9367	78.9991	96.8743	1.22627	0.294278	0.776123	1
Bot_c107	Unclassifiable EST	No hits found	No hits found	No hits found	No hits found	321.856	342.475	301.237	0.879587	-0.185102	0.842803	1
Bot_c1070	Unclassifiable EST	PREDICTED: uncharacterized protein LOC100181269 [Ciona intestinalis]	No hits found	No hits found	No hits found	238.148	284.223	192.073	0.675782	-0.56537	0.531577	1
Bot_c10700	Unclassifiable EST	No hits found	No hits found	No hits found	No hits found	21.4799	14.8376	28.1223	1.89534	0.92246	0.353819	1
Bot_c10701	Probable leucyl-tRNA synthetase, mitochondrial	PREDICTED: probable leucine--tRNA ligase mitochondrial [Ciona intestinalis]	leucyl-tRNA synthetase mitochondrial [Mus musculus]	Leucyl-tRNA synthetase [Drosophila melanogaster]	probable leucyl-tRNA synthetase mitochondrial [Danio rerio]	52.2996	72.6577	31.9416	0.439617	-1.18568	0.257805	1
Bot_c10702	Ski oncogene	PREDICTED: uncharacterized protein LOC100175177 [Ciona intestinalis]	Ski protein [Mus musculus]	No hits found	No hits found	61.8701	55.7758	67.9643	1.21853	0.285139	0.781006	1
Bot_c10703	Angiopoietin-2	PREDICTED: ryncolin-4-like [Ciona intestinalis]	tenascin-X [Mus musculus]	CG30281 [Drosophila melanogaster]	angiopoietin-related protein 4 precursor [Danio rerio]	17.7827	15.6605	19.9048	1.27102	0.345984	0.793145	1
Bot_c10705	Unclassifiable EST	No hits found	No hits found	No hits found	No hits found	27.5789	24.9349	30.2229	1.21207	0.277478	0.882615	1
Bot_c10706	Unclassifiable EST	No hits found	No hits found	No hits found	No hits found	10.9452	13.1461	8.74426	0.665162	-0.588222	0.643059	1
Bot_c10707	Unclassifiable EST	No hits found	No hits found	No hits found	No hits found	30.4169	21.27	39.5638	1.86007	0.89536	0.437081	1
Bot_c10708	Radial spoke head 10 homolog B2	PREDICTED: radial spoke head 10 homolog B-like [Ciona intestinalis]	mCG17965 [Mus musculus]	No hits found	radial spoke head 10 homolog B [Danio rerio]	26.1729	26.5379	25.8078	0.972489	-0.0402468	0.996567	1
Bot_c10710	Unclassifiable EST	No hits found	No hits found	No hits found	No hits found	50.0807	27.375	72.7864	2.65887	1.41081	0.200849	1
Bot_c10711	Partitioning defective 6 homolog beta	PREDICTED: partitioning defective 6 homolog gamma [Ciona intestinalis]	Par-6 partitioning defective 6 homolog gamma (C. elegans) [Mus musculus]	par-6 [Drosophila melanogaster]	partitioning defective 6 homolog gamma [Danio rerio]	47.5189	48.6557	46.3821	0.953272	-0.0690408	0.898774	1
Bot_c10713	Unclassifiable EST	PREDICTED: protocadherin-18 [Ciona intestinalis]	No hits found	No hits found	No hits found	60.9326	57.9828	63.8823	1.10175	0.13979	0.865467	1
Bot_c10714	Unclassifiable EST	No hits found	No hits found	No hits found	No hits found	32.4915	30.8436	34.1393	1.10685	0.146463	0.969649	1
Bot_c10715	WD repeat and FYVE domain-containing protein 3	No hits found	WD repeat and FYVE domain-containing protein 3 [Mus musculus]	blue cheese [Drosophila melanogaster]	No hits found	16.3484	15.6853	17.0116	1.08455	0.117102	0.962212	1
Bot_c10716	Unclassifiable EST	PREDICTED: uncharacterized protein LOC100183390 isoform 1 [Ciona intestinalis]	No hits found	No hits found	PREDICTED: hypothetical protein LOC569383 [Danio rerio]	20.6809	24.3757	16.986	0.696841	-0.521099	0.618238	1
Bot_c10717	Unclassifiable EST	PREDICTED: uncharacterized protein LOC100177662 [Ciona intestinalis]	No hits found	No hits found	No hits found	2.14697	0.861807	3.43214	3.98249	1.99367	0.494165	1
Bot_c10719	Unclassifiable EST	No hits found	No hits found	No hits found	No hits found	3.64507	3.70973	3.58042	0.965143	-0.0511849	1	1
Bot_c1072	Serine/threonine-protein kinase N2	PREDICTED: LOW QUALITY PROTEIN: serine/threonine-protein kinase N2-like [Ciona intestinalis]	unnamed protein product [Mus musculus]	protein kinase related to protein kinase N isoform E [Drosophila melanogaster]	protein kinase N1 [Danio rerio]	1724.47	1782.05	1666.89	0.935376	-0.096381	0.911233	1
Bot_c10720	Unclassifiable EST	No hits found	No hits found	No hits found	No hits found	4.96496	1.1089	8.82101	7.95472	2.99181	0.466802	1
Bot_c10721	Unclassifiable EST	No hits found	No hits found	No hits found	No hits found	48.5979	59.7869	37.4089	0.625704	-0.676448	0.530449	1
Bot_c10723	Unclassifiable EST	No hits found	No hits found	No hits found	No hits found	26.6878	36.3372	17.0385	0.468899	-1.09265	0.337699	1
Bot_c10724	Unclassifiable EST	No hits found	No hits found	No hits found	No hits found	73.4523	58.2373	88.6673	1.52252	0.606459	0.488086	1
Bot_c10726	Sodium-coupled monocarboxylate transporter 1	PREDICTED: sodium-coupled monocarboxylate transporter 2-like [Ciona intestinalis]	mCG16775 [Mus musculus]	RE09178p [Drosophila melanogaster]	sodium-coupled monocarboxylate transporter 1 [Danio rerio]	7.85226	3.5537	12.1508	3.4192	1.77366	0.357564	1
Bot_c10727	Unclassifiable EST	No hits found	No hits found	No hits found	No hits found	16.4699	16.7741	16.1657	0.963728	-0.0533021	0.966808	1
Bot_c10728	Unclassifiable EST	No hits found	No hits found	No hits found	No hits found	497.687	495.063	500.311	1.0106	0.0152147	0.941119	1
Bot_c10730	Unclassifiable EST	No hits found	No hits found	No hits found	No hits found	0.277226	0.554451	0	0	#NAME?	0.89597	1
Bot_c10731	UPF0705 protein C11orf49	PREDICTED: UPF0705 protein C11orf49 homolog [Ciona intestinalis]	unnamed protein product [Mus musculus]	No hits found	UPF0705 protein C11orf49 homolog [Danio rerio]	8.30728	7.0873	9.52726	1.34427	0.426825	0.79721	1
Bot_c10732	Unclassifiable EST	No hits found	No hits found	No hits found	No hits found	30.3194	26.3806	34.2581	1.29861	0.376971	0.733293	1
Bot_c10733	Unclassifiable EST	No hits found	No hits found	No hits found	No hits found	32.168	27.095	37.241	1.37446	0.458864	0.822836	1
Bot_c10734	Unclassifiable EST	No hits found	No hits found	No hits found	No hits found	3.33501	0	6.67003	Inf	Inf	0.231228	1
Bot_c10736	Dynein heavy chain 5, axonemal	PREDICTED: dynein heavy chain 8 axonemal [Ciona intestinalis]	dynein axonemal heavy chain 5 isoform CRA_b [Mus musculus]	CG9492 isoform D [Drosophila melanogaster]	dynein axonemal heavy polypeptide 9 [Danio rerio]	78.9151	51.7366	106.094	2.05065	1.03608	0.273941	1
Bot_c10738	Unclassifiable EST	No hits found	No hits found	No hits found	No hits found	9.91899	17.8535	1.98445	0.111152	-3.16939	0.0560411	1
Bot_c10739	Unclassifiable EST	PREDICTED: macrophage mannose receptor 1-like partial [Ciona intestinalis]	No hits found	No hits found	No hits found	0.603705	0.554451	0.652958	1.17766	0.235928	1	1
Bot_c1074	Kelch-like protein 13	PREDICTED: Kelch-like 13-like [Ciona intestinalis]	unnamed protein product [Mus musculus]	KLHL18 isoform A [Drosophila melanogaster]	kelch-like 9 isoform 1 [Danio rerio]	1228.69	1320.5	1136.89	0.860957	-0.215987	0.928638	1
Bot_c10742	Unclassifiable EST	No hits found	No hits found	No hits found	No hits found	23.0851	24.9101	21.2601	0.853475	-0.228579	0.821512	1
Bot_c10743	Conserved oligomeric Golgi complex subunit 7	PREDICTED: conserved oligomeric Golgi complex subunit 7 [Ciona intestinalis]	unnamed protein product [Mus musculus]	No hits found	conserved oligomeric Golgi complex subunit 7 [Danio rerio]	46.5844	36.0285	57.1403	1.58597	0.665367	0.552726	1
Bot_c10744	Unclassifiable EST	PREDICTED: nesprin-1 [Ciona intestinalis]	No hits found	No hits found	No hits found	38.3057	33.338	43.2734	1.29802	0.376312	0.875399	1
Bot_c10745	Unclassifiable EST	No hits found	No hits found	No hits found	No hits found	1.59813	1.89035	1.30592	0.690833	-0.533591	0.910192	1
Bot_c10747	Cleavage and polyadenylation specificity factor subunit 1	PREDICTED: LOW QUALITY PROTEIN: cleavage and polyadenylation specificity factor subunit 1-like partial [Ciona intestinalis]	unnamed protein product [Mus musculus]	cleavage and polyadenylation specificity factor [Drosophila melanogaster]	LOC564406 protein partial [Danio rerio]	29.3309	21.4722	37.1895	1.73198	0.792423	0.539172	1
Bot_c10748	Unclassifiable EST	No hits found	No hits found	No hits found	No hits found	22.8876	22.1968	23.5785	1.06225	0.0871207	0.952364	1
Bot_c10750	Unclassifiable EST	No hits found	No hits found	No hits found	No hits found	50.4295	49.17	51.689	1.05123	0.0720799	0.956596	1
Bot_c10751	Brefeldin A-inhibited guanine nucleotide-exchange protein 1	PREDICTED: brefeldin A-inhibited guanine nucleotide-exchange protein 1 [Ciona intestinalis]	brefeldin A-inhibited guanine nucleotide-exchange protein 2 [Mus musculus]	No hits found	No hits found	4.57853	2.52516	6.6319	2.62633	1.39305	0.582036	1
Bot_c10752	Unclassifiable EST	No hits found	No hits found	No hits found	No hits found	15.5079	16.6737	14.3421	0.86016	-0.217322	0.825534	1
Bot_c10753	Protein NYNRIN	PREDICTED: uncharacterized protein K02A2.6-like partial [Ciona intestinalis]	mKIAA1305 protein [Mus musculus]	reverse transcriptase [Drosophila melanogaster]	PREDICTED: uncharacterized protein K02A2.6-like [Danio rerio]	76.2665	76.0681	76.4649	1.00522	0.00750683	0.999303	1
Bot_c10754	Unclassifiable EST	PREDICTED: uncharacterized protein LOC100186903 [Ciona intestinalis]	No hits found	No hits found	No hits found	42.9479	14.5777	71.318	4.89226	2.2905	0.0408523	1
Bot_c10755	ZZ-type zinc finger-containing protein 3	zinc finger protein 1 [Ciona intestinalis]	unnamed protein product [Mus musculus]	No hits found	ZZ-type zinc finger-containing protein 3 [Danio rerio]	105.794	112.401	99.1883	0.882453	-0.180408	0.920781	1
Bot_c10756	Unclassifiable EST	No hits found	No hits found	No hits found	No hits found	58.9814	54.5558	63.407	1.16224	0.21691	0.804314	1
Bot_c10757	Unclassifiable EST	No hits found	No hits found	No hits found	No hits found	4.99664	3.38697	6.60632	1.95051	0.963853	0.675368	1
Bot_c10758	DNA-directed RNA polymerase I subunit RPA12	PREDICTED: DNA-directed RNA polymerase I subunit RPA12-like [Ciona intestinalis]	DNA-directed RNA polymerase I subunit RPA12 [Mus musculus]	RpI12 [Drosophila melanogaster]	DNA-directed RNA polymerase I subunit RPA12 [Danio rerio]	20.6243	15.9632	25.2854	1.58398	0.663553	0.697328	1
Bot_c1076	Beta-galactosidase	No hits found	galactosidase beta 1 isoform CRA_a [Mus musculus]	beta galactosidase isoform B [Drosophila melanogaster]	beta-galactosidase-1-like protein precursor [Danio rerio]	173.946	167.298	180.594	1.07947	0.110323	0.881759	1
Bot_c10761	Apolipoprotein(a)	PREDICTED: plasminogen-like [Ciona intestinalis]	plasminogen isoform CRA_d [Mus musculus]	receptor tyrosine kinase [Drosophila melanogaster]	plasminogen precursor [Danio rerio]	38.459	51.8498	25.0682	0.483478	-1.04848	0.290729	1
Bot_c10762	Unclassifiable EST	transcription factor protein [Ciona intestinalis]	No hits found	No hits found	No hits found	333.203	227.567	438.84	1.9284	0.947406	0.393422	1
Bot_c10763	Unclassifiable EST	No hits found	No hits found	No hits found	No hits found	2.19964	1.1089	3.29037	2.96723	1.56912	0.736789	1
Bot_c10766	Serine/threonine-protein kinase 40	PREDICTED: uncharacterized protein LOC100186101 [Ciona intestinalis]	serine/threonine kinase 40 isoform CRA_b [Mus musculus]	Salt-inducible kinase 3 isoform A [Drosophila melanogaster]	PREDICTED: serine/threonine-protein kinase 40 partial [Danio rerio]	19.1788	18.9424	19.4153	1.02497	0.0355769	0.929589	1
Bot_c10767	Unclassifiable EST	No hits found	No hits found	No hits found	No hits found	3.7807	7.5614	0	0	#NAME?	0.212295	1
Bot_c10768	Trifunctional purine biosynthetic protein adenosine-3	PREDICTED: trifunctional purine biosynthetic protein adenosine-3-like [Ciona intestinalis]	unnamed protein product [Mus musculus]	RH01206p [Drosophila melanogaster]	trifunctional purine biosynthetic protein adenosine-3 [Danio rerio]	35.0748	42.2078	27.9419	0.662007	-0.595082	0.604983	1
Bot_c10769	Unclassifiable EST	No hits found	No hits found	No hits found	No hits found	48.0456	38.938	57.1533	1.4678	0.553658	0.588172	1
Bot_c1077	Cleavage and polyadenylation specificity factor subunit 1	PREDICTED: LOW QUALITY PROTEIN: cleavage and polyadenylation specificity factor subunit 1-like partial [Ciona intestinalis]	cleavage and polyadenylation specificity factor subunit 1 isoform 2 [Mus musculus]	cleavage and polyadenylation specificity factor 160 isoform A [Drosophila melanogaster]	cleavage and polyadenylation specificity factor subunit 1 [Danio rerio]	622.242	708.079	536.406	0.757551	-0.400585	0.618476	1
Bot_c10771	Acrosin	PREDICTED: transmembrane protease serine 9-like [Ciona intestinalis]	acrosin isoform 3 [Mus musculus]	CG10663 [Drosophila melanogaster]	prostasin precursor [Danio rerio]	15.11	8.06498	22.155	2.74707	1.45789	0.372767	1
Bot_c10772	Unclassifiable EST	No hits found	No hits found	No hits found	No hits found	50.8121	51.079	50.5452	0.989549	-0.015157	0.957544	1
Bot_c10773	Pendrin	SLC26A2 anion exchanger [Ciona intestinalis]	expressed sequence C78409 isoform CRA_b [Mus musculus]	prestin [Drosophila melanogaster]	solute carrier family 26 member 3 [Danio rerio]	14.8592	10.3477	19.3707	1.87197	0.904557	0.6131	1
Bot_c10775	Unclassifiable EST	No hits found	No hits found	No hits found	No hits found	15.5058	20.155	10.8566	0.538656	-0.892564	0.716562	1
Bot_c10777	Unclassifiable EST	No hits found	No hits found	No hits found	No hits found	11.6932	13.6188	9.76747	0.717203	-0.479547	0.792685	1
Bot_c10781	Unclassifiable EST	No hits found	No hits found	No hits found	No hits found	41.2276	36.7912	45.6641	1.24117	0.311699	0.813903	1
Bot_c10783	Cyclin-H	PREDICTED: cyclin-H-like [Ciona intestinalis]	cyclin H isoform CRA_b [Mus musculus]	AT31544p [Drosophila melanogaster]	cyclin-H [Danio rerio]	18.7873	19.0629	18.5117	0.971087	-0.0423271	0.962733	1
Bot_c10785	Unclassifiable EST	No hits found	No hits found	No hits found	No hits found	15.9692	12.8635	19.0749	1.48287	0.568392	0.695772	1
Bot_c10786	Nucleolin	nucleolin like protein CiRGG1 [Ciona intestinalis]	nucleolin isoform CRA_c [Mus musculus]	RE27227p [Drosophila melanogaster]	Zgc:152810 [Danio rerio]	51.7866	72.582	30.9912	0.426982	-1.22775	0.196237	1
Bot_c10787	Unclassifiable EST	No hits found	No hits found	No hits found	No hits found	101.625	107.265	95.9856	0.894849	-0.160285	0.913579	1
Bot_c10788	Unclassifiable EST	No hits found	No hits found	No hits found	No hits found	3.4072	3.38227	3.43214	1.01474	0.0211138	0.986173	1
Bot_c10789	Unclassifiable EST	No hits found	No hits found	No hits found	No hits found	2.99776	2.36914	3.62638	1.53068	0.614169	0.88843	1
Bot_c10790	Collagen type IV alpha-3-binding protein	PREDICTED: uncharacterized protein LOC101242857 [Ciona intestinalis]	collagen type IV alpha-3-binding protein isoform 1 [Mus musculus]	CG5004 isoform D [Drosophila melanogaster]	Swap70b partial [Danio rerio]	29.1448	26.4147	31.8748	1.20671	0.271074	0.713023	1
Bot_c10792	Rho GTPase-activating protein 24	PREDICTED: uncharacterized protein LOC100175245 [Ciona intestinalis]	GTPase-activating protein p68RacGAP [Mus musculus]	No hits found	PREDICTED: rho GTPase-activating protein 22-like [Danio rerio]	102.675	119.249	86.1019	0.722035	-0.46986	0.534048	1
Bot_c10793	40S ribosomal protein S15a	PREDICTED: 40S ribosomal protein S15a [Ciona intestinalis]	Rps15a protein [Mus musculus]	ribosomal protein S15Ab [Drosophila melanogaster]	40S ribosomal protein S15a [Danio rerio]	11.089	22.1781	0	0	#NAME?	0.120218	1
Bot_c10795	Unclassifiable EST	No hits found	No hits found	No hits found	No hits found	23.3186	12.2026	34.4346	2.82191	1.49667	0.196015	1
Bot_c10796	Unclassifiable EST	PREDICTED: carbohydrate sulfotransferase 3-like [Ciona intestinalis]	No hits found	No hits found	No hits found	9.21475	9.76849	8.661	0.886626	-0.173602	0.928717	1
Bot_c10797	Unclassifiable EST	PREDICTED: leucine-rich repeat-containing protein 15 [Ciona intestinalis]	No hits found	No hits found	No hits found	6.51567	7.80248	5.22887	0.670154	-0.577434	0.728179	1
Bot_c10799	Hemicentin-1	PREDICTED: SCO-spondin [Ciona intestinalis]	hemicentin 1 precursor [Mus musculus]	Semaphorin-5c isoform B [Drosophila melanogaster]	hemicentin-1 precursor [Danio rerio]	21.0548	13.497	28.6126	2.11993	1.08402	0.24966	1
Bot_c1080	Unclassifiable EST	PREDICTED: uncharacterized protein LOC100182221 [Ciona intestinalis]	No hits found	No hits found	No hits found	456.519	433.252	479.787	1.10741	0.147188	0.897932	1
Bot_c10800	Unclassifiable EST	PREDICTED: trafficking protein particle complex subunit 9 [Ciona intestinalis]	No hits found	No hits found	No hits found	64.4282	54.089	74.7675	1.38231	0.467077	0.626782	1
Bot_c10801	Unclassifiable EST	No hits found	No hits found	No hits found	No hits found	18.0842	12.5609	23.6075	1.87945	0.91031	0.565053	1
Bot_c10803	Protein VPRBP	PREDICTED: protein VPRBP [Ciona intestinalis]	mKIAA0800 protein [Mus musculus]	No hits found	No hits found	22.2144	11.3763	33.0524	2.90538	1.53873	0.287007	1
Bot_c10805	Unclassifiable EST	No hits found	No hits found	No hits found	No hits found	63.0433	66.8614	59.2253	0.885792	-0.17496	0.869642	1
Bot_c10807	Unclassifiable EST	No hits found	No hits found	No hits found	No hits found	37.9309	73.1477	2.71416	0.0371051	-4.75224	0.15092	1
Bot_c10808	Structural maintenance of chromosomes protein 3	PREDICTED: structural maintenance of chromosomes protein 3-like partial [Ciona intestinalis]	unnamed protein product [Mus musculus]	RE14758p [Drosophila melanogaster]	structural maintenance of chromosomes protein 3 [Danio rerio]	26.9628	18.1656	35.7601	1.96856	0.977138	0.491511	1
Bot_c10809	Unclassifiable EST	No hits found	No hits found	No hits found	No hits found	1.4783	2.27806	0.678539	0.297858	-1.74731	0.740953	1
Bot_c10811	Unclassifiable EST	No hits found	No hits found	No hits found	No hits found	24.5322	26.5058	22.5587	0.851086	-0.232623	0.874623	1
Bot_c10812	Unclassifiable EST	No hits found	No hits found	No hits found	No hits found	27.8834	14.0387	41.7281	2.97237	1.57161	0.1989	1
Bot_c10814	YEATS domain-containing protein 4	PREDICTED: YEATS domain-containing protein 4-like [Ciona intestinalis]	YEATS domain-containing protein 4 [Mus musculus]	Gas41 [Drosophila melanogaster]	YEATS domain-containing protein 4 [Danio rerio]	29.9458	27.1219	32.7697	1.20824	0.272907	0.867034	1
Bot_c10815	THAP domain-containing protein 2	PREDICTED: uncharacterized protein LOC100178809 [Ciona intestinalis]	THAP domain-containing protein 2 [Mus musculus]	No hits found	LOC798124 protein [Danio rerio]	12.8544	9.75778	15.9511	1.6347	0.709028	0.597335	1
Bot_c10816	Zinc finger SWIM domain-containing protein KIAA0913	PREDICTED: zinc finger SWIM domain-containing protein 8-like [Ciona intestinalis]	2310021P13Rik protein partial [Mus musculus]	CG34401 isoform A [Drosophila melanogaster]	zinc finger SWIM-type containing 8 [Danio rerio]	52.1178	48.8318	55.4038	1.13459	0.182165	0.959654	1
Bot_c1082	von Willebrand factor	PREDICTED: von Willebrand factor-like [Ciona intestinalis]	PREDICTED: eukaryotic initiation factor 4A-III-like [Mus musculus]	eIF4AIII [Drosophila melanogaster]	eukaryotic initiation factor 4A-III [Danio rerio]	873.942	777.696	970.188	1.24752	0.319058	0.746984	1
Bot_c10820	Unclassifiable EST	No hits found	No hits found	No hits found	No hits found	20.7305	19.9542	21.5069	1.07781	0.108104	1	1
Bot_c10821	Unclassifiable EST	No hits found	No hits found	No hits found	No hits found	2.68185	1.49192	3.87179	2.59517	1.37583	0.63343	1
Bot_c10822	Retinol dehydrogenase 11	PREDICTED: retinol dehydrogenase 14-like [Ciona intestinalis]	unnamed protein product [Mus musculus]	CG2065 isoform A [Drosophila melanogaster]	LOC407663 protein partial [Danio rerio]	71.0959	65.4251	76.7666	1.17335	0.230634	0.859852	1
Bot_c10824	Unclassifiable EST	No hits found	No hits found	No hits found	No hits found	65.5001	73.6387	57.3614	0.778957	-0.360384	0.712223	1
Bot_c10826	Unclassifiable EST	No hits found	No hits found	No hits found	No hits found	3.4135	2.83252	3.99449	1.41023	0.495927	0.879319	1
Bot_c10827	5-hydroxytryptamine receptor 1A	PREDICTED: uncharacterized protein LOC100177390 [Ciona intestinalis]	5-hydroxytryptamine receptor 1A [Mus musculus]	octopamine receptor 2 isoform B [Drosophila melanogaster]	5-hydroxytryptamine (serotonin) receptor 1A b [Danio rerio]	12.9119	15.9987	9.82515	0.614122	-0.703402	0.562474	1
Bot_c10828	Unclassifiable EST	No hits found	No hits found	No hits found	No hits found	13.3765	13.4381	13.315	0.99084	-0.0132762	0.849368	1
Bot_c1083	MACRO domain-containing protein 2	PREDICTED: uncharacterized protein LOC100176739 [Ciona intestinalis]	O-acetyl-ADP-ribose deacetylase MACROD2 isoform 1 [Mus musculus]	CG18812 isoform F [Drosophila melanogaster]	MACRO domain-containing protein 2 [Danio rerio]	514.01	477.212	550.809	1.15422	0.206923	0.750666	1
Bot_c10830	Mediator of RNA polymerase II transcription subunit 14	PREDICTED: mediator of RNA polymerase II transcription subunit 14-like [Ciona intestinalis]	mediator of RNA polymerase II transcription subunit 14 isoform b [Mus musculus]	mediator complex subunit 14 isoform B [Drosophila melanogaster]	mediator of RNA polymerase II transcription subunit 14 [Danio rerio]	60.2139	56.7762	63.6516	1.1211	0.16491	0.915264	1
Bot_c10832	Beta-1,4-galactosyltransferase 7	PREDICTED: beta-1 4-galactosyltransferase 7 isoform 1 [Ciona intestinalis]	unnamed protein product [Mus musculus]	Chain A Crystal Structure Of Drosophila Beta1 4-Galactosyltransferas	Xylosylprotein beta 1 4-galactosyltransferase polypeptide 7 (galactosyltransferase I) [Danio rerio]	84.3922	100.272	68.5127	0.68327	-0.549472	0.603065	1
Bot_c10833	THAP domain-containing protein 3	PREDICTED: tubulin polyglutamylase ttll6-like [Ciona intestinalis]	THAP domain containing apoptosis associated protein 3 isoform CRA_a [Mus musculus]	No hits found	THAP domain-containing protein 3 [Danio rerio]	49.3476	64.9877	33.7075	0.518675	-0.947097	0.364432	1
Bot_c10836	Fibrillin-2	PREDICTED: neurogenic locus notch homolog protein 1-like [Ciona intestinalis]	mKIAA4226 protein [Mus musculus]	dumpy isoform Z [Drosophila melanogaster]	fibrillin 4 [Danio rerio]	7583.71	9050.21	6117.21	0.675919	-0.565078	0.646291	1
Bot_c10837	Integrator complex subunit 2	PREDICTED: integrator complex subunit 2 [Ciona intestinalis]	integrator complex subunit 2 isoform CRA_b [Mus musculus]	No hits found	integrator complex subunit 2 [Danio rerio]	36.182	40.3175	32.0465	0.794855	-0.331237	0.735522	1
Bot_c10839	Serine/threonine-protein kinase Nek4	PREDICTED: uncharacterized protein LOC100184532 [Ciona intestinalis]	unnamed protein product [Mus musculus]	Nek2 [Drosophila melanogaster]	serine/threonine-protein kinase Nek4 [Danio rerio]	9.06563	10.343	7.78822	0.752991	-0.409296	0.777747	1
Bot_c1084	Puromycin-sensitive aminopeptidase	PREDICTED: puromycin-sensitive aminopeptidase-like [Ciona intestinalis]	unnamed protein product [Mus musculus]	puromycin sensitive aminopeptidase isoform A [Drosophila melanogaster]	puromycin-sensitive aminopeptidase [Danio rerio]	595.146	577.079	613.213	1.06262	0.0876202	0.921621	1
Bot_c10841	Unclassifiable EST	No hits found	No hits found	No hits found	No hits found	3.72486	2.36914	5.08058	2.14449	1.10063	0.724424	1
Bot_c10842	Sperm flagellar protein 2	PREDICTED: sperm flagellar protein 2-like [Ciona intestinalis]	sperm flagellar protein 2 [Mus musculus]	No hits found	sperm flagellar protein 2 [Danio rerio]	35.4115	15.6204	55.2026	3.53401	1.82131	0.108871	1
Bot_c10843	Unclassifiable EST	No hits found	No hits found	No hits found	No hits found	68.7838	71.06	66.5076	0.935935	-0.0955192	0.975974	1
Bot_c10846	Unclassifiable EST	No hits found	No hits found	No hits found	No hits found	10.3739	13.0041	7.74357	0.59547	-0.747898	0.593324	1
Bot_c10848	Unclassifiable EST	No hits found	No hits found	No hits found	No hits found	29.0529	28.362	29.7438	1.04872	0.0686306	0.977319	1
Bot_c1085	Heat shock protein 75 kDa, mitochondrial	PREDICTED: heat shock protein 75 kDa mitochondrial-like [Ciona intestinalis]	unnamed protein product [Mus musculus]	AT15050p [Drosophila melanogaster]	TNF receptor-associated protein 1 [Danio rerio]	910.134	995.428	824.841	0.82863	-0.271201	0.81084	1
Bot_c10850	Anoctamin-7	PREDICTED: anoctamin-7 [Ciona intestinalis]	anoctamin-7 isoform 1 [Mus musculus]	CG16718 isoform B [Drosophila melanogaster]	PREDICTED: anoctamin-7 [Danio rerio]	8.94013	11.3455	6.53478	0.575981	-0.795906	0.603529	1
Bot_c10852	Prolyl 3-hydroxylase 2	leprecan protein [Ciona intestinalis]	unnamed protein product [Mus musculus]	No hits found	PREDICTED: prolyl 3-hydroxylase 2 [Danio rerio]	26.1688	22.9012	29.4364	1.28537	0.362182	0.777909	1
Bot_c10853	Unclassifiable EST	PREDICTED: uncharacterized protein LOC100178698 [Ciona intestinalis]	No hits found	No hits found	No hits found	28.3575	21.1354	35.5797	1.68342	0.751393	0.576412	1
Bot_c10854	Spermidine synthase	PREDICTED: spermidine synthase [Ciona intestinalis]	spermidine synthase [Mus musculus]	RE01362p partial [Drosophila melanogaster]	spermidine synthase [Danio rerio]	37.3309	36.9165	37.7453	1.02245	0.0320337	0.983165	1
Bot_c10855	Unclassifiable EST	No hits found	No hits found	No hits found	No hits found	46.4054	32.8485	59.9623	1.82542	0.86823	0.394055	1
Bot_c10856	Unclassifiable EST	No hits found	No hits found	No hits found	No hits found	14.482	13.5432	15.4208	1.13864	0.187312	0.908801	1
Bot_c10858	UPF0722 protein C11orf88	PREDICTED: UPF0722 protein C11orf88 homolog [Ciona intestinalis]	unnamed protein product [Mus musculus]	No hits found	UPF0722 protein C11orf88 homolog [Danio rerio]	51.7312	37.3229	66.1394	1.77209	0.825448	0.385179	1
Bot_c10860	Unclassifiable EST	No hits found	No hits found	No hits found	No hits found	2.58336	0.861807	4.30492	4.99523	2.32055	0.406409	1
Bot_c10861	Dynamin-1	PREDICTED: dynamin-1 [Ciona intestinalis]	unnamed protein product [Mus musculus]	dynamin [Drosophila melanogaster]	dynamin-2 [Danio rerio]	44.7611	37.5372	51.9851	1.38489	0.469777	0.690236	1
Bot_c10863	Unclassifiable EST	No hits found	No hits found	No hits found	No hits found	26.6484	27.8973	25.3994	0.910463	-0.135328	0.879838	1
Bot_c10864	Unclassifiable EST	No hits found	No hits found	No hits found	No hits found	12.5499	14.255	10.8449	0.76078	-0.394448	0.758139	1
Bot_c10865	Unclassifiable EST	No hits found	No hits found	No hits found	No hits found	22.3771	19.5417	25.2125	1.29019	0.367587	0.765123	1
Bot_c10866	Unclassifiable EST	No hits found	No hits found	pol [Drosophila melanogaster]	No hits found	22.9144	10.1716	35.6572	3.50556	1.80965	0.138774	1
Bot_c10869	Dynein heavy chain 1, axonemal	PREDICTED: dynein heavy chain 1 axonemal-like partial [Ciona intestinalis]	dynein axonemal heavy chain 1 [Mus musculus]	dynein heavy chain at 36C [Drosophila melanogaster]	PREDICTED: dynein heavy chain 3 axonemal [Danio rerio]	25.6921	25.3487	26.0355	1.02709	0.0385675	0.929051	1
Bot_c10871	Neurocan core protein	PREDICTED: C-type mannose receptor 2-like [Ciona intestinalis]	versican core protein isoform 1 precursor [Mus musculus]	CG9134 isoform A [Drosophila melanogaster]	aggrecan [Danio rerio]	4.89517	0.554451	9.2359	16.6577	4.05812	0.125666	1
Bot_c10872	Lipoxygenase homology domain-containing protein 1	PREDICTED: uncharacterized protein LOC100175334 [Ciona intestinalis]	lipoxygenase homology domain-containing protein 1 [Mus musculus]	No hits found	No hits found	27.1603	12.0111	42.3095	3.52254	1.81661	0.144176	1
Bot_c10873	Unclassifiable EST	PREDICTED: adiponectin receptor protein 2-like [Ciona intestinalis]	No hits found	No hits found	No hits found	5.91102	5.67574	6.14629	1.08291	0.114907	1	1
Bot_c10875	Acyl-coenzyme A synthetase ACSM1, mitochondrial	PREDICTED: 4-coumarate--CoA ligase 1-like [Ciona intestinalis]	unnamed protein product [Mus musculus]	CG6178 [Drosophila melanogaster]	acyl-coenzyme A synthetase ACSM3 mitochondrial [Danio rerio]	58.6417	50.9612	66.3222	1.30143	0.380093	0.826223	1
Bot_c10876	Probable ATP-dependent RNA helicase DHX35	PREDICTED: probable ATP-dependent RNA helicase DHX35-like [Ciona intestinalis]	probable ATP-dependent RNA helicase DHX35 [Mus musculus]	CG3225 [Drosophila melanogaster]	uncharacterized protein LOC100037310 [Danio rerio]	11.5282	12.7724	10.2839	0.805161	-0.312652	0.793145	1
Bot_c10877	Unclassifiable EST	PREDICTED: uncharacterized protein LOC100184977 [Ciona intestinalis]	No hits found	No hits found	No hits found	7.26082	6.8496	7.67203	1.12007	0.163589	0.9447	1
Bot_c10879	Calpain-7-like protein	PREDICTED: androglobin [Ciona intestinalis]	RecName: Full=Androglobin; AltName: Full=Calpain-7-like protein	No hits found	calpain-7 [Danio rerio]	5.15047	4.49587	5.80508	1.2912	0.368715	0.921868	1
Bot_c1088	Mucin-21	No hits found	No hits found	No hits found	No hits found	475.926	513.414	438.438	0.853966	-0.227749	0.753579	1
Bot_c10880	Unclassifiable EST	No hits found	No hits found	No hits found	No hits found	70.7297	75.6697	65.7896	0.869431	-0.201857	0.790116	1
Bot_c10882	60S ribosomal protein L18	PREDICTED: 60S ribosomal protein L18 isoform 1 [Ciona intestinalis]	Ribosomal protein L18 [Mus musculus]	ribosomal protein L18 isoform A [Drosophila melanogaster]	60S ribosomal protein L18 [Danio rerio]	15.8639	31.0493	0.678539	0.0218536	-5.51598	0.179339	1
Bot_c10884	Unclassifiable EST	No hits found	No hits found	No hits found	No hits found	12.2566	20.5253	3.98797	0.194295	-2.36368	0.217395	1
Bot_c10888	Unclassifiable EST	No hits found	No hits found	No hits found	No hits found	17.145	18.5935	15.6966	0.844197	-0.244349	0.843837	1
Bot_c10889	Unclassifiable EST	No hits found	No hits found	No hits found	No hits found	51.9487	41.2743	62.623	1.51724	0.601449	0.730749	1
Bot_c1089	Unclassifiable EST	PREDICTED: uncharacterized protein LOC100184315 isoform 1 [Ciona intestinalis]	No hits found	No hits found	No hits found	406.375	467.669	345.081	0.737873	-0.438555	0.651365	1
Bot_c10890	Unclassifiable EST	No hits found	No hits found	No hits found	No hits found	20.3348	22.5516	18.118	0.803402	-0.315805	0.753893	1
Bot_c10891	Myosin-Vb	PREDICTED: unconventional myosin-Va [Ciona intestinalis]	RecName: Full=Unconventional myosin-Vb	dilute class unconventional myosin isoform B [Drosophila melanogaster]	myosin-Vb [Danio rerio]	56.7093	43.0984	70.3203	1.63162	0.706307	0.4972	1
Bot_c10893	General transcription factor II-I repeat domain-containing protein 2B	No hits found	general transcription factor II-I repeat domain-containing protein 2 [Mus musculus]	No hits found	transposase [Danio rerio]	282.867	306.927	258.808	0.843221	-0.246017	0.960408	1
Bot_c10896	Putative nuclease HARBI1	PREDICTED: putative nuclease HARBI1-like [Ciona intestinalis]	unnamed protein product [Mus musculus]	MIP02663p [Drosophila melanogaster]	putative nuclease HARBI1 [Danio rerio]	9.04866	6.94067	11.1566	1.60743	0.684757	0.745536	1
Bot_c10897	Importin-9	PREDICTED: importin-9 [Ciona intestinalis]	Importin9 isoform 1 [Mus musculus]	Ranbp9 [Drosophila melanogaster]	Importin 9 [Danio rerio]	35.1371	28.5796	41.6947	1.4589	0.544878	0.570167	1
Bot_c10898	Unclassifiable EST	No hits found	No hits found	No hits found	No hits found	10.7925	5.05032	16.5346	3.27397	1.71104	0.255489	1
Bot_c109	Selenide, water dikinase 1	selenophosphate synthetase 2 [Ciona intestinalis]	selenide water dikinase 1 [Mus musculus]	Selenide water dikinase isoform A [Drosophila melanogaster]	selenide water dikinase 1 [Danio rerio]	953.122	1117.73	788.51	0.705454	-0.503377	0.5726	1
Bot_c1090	Unclassifiable EST	No hits found	No hits found	No hits found	No hits found	111.485	108.983	113.987	1.04591	0.06476	0.959926	1
Bot_c10900	Unclassifiable EST	No hits found	No hits found	No hits found	No hits found	11.5628	12.4992	10.6264	0.850164	-0.234187	0.929508	1
Bot_c10902	Unclassifiable EST	No hits found	No hits found	No hits found	No hits found	30.3214	33.2576	27.3852	0.823427	-0.280287	0.709371	1
Bot_c10904	Unclassifiable EST	No hits found	No hits found	No hits found	No hits found	1.47899	1.72361	1.23437	0.716155	-0.481656	1	1
Bot_c10906	Unclassifiable EST	No hits found	No hits found	No hits found	No hits found	7.92743	7.49043	8.36443	1.11668	0.159219	0.95946	1
Bot_c10907	Cytosolic acyl coenzyme A thioester hydrolase	PREDICTED: cytosolic acyl coenzyme A thioester hydrolase [Ciona intestinalis]	acyl-CoA hydrolase [Mus musculus]	No hits found	cytosolic acyl coenzyme A thioester hydrolase [Danio rerio]	301.598	288.741	314.455	1.08906	0.123079	0.885068	1
Bot_c10908	Unclassifiable EST	No hits found	No hits found	No hits found	No hits found	7.95436	6.44648	9.46224	1.46782	0.553671	0.71025	1
Bot_c10909	Unclassifiable EST	No hits found	No hits found	No hits found	No hits found	29.6727	32.1675	27.1779	0.844887	-0.243169	0.736131	1
Bot_c10911	Kinesin-like protein KIF6	PREDICTED: kinesin family member 6 [Ciona intestinalis]	mCG53034 isoform CRA_b [Mus musculus]	Kinesin-like protein at 3A [Drosophila melanogaster]	Zgc:152746 protein [Danio rerio]	40.6855	18.9872	62.3838	3.28557	1.71614	0.107334	1
Bot_c10912	Unclassifiable EST	PREDICTED: NACHT LRR and PYD domains-containing protein 1-like [Ciona intestinalis]	No hits found	No hits found	No hits found	15.422	9.72833	21.1157	2.17054	1.11805	0.471875	1
Bot_c10913	Unclassifiable EST	No hits found	No hits found	No hits found	No hits found	29.2767	29.4153	29.1381	0.990576	-0.0136601	0.929722	1
Bot_c10914	Unclassifiable EST	No hits found	No hits found	No hits found	No hits found	2.94022	0.554451	5.32599	9.60587	3.26392	0.33964	1
Bot_c10915	Unclassifiable EST	No hits found	No hits found	No hits found	No hits found	483.885	756.734	211.036	0.278878	-1.8423	0.142801	1
Bot_c10918	Metalloproteinase inhibitor 2	PREDICTED: uncharacterized protein LOC100185810 [Ciona intestinalis]	unnamed protein product [Mus musculus]	No hits found	tissue inhibitor of metalloproteinase 2 [Danio rerio]	950.956	843.29	1058.62	1.25535	0.328087	0.803276	1
Bot_c10920	Unclassifiable EST	No hits found	No hits found	No hits found	No hits found	18.6573	17.35	19.9646	1.1507	0.202511	0.943869	1
Bot_c10921	Unclassifiable EST	No hits found	No hits found	No hits found	No hits found	14.427	11.1894	17.6645	1.57868	0.658717	0.643698	1
Bot_c10922	Unclassifiable EST	No hits found	No hits found	No hits found	No hits found	6.14035	5.77151	6.5092	1.12782	0.173531	0.993019	1
Bot_c10924	Unclassifiable EST	No hits found	No hits found	No hits found	No hits found	4.44702	1.41626	7.47779	5.27996	2.40053	0.283186	1
Bot_c10925	Unclassifiable EST	No hits found	No hits found	No hits found	No hits found	10.3717	14.1626	6.58074	0.464657	-1.10576	0.480794	1
Bot_c10926	Protein unc-13 homolog A	PREDICTED: protein unc-13 homolog A-like [Ciona intestinalis]	mKIAA4254 protein [Mus musculus]	UNC-13 protein [Drosophila melanogaster]	protein unc-13 homolog A [Danio rerio]	18.1774	13.6249	22.7299	1.66827	0.738353	0.586098	1
Bot_c10927	Unclassifiable EST	No hits found	No hits found	No hits found	No hits found	15.6278	12.6211	18.6344	1.47645	0.562132	0.7395	1
Bot_c10928	E3 ubiquitin-protein ligase MIB1	zinc finger protein [Ciona intestinalis]	Mib1 protein [Mus musculus]	LD33756p [Drosophila melanogaster]	Mib protein [Danio rerio]	12.3668	14.1224	10.6112	0.751376	-0.412393	0.897607	1
Bot_c10929	Unclassifiable EST	No hits found	No hits found	No hits found	No hits found	130.632	193.972	67.2914	0.346912	-1.52736	0.11957	1
Bot_c10930	Unclassifiable EST	No hits found	No hits found	No hits found	No hits found	0.88093	1.1089	0.652958	0.588832	-0.764072	0.905561	1
Bot_c10931	Cyclin-Y	PREDICTED: cyclin-Y-like isoform 1 [Ciona intestinalis]	cyclin-Y [Mus musculus]	cyclin Y isoform A [Drosophila melanogaster]	PREDICTED: cyclin-Y-like isoform 1 [Danio rerio]	16.261	11.245	21.2771	1.89213	0.920013	0.464315	1
Bot_c10932	Unclassifiable EST	No hits found	No hits found	No hits found	No hits found	22.787	20.277	25.2971	1.24758	0.319132	0.874136	1
Bot_c10934	Unclassifiable EST	No hits found	No hits found	No hits found	No hits found	14.2003	9.84416	18.5564	1.88501	0.914575	0.503451	1
Bot_c10935	Unclassifiable EST	No hits found	No hits found	No hits found	No hits found	0.277226	0.554451	0	0	#NAME?	0.89597	1
Bot_c10936	Aquaporin-8	PREDICTED: aquaporin-8 [Ciona intestinalis]	aquaporin 8 isoform CRA_a [Mus musculus]	drip isoform B [Drosophila melanogaster]	aquaporin 8a tandem duplicate 1 [Danio rerio]	392.739	464.087	321.391	0.692523	-0.530066	0.597322	1
Bot_c10937	Unclassifiable EST	No hits found	No hits found	No hits found	No hits found	7.20947	7.75626	6.66269	0.859008	-0.219257	1	1
Bot_c10938	Protein fuzzy homolog	PREDICTED: protein fuzzy homolog [Ciona intestinalis]	protein fuzzy homolog [Mus musculus]	No hits found	PREDICTED: protein fuzzy homolog [Danio rerio]	18.2613	18.5285	17.994	0.971151	-0.0422319	0.993396	1
Bot_c10939	Unclassifiable EST	No hits found	No hits found	No hits found	No hits found	0.430903	0.861807	0	0	#NAME?	0.860082	1
Bot_c10944	Unclassifiable EST	PREDICTED: uncharacterized protein LOC100182467 [Ciona intestinalis]	No hits found	No hits found	No hits found	23.9351	32.8981	14.9721	0.455105	-1.13573	0.298821	1
Bot_c10945	Unclassifiable EST	No hits found	No hits found	No hits found	No hits found	15.5222	2.04637	28.9981	14.1705	3.82482	0.172679	1
Bot_c10946	Probable methylthioribulose-1-phosphate dehydratase	PREDICTED: probable methylthioribulose-1-phosphate dehydratase-like [Ciona intestinalis]	unnamed protein product [Mus musculus]	CG11134 isoform A [Drosophila melanogaster]	methylthioribulose-1-phosphate dehydratase [Danio rerio]	690.542	689.437	691.647	1.00321	0.00461777	0.96628	1
Bot_c10947	Unclassifiable EST	No hits found	No hits found	No hits found	No hits found	6.1101	5.66503	6.55516	1.15713	0.210546	0.928443	1
Bot_c10949	Unclassifiable EST	No hits found	No hits found	No hits found	No hits found	7.72212	7.79778	7.64645	0.980593	-0.0282734	0.987927	1
Bot_c10950	Unclassifiable EST	No hits found	No hits found	No hits found	No hits found	9.66284	16.7139	2.61183	0.156267	-2.67791	0.0898152	1
Bot_c10951	Transmembrane 9 superfamily member 2	PREDICTED: LOW QUALITY PROTEIN: transmembrane 9 superfamily member 2-like [Ciona intestinalis]	transmembrane 9 superfamily member 2 precursor [Mus musculus]	CG9318 isoform A [Drosophila melanogaster]	Transmembrane 9 superfamily member 2 [Danio rerio]	104.785	106.008	103.563	0.976938	-0.0336606	0.86965	1
Bot_c10952	Unclassifiable EST	No hits found	No hits found	No hits found	No hits found	85.9361	101.678	70.1942	0.690358	-0.534584	0.554906	1
Bot_c10954	Unclassifiable EST	No hits found	No hits found	No hits found	No hits found	80.4979	81.8576	79.1382	0.966779	-0.0487417	0.986655	1
Bot_c10955	Unclassifiable EST	No hits found	No hits found	No hits found	No hits found	5.02497	4.6472	5.40273	1.16258	0.217327	0.99535	1
Bot_c10958	Unclassifiable EST	No hits found	No hits found	No hits found	No hits found	22.163	18.4977	25.8282	1.39629	0.481599	0.627306	1
Bot_c10959	Unclassifiable EST	No hits found	No hits found	No hits found	No hits found	24.3846	16.9811	31.7881	1.87197	0.90456	0.506742	1
Bot_c10960	Unclassifiable EST	No hits found	No hits found	No hits found	No hits found	1.1089	2.21781	0	0	#NAME?	0.430869	1
Bot_c10961	Coiled-coil domain-containing protein 148	No hits found	coiled-coil domain-containing protein 148 [Mus musculus]	No hits found	No hits found	14.4143	20.289	8.53961	0.420899	-1.24845	0.286858	1
Bot_c10962	Unclassifiable EST	No hits found	No hits found	No hits found	No hits found	8.56607	11.5738	5.55835	0.480254	-1.05813	0.692382	1
Bot_c10963	Myosin-Va	PREDICTED: unconventional myosin-Va [Ciona intestinalis]	myosin heavy chain [Mus musculus]	dilute class unconventional myosin isoform B [Drosophila melanogaster]	myosin-Vb [Danio rerio]	30.0868	16.377	43.7966	2.67428	1.41915	0.197209	1
Bot_c10965	U5 small nuclear ribonucleoprotein 200 kDa helicase	PREDICTED: U5 small nuclear ribonucleoprotein 200 kDa helicase-like [Ciona intestinalis]	activating signal cointegrator 1 complex subunit 3-like 1 isoform CRA_a [Mus musculus]	lethal (3) 72Ab [Drosophila melanogaster]	U5 small nuclear ribonucleoprotein 200 kDa helicase [Danio rerio]	30.999	31.2206	30.7774	0.985804	-0.0206271	0.971747	1
Bot_c10966	Unclassifiable EST	No hits found	No hits found	No hits found	No hits found	15.0907	22.4378	7.74357	0.345113	-1.53486	0.496279	1
Bot_c10967	Unclassifiable EST	No hits found	No hits found	No hits found	No hits found	208.758	190.097	227.42	1.19634	0.258624	0.767608	1
Bot_c10969	Unclassifiable EST	No hits found	No hits found	No hits found	No hits found	41.0722	37.5854	44.5589	1.18554	0.245543	0.780778	1
Bot_c1097	DNA ligase 1	PREDICTED: DNA ligase 1-like [Ciona intestinalis]	DNA ligase 1 [Mus musculus]	DNA ligase I [Drosophila melanogaster]	DNA ligase 1 [Danio rerio]	1404.8	1660.42	1149.19	0.69211	-0.530928	0.549153	1
Bot_c10971	Unclassifiable EST	PREDICTED: uncharacterized protein LOC100178578 [Ciona intestinalis]	No hits found	No hits found	No hits found	17.1952	12.757	21.6334	1.6958	0.76197	0.559041	1
Bot_c10973	Unclassifiable EST	No hits found	No hits found	No hits found	No hits found	16.4501	13.8057	19.0945	1.38309	0.467893	0.818415	1
Bot_c10974	Ribonucleoprotein PTB-binding 1	PREDICTED: uncharacterized protein LOC100182699 [Ciona intestinalis]	unnamed protein product [Mus musculus]	No hits found	ribonucleoprotein PTB-binding 1 [Danio rerio]	20.7279	21.9296	19.5263	0.890409	-0.167459	0.994399	1
Bot_c10975	Unclassifiable EST	PREDICTED: uncharacterized protein LOC100187014 [Ciona intestinalis]	No hits found	No hits found	No hits found	9.58605	8.73995	10.4321	1.19362	0.25534	0.910056	1
Bot_c10976	Unclassifiable EST	No hits found	No hits found	No hits found	No hits found	2.28726	0.554451	4.02007	7.25054	2.85809	0.479796	1
Bot_c10978	Unclassifiable EST	No hits found	No hits found	No hits found	No hits found	18.3053	18.1066	18.5039	1.02194	0.0313105	0.979811	1
Bot_c10979	Unclassifiable EST	No hits found	No hits found	No hits found	No hits found	18.8187	26.1716	11.4658	0.438099	-1.19067	0.360214	1
Bot_c1098	Unclassifiable EST	PREDICTED: uncharacterized protein LOC101243408 [Ciona intestinalis]	No hits found	No hits found	No hits found	93.0172	110.017	76.017	0.690955	-0.533336	0.638699	1
Bot_c10981	Unclassifiable EST	No hits found	No hits found	No hits found	No hits found	85.7273	85.611	85.8436	1.00272	0.00391344	0.892601	1
Bot_c10983	Unclassifiable EST	PREDICTED: putative methyltransferase DDB_G0268948-like [Ciona intestinalis]	No hits found	No hits found	Zgc:162780 protein [Danio rerio]	80.8983	82.3839	79.4126	0.963934	-0.0529941	0.963716	1
Bot_c10986	Microsomal triglyceride transfer protein large subunit	PREDICTED: microsomal triglyceride transfer protein large subunit-like [Ciona intestinalis]	unnamed protein product [Mus musculus]	No hits found	microsomal triglyceride transfer protein large subunit precursor [Danio rerio]	15.8705	16.3817	15.3592	0.937585	-0.0929786	0.929918	1
Bot_c10988	Dynein heavy chain 1, axonemal	PREDICTED: dynein heavy chain 3 axonemal-like [Ciona intestinalis]	mCG3819 [Mus musculus]	dynein heavy chain at 36C [Drosophila melanogaster]	PREDICTED: dynein heavy chain 3 axonemal [Danio rerio]	12.4214	5.29742	19.5453	3.6896	1.88346	0.22674	1
Bot_c1099	Uncharacterized protein C9orf78	PREDICTED: uncharacterized protein C9orf78 homolog [Ciona intestinalis]	uncharacterized protein C9orf78 homolog [Mus musculus]	CG7974 isoform A [Drosophila melanogaster]	chromosome 9 open reading frame 78 [Danio rerio]	353.365	337.304	369.427	1.09524	0.131242	0.862198	1
Bot_c10990	Unclassifiable EST	No hits found	No hits found	No hits found	No hits found	3.98187	4.93915	3.02458	0.612369	-0.707526	0.919446	1
Bot_c10992	Alpha-crystallin B chain	PREDICTED: body wall muscle protein HR-29-like [Ciona intestinalis]	alpha-crystallin B chain [Mus musculus]	lethal (2) essential for life isoform A [Drosophila melanogaster]	RecName: Full=Heat shock protein beta-11	715.853	810.815	620.89	0.765761	-0.385034	0.771645	1
Bot_c10993	Unclassifiable EST	No hits found	No hits found	No hits found	No hits found	16.8641	18.1314	15.5968	0.860208	-0.217242	0.862452	1
Bot_c10994	E3 ubiquitin-protein ligase LRSAM1	zinc finger protein [Ciona intestinalis]	E3 ubiquitin-protein ligase LRSAM1 [Mus musculus]	mitochondrial E3 ubiquitin protein ligase 1 homologue [Drosophila melanogaster]	E3 ubiquitin-protein ligase LRSAM1 [Danio rerio]	311.352	338.901	283.803	0.837422	-0.255973	0.745489	1
Bot_c10995	Unclassifiable EST	No hits found	No hits found	No hits found	No hits found	27.7647	20.1952	35.3343	1.74963	0.807053	0.396499	1
Bot_c10998	Tartrate-resistant acid phosphatase type 5	PREDICTED: tartrate-resistant acid phosphatase type 5-like [Ciona intestinalis]	tartrate-resistant acid phosphatase type 5 precursor [Mus musculus]	No hits found	tartrate-resistant acid phosphatase type 5 precursor [Danio rerio]	7.79532	10.0002	5.59046	0.559035	-0.838988	0.635979	1
Bot_c10999	Unclassifiable EST	PREDICTED: protein FAM26F-like [Ciona intestinalis]	No hits found	No hits found	No hits found	40.9801	43.5237	38.4365	0.883116	-0.179326	0.776825	1
Bot_c11	Unclassifiable EST	No hits found	No hits found	No hits found	No hits found	575.257	542.599	607.915	1.12038	0.163982	0.909508	1
Bot_c110	Unclassifiable EST	PREDICTED: uncharacterized protein LOC100183384 [Ciona intestinalis]	No hits found	No hits found	No hits found	591.099	559.688	622.511	1.11225	0.153477	0.868636	1
Bot_c1100	WD repeat-containing protein 78	PREDICTED: WD repeat-containing protein 78-like [Ciona intestinalis]	WD repeat-containing protein 78 [Mus musculus]	CG9313 [Drosophila melanogaster]	WD repeat-containing protein 78 [Danio rerio]	209.526	121.372	297.68	2.45262	1.29433	0.154823	1
Bot_c11000	Unclassifiable EST	No hits found	No hits found	No hits found	No hits found	8.42584	4.41081	12.4409	2.82054	1.49597	0.389273	1
Bot_c11001	Unclassifiable EST	No hits found	No hits found	No hits found	No hits found	68.0756	97.508	38.6432	0.396308	-1.33531	0.412142	1
Bot_c11006	Unclassifiable EST	No hits found	No hits found	No hits found	No hits found	15.0356	16.8344	13.2369	0.786302	-0.346844	0.851187	1
Bot_c11007	Transmembrane protein 131	PREDICTED: transmembrane protein 131-like [Ciona intestinalis]	RW1 protein [Mus musculus]	CG8370 [Drosophila melanogaster]	PREDICTED: transmembrane protein 131 [Danio rerio]	23.3386	15.1168	31.5604	2.08777	1.06197	0.34647	1
Bot_c11009	Negative elongation factor B	PREDICTED: negative elongation factor B [Ciona intestinalis]	unnamed protein product [Mus musculus]	NELF-B [Drosophila melanogaster]	No hits found	118.622	142.579	94.6645	0.663943	-0.59087	0.523378	1
Bot_c1101	Transmembrane protease serine 6	PREDICTED: uncharacterized protein LOC100181181 [Ciona intestinalis]	brain-specific serine protease 4 precursor [Mus musculus]	CG1299 isoform B [Drosophila melanogaster]	prostasin precursor [Danio rerio]	1428.99	1874.4	983.582	0.524744	-0.930315	0.287297	1
Bot_c11010	Unclassifiable EST	PREDICTED: uncharacterized protein LOC100177451 [Ciona intestinalis]	No hits found	No hits found	No hits found	39.5583	45.7274	33.3892	0.730181	-0.453675	0.642746	1
Bot_c11011	Unclassifiable EST	No hits found	No hits found	No hits found	No hits found	8.00087	5.91213	10.0896	1.7066	0.771122	0.666415	1
Bot_c11016	Unclassifiable EST	No hits found	No hits found	No hits found	No hits found	50.5286	52.0399	49.0173	0.941918	-0.0863261	1	1
Bot_c11017	Unclassifiable EST	No hits found	No hits found	No hits found	No hits found	4.66081	4.09275	5.22887	1.27759	0.353428	0.909442	1
Bot_c11019	Unclassifiable EST	No hits found	No hits found	No hits found	No hits found	19.257	24.2304	14.2836	0.58949	-0.76246	0.546621	1
Bot_c11021	Unclassifiable EST	No hits found	No hits found	No hits found	No hits found	3.31336	2.92359	3.70312	1.26664	0.341003	0.986862	1
Bot_c11022	Unclassifiable EST	No hits found	No hits found	No hits found	No hits found	8.46684	9.06741	7.86628	0.867533	-0.205009	0.871338	1
Bot_c11023	Unclassifiable EST	No hits found	No hits found	No hits found	No hits found	406.668	551.799	261.537	0.473972	-1.07713	0.303147	1
Bot_c11024	60S ribosomal protein L26-like 1	PREDICTED: 60S ribosomal protein L26-like isoform 1 [Ciona intestinalis]	unnamed protein product [Mus musculus]	ribosomal protein L26 isoform A [Drosophila melanogaster]	60S ribosomal protein L26 [Danio rerio]	21.9008	43.8017	0	0	#NAME?	0.086762	1
Bot_c11025	Cytochrome P450 3A4	cytochrome P450 CYP3-like member 1 [Ciona intestinalis]	Cytochrome P450 family 3 subfamily a polypeptide 11 [Mus musculus]	IP03836p [Drosophila melanogaster]	cytochrome P450 3A65 [Danio rerio]	29.7971	26.7201	32.8742	1.23032	0.299032	0.82812	1
Bot_c11026	Unclassifiable EST	No hits found	No hits found	No hits found	No hits found	11.3855	12.7463	10.0246	0.78647	-0.346537	0.83067	1
Bot_c11027	Serine protease 48	PREDICTED: neurotrypsin-like [Ciona intestinalis]	transmembrane protease serine 8 (intestinal) [Mus musculus]	CG31728 [Drosophila melanogaster]	complement component 1 s subcomponent-like precursor [Danio rerio]	32.2418	46.0026	18.4809	0.401737	-1.31568	0.231891	1
Bot_c11029	Unclassifiable EST	No hits found	No hits found	No hits found	No hits found	32.4704	45.8646	19.0762	0.415925	-1.26561	0.242066	1
Bot_c1103	Leucine-rich repeat-containing protein ENSP00000371558	PREDICTED: leucine-rich repeat-containing protein 72-like [Ciona intestinalis]	RIKEN cDNA 1700108M19 isoform CRA_b [Mus musculus]	mapmodulin isoform B [Drosophila melanogaster]	leucine-rich repeat-containing protein 51 [Danio rerio]	199.772	119.851	279.693	2.33368	1.22261	0.171489	1
Bot_c11030	Unclassifiable EST	PREDICTED: UPF0695 membrane protein C977.11/PB8B6.06c isoform 1 [Ciona intestinalis]	No hits found	No hits found	No hits found	13.058	12.0064	14.1097	1.17518	0.232883	0.988562	1
Bot_c11031	Leucine-rich repeat transmembrane neuronal protein 1	PREDICTED: slit homolog 1 protein-like [Ciona intestinalis]	leucine-rich repeat transmembrane neuronal protein 1 precursor [Mus musculus]	CG14762 isoform A [Drosophila melanogaster]	unnamed protein product [Danio rerio]	20.6758	20.3586	20.993	1.03116	0.0442693	1	1
Bot_c11032	Glycosyltransferase 25 family member 3	PREDICTED: procollagen galactosyltransferase 1 [Ciona intestinalis]	unnamed protein product [Mus musculus]	LD07116p [Drosophila melanogaster]	PREDICTED: procollagen galactosyltransferase 2 [Danio rerio]	73.7961	59.7353	87.8569	1.47077	0.556573	0.576853	1
Bot_c11033	Multidrug resistance-associated protein 5	PREDICTED: multidrug resistance-associated protein 5-like [Ciona intestinalis]	ATP-binding cassette sub-family C (CFTR/MRP) member 4 isoform 2 [Mus musculus]	CG11897 isoform B [Drosophila melanogaster]	PREDICTED: multidrug resistance-associated protein 9-like [Danio rerio]	32.9643	53.5225	12.4062	0.231794	-2.10908	0.0622914	1
Bot_c11036	Sodium-dependent glucose transporter 1	PREDICTED: sodium-dependent glucose transporter 1 [Ciona intestinalis]	sodium-dependent glucose transporter 1A [Mus musculus]	No hits found	sodium-dependent glucose transporter 1 [Danio rerio]	4.49808	4.81394	4.18222	0.868773	-0.20295	0.925375	1
Bot_c11037	Unclassifiable EST	No hits found	No hits found	No hits found	No hits found	1.50101	1.89035	1.11167	0.588077	-0.765923	0.912394	1
Bot_c11038	Collagen alpha-1(XII) chain	PREDICTED: uncharacterized protein LOC100178140 [Ciona intestinalis]	procollagen type VII alpha 1 [Mus musculus]	No hits found	fibronectin precursor [Danio rerio]	165.967	216.277	115.657	0.534762	-0.903032	0.328555	1
Bot_c11039	Thiamine transporter 2	PREDICTED: LOW QUALITY PROTEIN: thiamine transporter 2-like [Ciona intestinalis]	reduced folate carrier [Mus musculus]	CG6574 [Drosophila melanogaster]	PREDICTED: thiamine transporter 2-like [Danio rerio]	4.02219	2.04637	5.99801	2.93104	1.55141	0.489684	1
Bot_c1104	Unclassifiable EST	PREDICTED: uncharacterized protein LOC100179174 [Ciona intestinalis]	No hits found	No hits found	No hits found	466.483	524.386	408.579	0.779157	-0.360014	0.699542	1
Bot_c11040	Sodium-dependent phosphate transport protein 2A	PREDICTED: sodium-dependent phosphate transport protein 2B-like [Ciona intestinalis]	sodium-dependent phosphate transport protein 2B [Mus musculus]	No hits found	Slc34a2a protein [Danio rerio]	93.6594	49.4765	137.842	2.78601	1.4782	0.251608	1
Bot_c11041	Unclassifiable EST	No hits found	No hits found	No hits found	No hits found	133.028	109.484	156.571	1.43007	0.51609	0.589261	1
Bot_c11042	Unclassifiable EST	PREDICTED: uncharacterized protein LOC100175989 [Ciona intestinalis]	No hits found	No hits found	No hits found	4.5085	4.41551	4.60149	1.04212	0.0595206	1	1
Bot_c11043	Unclassifiable EST	No hits found	No hits found	No hits found	No hits found	28.9747	28.3747	29.5746	1.04229	0.0597574	0.7803	1
Bot_c11044	Unclassifiable EST	No hits found	No hits found	No hits found	No hits found	28.7442	17.7256	39.7628	2.24324	1.16558	0.563968	1
Bot_c11045	Unclassifiable EST	No hits found	No hits found	No hits found	No hits found	4.25896	0	8.51792	Inf	Inf	0.0420027	1
Bot_c11046	Unclassifiable EST	No hits found	No hits found	No hits found	No hits found	16.8191	16.2257	17.4126	1.07315	0.101853	0.933404	1
Bot_c11048	Unclassifiable EST	PREDICTED: uncharacterized protein LOC100184451 isoform 2 [Ciona intestinalis]	No hits found	No hits found	No hits found	56.0864	56.7895	55.3833	0.975238	-0.0361739	0.986211	1
Bot_c11049	Xanthine dehydrogenase/oxidase	PREDICTED: indole-3-acetaldehyde oxidase-like [Ciona intestinalis]	Aldehyde oxidase 1 [Mus musculus]	CG18522 [Drosophila melanogaster]	TPA_inf: aldehyde oxidase beta [Danio rerio]	17.3064	15.4442	19.1686	1.24115	0.311675	0.833571	1
Bot_c1105	Unclassifiable EST	No hits found	No hits found	No hits found	No hits found	555.096	565.015	545.177	0.964889	-0.0515654	0.931321	1
Bot_c11050	Insulin receptor-related protein	PREDICTED: insulin receptor [Ciona intestinalis]	unnamed protein product [Mus musculus]	INR [Drosophila melanogaster]	Insulin-like growth factor 1a receptor [Danio rerio]	17.9661	15.1001	20.8322	1.37961	0.464261	0.658547	1
Bot_c11051	Dynein heavy chain 9, axonemal	PREDICTED: dynein beta chain ciliary-like [Ciona intestinalis]	dynein heavy chain 9 axonemal [Mus musculus]	dynein heavy chain at 93AB isoform C [Drosophila melanogaster]	PREDICTED: dynein beta chain ciliary-like partial [Danio rerio]	44.031	27.8136	60.2484	2.16615	1.11514	0.308866	1
Bot_c11052	Unclassifiable EST	No hits found	No hits found	No hits found	No hits found	32.0362	44.3445	19.7279	0.444877	-1.16852	0.569935	1
Bot_c11055	Trafficking protein particle complex subunit 8	PREDICTED: trafficking protein particle complex subunit 8-like [Ciona intestinalis]	uncharacterized protein LOC75964 isoform 2 [Mus musculus]	lethal (3) 76BDm isoform A [Drosophila melanogaster]	No hits found	25.2577	30.4793	20.0362	0.657369	-0.605225	0.606003	1
Bot_c11056	Unclassifiable EST	No hits found	No hits found	No hits found	No hits found	17.4553	13.7889	21.1217	1.53179	0.615221	0.641819	1
Bot_c11058	Unclassifiable EST	PREDICTED: uncharacterized protein LOC100184557 [Ciona intestinalis]	No hits found	No hits found	No hits found	6.97782	13.9556	0	0	#NAME?	0.0878726	1
Bot_c11061	Unclassifiable EST	No hits found	No hits found	No hits found	No hits found	58.4704	68.5617	48.3791	0.705629	-0.503019	0.590188	1
Bot_c11062	ATP-dependent DNA helicase PIF1	No hits found	expressed sequence AI449441 isoform CRA_a [Mus musculus]	CG3238 [Drosophila melanogaster]	ATP-dependent DNA helicase PIF1 [Danio rerio]	54.5561	55.5099	53.6023	0.965635	-0.0504496	0.956948	1
Bot_c11064	Unclassifiable EST	No hits found	No hits found	No hits found	No hits found	3.41118	4.86349	1.95887	0.402772	-1.31197	0.695829	1
Bot_c11065	Sphingomyelin phosphodiesterase	PREDICTED: sphingomyelin phosphodiesterase [Ciona intestinalis]	sphingomyelin phosphodiesterase 1 acid lysosomal isoform CRA_a [Mus musculus]	CG3376 isoform B [Drosophila melanogaster]	LOC556700 protein [Danio rerio]	40.777	50.3994	31.1547	0.618156	-0.693957	0.424234	1
Bot_c11066	Unclassifiable EST	No hits found	No hits found	No hits found	No hits found	15.9525	15.0967	16.8082	1.11337	0.154933	0.970521	1
Bot_c11069	Unclassifiable EST	No hits found	No hits found	No hits found	No hits found	0.277918	0	0.555835	Inf	Inf	0.924953	1
Bot_c11071	Cytochrome P450 2U1	PREDICTED: cytochrome P450 2J2-like [Ciona intestinalis]	cytochrome P450 family 2 subfamily j polypeptide 13 [Mus musculus]	cytochrome P450 Cyp18a1 [Drosophila melanogaster]	cytochrome P450 2U1 [Danio rerio]	332.897	193.88	471.915	2.43406	1.28336	0.623517	1
Bot_c11073	Adenosine receptor A2b	PREDICTED: 5-hydroxytryptamine receptor 7 [Ciona intestinalis]	adenosine receptor A2b [Mus musculus]	GH08370p [Drosophila melanogaster]	beta-2 adrenergic receptor [Danio rerio]	50.3847	64.7736	35.9959	0.555719	-0.847573	0.407222	1
Bot_c11075	Unclassifiable EST	No hits found	No hits found	No hits found	No hits found	25.6733	30.7277	20.6189	0.671019	-0.575575	0.567247	1
Bot_c11076	Unclassifiable EST	No hits found	No hits found	No hits found	No hits found	18.445	24.5705	12.3195	0.501392	-0.995988	0.514914	1
Bot_c11077	Inter-alpha-trypsin inhibitor heavy chain H4	PREDICTED: inter-alpha-trypsin inhibitor heavy chain H5-like [Ciona intestinalis]	inter-alpha-inhibitor H3 chain [Mus musculus]	No hits found	inter-alpha-trypsin inhibitor heavy chain H4 precursor [Danio rerio]	41.7763	63.307	20.2456	0.3198	-1.64476	0.381161	1
Bot_c11078	Unclassifiable EST	PREDICTED: uncharacterized protein LOC100179640 [Ciona intestinalis]	No hits found	No hits found	No hits found	223.99	255.302	192.678	0.754706	-0.406014	0.590307	1
Bot_c11079	Unclassifiable EST	No hits found	No hits found	No hits found	No hits found	44.0002	74.0069	13.9935	0.189084	-2.4029	0.0948186	1
Bot_c1108	Protein-cysteine N-palmitoyltransferase HHAT	PREDICTED: protein-cysteine N-palmitoyltransferase HHAT-like [Ciona intestinalis]	unnamed protein product [Mus musculus]	rasp [Drosophila melanogaster]	protein-cysteine N-palmitoyltransferase HHAT [Danio rerio]	461.679	420.371	502.987	1.19653	0.25886	0.810879	1
Bot_c11080	Unclassifiable EST	No hits found	No hits found	No hits found	No hits found	51.2222	39.757	62.6874	1.57676	0.656966	0.510647	1
Bot_c11081	Unclassifiable EST	No hits found	No hits found	No hits found	No hits found	21.3296	13.3885	29.2707	2.18626	1.12847	0.397445	1
Bot_c11083	Kelch-like protein 10	PREDICTED: kelch-like protein 2-like [Ciona intestinalis]	Klhl10 protein [Mus musculus]	CG9426 [Drosophila melanogaster]	kelch-like protein 38 [Danio rerio]	2.93624	3.30661	2.56587	0.775983	-0.365903	0.918645	1
Bot_c11084	RING finger protein 32	PREDICTED: RING finger protein 32-like [Ciona intestinalis]	unnamed protein product [Mus musculus]	No hits found	RING finger protein 32 [Danio rerio]	16.5116	12.2829	20.7403	1.68854	0.755779	0.545682	1
Bot_c11086	Dynein heavy chain 10, axonemal	PREDICTED: dynein heavy chain 10 axonemal [Ciona intestinalis]	dynein heavy chain 10 axonemal [Mus musculus]	dynein heavy chain at 93AB isoform B [Drosophila melanogaster]	PREDICTED: dynein heavy chain 10 axonemal [Danio rerio]	112.811	58.7731	166.849	2.83886	1.50531	0.148759	1
Bot_c11089	Unclassifiable EST	No hits found	No hits found	No hits found	No hits found	18.7743	19.4071	18.1415	0.934787	-0.0972899	0.82644	1
Bot_c1109	Kelch-like protein 36	PREDICTED: kelch-like 36-like [Ciona intestinalis]	unnamed protein product [Mus musculus]	AT24465p partial [Drosophila melanogaster]	kelch-like protein 36 [Danio rerio]	2019.15	1954.17	2084.12	1.0665	0.0928873	0.908789	1
Bot_c11090	Glycoprotein endo-alpha-1,2-mannosidase-like protein	No hits found	glycoprotein endo-alpha-1 2-mannosidase-like protein precursor [Mus musculus]	CG14015 [Drosophila melanogaster]	glycoprotein endo-alpha-1 2-mannosidase-like protein [Danio rerio]	19.3125	20.6566	17.9684	0.869864	-0.201137	0.868792	1
Bot_c11091	Unclassifiable EST	No hits found	No hits found	No hits found	No hits found	25.088	18.72	31.456	1.68034	0.748751	0.475423	1
Bot_c11092	Unclassifiable EST	No hits found	No hits found	No hits found	No hits found	35.8144	25.4491	46.1797	1.81459	0.859642	0.505884	1
Bot_c11094	Unclassifiable EST	No hits found	No hits found	No hits found	No hits found	350.035	370.137	329.933	0.891381	-0.165886	0.917476	1
Bot_c11096	Unclassifiable EST	No hits found	No hits found	No hits found	No hits found	40.5439	37.1769	43.911	1.18114	0.240178	0.892817	1
Bot_c11097	Unclassifiable EST	No hits found	No hits found	No hits found	No hits found	12.8054	9.76849	15.8422	1.62177	0.697567	0.619081	1
Bot_c11099	Endoplasmic reticulum aminopeptidase 1	PREDICTED: endoplasmic reticulum aminopeptidase 1-like [Ciona intestinalis]	unnamed protein product [Mus musculus]	No hits found	endoplasmic reticulum aminopeptidase 2 precursor [Danio rerio]	23.6207	17.3393	29.9021	1.72453	0.786201	0.546256	1
Bot_c111	Pre-mRNA-processing factor 17	PREDICTED: pre-mRNA-processing factor 17 isoform 1 [Ciona intestinalis]	pre-mRNA-processing factor 17 [Mus musculus]	CG6015 [Drosophila melanogaster]	pre-mRNA-processing factor 17 [Danio rerio]	849.531	974.185	724.877	0.744085	-0.426461	0.573991	1
Bot_c1110	Protein phosphatase 1E	PREDICTED: protein phosphatase 1E [Ciona intestinalis]	unnamed protein product [Mus musculus]	CG10376 [Drosophila melanogaster]	protein phosphatase 1E [Danio rerio]	411.667	386.801	436.532	1.12857	0.174495	0.866382	1
Bot_c11100	Unclassifiable EST	No hits found	No hits found	No hits found	No hits found	21.6349	19.3501	23.9197	1.23615	0.305853	0.798543	1
Bot_c11101	Aryl hydrocarbon receptor nuclear translocator	transcription factor protein [Ciona intestinalis]	mKIAA4051 protein [Mus musculus]	aryl hydrocarbon receptor nuclear translocator-like protein [Drosophila melanogaster]	aryl hydrocarbon receptor nuclear translocator isoform b [Danio rerio]	14.2185	18.7602	9.67687	0.515818	-0.955066	0.448734	1
Bot_c11102	Crossover junction endonuclease EME1	PREDICTED: crossover junction endonuclease EME1 [Ciona intestinalis]	essential meiotic endonuclease 1 homolog 1 (S. pombe) isoform CRA_c [Mus musculus]	No hits found	Chain B Crystal Structure Of The Mus81-Eme1 Complex	25.623	30.0916	21.1543	0.702998	-0.508407	0.632284	1
Bot_c11105	Unclassifiable EST	No hits found	No hits found	No hits found	No hits found	4.28019	1.89035	6.67003	3.52846	1.81904	0.534029	1
Bot_c11107	Harmonin	PREDICTED: PDZ domain-containing protein 11-like [Ciona intestinalis]	harmonin isoform a1 [Mus musculus]	dyschronic isoform C [Drosophila melanogaster]	harmonin [Danio rerio]	3.67451	4.32444	3.02458	0.699417	-0.515776	0.920816	1
Bot_c11108	Importin-9	PREDICTED: importin-9 [Ciona intestinalis]	RecName: Full=Importin-9; Short=Imp9; AltName: Full=Importin-9a; Short=Imp9a; AltName: Full=Importin-9b; Short=Imp9b; AltName: Full=Ran-binding protein 9; Short=RanBP9	Ranbp9 [Drosophila melanogaster]	Importin 9 [Danio rerio]	19.9621	22.2276	17.6966	0.796157	-0.328875	0.744303	1
Bot_c11109	Rho GTPase-activating protein 15	PREDICTED: rho GTPase-activating protein 12 [Ciona intestinalis]	Rho GTPase activating protein 15 [Mus musculus]	No hits found	rho GTPase-activating protein 15 [Danio rerio]	5.77934	3.86106	7.69761	1.99365	0.995415	0.648391	1
Bot_c11110	Glutathione S-transferase omega-1	PREDICTED: glutathione S-transferase omega-2-like [Ciona intestinalis]	glutathione S-transferase omega-1 [Mus musculus]	glutathione S transferase O3 [Drosophila melanogaster]	uncharacterized protein LOC492500 [Danio rerio]	238.888	242.073	235.704	0.97369	-0.0384657	0.928273	1
Bot_c11112	Protein FAM40A	PREDICTED: striatin-interacting protein 1 homolog [Ciona intestinalis]	unnamed protein product [Mus musculus]	CG11526 isoform A [Drosophila melanogaster]	Fam40a protein [Danio rerio]	52.1993	40.825	63.5735	1.55722	0.638973	0.561238	1
Bot_c11113	Kelch-like protein 8	PREDICTED: kelch-like protein 18-like [Ciona intestinalis]	Klhl20 protein partial [Mus musculus]	Diablo [Drosophila melanogaster]	PREDICTED: kelch-like protein 28-like [Danio rerio]	25.6314	19.3455	31.9173	1.64986	0.722341	0.631631	1
Bot_c11114	Ribosomal RNA processing protein 36 homolog	PREDICTED: ribosomal RNA processing protein 36 homolog [Ciona intestinalis]	RecName: Full=Ribosomal RNA processing protein 36 homolog	CG8461 [Drosophila melanogaster]	ribosomal RNA processing protein 36 homolog [Danio rerio]	310.53	296.339	324.721	1.09577	0.13195	0.844396	1
Bot_c11115	Unclassifiable EST	No hits found	No hits found	No hits found	No hits found	6.99406	8.32612	5.662	0.680028	-0.556333	0.857815	1
Bot_c11116	Unclassifiable EST	No hits found	No hits found	No hits found	No hits found	2.05242	1.41626	2.68858	1.89837	0.924757	0.832254	1
Bot_c11117	Unclassifiable EST	No hits found	No hits found	No hits found	No hits found	79.3832	51.0992	107.667	2.10703	1.07521	0.343475	1
Bot_c11118	Ankyrin and armadillo repeat-containing protein	PREDICTED: ankyrin and armadillo repeat-containing protein [Ciona intestinalis]	ankyrin and armadillo repeat containing isoform CRA_b [Mus musculus]	No hits found	novel protein [Danio rerio]	7.46966	6.93128	8.00804	1.15535	0.208328	0.953213	1
Bot_c11121	Neurabin-1	PREDICTED: uncharacterized protein LOC100179135 [Ciona intestinalis]	protein phosphatase 1 regulatory (inhibitor) subunit 9A isoform CRA_a [Mus musculus]	spinophilin isoform J [Drosophila melanogaster]	PREDICTED: neurabin-2-like [Danio rerio]	70.2752	54.1741	86.3763	1.59442	0.673033	0.525298	1
Bot_c11122	Unclassifiable EST	No hits found	No hits found	No hits found	No hits found	41.9986	40.9121	43.0852	1.05312	0.0746646	0.880994	1
Bot_c11125	Unclassifiable EST	No hits found	No hits found	No hits found	No hits found	5.24497	1.97071	8.51924	4.32293	2.11201	0.334186	1
Bot_c11126	Dedicator of cytokinesis protein 7	PREDICTED: dedicator of cytokinesis protein 7 [Ciona intestinalis]	dedicator of cytokinesis protein 7 [Mus musculus]	Zizimin-related [Drosophila melanogaster]	LOC567905 protein partial [Danio rerio]	39.9296	43.4185	36.4407	0.83929	-0.252758	0.7902	1
Bot_c11127	Iduronate 2-sulfatase	PREDICTED: iduronate 2-sulfatase-like [Ciona intestinalis]	iduronate 2-sulfatase [Mus musculus]	IP11730p [Drosophila melanogaster]	iduronate 2-sulfatase precursor [Danio rerio]	46.1411	46.0628	46.2194	1.0034	0.00489649	0.862979	1
Bot_c11128	Unclassifiable EST	No hits found	No hits found	No hits found	No hits found	26.787	28.8327	24.7413	0.858098	-0.220785	0.783486	1
Bot_c11129	Unclassifiable EST	No hits found	No hits found	No hits found	No hits found	58.3115	54.024	62.5989	1.15872	0.212537	0.853609	1
Bot_c1113	Mucin-12	PREDICTED: uncharacterized protein LOC100186681 [Ciona intestinalis]	protein FAM110C [Mus musculus]	No hits found	No hits found	747.301	793.83	700.772	0.882773	-0.179885	0.847799	1
Bot_c11131	Unclassifiable EST	No hits found	No hits found	No hits found	No hits found	52.2978	51.5297	53.066	1.02981	0.0423834	0.975759	1
Bot_c11133	Unclassifiable EST	No hits found	No hits found	No hits found	No hits found	18.0569	21.3564	14.7574	0.691009	-0.533223	0.638399	1
Bot_c11134	Alpha-(1,3)-fucosyltransferase	PREDICTED: alpha-(1 3)-fucosyltransferase-like [Ciona intestinalis]	alpha-(1 3)-fucosyltransferase [Mus musculus]	RE34634p [Drosophila melanogaster]	PREDICTED: alpha-(1 3)-fucosyltransferase-like [Danio rerio]	1.43746	0.554451	2.32046	4.18515	2.06528	0.698211	1
Bot_c11135	Chromosome transmission fidelity protein 18 homolog	PREDICTED: chromosome transmission fidelity protein 18 homolog [Ciona intestinalis]	CTF18 chromosome transmission fidelity factor 18 homolog (S. cerevisiae) [Mus musculus]	No hits found	CTF18 chromosome transmission fidelity factor 18 homolog [Danio rerio]	104.433	109.557	99.3088	0.906461	-0.141683	0.890927	1
Bot_c11136	Neurofilament heavy polypeptide	No hits found	No hits found	No hits found	No hits found	35.1964	23.4831	46.9097	1.99759	0.998263	0.353058	1
Bot_c11137	Unclassifiable EST	No hits found	No hits found	No hits found	No hits found	0.945174	1.89035	0	0	#NAME?	0.524302	1
Bot_c11138	Unclassifiable EST	No hits found	No hits found	No hits found	No hits found	32.1448	25.5094	38.7803	1.52024	0.604295	0.560324	1
Bot_c11139	Unclassifiable EST	No hits found	No hits found	No hits found	No hits found	4.2174	7.75626	0.678539	0.0874828	-3.51486	0.409712	1
Bot_c1114	Unclassifiable EST	No hits found	No hits found	No hits found	No hits found	171.868	155.982	187.755	1.2037	0.267471	0.750868	1
Bot_c11140	Unclassifiable EST	No hits found	No hits found	No hits found	No hits found	0.277226	0.554451	0	0	#NAME?	0.89597	1
Bot_c11141	TCDD-inducible poly [ADP-ribose] polymerase	PREDICTED: poly [ADP-ribose] polymerase 14-like partial [Ciona intestinalis]	Parp12 protein partial [Mus musculus]	No hits found	poly [ADP-ribose] polymerase 14 [Danio rerio]	28.3937	27.8644	28.923	1.03799	0.0537934	0.91071	1
Bot_c11142	Putative ATP-dependent RNA helicase TDRD9	PREDICTED: putative ATP-dependent RNA helicase TDRD9-like [Ciona intestinalis]	Dhx16 protein [Mus musculus]	spindle E partial [Drosophila melanogaster]	ATP-dependent RNA helicase A [Danio rerio]	11.5753	5.44875	17.7018	3.24879	1.6999	0.308685	1
Bot_c11143	Regulator of G-protein signaling 22	PREDICTED: regulator of G-protein signaling 22-like [Ciona intestinalis]	regulator of G-protein signaling 22 [Mus musculus]	No hits found	No hits found	35.343	47.3023	23.3837	0.494347	-1.01641	0.576069	1
Bot_c11144	Latrophilin-3	PREDICTED: latrophilin-2 [Ciona intestinalis]	Lphn3 protein [Mus musculus]	RT01583p [Drosophila melanogaster]	PREDICTED: latrophilin-1-like [Danio rerio]	113.567	101.087	126.048	1.24692	0.318367	0.76464	1
Bot_c11146	Unclassifiable EST	PREDICTED: uncharacterized protein LOC100184051 [Ciona intestinalis]	No hits found	MIP15335p [Drosophila melanogaster]	No hits found	50.2488	67.1091	33.3884	0.497524	-1.00716	0.383774	1
Bot_c11147	SH3 and cysteine-rich domain-containing protein 3	PREDICTED: uncharacterized protein LOC100184499 [Ciona intestinalis]	SH3 and cysteine-rich domain-containing protein 3 [Mus musculus]	CG43729 isoform H [Drosophila melanogaster]	SH3 and cysteine-rich domain-containing protein 3 [Danio rerio]	10.9897	12.2782	9.70113	0.790107	-0.33988	0.881577	1
Bot_c11149	Unclassifiable EST	No hits found	No hits found	No hits found	No hits found	19.5961	22.873	16.3192	0.713468	-0.48708	0.733286	1
Bot_c1115	Transforming growth factor beta-1-induced transcript 1 protein	PREDICTED: paxillin [Ciona intestinalis]	transforming growth factor beta 1 isoform beta-B [Mus musculus]	IP18656p [Drosophila melanogaster]	PREDICTED: paxillin [Danio rerio]	261.913	290.303	233.523	0.804413	-0.313992	0.757409	1
Bot_c11151	Tenascin-R	PREDICTED: receptor-type tyrosine-protein phosphatase eta [Ciona intestinalis]	unnamed protein product [Mus musculus]	RT11161p [Drosophila melanogaster]	receptor-type tyrosine-protein phosphatase eta precursor [Danio rerio]	70.2229	76.2128	64.233	0.842811	-0.246719	0.707757	1
Bot_c11152	Unclassifiable EST	No hits found	No hits found	No hits found	No hits found	16.6879	27.908	5.46775	0.195921	-2.35166	0.101044	1
Bot_c11153	Unclassifiable EST	No hits found	No hits found	No hits found	No hits found	10.9939	12.0157	9.97212	0.829921	-0.268954	0.980122	1
Bot_c11154	Talin-2	PREDICTED: talin-2 [Ciona intestinalis]	Tln2 protein [Mus musculus]	rhea isoform F [Drosophila melanogaster]	talin-1 [Danio rerio]	61.7958	61.6478	61.9438	1.0048	0.00691062	0.904591	1
Bot_c11155	AT-rich interactive domain-containing protein 4A	Retinoblastoma-binding protein [Ciona intestinalis]	retinoblastoma-binding protein 1 [Mus musculus]	CG34422 isoform D [Drosophila melanogaster]	Zgc:110391 protein partial [Danio rerio]	13.7541	11.0334	16.4748	1.49317	0.578381	0.677457	1
Bot_c11156	Centrin-1	calmodulin [Ciona intestinalis]	centrin-1 [Mus musculus]	RE19335p [Drosophila melanogaster]	PREDICTED: centrin-1-like [Danio rerio]	13.3068	26.6137	0	0	#NAME?	0.110221	1
Bot_c11158	Unclassifiable EST	TPA: transposase domain-containing protein [Ciona intestinalis]	No hits found	No hits found	TPA: transposase domain-containing protein [Danio rerio]	1.17686	2.35373	0	0	#NAME?	0.472327	1
Bot_c11159	Nuclear valosin-containing protein-like	PREDICTED: nuclear valosin-containing protein-like [Ciona intestinalis]	Chain A Structure And Function Of The N-Terminal Nucleolin Binding Domain Of Nuclear Valocine Containing Protein Like 2 (Nvl2) Harboring A Nucleolar Localization Signal	No hits found	No hits found	30.3826	32.6429	28.1223	0.861513	-0.215056	0.778156	1
Bot_c1116	Probable E3 ubiquitin-protein ligase HERC4	PREDICTED: probable E3 ubiquitin-protein ligase HERC4 [Ciona intestinalis]	probable E3 ubiquitin-protein ligase HERC4 isoform 2 [Mus musculus]	CG9153 isoform A [Drosophila melanogaster]	PREDICTED: probable E3 ubiquitin-protein ligase HERC4 [Danio rerio]	1458.45	1499.14	1417.77	0.945719	-0.0805166	0.916219	1
Bot_c11160	Unclassifiable EST	PREDICTED: uncharacterized protein LOC100184863 [Ciona intestinalis]	No hits found	No hits found	No hits found	3.27262	2.52516	4.02007	1.59201	0.670846	0.882279	1
Bot_c11161	Macrophage mannose receptor 1	No hits found	No hits found	No hits found	No hits found	18.7241	15.0304	22.4178	1.49149	0.576754	0.783799	1
Bot_c11163	Unclassifiable EST	PREDICTED: uncharacterized protein LOC100175538 [Ciona intestinalis]	No hits found	No hits found	No hits found	17.5172	16.7694	18.265	1.08919	0.123249	0.900314	1
Bot_c11164	Unclassifiable EST	No hits found	No hits found	No hits found	No hits found	26.1925	19.8798	32.5052	1.63509	0.709366	0.62968	1
Bot_c11165	Kelch-like protein 28	PREDICTED: kelch-like protein 10-like [Ciona intestinalis]	Kelch-like 1 protein [Mus musculus]	klhl10 isoform A [Drosophila melanogaster]	Keap1b protein [Danio rerio]	48.5123	61.941	35.0837	0.566404	-0.820095	0.450781	1
Bot_c11166	Unclassifiable EST	No hits found	No hits found	No hits found	No hits found	29.5183	35.3997	23.637	0.667716	-0.582693	0.638879	1
Bot_c11167	Solute carrier family 43 member 3	PREDICTED: solute carrier family 43 member 3-like [Ciona intestinalis]	solute carrier family 43 member 3 [Mus musculus]	No hits found	solute carrier family 43 member 3 [Danio rerio]	28.487	25.4444	31.5296	1.23916	0.309359	0.756066	1
Bot_c11169	Unclassifiable EST	No hits found	No hits found	No hits found	No hits found	9.0645	13.4816	4.64745	0.344727	-1.53648	0.611902	1
Bot_c11170	Unclassifiable EST	No hits found	No hits found	No hits found	No hits found	43.6941	37.9871	49.4011	1.30047	0.379031	0.670974	1
Bot_c11171	Unclassifiable EST	No hits found	No hits found	RE15159p [Drosophila melanogaster]	No hits found	8.90342	8.03417	9.77267	1.21639	0.282604	0.854358	1
Bot_c11172	Phosphatidylinositol-3,4,5-trisphosphate 5-phosphatase 1	PREDICTED: phosphatidylinositol 3 4 5-trisphosphate 5-phosphatase 1 [Ciona intestinalis]	inositol polyphosphate phosphatase-like 1 isoform CRA_b [Mus musculus]	Abl tyrosine kinase isoform I [Drosophila melanogaster]	phosphatidylinositol 3 4 5-trisphosphate 5-phosphatase 2B [Danio rerio]	16.6232	14.9099	18.3365	1.22983	0.298453	0.865735	1
Bot_c11174	Unclassifiable EST	No hits found	No hits found	No hits found	No hits found	17.7815	27.5229	8.04014	0.292125	-1.77534	0.275682	1
Bot_c11176	Unclassifiable EST	No hits found	No hits found	No hits found	No hits found	367.913	575.938	159.887	0.277612	-1.84886	0.0886597	1
Bot_c11177	Unclassifiable EST	No hits found	No hits found	No hits found	No hits found	1.4783	2.27806	0.678539	0.297858	-1.74731	0.740953	1
Bot_c11178	Unclassifiable EST	No hits found	No hits found	No hits found	No hits found	7.44996	6.83419	8.06573	1.1802	0.239033	0.870833	1
Bot_c11179	Tetratricopeptide repeat protein 34	PREDICTED: uncharacterized protein LOC100176663 [Ciona intestinalis]	RIKEN cDNA B230396O12 gene [Mus musculus]	No hits found	PREDICTED: tetratricopeptide repeat protein 34-like [Danio rerio]	13.138	15.1463	11.1297	0.734818	-0.444542	0.728323	1
Bot_c1118	Unclassifiable EST	No hits found	No hits found	No hits found	No hits found	171.764	178.006	165.522	0.929866	-0.104905	0.933498	1
Bot_c11181	Unclassifiable EST	No hits found	No hits found	No hits found	No hits found	44.0834	34.532	53.6348	1.55319	0.635237	0.644983	1
Bot_c11182	UDP-glucose 6-dehydrogenase	PREDICTED: UDP-glucose 6-dehydrogenase [Ciona intestinalis]	UDP-glucose 6-dehydrogenase [Mus musculus]	sugarless [Drosophila melanogaster]	UDP-glucose dehydrogenase [Danio rerio]	26.6765	20.2026	33.1504	1.6409	0.714483	0.603875	1
Bot_c11183	Unclassifiable EST	No hits found	No hits found	No hits found	No hits found	3.04493	3.47804	2.61183	0.750949	-0.413212	0.826408	1
Bot_c11184	Unclassifiable EST	No hits found	No hits found	No hits found	No hits found	485.217	668.158	302.277	0.452403	-1.14432	0.5631	1
Bot_c11186	Unclassifiable EST	No hits found	No hits found	No hits found	No hits found	4.15839	8.31677	0	0	#NAME?	0.189951	1
Bot_c11188	Macrophage mannose receptor 1	PREDICTED: macrophage mannose receptor 1 [Ciona intestinalis]	macrophage mannose receptor 1 precursor [Mus musculus]	CG43055 [Drosophila melanogaster]	PREDICTED: type-2 ice-structuring protein-like [Danio rerio]	8.39332	5.35298	11.4337	2.13594	1.09487	0.464117	1
Bot_c11189	Unclassifiable EST	PREDICTED: E3 ubiquitin-protein ligase MYLIP-like partial [Ciona intestinalis]	No hits found	No hits found	No hits found	4.01404	2.21781	5.81028	2.61983	1.38948	0.655245	1
Bot_c1119	Unclassifiable EST	No hits found	No hits found	No hits found	No hits found	428.578	308.93	548.227	1.7746	0.827496	0.439098	1
Bot_c11190	Zinc transporter ZIP4	PREDICTED: zinc transporter ZIP12-like [Ciona intestinalis]	mCG114951 [Mus musculus]	fear-of-intimacy isoform A [Drosophila melanogaster]	solute carrier family 39 (zinc transporter) member 4 [Danio rerio]	37.2573	47.9298	26.5848	0.554661	-0.850321	0.411729	1
Bot_c11192	Unclassifiable EST	No hits found	No hits found	No hits found	No hits found	11.3902	1.97071	20.8097	10.5595	3.40047	0.215926	1
Bot_c11194	Unclassifiable EST	No hits found	No hits found	No hits found	No hits found	0.326479	0	0.652958	Inf	Inf	0.91271	1
Bot_c11196	Unclassifiable EST	No hits found	No hits found	No hits found	No hits found	16.3061	11.8845	20.7277	1.7441	0.802479	0.55158	1
Bot_c11197	Carbonyl reductase [NADPH] 1	PREDICTED: carbonyl reductase [NADPH] 1-like [Ciona intestinalis]	carbonyl reductase [NADPH] 3 [Mus musculus]	carbonyl reductase isoform B [Drosophila melanogaster]	carbonyl reductase [NADPH] 1 [Danio rerio]	36.6383	46.1767	27.0999	0.586874	-0.768878	0.463448	1
Bot_c11198	Retinoblastoma-like protein 1	No hits found	retinoblastoma-like protein 1 isoform 1 [Mus musculus]	No hits found	retinoblastoma-like protein 1 [Danio rerio]	13.6241	14.1083	13.1398	0.931349	-0.102606	0.929571	1
Bot_c11199	Calmodulin-lysine N-methyltransferase	PREDICTED: calmodulin-lysine N-methyltransferase-like [Ciona intestinalis]	calmodulin-lysine N-methyltransferase [Mus musculus]	CG10947 isoform D [Drosophila melanogaster]	No hits found	15.4633	13.5599	17.3666	1.28074	0.356973	0.822785	1
Bot_c112	Uncharacterized protein C7orf31	PREDICTED: uncharacterized protein LOC100179710 [Ciona intestinalis]	uncharacterized protein C7orf31 homolog [Mus musculus]	No hits found	No hits found	921.178	1175.56	666.798	0.567218	-0.818024	0.39054	1
Bot_c11204	Unclassifiable EST	No hits found	No hits found	No hits found	No hits found	13.2013	11.0381	15.3644	1.39194	0.477102	0.776587	1
Bot_c11205	Unclassifiable EST	No hits found	No hits found	No hits found	No hits found	7.0835	5.75141	8.41559	1.46322	0.54915	0.769069	1
Bot_c11207	Unclassifiable EST	No hits found	No hits found	No hits found	No hits found	4.5356	4.56684	4.50437	0.98632	-0.0198719	1	1
Bot_c11208	Unclassifiable EST	PREDICTED: protein asteroid homolog 1-like [Ciona intestinalis]	No hits found	No hits found	protein asteroid homolog 1 [Danio rerio]	128.384	109.021	147.747	1.35522	0.438525	0.57036	1
Bot_c11209	Lariat debranching enzyme	PREDICTED: lariat debranching enzyme-like [Ciona intestinalis]	Dbr1 protein [Mus musculus]	lariat debranching enzyme [Drosophila melanogaster]	lariat debranching enzyme [Danio rerio]	166.051	110.745	221.358	1.9988	0.999134	0.23987	1
Bot_c11210	Unclassifiable EST	No hits found	No hits found	No hits found	No hits found	2.58542	5.17084	0	0	#NAME?	0.297894	1
[truncated: 48,242 more rows]
