# Supplementary material for: Analysis of the basal chordate Botryllus schlosseri reveals a set of genes associated with fertility
Source: BMC Genomics. 2014 Dec 26;15(1):1183. doi: 10.1186/1471-2164-15-1183 (PMC4523013; doi:10.1186/1471-2164-15-1183)
Supplement: Supplementary file 5 — Additional file 5: Table S3: Differentially Expressed genes between infertile and fertile colonies of Botryllus schlosseri at stage B1: baseMean = mean normalized counts average over all samples from both conditions, baseMean Infertile = mean normalized counts from Infertile samples, baseMean Fertile = mean normalized counts from Fertile samples, foldChange = fold change from Infertile to Fertile, log2FoldChange = the logarithm (to basis 2) of fold change, pval = p value for the statistical significance, padj = p value adjusted for multiple testing with the Benjamini-Hochberg procedure. (XLS 14 MB) [file 12864_2014_7084_MOESM5_ESM.xls]

## Sheet: Supplemental Table 5.csv
Contig EST 5-11	Homo sapiens	Ciona intestinalis	Mus musculus	Drosophila melanogaster	Danio rerio	baseMean	baseMean Infertile	BaseMean Fertile	foldChange	log2FoldChange	pval	padj
Bot_c16998	Plasminogen	PREDICTED: plasminogen-like [Ciona intestinalis]	plasminogen [Mus musculus]	CG4386 [Drosophila melanogaster]	plasminogen precursor [Danio rerio]	219.741	7.73528	431.747	55.8153	5.80259	1.44e-09	6.76e-05
Bot_rep_c50316	Unclassifiable EST	PREDICTED: uncharacterized protein LOC100177400 [Ciona intestinalis]	No hits found	No hits found	No hits found	4012.84	17.1295	8008.54	467.528	8.86891	2.44e-08	0.000381457
CAP3_round1_contig_2527	Plasma kallikrein	PREDICTED: uncharacterized protein LOC100176264 [Ciona intestinalis]	RIKEN cDNA 4930478A21 isoform CRA_a [Mus musculus]	stubble [Drosophila melanogaster]	prostasin-like precursor [Danio rerio]	236.154	0.913199	471.394	516.201	9.01179	1.74e-08	0.000381457
Bot_rep_c47465	Unclassifiable EST	PREDICTED: uncharacterized protein LOC100177400 [Ciona intestinalis]	No hits found	No hits found	No hits found	9424.49	28.8526	18820.1	652.285	9.34936	8.86e-08	0.00104052
Bot_rep_c52197	Unclassifiable EST	PREDICTED: uncharacterized protein LOC100177400 [Ciona intestinalis]	No hits found	No hits found	No hits found	2180.78	7.24238	4354.32	601.228	9.23177	2.06e-07	0.0019327
CAP3_round1_contig_5534	Unclassifiable EST	PREDICTED: uncharacterized protein LOC100177400 [Ciona intestinalis]	No hits found	No hits found	No hits found	22099	65.6269	44132.3	672.473	9.39333	8.72e-07	0.00592205
CAP3_round1_contig_7081	Unclassifiable EST	PREDICTED: uncharacterized protein LOC100177400 [Ciona intestinalis]	No hits found	No hits found	No hits found	15431.7	36.6321	30826.8	841.524	9.71686	8.82e-07	0.00592205
Bot_c28574	Unclassifiable EST	No hits found	No hits found	No hits found	No hits found	231.348	0.717275	461.978	644.074	9.33108	1.92e-05	0.112902
Bot_rep_c38974	Unclassifiable EST	No hits found	No hits found	No hits found	No hits found	84.8763	1.18178	168.571	142.642	7.15625	2.39e-05	0.121619
CAP3_round1_contig_6859	Histone H1.0	PREDICTED: uncharacterized protein LOC100177222 [Ciona intestinalis]	unnamed protein product [Mus musculus]	LD45862p [Drosophila melanogaster]	H1 histone family member 0 [Danio rerio]	186.82	28.6882	344.951	12.0241	3.58786	2.59e-05	0.121619
Bot_rep_c48084	Unclassifiable EST	No hits found	No hits found	No hits found	No hits found	613.051	3.92137	1222.18	311.672	8.28388	3.82e-05	0.163114
Bot_rep_c49193	Unclassifiable EST	No hits found	No hits found	No hits found	No hits found	1531.42	4.5818	3058.27	667.482	9.38259	4.56e-05	0.178467
Bot_c7372	Aquaporin-8	PREDICTED: aquaporin-8 [Ciona intestinalis]	aquaporin-8 isoform 2 [Mus musculus]	drip isoform B [Drosophila melanogaster]	aquaporin 8a tandem duplicate 1 [Danio rerio]	25.249	0.448698	50.0493	111.543	6.80146	5.62e-05	0.19733
Bot_rep_c35573	Unclassifiable EST	No hits found	No hits found	No hits found	No hits found	321.454	642.908	0	0	#NAME?	5.88e-05	0.19733
Bot_rep_c50685	Ubiquitin-conjugating enzyme E2 D1	PREDICTED: ubiquitin-conjugating enzyme E2 2 isoform 1 [Ciona intestinalis]	ubiquitin-conjugating enzyme E2 D1 [Mus musculus]	effete isoform A [Drosophila melanogaster]	ubiquitin-conjugating enzyme E2D 4 [Danio rerio]	57.6794	8.03231	107.326	13.3618	3.74005	8.03e-05	0.25143
Bot_c22058	Single-strand selective monofunctional uracil DNA glycosylase	PREDICTED: single-strand selective monofunctional uracil DNA glycosylase [Ciona intestinalis]	single-strand selective monofunctional uracil DNA glycosylase [Mus musculus]	IP10341p [Drosophila melanogaster]	PREDICTED: single-strand selective monofunctional uracil DNA glycosylase partial [Danio rerio]	17.0971	0	34.1943	Inf	Inf	0.000125758	0.369305
Bot_c11835	Unclassifiable EST	No hits found	No hits found	No hits found	No hits found	38.9804	0	77.9608	Inf	Inf	0.000156218	0.431768
Bot_rep_c45532	Prolow-density lipoprotein receptor-related protein 1	PREDICTED: low-density lipoprotein receptor-related protein 2-like partial [Ciona intestinalis]	low-density lipoprotein receptor-related protein 2 precursor [Mus musculus]	CG8909 isoform C [Drosophila melanogaster]	low-density lipoprotein receptor-related protein 2 precursor [Danio rerio]	290.974	6.19647	575.751	92.916	6.53786	0.000237492	0.619934
Bot_c10555	Myosin-6	PREDICTED: myosin-7 [Ciona intestinalis]	alpha cardiac myosin heavy chain [Mus musculus]	muscle myosin heavy chain [Drosophila melanogaster]	ventricular myosin heavy chain [Danio rerio]	127.246	1.18178	253.31	214.347	7.74381	0.000310259	0.767253
Bot_c3493	Unclassifiable EST	No hits found	No hits found	No hits found	No hits found	374.796	0.929002	748.662	805.878	9.65442	0.000337143	0.792049
Bot_rep_c48328	Histone H1.0	PREDICTED: uncharacterized protein LOC100177222 [Ciona intestinalis]	unnamed protein product [Mus musculus]	histone H1 [Drosophila melanogaster]	H1 histone family member 0 [Danio rerio]	214.438	29.3486	399.527	13.6131	3.76693	0.000376011	0.841298
Bot_c25507	Unclassifiable EST	No hits found	No hits found	No hits found	No hits found	14.7647	0	29.5293	Inf	Inf	0.000411671	0.866504
CAP3_round1_contig_3261	Unclassifiable EST	PREDICTED: uncharacterized protein LOC100177400 [Ciona intestinalis]	No hits found	No hits found	No hits found	68554.4	117.072	136992	1170.15	10.1925	0.000442602	0.866504
CAP3_round1_contig_4927	Unclassifiable EST	PREDICTED: uncharacterized protein LOC100183484 [Ciona intestinalis]	No hits found	No hits found	No hits found	20.6301	1.18178	40.0784	33.9137	5.0838	0.000438504	0.866504
Bot_c11698	Unclassifiable EST	No hits found	No hits found	No hits found	No hits found	18.0377	0	36.0754	Inf	Inf	0.00047173	0.886589
454_debris_c101	cAMP-specific 3',5'-cyclic phosphodiesterase 4C	PREDICTED: cAMP-specific 3' 5'-cyclic phosphodiesterase 4B-like [Ciona intestinalis]	unnamed protein product [Mus musculus]	No hits found	PREDICTED: cAMP-specific 3' 5'-cyclic phosphodiesterase 4B-like isoform 2 [Danio rerio]	67.7732	63.3548	72.1916	1.13948	0.188378	1	1
454_debris_c104	ADP-ribosylation factor 3	PREDICTED: ADP-ribosylation factor-like [Ciona intestinalis]	ADP-ribosylation factor 3 [Mus musculus]	ADP ribosylation factor 79F isoform B [Drosophila melanogaster]	ADP-ribosylation factor 2 [Danio rerio]	6.01627	6.75887	5.27368	0.780261	-0.357972	0.715928	1
454_debris_c105	Unclassifiable EST	PREDICTED: uncharacterized protein LOC100182474 [Ciona intestinalis]	No hits found	No hits found	No hits found	0.673047	1.34609	0	0	#NAME?	0.745615	1
454_debris_c106	Collagen alpha-1(XII) chain	PREDICTED: integrin alpha-11 [Ciona intestinalis]	procollagen type XII alpha 1 isoform CRA_a [Mus musculus]	No hits found	No hits found	5.25788	4.77136	5.7444	1.20393	0.267755	0.927036	1
454_debris_c109	Unclassifiable EST	No hits found	No hits found	No hits found	No hits found	1.0386	0.464501	1.61271	3.47192	1.79573	0.801526	1
454_debris_c110	Unclassifiable EST	No hits found	No hits found	No hits found	No hits found	136.953	186.768	87.1382	0.466558	-1.09987	0.173613	1
454_debris_c111	Unclassifiable EST	No hits found	No hits found	No hits found	No hits found	0.722202	0	1.4444	Inf	Inf	0.745028	1
454_debris_c114	Prolow-density lipoprotein receptor-related protein 1	PREDICTED: low-density lipoprotein receptor-related protein 2-like partial [Ciona intestinalis]	low-density lipoprotein receptor-related protein 2 precursor [Mus musculus]	terribly reduced optic lobes isoform U [Drosophila melanogaster]	low-density lipoprotein receptor precursor [Danio rerio]	1.25505	0.897396	1.61271	1.7971	0.845669	0.934285	1
454_debris_c117	Unclassifiable EST	proteasome Z subunit [Ciona intestinalis]	No hits found	No hits found	Proteasome (prosome macropain) subunit beta type 7 [Danio rerio]	18.2888	16.1531	20.4244	1.26442	0.338481	0.901525	1
454_debris_c119	DnaJ homolog subfamily C member 1	PREDICTED: dnaJ homolog subfamily C member 1 [Ciona intestinalis]	dnaJ homolog subfamily C member 1 precursor [Mus musculus]	CG7556 [Drosophila melanogaster]	Zgc:152779 protein [Danio rerio]	10.6404	8.95187	12.3289	1.37724	0.461778	0.91486	1
454_debris_c1198	Unclassifiable EST	No hits found	No hits found	No hits found	No hits found	3.8684	4.67969	3.05711	0.653272	-0.614244	0.746374	1
454_debris_c123	Unclassifiable EST	No hits found	No hits found	No hits found	No hits found	6.53188	3.99402	9.06973	2.27082	1.18322	0.425227	1
454_debris_c124	Unclassifiable EST	No hits found	No hits found	No hits found	No hits found	3.18976	3.18829	3.19122	1.00092	0.0013248	0.97885	1
454_debris_c127	Isovaleryl-CoA dehydrogenase, mitochondrial	PREDICTED: isovaleryl-CoA dehydrogenase mitochondrial-like [Ciona intestinalis]	unnamed protein product [Mus musculus]	CG6638 [Drosophila melanogaster]	isovaleryl-CoA dehydrogenase mitochondrial [Danio rerio]	127.006	164.691	89.3218	0.542361	-0.882674	0.389226	1
454_debris_c13	Caspase-2	PREDICTED: caspase-2-like [Ciona intestinalis]	unnamed protein product [Mus musculus]	Chain A Crystal Structure Of Drice	caspase-7 [Danio rerio]	2.60566	2.3225	2.88881	1.24383	0.314794	0.84926	1
454_debris_c133	Unclassifiable EST	No hits found	No hits found	No hits found	No hits found	2.60478	1.34609	3.86347	2.87013	1.52112	0.776441	1
454_debris_c135	Unclassifiable EST	PREDICTED: bifunctional arginine demethylase and lysyl-hydroxylase JMJD6 [Ciona intestinalis]	No hits found	CG14331 [Drosophila melanogaster]	No hits found	5.73426	4.95148	6.51704	1.31618	0.396358	0.759655	1
454_debris_c136	Unclassifiable EST	No hits found	No hits found	No hits found	No hits found	5.25658	3.96242	6.55075	1.65322	0.725279	0.661761	1
454_debris_c137	GMP synthase [glutamine-hydrolyzing]	PREDICTED: GMP synthase [glutamine-hydrolyzing] [Ciona intestinalis]	mCG126035 [Mus musculus]	burgundy [Drosophila melanogaster]	GMP synthase [Danio rerio]	25.6088	30.2238	20.9938	0.694614	-0.525717	0.962311	1
454_debris_c138	Unclassifiable EST	PREDICTED: integrin alpha-11 [Ciona intestinalis]	No hits found	No hits found	No hits found	0.9211	1.8422	0	0	#NAME?	0.620215	1
454_debris_c139	Unclassifiable EST	No hits found	No hits found	No hits found	No hits found	10.908	13.5525	8.26338	0.609729	-0.713761	0.680443	1
454_debris_c142	Unclassifiable EST	PREDICTED: uncharacterized protein LOC100183226 [Ciona intestinalis]	No hits found	CG2794 [Drosophila melanogaster]	uncharacterized protein LOC678543 [Danio rerio]	4.69262	4.5818	4.80345	1.04838	0.0681563	0.741591	1
454_debris_c143	Unclassifiable EST	No hits found	No hits found	No hits found	No hits found	5.70588	7.07806	4.3337	0.612272	-0.707755	0.614608	1
454_debris_c145	Unclassifiable EST	No hits found	No hits found	No hits found	ethylmalonyl-CoA decarboxylase [Danio rerio]	16.6485	19.7932	13.5038	0.682246	-0.551637	0.837097	1
454_debris_c148	Low-density lipoprotein receptor-related protein 4	PREDICTED: low-density lipoprotein receptor-related protein 4-like [Ciona intestinalis]	low density lipoprotein receptor-related protein 6 [Mus musculus]	No hits found	low-density lipoprotein receptor-related protein 6 precursor [Danio rerio]	10.1844	10.4591	9.90979	0.947483	-0.0778278	0.907926	1
454_debris_c153	Unclassifiable EST	No hits found	No hits found	No hits found	No hits found	10.9191	9.10661	12.7317	1.39807	0.483435	0.545008	1
454_debris_c154	Unclassifiable EST	No hits found	No hits found	No hits found	No hits found	9.26294	7.94385	10.582	1.3321	0.413707	1	1
454_debris_c156	ATP-dependent RNA helicase DDX55	PREDICTED: ATP-dependent RNA helicase DDX55-like [Ciona intestinalis]	unnamed protein product [Mus musculus]	CG9630 [Drosophila melanogaster]	Ddx55 protein partial [Danio rerio]	11.4862	13.8685	9.10392	0.656445	-0.607255	0.731817	1
454_debris_c157	Unclassifiable EST	No hits found	No hits found	No hits found	No hits found	6.38549	5.44759	7.3234	1.34434	0.426896	0.750636	1
454_debris_c159	Unclassifiable EST	No hits found	No hits found	No hits found	No hits found	7.06065	9.85549	4.2658	0.432835	-1.20811	0.69217	1
454_debris_c161	Unclassifiable EST	No hits found	No hits found	No hits found	No hits found	17.2591	15.9761	18.542	1.16061	0.214884	0.921892	1
454_debris_c164	Unclassifiable EST	No hits found	No hits found	No hits found	No hits found	5.15477	3.45687	6.85268	1.98234	0.987201	0.662046	1
454_debris_c167	Unclassifiable EST	No hits found	No hits found	No hits found	No hits found	4.69573	4.1173	5.27416	1.28098	0.357245	0.950205	1
454_debris_c17	Dynein heavy chain 11, axonemal	PREDICTED: dynein beta chain ciliary-like [Ciona intestinalis]	mCG117026 [Mus musculus]	dynein heavy chain [Drosophila melanogaster]	PREDICTED: dynein heavy chain 11 axonemal-like partial [Danio rerio]	12.9916	11.9758	14.0073	1.16963	0.22605	0.982183	1
454_debris_c171	Unclassifiable EST	No hits found	No hits found	No hits found	No hits found	1.62141	1.3619	1.88093	1.38111	0.465828	0.783438	1
454_debris_c18	Unclassifiable EST	No hits found	No hits found	No hits found	No hits found	4.29038	3.17249	5.40827	1.70474	0.769552	0.736017	1
454_debris_c181	Unclassifiable EST	No hits found	No hits found	No hits found	No hits found	9.98623	4.51858	15.4539	3.42007	1.77403	0.446694	1
454_debris_c182	Unclassifiable EST	No hits found	No hits found	No hits found	No hits found	8.18378	8.70853	7.65903	0.879486	-0.185268	0.8772	1
454_debris_c185	Mitochondrial Rho GTPase 1	PREDICTED: mitochondrial Rho GTPase 1-A-like [Ciona intestinalis]	unnamed protein product [Mus musculus]	mitochondrial Rho isoform C [Drosophila melanogaster]	mitochondrial Rho GTPase 1 [Danio rerio]	6.01274	4.80296	7.22251	1.50376	0.588575	1	1
454_debris_c188	WD repeat-containing protein 35	PREDICTED: WD repeat-containing protein 35 [Ciona intestinalis]	WD repeat-containing protein 35 isoform 1 [Mus musculus]	Oseg4 isoform A [Drosophila melanogaster]	WD repeat-containing protein 35 [Danio rerio]	36.2014	40.6574	31.7454	0.780801	-0.356973	0.894182	1
454_debris_c195	Unclassifiable EST	No hits found	No hits found	No hits found	No hits found	5.54611	5.64974	5.44247	0.963313	-0.0539241	0.875089	1
454_debris_c200	Unclassifiable EST	No hits found	No hits found	No hits found	No hits found	0.224349	0.448698	0	0	#NAME?	1	1
454_debris_c204	UPF0554 protein C2orf43	No hits found	UPF0554 protein C2orf43 homolog isoform 1 [Mus musculus]	CG9186 isoform B [Drosophila melanogaster]	uncharacterized protein LOC566336 [Danio rerio]	2.36228	0.929002	3.79557	4.08564	2.03056	0.489206	1
454_debris_c206	Unclassifiable EST	No hits found	No hits found	No hits found	No hits found	0.851875	0.897396	0.806354	0.898549	-0.154331	1	1
454_debris_c2065	Heat shock 70 kDa protein 1-like	PREDICTED: 60S ribosomal protein L6 isoform 1 [Ciona intestinalis]	M-TAXREB107 [Mus musculus]	heat shock protein cognate 1 isoform C [Drosophila melanogaster]	60S ribosomal protein L6 [Danio rerio]	998.34	1206.03	790.649	0.655579	-0.609159	0.606167	1
454_debris_c208	Solute carrier family 45 member 4	PREDICTED: solute carrier family 45 member 4-like [Ciona intestinalis]	solute carrier family 45 member 4 isoform 2 [Mus musculus]	GH10292p [Drosophila melanogaster]	membrane-associated transporter protein [Danio rerio]	1.14041	1.81059	0.470232	0.259712	-1.94502	0.868261	1
454_debris_c212	Pleckstrin homology domain-containing family A member 3	No hits found	pleckstrin homology domain-containing family A member 3 [Mus musculus]	No hits found	pleckstrin homology domain-containing family A member 3 [Danio rerio]	13.5268	11.2648	15.7888	1.4016	0.487078	0.581318	1
454_debris_c219	Unclassifiable EST	No hits found	No hits found	No hits found	No hits found	0.467367	0.464501	0.470232	1.01234	0.0176924	0.959408	1
454_debris_c22	Unclassifiable EST	No hits found	No hits found	No hits found	No hits found	8.48085	7.62158	9.34013	1.22549	0.293353	0.959143	1
454_debris_c221	Unclassifiable EST	No hits found	No hits found	No hits found	No hits found	16.2304	11.6314	20.8294	1.79079	0.840597	0.545965	1
454_debris_c2230	Unclassifiable EST	No hits found	No hits found	No hits found	No hits found	9.36422	7.23917	11.4893	1.5871	0.666392	0.502423	1
454_debris_c227	Unclassifiable EST	PREDICTED: uncharacterized protein LOC100178184 partial [Ciona intestinalis]	No hits found	No hits found	No hits found	6.5788	6.77467	6.38293	0.942176	-0.0859308	0.891446	1
454_debris_c228	Unclassifiable EST	PREDICTED: protein jagunal-like [Ciona intestinalis]	No hits found	No hits found	No hits found	12.7083	17.6572	7.75944	0.439449	-1.18623	0.549653	1
454_debris_c229	Unclassifiable EST	No hits found	No hits found	No hits found	No hits found	2.06584	0	4.13169	Inf	Inf	0.171385	1
454_debris_c236	G-protein coupled receptor 64	PREDICTED: probable G-protein coupled receptor 128-like [Ciona intestinalis]	latrophilin-2 precursor [Mus musculus]	CG11318 [Drosophila melanogaster]	EGF latrophilin and seven transmembrane domain containing 1 precursor [Danio rerio]	12.8236	18.5925	7.05469	0.379438	-1.39806	0.231999	1
454_debris_c244	Unclassifiable EST	No hits found	No hits found	No hits found	No hits found	0.859776	0.913199	0.806354	0.883	-0.179515	1	1
454_debris_c248	Unclassifiable EST	No hits found	No hits found	No hits found	No hits found	0.235116	0	0.470232	Inf	Inf	0.838745	1
454_debris_c250	Golgi SNAP receptor complex member 1	PREDICTED: LOW QUALITY PROTEIN: Golgi SNAP receptor complex member 1-like [Ciona intestinalis]	Golgi SNAP receptor complex member 1 [Mus musculus]	RH54060p [Drosophila melanogaster]	Golgi SNAP receptor complex member 1 [Danio rerio]	45.786	52.605	38.9669	0.740745	-0.432951	0.531813	1
454_debris_c252	Unclassifiable EST	No hits found	No hits found	No hits found	No hits found	19.0226	10.6992	27.346	2.55588	1.35382	0.26432	1
454_debris_c255	Unclassifiable EST	No hits found	No hits found	No hits found	No hits found	6.80199	6.18066	7.42331	1.20105	0.264301	0.739963	1
454_debris_c257	Unclassifiable EST	No hits found	No hits found	No hits found	No hits found	6.88992	3.3336	10.4462	3.13362	1.64783	0.209497	1
454_debris_c259	Unclassifiable EST	No hits found	No hits found	No hits found	No hits found	6.98212	6.4398	7.52444	1.16843	0.224568	0.809214	1
454_debris_c26	Unclassifiable EST	No hits found	No hits found	No hits found	No hits found	2.61261	3.00817	2.21705	0.737009	-0.440246	1	1
454_debris_c262	Unclassifiable EST	PREDICTED: uncharacterized protein LOC100184750 [Ciona intestinalis]	No hits found	No hits found	PREDICTED: uncharacterized protein C20orf96 [Danio rerio]	5.04357	7.83638	2.25076	0.287219	-1.79978	0.293704	1
454_debris_c266	Leucine-rich repeat-containing protein 15	PREDICTED: uncharacterized protein LOC100181791 [Ciona intestinalis]	amphoterin-induced protein 2 precursor [Mus musculus]	No hits found	No hits found	48.1542	36.5467	59.7616	1.63521	0.709479	0.541798	1
454_debris_c267	Unclassifiable EST	No hits found	No hits found	No hits found	No hits found	1.79319	3.58637	0	0	#NAME?	0.438728	1
454_debris_c270	Unclassifiable EST	No hits found	No hits found	No hits found	No hits found	3.76988	4.81877	2.72099	0.564665	-0.824532	0.656999	1
454_debris_c271	Unclassifiable EST	No hits found	No hits found	No hits found	No hits found	1.43948	1.43455	1.4444	1.00687	0.00987698	1	1
454_debris_c275	Unclassifiable EST	PREDICTED: adenylate cyclase type 10-like [Ciona intestinalis]	No hits found	No hits found	No hits found	11.3044	4.50278	18.106	4.02107	2.00758	0.464756	1
454_debris_c276	Junctional adhesion molecule C	PREDICTED: junctional adhesion molecule A-like [Ciona intestinalis]	No hits found	No hits found	No hits found	18.9492	18.4819	19.4165	1.05057	0.0711699	0.839779	1
454_debris_c283	Unclassifiable EST	No hits found	No hits found	No hits found	No hits found	4.51321	8.08595	0.940464	0.116309	-3.10397	0.515026	1
454_debris_c284	Tribbles homolog 1	PREDICTED: tribbles homolog 2 [Ciona intestinalis]	Trib2 protein partial [Mus musculus]	tribbles [Drosophila melanogaster]	Zgc:165536 protein [Danio rerio]	11321	6620.86	16021.1	2.4198	1.27489	0.571013	1
454_debris_c287	Unclassifiable EST	No hits found	No hits found	No hits found	No hits found	9.11075	9.55531	8.66619	0.90695	-0.140905	0.709465	1
454_debris_c288	Cancer-related nucleoside-triphosphatase	No hits found	cancer-related nucleoside-triphosphatase homolog [Mus musculus]	IP06602p [Drosophila melanogaster]	nucleoside-triphosphatase cancer-related [Danio rerio]	1.43486	2.06337	0.806354	0.390795	-1.35552	0.824185	1
454_debris_c289	Unclassifiable EST	No hits found	No hits found	No hits found	No hits found	25.0468	34.5056	15.588	0.451752	-1.1464	0.171868	1
454_debris_c29	Katanin p60 ATPase-containing subunit A-like 2	PREDICTED: katanin p60 ATPase-containing subunit A-like 2-like [Ciona intestinalis]	RIKEN cDNA 3110023G01 isoform CRA_a [Mus musculus]	No hits found	katanin p60 ATPase-containing subunit A-like 1 [Danio rerio]	1.98408	3.49792	0.470232	0.134432	-2.89505	0.639383	1
454_debris_c290	Signal peptide, CUB and EGF-like domain-containing protein 3	PREDICTED: uncharacterized protein LOC100179587 partial [Ciona intestinalis]	No hits found	No hits found	No hits found	5.29903	2.7712	7.82685	2.82435	1.49792	0.587819	1
454_debris_c293	Metalloendopeptidase OMA1, mitochondrial	PREDICTED: metalloendopeptidase OMA1 mitochondrial-like [Ciona intestinalis]	metalloendopeptidase OMA1 mitochondrial precursor [Mus musculus]	No hits found	RecName: Full=Metalloendopeptidase OMA1 mitochondrial; AltName: Full=Overlapping with the m-AAA protease 1 homolog; Flags: Precursor	3.19567	2.52787	3.86347	1.52835	0.611974	0.978312	1
454_debris_c296	Unclassifiable EST	No hits found	No hits found	No hits found	No hits found	0.235116	0	0.470232	Inf	Inf	0.838745	1
454_debris_c299	Vimentin	PREDICTED: glial fibrillary acidic protein-like [Ciona intestinalis]	unnamed protein product [Mus musculus]	lamin [Drosophila melanogaster]	vimentin [Danio rerio]	1424.93	881.346	1968.51	2.23353	1.15932	0.579006	1
454_debris_c30	StAR-related lipid transfer protein 6	PREDICTED: stAR-related lipid transfer protein 6-like [Ciona intestinalis]	StAR-related lipid transfer (START) domain containing 6 isoform CRA_b [Mus musculus]	Start1 isoform A [Drosophila melanogaster]	PREDICTED: stAR-related lipid transfer protein 5-like [Danio rerio]	7.12095	5.6087	8.63321	1.53925	0.622231	0.788077	1
454_debris_c300	Ribonuclease ZC3H12A	PREDICTED: probable ribonuclease ZC3H12C-like [Ciona intestinalis]	N4bp1 protein [Mus musculus]	No hits found	PREDICTED: probable ribonuclease ZC3H12B [Danio rerio]	26.41	28.7009	24.1191	0.840361	-0.25092	0.646925	1
454_debris_c302	Anoctamin-4	PREDICTED: anoctamin-7 [Ciona intestinalis]	mCG129465 [Mus musculus]	CG16718 isoform D [Drosophila melanogaster]	Ano2 protein [Danio rerio]	0.456599	0.913199	0	0	#NAME?	0.876099	1
454_debris_c303	Unclassifiable EST	No hits found	No hits found	No hits found	No hits found	36.644	56.8611	16.4268	0.288894	-1.79139	0.102746	1
454_debris_c304	Unclassifiable EST	No hits found	No hits found	No hits found	No hits found	6.86279	7.51096	6.21463	0.827409	-0.273328	0.909098	1
454_debris_c309	Unclassifiable EST	No hits found	No hits found	No hits found	No hits found	1.18178	2.36355	0	0	#NAME?	0.54555	1
454_debris_c31	Unclassifiable EST	No hits found	No hits found	No hits found	No hits found	13.4574	12.0327	14.882	1.2368	0.306612	0.901887	1
454_debris_c311	Unclassifiable EST	No hits found	No hits found	No hits found	No hits found	14.7845	7.02744	22.5415	3.20765	1.68151	0.143087	1
454_debris_c315	Calreticulin	PREDICTED: calreticulin [Ciona intestinalis]	Chain A Structural And Functional Relationships Between The Lectin And Arm Domains Of Calreticulin	calreticulin [Drosophila melanogaster]	Calrl protein [Danio rerio]	59.7235	58.7765	60.6706	1.03223	0.0457576	0.828388	1
454_debris_c32	Unclassifiable EST	No hits found	No hits found	No hits found	No hits found	6.80224	4.80296	8.80151	1.83252	0.873826	0.714509	1
454_debris_c323	Unclassifiable EST	No hits found	No hits found	No hits found	No hits found	2.71449	2.70799	2.72099	1.0048	0.00690953	0.934199	1
454_debris_c327	Unclassifiable EST	No hits found	No hits found	No hits found	No hits found	27.9382	14.8891	40.9873	2.75284	1.46092	0.371905	1
454_debris_c329	Unclassifiable EST	No hits found	No hits found	No hits found	No hits found	163.526	128.789	198.263	1.53945	0.622413	0.355442	1
454_debris_c33	KH domain-containing, RNA-binding, signal transduction-associated	PREDICTED: KH domain-containing RNA-binding signal transduction-associated protein 3 [Ciona intestinalis]	KH domain containing RNA binding signal transduction associated 1 [Mus musculus]	QKR54B [Drosophila melanogaster]	KH domain containing RNA binding signal transduction associated 1a [Danio rerio]	533.487	760.78	306.195	0.402476	-1.31303	0.112042	1
454_debris_c331	Unclassifiable EST	No hits found	No hits found	No hits found	No hits found	5.23918	4.76815	5.7102	1.19757	0.260112	0.738785	1
454_debris_c332	V-type proton ATPase subunit F	PREDICTED: V-type proton ATPase subunit F-like [Ciona intestinalis]	mCG9139 isoform CRA_a [Mus musculus]	vacuolar H[+] ATPase subunit 14-1 [Drosophila melanogaster]	V-type proton ATPase subunit F [Danio rerio]	6.21311	9.57111	2.8551	0.298304	-1.74514	0.427129	1
454_debris_c336	Unclassifiable EST	No hits found	No hits found	No hits found	No hits found	0.931867	1.3935	0.470232	0.337446	-1.56727	0.960183	1
454_debris_c343	Unclassifiable EST	No hits found	No hits found	No hits found	No hits found	0.680948	1.3619	0	0	#NAME?	0.742685	1
454_debris_c344	Unclassifiable EST	No hits found	No hits found	No hits found	No hits found	0.957318	0	1.91464	Inf	Inf	0.544676	1
454_debris_c345	Unclassifiable EST	No hits found	No hits found	No hits found	No hits found	4.1325	6.04795	2.21705	0.366579	-1.4478	0.688864	1
454_debris_c348	Slit homolog 3 protein	PREDICTED: LOW QUALITY PROTEIN: slit homolog 2 protein [Ciona intestinalis]	slit homolog 2 (Drosophila) isoform CRA_b [Mus musculus]	slit protein [Drosophila melanogaster]	slit homolog 2 protein [Danio rerio]	17.6078	18.1501	17.0654	0.940233	-0.0889093	1	1
454_debris_c35	Unclassifiable EST	No hits found	No hits found	No hits found	No hits found	16.5695	20.7759	12.363	0.595066	-0.748877	0.478682	1
454_debris_c351	Unclassifiable EST	PREDICTED: uncharacterized protein LOC100177026 [Ciona intestinalis]	No hits found	No hits found	No hits found	66.8773	81.4164	52.3381	0.642844	-0.637458	0.535781	1
454_debris_c352	Unclassifiable EST	No hits found	No hits found	No hits found	No hits found	9.16551	7.24553	11.0855	1.52998	0.613509	0.949064	1
454_debris_c356	MAU2 chromatid cohesion factor homolog	No hits found	MAU2 chromatid cohesion factor homolog isoform 2 [Mus musculus]	CG4203 [Drosophila melanogaster]	No hits found	4.14379	2.54367	5.74391	2.25812	1.17512	0.756515	1
454_debris_c357	Unclassifiable EST	No hits found	No hits found	No hits found	No hits found	12.6249	8.38626	16.8636	2.01086	1.00781	0.860862	1
454_debris_c358	Unclassifiable EST	No hits found	No hits found	No hits found	No hits found	3.96112	1.8422	6.08003	3.30042	1.72265	0.660565	1
454_debris_c36	Piwi-like protein 1	PREDICTED: piwi-like protein 2-like [Ciona intestinalis]	piwi-like homolog 1 (Drosophila) isoform CRA_b [Mus musculus]	Argonaute 3 [Drosophila melanogaster]	Zili [Danio rerio]	249.1	334.444	163.756	0.489636	-1.03022	0.794126	1
454_debris_c361	Unclassifiable EST	No hits found	No hits found	No hits found	No hits found	150.56	174.511	126.608	0.725502	-0.462948	0.765237	1
454_debris_c362	A disintegrin and metalloproteinase with thrombospondin motifs 6	PREDICTED: A disintegrin and metalloproteinase with thrombospondin motifs 6-like [Ciona intestinalis]	unnamed protein product [Mus musculus]	CG31619 isoform B [Drosophila melanogaster]	PREDICTED: A disintegrin and metalloproteinase with thrombospondin motifs 6 [Danio rerio]	18.981	13.976	23.986	1.71622	0.779238	0.569	1
454_debris_c366	Unclassifiable EST	No hits found	No hits found	No hits found	No hits found	14.0895	14.8419	13.3372	0.898622	-0.154214	0.718419	1
454_debris_c369	Unclassifiable EST	No hits found	No hits found	No hits found	No hits found	0.456599	0.913199	0	0	#NAME?	0.876099	1
454_debris_c370	Unclassifiable EST	No hits found	No hits found	No hits found	No hits found	4.91686	2.2751	7.55863	3.32234	1.7322	0.659554	1
454_debris_c372	Protein RRP5 homolog	PREDICTED: protein RRP5 homolog [Ciona intestinalis]	mKIAA0185 protein [Mus musculus]	No hits found	protein RRP5 homolog [Danio rerio]	12.7028	18.485	6.92058	0.374389	-1.41739	0.203292	1
454_debris_c375	Unclassifiable EST	No hits found	No hits found	No hits found	No hits found	1.18178	2.36355	0	0	#NAME?	0.54555	1
454_debris_c376	Unclassifiable EST	No hits found	No hits found	No hits found	No hits found	0.722202	0	1.4444	Inf	Inf	0.745028	1
454_debris_c377	Unclassifiable EST	No hits found	No hits found	No hits found	No hits found	2.00778	3.54533	0.470232	0.132634	-2.91447	0.636153	1
454_debris_c379	Unclassifiable EST	No hits found	No hits found	No hits found	No hits found	3.58556	1.3935	5.77762	4.14611	2.05176	0.811639	1
454_debris_c382	Complement C3	complement component C3 precursor [Ciona intestinalis]	unnamed protein product [Mus musculus]	No hits found	PREDICTED: complement C4-B [Danio rerio]	37.4282	21.2436	53.6127	2.52371	1.33555	0.245313	1
454_debris_c383	Protein SGT1	HsignallingT1 protein [Ciona intestinalis]	unnamed protein product [Mus musculus]	ecdysoneless [Drosophila melanogaster]	ecdysoneless [Danio rerio]	6.52713	10.8035	2.25076	0.208336	-2.26302	0.148617	1
454_debris_c386	Unclassifiable EST	zinc finger protein [Ciona intestinalis]	No hits found	No hits found	No hits found	0.235116	0	0.470232	Inf	Inf	0.838745	1
454_debris_c387	Unclassifiable EST	No hits found	No hits found	No hits found	No hits found	14.8587	12.2507	17.4667	1.42578	0.511751	0.582312	1
454_debris_c388	Solute carrier family 22 member 6	PREDICTED: organic cation transporter protein-like [Ciona intestinalis]	solute carrier family 22 member 7 [Mus musculus]	SD08136p [Drosophila melanogaster]	solute carrier family 22 member 7 [Danio rerio]	5.65878	3.18829	8.12927	2.54972	1.35034	0.533328	1
454_debris_c391	Unclassifiable EST	No hits found	No hits found	No hits found	No hits found	3.23224	3.44107	3.02341	0.878624	-0.186682	0.994783	1
454_debris_c392	Unclassifiable EST	No hits found	No hits found	No hits found	No hits found	16.1286	10.6234	21.6338	2.03643	1.02604	0.625977	1
454_debris_c393	Unclassifiable EST	No hits found	No hits found	No hits found	No hits found	1.14831	1.8264	0.470232	0.257464	-1.95756	0.866969	1
454_debris_c396	Unclassifiable EST	No hits found	No hits found	No hits found	No hits found	2.37627	1.3935	3.35904	2.4105	1.26933	0.912583	1
454_debris_c397	Unclassifiable EST	No hits found	No hits found	No hits found	No hits found	3.46899	1.3619	5.57609	4.09436	2.03364	0.488516	1
454_debris_c398	Unclassifiable EST	No hits found	No hits found	No hits found	No hits found	23.9721	26.9155	21.0288	0.781287	-0.356075	0.789398	1
454_debris_c401	Brain-specific angiogenesis inhibitor 1-associated protein 2	No hits found	brain-specific angiogenesis inhibitor 1-associated protein 2 isoform a [Mus musculus]	CG32082 isoform D [Drosophila melanogaster]	brain-specific angiogenesis inhibitor 1-associated protein 2 [Danio rerio]	84.8127	81.954	87.6715	1.06976	0.0972925	0.99195	1
454_debris_c402	Unclassifiable EST	No hits found	No hits found	No hits found	No hits found	8.11826	5.9911	10.2454	1.71011	0.774087	0.96701	1
454_debris_c403	Unclassifiable EST	No hits found	No hits found	No hits found	No hits found	1.50311	1.3935	1.61271	1.15731	0.21077	1	1
454_debris_c405	Fibrillin-3	PREDICTED: uncharacterized protein LOC100180679 [Ciona intestinalis]	latent transforming growth factor beta binding protein 2 isoform CRA_b [Mus musculus]	dumpy isoform X [Drosophila melanogaster]	fibrillin 4 [Danio rerio]	1.16195	0.913199	1.4107	1.54479	0.627407	0.799735	1
454_debris_c408	Putative RNA-binding protein Luc7-like 2	PREDICTED: putative RNA-binding protein Luc7-like 2-like isoform 1 [Ciona intestinalis]	putative RNA-binding protein Luc7-like 2 isoform 3 [Mus musculus]	CG7564 isoform A [Drosophila melanogaster]	LUC7-like [Danio rerio]	34.3334	42.7999	25.8669	0.604368	-0.726501	0.536932	1
454_debris_c409	Inhibitor of Bruton tyrosine kinase	PREDICTED: inhibitor of Bruton tyrosine kinase [Ciona intestinalis]	unnamed protein product [Mus musculus]	CG8060 [Drosophila melanogaster]	No hits found	5.50429	2.54367	8.4649	3.32783	1.73458	0.503489	1
454_debris_c41	Low-density lipoprotein receptor-related protein 5	PREDICTED: uncharacterized protein LOC100185147 [Ciona intestinalis]	No hits found	No hits found	No hits found	519.344	539.947	498.741	0.923685	-0.114527	0.708324	1
454_debris_c410	Unclassifiable EST	No hits found	No hits found	No hits found	No hits found	1.49807	0.913199	2.08294	2.28093	1.18962	0.793517	1
454_debris_c411	Unclassifiable EST	No hits found	No hits found	No hits found	No hits found	0.699617	0.929002	0.470232	0.506169	-0.982308	1	1
454_debris_c412	Unclassifiable EST	No hits found	No hits found	No hits found	No hits found	16.0715	14.9081	17.2349	1.15608	0.209237	0.960572	1
454_debris_c415	Unclassifiable EST	No hits found	No hits found	No hits found	No hits found	6.89317	5.11895	8.6674	1.6932	0.759751	0.786392	1
454_debris_c416	Neurofibromin	PREDICTED: neurofibromin partial [Ciona intestinalis]	neurofibromatosis 1 isoform CRA_b [Mus musculus]	neurofibromin 1 isoform F [Drosophila melanogaster]	PREDICTED: neurofibromin [Danio rerio]	20.2735	19.9544	20.5927	1.03199	0.0454288	0.961181	1
454_debris_c417	Neuropeptides B/W receptor type 2	PREDICTED: somatostatin receptor type 2-like [Ciona intestinalis]	No hits found	No hits found	PREDICTED: c-C chemokine receptor type 5-like [Danio rerio]	1.63827	1.3619	1.91464	1.40586	0.491453	1	1
454_debris_c418	Unclassifiable EST	PREDICTED: P-selectin-like [Ciona intestinalis]	No hits found	No hits found	No hits found	30.7725	28.9599	32.585	1.12517	0.170148	1	1
454_debris_c42	Unclassifiable EST	PREDICTED: uncharacterized protein LOC100184772 [Ciona intestinalis]	No hits found	No hits found	No hits found	2.45462	2.69219	2.21705	0.823513	-0.280137	1	1
454_debris_c422	Unclassifiable EST	No hits found	No hits found	No hits found	No hits found	28.148	39.5007	16.7952	0.425187	-1.23383	0.53843	1
454_debris_c423	Unclassifiable EST	No hits found	No hits found	No hits found	No hits found	6.994	4.85037	9.13763	1.8839	0.913724	0.715309	1
454_debris_c426	Unclassifiable EST	PREDICTED: D-arabinitol dehydrogenase 1 [Ciona intestinalis]	No hits found	No hits found	No hits found	7.39281	6.79047	7.99515	1.17741	0.235614	0.90411	1
454_debris_c428	Unclassifiable EST	No hits found	No hits found	No hits found	No hits found	30.6003	43.6974	17.5031	0.400552	-1.31994	0.150991	1
454_debris_c430	Unclassifiable EST	PREDICTED: uncharacterized protein LOC100179010 [Ciona intestinalis]	No hits found	No hits found	No hits found	12.4891	9.92828	15.0498	1.51586	0.600133	0.839643	1
454_debris_c431	Poly [ADP-ribose] polymerase 14	PREDICTED: poly [ADP-ribose] polymerase 14-like [Ciona intestinalis]	TCDD-inducible poly [ADP-ribose] polymerase [Mus musculus]	No hits found	LOC100148704 protein [Danio rerio]	44.9737	34.8214	55.126	1.58311	0.662759	0.571511	1
454_debris_c433	Unclassifiable EST	No hits found	No hits found	No hits found	No hits found	140.748	145.712	135.784	0.931862	-0.101812	0.985694	1
454_debris_c434	SLIT and NTRK-like protein 4	PREDICTED: uncharacterized protein LOC100184369 [Ciona intestinalis]	SLIT and NTRK-like protein 2 precursor [Mus musculus]	No hits found	PREDICTED: sc:d0319 [Danio rerio]	1.67665	0.464501	2.88881	6.21917	2.63672	0.777259	1
454_debris_c437	Unclassifiable EST	No hits found	No hits found	No hits found	No hits found	7.38533	7.88379	6.88687	0.873548	-0.19504	0.935767	1
454_debris_c44	RNA-binding protein 4	PREDICTED: zinc finger CCCH domain-containing protein 7A [Ciona intestinalis]	Rbm4 protein [Mus musculus]	lark isoform A [Drosophila melanogaster]	uncharacterized protein LOC402952 [Danio rerio]	23.7513	21.7365	25.766	1.18538	0.245347	0.96233	1
454_debris_c440	Unclassifiable EST	PREDICTED: sodium-dependent glucose transporter 1 [Ciona intestinalis]	No hits found	No hits found	No hits found	7.05277	4.5976	9.50795	2.06802	1.04825	0.743988	1
454_debris_c441	Spindle assembly abnormal protein 6 homolog	PREDICTED: spindle assembly abnormal protein 6 homolog [Ciona intestinalis]	unnamed protein product [Mus musculus]	No hits found	spindle assembly abnormal protein 6 homolog [Danio rerio]	10.8695	10.4527	11.2863	1.07975	0.110695	0.917926	1
454_debris_c445	Hemicentin-1	PREDICTED: SCO-spondin [Ciona intestinalis]	brain-specific angiogenesis inhibitor 2 [Mus musculus]	fat-spondin isoform A [Drosophila melanogaster]	hemicentin-1 precursor [Danio rerio]	0.23225	0.464501	0	0	#NAME?	1	1
454_debris_c446	Unclassifiable EST	No hits found	No hits found	No hits found	No hits found	5.34871	3.17249	7.52492	2.37193	1.24606	0.6615	1
454_debris_c449	Unclassifiable EST	No hits found	No hits found	No hits found	No hits found	4.41111	2.70799	6.11423	2.25785	1.17495	0.84349	1
454_debris_c45	Glioma pathogenesis-related protein 1	PREDICTED: uncharacterized protein LOC100186797 [Ciona intestinalis]	unnamed protein product [Mus musculus]	No hits found	PREDICTED: peptidase inhibitor R3HDML [Danio rerio]	11.8235	15.6855	7.96145	0.507568	-0.978328	0.549079	1
454_debris_c451	Unclassifiable EST	No hits found	No hits found	No hits found	No hits found	3.05113	2.3067	3.79557	1.64545	0.718484	0.756384	1
454_debris_c453	Unclassifiable EST	No hits found	No hits found	No hits found	No hits found	9.89987	8.78119	11.0186	1.25479	0.327448	0.825863	1
454_debris_c454	Unclassifiable EST	No hits found	No hits found	No hits found	No hits found	8.35988	6.80948	9.91028	1.45536	0.54138	0.784279	1
454_debris_c459	Unclassifiable EST	No hits found	No hits found	No hits found	No hits found	3.09536	5.38438	0.806354	0.149758	-2.73929	0.468768	1
454_debris_c460	Unclassifiable EST	No hits found	No hits found	No hits found	No hits found	1.64411	2.34775	0.940464	0.400581	-1.31983	0.990976	1
454_debris_c463	Unclassifiable EST	No hits found	No hits found	No hits found	No hits found	25.97	38.806	13.134	0.338453	-1.56297	0.305593	1
454_debris_c465	Unclassifiable EST	No hits found	No hits found	No hits found	No hits found	19.7173	20.8928	18.5418	0.887474	-0.172223	0.860531	1
454_debris_c466	Unclassifiable EST	No hits found	No hits found	No hits found	No hits found	11.5736	7.79533	15.3518	1.96935	0.977722	0.634114	1
454_debris_c467	Unclassifiable EST	No hits found	No hits found	No hits found	No hits found	33.7585	31.4373	36.0798	1.14768	0.198717	0.895642	1
454_debris_c468	E3 ubiquitin-protein ligase LRSAM1	zinc finger protein [Ciona intestinalis]	E3 ubiquitin-protein ligase LRSAM1 [Mus musculus]	No hits found	E3 ubiquitin-protein ligase LRSAM1 [Danio rerio]	3.45536	2.2751	4.63563	2.03755	1.02684	0.859205	1
454_debris_c471	Unclassifiable EST	No hits found	No hits found	No hits found	No hits found	12.7477	0	25.4953	Inf	Inf	0.136821	1
454_debris_c472	Pyruvate kinase isozymes M1/M2	PREDICTED: pyruvate kinase isozymes M1/M2-like [Ciona intestinalis]	unnamed protein product [Mus musculus]	pyruvate kinase isoform B [Drosophila melanogaster]	Pkm2a protein [Danio rerio]	20.3245	30.6725	9.97649	0.325259	-1.62034	0.315599	1
454_debris_c475	Receptor-type tyrosine-protein phosphatase mu	PREDICTED: receptor-type tyrosine-protein phosphatase kappa [Ciona intestinalis]	protein tyrosine phosphatase receptor type M isoform CRA_a [Mus musculus]	domeless [Drosophila melanogaster]	protein tyrosine phosphatase receptor type M a precursor [Danio rerio]	25.4163	23.4207	27.4119	1.17041	0.22702	0.887278	1
454_debris_c477	Unclassifiable EST	No hits found	No hits found	No hits found	No hits found	7.7026	4.62284	10.7824	2.33241	1.22182	0.40303	1
454_debris_c479	Sushi, von Willebrand factor type A, EGF and pentraxin	PREDICTED: sushi von Willebrand factor type A EGF and pentraxin domain-containing protein 1-like [Ciona intestinalis]	mCG115553 [Mus musculus]	RE38380p [Drosophila melanogaster]	complement factor H like 3 precursor [Danio rerio]	22.5939	24.6308	20.5571	0.834608	-0.26083	0.836988	1
454_debris_c481	Unclassifiable EST	No hits found	No hits found	No hits found	No hits found	89.4969	105.595	73.3984	0.695091	-0.524727	0.5937	1
454_debris_c482	Unclassifiable EST	No hits found	No hits found	No hits found	No hits found	18.7403	19.711	17.7696	0.901509	-0.149586	0.840056	1
454_debris_c485	Pre-rRNA-processing protein TSR1 homolog	PREDICTED: pre-rRNA-processing protein TSR1 homolog [Ciona intestinalis]	TSR1 20S rRNA accumulation homolog (yeast) isoform CRA_a [Mus musculus]	RE60845p [Drosophila melanogaster]	pre-rRNA-processing protein TSR1 homolog [Danio rerio]	23.0903	24.5804	21.6001	0.878752	-0.186472	0.639902	1
454_debris_c489	Unclassifiable EST	No hits found	No hits found	No hits found	No hits found	1.10853	0	2.21705	Inf	Inf	0.371232	1
454_debris_c491	Unclassifiable EST	No hits found	No hits found	No hits found	No hits found	3.98838	1.3935	6.58325	4.72425	2.24008	0.36881	1
454_debris_c492	Cell division control protein 6 homolog	PREDICTED: cell division control protein 6 homolog [Ciona intestinalis]	cell division control protein 6 homolog isoform b [Mus musculus]	Cdc6 [Drosophila melanogaster]	Zgc:174506 protein [Danio rerio]	48.2406	34.3728	62.1085	1.80691	0.853524	0.402989	1
454_debris_c495	Peroxisomal N(1)-acetyl-spermine/spermidine oxidase	PREDICTED: lysine-specific histone demethylase 1A-like [Ciona intestinalis]	Paox protein [Mus musculus]	CG6034 [Drosophila melanogaster]	uncharacterized protein LOC564675 [Danio rerio]	13.2135	12.8889	13.538	1.05036	0.0708869	0.733216	1
454_debris_c496	Unclassifiable EST	PREDICTED: uncharacterized protein LOC100185794 [Ciona intestinalis]	No hits found	No hits found	No hits found	17.2912	18.8611	15.7214	0.833536	-0.262684	0.938324	1
454_debris_c50	Rhodopsin	PREDICTED: pinopsin-like [Ciona intestinalis]	opsin [Mus musculus]	No hits found	extra-ocular rhodopsin [Danio rerio]	5.58201	6.25968	4.90433	0.78348	-0.352031	1	1
454_debris_c501	Unclassifiable EST	No hits found	No hits found	No hits found	No hits found	2.95464	3.18829	2.72099	0.853432	-0.228653	0.857842	1
454_debris_c503	Unclassifiable EST	No hits found	No hits found	No hits found	No hits found	21.3473	5.88048	36.8142	6.2604	2.64625	0.0723766	1
454_debris_c51	Unclassifiable EST	No hits found	No hits found	No hits found	No hits found	15.8614	14.3551	17.3678	1.20987	0.274854	0.575275	1
454_debris_c510	Erlin-2	PREDICTED: erlin-2 [Ciona intestinalis]	erlin-2 [Mus musculus]	No hits found	erlin-1 [Danio rerio]	16.9031	11.268	22.5382	2.00019	1.00014	0.334757	1
454_debris_c513	Unclassifiable EST	No hits found	No hits found	No hits found	No hits found	0.23225	0.464501	0	0	#NAME?	1	1
454_debris_c517	Otogelin	PREDICTED: uncharacterized protein LOC100177041 [Ciona intestinalis]	No hits found	No hits found	No hits found	0.627526	0.448698	0.806354	1.7971	0.845669	0.976622	1
454_debris_c519	Unclassifiable EST	PREDICTED: stAR-related lipid transfer protein 6-like [Ciona intestinalis]	StAR-related lipid transfer (START) domain containing 6 isoform CRA_b [Mus musculus]	No hits found	No hits found	22.5478	26.8555	18.2401	0.679193	-0.558106	0.392457	1
454_debris_c52	Unclassifiable EST	No hits found	No hits found	No hits found	No hits found	20.0949	18.8263	21.3634	1.13476	0.182392	1	1
454_debris_c521	Unclassifiable EST	No hits found	No hits found	No hits found	No hits found	2.98132	3.40946	2.55317	0.748849	-0.417253	0.987873	1
454_debris_c523	CAD protein	PREDICTED: CAD protein-like partial [Ciona intestinalis]	carbamoyl-phosphate synthetase 2 aspartate transcarbamylase and dihydroorotase isoform CRA_d [Mus musculus]	LP04725p [Drosophila melanogaster]	carbamoyl-phosphate synthetase 2 aspartate transcarbamylase and dihydroorotase [Danio rerio]	39.8463	33.3362	46.3563	1.39057	0.475673	0.918528	1
454_debris_c524	Unclassifiable EST	No hits found	No hits found	No hits found	No hits found	1643.26	745.018	2541.5	3.41133	1.77033	0.490814	1
454_debris_c527	Unclassifiable EST	No hits found	No hits found	No hits found	No hits found	22.7997	22.1188	23.4806	1.06157	0.0861935	0.964586	1
454_debris_c528	Unclassifiable EST	No hits found	No hits found	No hits found	No hits found	7.28663	6.91374	7.65952	1.10787	0.147787	0.853011	1
454_debris_c53	Unclassifiable EST	No hits found	No hits found	No hits found	No hits found	68.4738	76.648	60.2995	0.786707	-0.346101	0.453008	1
454_debris_c532	Unclassifiable EST	No hits found	No hits found	No hits found	No hits found	25.5424	36.2369	14.8478	0.409743	-1.28721	0.226784	1
454_debris_c534	Unclassifiable EST	No hits found	No hits found	No hits found	No hits found	16.7112	17.0631	16.3594	0.958762	-0.0607546	0.754949	1
454_debris_c536	Unclassifiable EST	No hits found	No hits found	No hits found	No hits found	13.1909	19.4613	6.92058	0.355607	-1.49164	0.303976	1
454_debris_c537	Unclassifiable EST	No hits found	No hits found	No hits found	No hits found	7.91443	4.84401	10.9849	2.26772	1.18124	0.36614	1
454_debris_c54	MYCBP-associated protein	PREDICTED: MYCBP-associated protein-like [Ciona intestinalis]	MYCBP associated protein [Mus musculus]	No hits found	No hits found	6.90317	6.44924	7.3571	1.14077	0.190009	0.945573	1
454_debris_c541	Mitogen-activated protein kinase 15	PREDICTED: putative serine/threonine-protein kinase C05D10.2-like [Ciona intestinalis]	mitogen-activated protein kinase 15 [Mus musculus]	extracellularly regulated kinase 7 isoform C [Drosophila melanogaster]	mitogen-activated protein kinase 15 [Danio rerio]	17.2151	19.414	15.0161	0.773469	-0.370585	0.779535	1
454_debris_c545	Unclassifiable EST	No hits found	No hits found	No hits found	No hits found	0.403177	0	0.806354	Inf	Inf	0.800251	1
454_debris_c548	Zinc finger protein 597	zinc finger protein [Ciona intestinalis]	KRAB zinc finger protein [Mus musculus]	adult enhancer factor 1 isoform B [Drosophila melanogaster]	Wu:fb97d07 [Danio rerio]	0.873409	0	1.74682	Inf	Inf	0.479811	1
454_debris_c554	Unclassifiable EST	No hits found	No hits found	No hits found	No hits found	0.823138	1.64628	0	0	#NAME?	0.693863	1
454_debris_c556	Rab-like protein 2B	PREDICTED: rab-like protein 2A-like [Ciona intestinalis]	RAB member of RAS oncogene family-like 2A isoform CRA_a [Mus musculus]	ran isoform A [Drosophila melanogaster]	rab-like protein 2B [Danio rerio]	5.73283	6.05739	5.40827	0.892839	-0.163529	0.990267	1
454_debris_c557	Unclassifiable EST	No hits found	No hits found	No hits found	No hits found	14.711	14.036	15.386	1.09618	0.132483	1	1
454_debris_c558	Unclassifiable EST	No hits found	No hits found	No hits found	No hits found	1.08413	1.3619	0.806354	0.592082	-0.756132	0.940599	1
454_debris_c560	Unclassifiable EST	PREDICTED: uncharacterized protein LOC100177933 [Ciona intestinalis]	No hits found	No hits found	No hits found	49.0274	41.9565	56.0983	1.33706	0.419063	0.936999	1
454_debris_c562	Unclassifiable EST	No hits found	No hits found	No hits found	No hits found	171.475	159.164	183.786	1.1547	0.207515	0.527946	1
454_debris_c563	Cathepsin K	PREDICTED: cathepsin L1-like [Ciona intestinalis]	cathepsin L-like 3 precursor [Mus musculus]	cysteine proteinase-1 precursor [Drosophila melanogaster]	cathepsin L 1 a precursor [Danio rerio]	906.192	997.602	814.781	0.816739	-0.292052	0.917407	1
454_debris_c567	Unclassifiable EST	No hits found	No hits found	No hits found	No hits found	16.8222	13.8243	19.8201	1.43371	0.519752	0.795559	1
454_debris_c568	Unclassifiable EST	No hits found	No hits found	No hits found	No hits found	25973.3	24622.9	27323.6	1.10968	0.150149	0.833137	1
454_debris_c569	Unclassifiable EST	No hits found	No hits found	No hits found	No hits found	24.8994	24.5362	25.2625	1.0296	0.0420892	0.996998	1
454_debris_c57	Condensin-2 complex subunit G2	PREDICTED: condensin-2 complex subunit G2-like [Ciona intestinalis]	Non-SMC condensin II complex subunit G2 [Mus musculus]	No hits found	No hits found	15.5198	12.8669	18.1727	1.41236	0.498109	0.839137	1
454_debris_c570	Unclassifiable EST	PREDICTED: alpha-aminoadipic semialdehyde dehydrogenase [Ciona intestinalis]	No hits found	No hits found	No hits found	16.4608	21.1645	11.757	0.555505	-0.848128	0.649641	1
454_debris_c571	Unclassifiable EST	No hits found	No hits found	No hits found	No hits found	21.1299	17.3002	24.9596	1.44274	0.528812	0.808502	1
454_debris_c572	Unclassifiable EST	No hits found	No hits found	No hits found	No hits found	7.17504	7.63102	6.71905	0.880493	-0.183617	1	1
454_debris_c574	Trehalase	PREDICTED: CDP-diacylglycerol--glycerol-3-phosphate 3-phosphatidyltransferase mitochondrial-like isoform 1 [Ciona intestinalis]	Treh protein [Mus musculus]	trehalase [Drosophila melanogaster]	PREDICTED: trehalase [Danio rerio]	79.6204	63.7058	95.5349	1.49963	0.584603	0.564513	1
454_debris_c575	Unclassifiable EST	No hits found	No hits found	No hits found	No hits found	1.04749	2.09497	0	0	#NAME?	0.581734	1
454_debris_c578	Unclassifiable EST	No hits found	No hits found	No hits found	No hits found	2.8557	1.3777	4.3337	3.14561	1.65334	0.665133	1
454_debris_c579	Unclassifiable EST	No hits found	No hits found	No hits found	No hits found	6.68825	2.55948	10.817	4.22627	2.07939	0.174095	1
454_debris_c584	Propionyl-CoA carboxylase alpha chain, mitochondrial	PREDICTED: propionyl-CoA carboxylase alpha chain mitochondrial isoform 2 [Ciona intestinalis]	propionyl CoA-carboxylase alpha-subunit [Mus musculus]	No hits found	propionyl-CoA carboxylase alpha chain mitochondrial [Danio rerio]	134.688	149.22	120.157	0.805232	-0.312523	0.998142	1
454_debris_c585	Hemicentin-1	PREDICTED: SCO-spondin [Ciona intestinalis]	hemicentin 1 precursor [Mus musculus]	Semaphorin-5c isoform A [Drosophila melanogaster]	hemicentin-1 precursor [Danio rerio]	99.8622	133.614	66.1106	0.494789	-1.01511	0.314928	1
454_debris_c587	Unclassifiable EST	No hits found	No hits found	No hits found	No hits found	2718.48	1373.52	4063.45	2.95843	1.56483	0.543662	1
454_debris_c588	Unclassifiable EST	No hits found	No hits found	No hits found	No hits found	2.83193	2.97657	2.68728	0.902813	-0.147501	0.919502	1
454_debris_c59	Unclassifiable EST	No hits found	No hits found	No hits found	No hits found	1.69941	1.18178	2.21705	1.87603	0.907686	0.680368	1
454_debris_c590	Unclassifiable EST	No hits found	No hits found	No hits found	No hits found	6.68075	8.32305	5.03844	0.605361	-0.724133	0.955082	1
454_debris_c595	Unclassifiable EST	complement factor B-3 precursor [Ciona intestinalis]	No hits found	No hits found	No hits found	9.31304	8.58218	10.0439	1.17032	0.226903	0.984587	1
454_debris_c599	Unclassifiable EST	PREDICTED: uncharacterized protein LOC100184915 [Ciona intestinalis]	No hits found	Adh transcription factor 1 isoform A [Drosophila melanogaster]	PREDICTED: hypothetical protein LOC100334256 [Danio rerio]	2.13003	0.464501	3.79557	8.17128	3.03056	0.367297	1
454_debris_c6	Unclassifiable EST	No hits found	No hits found	No hits found	No hits found	20.317	21.8218	18.8122	0.862082	-0.214104	0.963544	1
454_debris_c600	Unclassifiable EST	No hits found	No hits found	No hits found	No hits found	14.4343	12.2065	16.6621	1.36502	0.448924	0.967671	1
454_debris_c605	Unclassifiable EST	PREDICTED: uncharacterized protein LOC100184346 [Ciona intestinalis]	No hits found	No hits found	No hits found	9.71167	8.13656	11.2868	1.38717	0.472142	0.632812	1
454_debris_c608	Unclassifiable EST	No hits found	No hits found	No hits found	No hits found	20.9418	21.1236	20.76	0.982788	-0.0250482	0.832911	1
454_debris_c609	Unclassifiable EST	No hits found	No hits found	No hits found	No hits found	3.97475	0.929002	7.0205	7.55703	2.91782	0.302702	1
454_debris_c61	Unclassifiable EST	No hits found	No hits found	No hits found	No hits found	3.04505	1.858	4.23209	2.27776	1.18762	0.507448	1
454_debris_c612	Unclassifiable EST	No hits found	No hits found	No hits found	No hits found	11.4204	6.85053	15.9903	2.33417	1.22291	0.464407	1
454_debris_c62	Unclassifiable EST	No hits found	No hits found	No hits found	No hits found	12.3375	13.2524	11.4226	0.861923	-0.214368	0.721819	1
454_debris_c621	Unclassifiable EST	No hits found	No hits found	No hits found	No hits found	4300.36	4327.11	4273.61	0.987636	-0.0179491	0.820413	1
454_debris_c632	Unclassifiable EST	No hits found	No hits found	No hits found	No hits found	23.9896	26.6816	21.2977	0.798217	-0.325147	0.631591	1
454_debris_c635	Ficolin-3	PREDICTED: ficolin-1-like [Ciona intestinalis]	unnamed protein product [Mus musculus]	scabrous isoform A [Drosophila melanogaster]	angiopoietin-related protein 1 precursor [Danio rerio]	27.7661	30.1355	25.3966	0.842749	-0.246825	0.759065	1
454_debris_c636	Sorting nexin-14	PREDICTED: sorting nexin-14-like [Ciona intestinalis]	sorting nexin-14 [Mus musculus]	No hits found	sorting nexin-14 [Danio rerio]	74.5423	86.2984	62.7863	0.727549	-0.458884	0.759283	1
454_debris_c638	Unclassifiable EST	No hits found	No hits found	No hits found	No hits found	5.79235	8.69588	2.88881	0.332204	-1.58986	0.241377	1
454_debris_c64	Unclassifiable EST	No hits found	No hits found	No hits found	No hits found	1.26393	2.52787	0	0	#NAME?	0.489377	1
454_debris_c640	Protein KIAA0317	PREDICTED: protein KIAA0317 homolog [Ciona intestinalis]	1110018G07Rik protein partial [Mus musculus]	AT17882p [Drosophila melanogaster]	PREDICTED: protein KIAA0317-like [Danio rerio]	10.5059	13.6884	7.3234	0.535007	-0.90237	0.715839	1
454_debris_c641	Unclassifiable EST	No hits found	No hits found	No hits found	No hits found	38.9022	39.2072	38.5971	0.984438	-0.0226274	0.967552	1
454_debris_c644	Monocarboxylate transporter 14	PREDICTED: monocarboxylate transporter 1-like [Ciona intestinalis]	monocarboxylate transporter 14 [Mus musculus]	CG13907 [Drosophila melanogaster]	solute carrier family 16 (monocarboxylic acid transporters) member 9a [Danio rerio]	20.5764	21.8376	19.3152	0.88449	-0.177083	0.747615	1
454_debris_c646	Unclassifiable EST	No hits found	No hits found	No hits found	No hits found	34.0743	42.2818	25.8669	0.611774	-0.708929	0.560338	1
454_debris_c649	Unclassifiable EST	No hits found	No hits found	No hits found	No hits found	24.9224	23.1395	26.7052	1.1541	0.206763	0.715793	1
454_debris_c654	Unclassifiable EST	No hits found	No hits found	No hits found	No hits found	291.947	290.228	293.666	1.01185	0.0169915	0.80629	1
454_debris_c657	Guanine nucleotide-binding protein G(I)/G(S)/G(O) subunit gamma-7	PREDICTED: guanine nucleotide-binding protein G(I)/G(S)/G(O) subunit gamma-7-like [Ciona intestinalis]	guanine nucleotide-binding protein G(I)/G(S)/G(O) subunit gamma-5 precursor [Mus musculus]	G protein gamma30A isoform I [Drosophila melanogaster]	guanine nucleotide-binding protein G(I)/G(S)/G(O) subunit gamma-7 [Danio rerio]	15.1327	23.2786	6.98679	0.300138	-1.7363	0.207851	1
454_debris_c664	Unclassifiable EST	No hits found	No hits found	No hits found	No hits found	41.8501	41.7763	41.9239	1.00353	0.00508613	0.929069	1
454_debris_c671	Unclassifiable EST	No hits found	No hits found	No hits found	No hits found	7.40212	10.0008	4.80345	0.480306	-1.05797	0.53924	1
454_debris_c681	Cathepsin L2	PREDICTED: cathepsin L1-like [Ciona intestinalis]	unnamed protein product [Mus musculus]	cathepsin L-like cysteine proteinase (EC 3.4.22.-) CP1 [similarity] - fruit fly (Drosophila melanogaster) (fragment)	cathepsin L.1 precursor [Danio rerio]	61.2939	44.7498	77.8381	1.7394	0.798594	0.517248	1
454_debris_c683	Unclassifiable EST	No hits found	No hits found	No hits found	No hits found	4.81684	3.88977	5.74391	1.47667	0.56235	0.995251	1
454_debris_c685	60S ribosomal protein L29	PREDICTED: 60S ribosomal protein L29-like isoform 1 [Ciona intestinalis]	mCG142394 [Mus musculus]	ribosomal protein L29 isoform A [Drosophila melanogaster]	60S ribosomal protein L29 [Danio rerio]	14.4357	19.0632	9.80818	0.514508	-0.958734	0.68303	1
454_debris_c695	Unclassifiable EST	No hits found	No hits found	No hits found	No hits found	3.72534	5.53604	1.91464	0.345849	-1.53178	0.472917	1
454_debris_c699	E3 ubiquitin-protein ligase TRIM36	No hits found	No hits found	No hits found	Zgc:136688 protein [Danio rerio]	2.34256	1.3935	3.29163	2.36212	1.24008	0.534234	1
454_debris_c7	Mesencephalic astrocyte-derived neurotrophic factor	PREDICTED: mesencephalic astrocyte-derived neurotrophic factor [Ciona intestinalis]	Armet protein [Mus musculus]	mesencephalic astrocyte-derived neurotrophic factor [Drosophila melanogaster]	mesencephalic astrocyte-derived neurotrophic factor precursor [Danio rerio]	273.946	349.43	198.462	0.567959	-0.816141	0.45848	1
454_debris_c70	Neuronal cell adhesion molecule	PREDICTED: neuronal cell adhesion molecule [Ciona intestinalis]	neurofascin isoform 1 precursor [Mus musculus]	LD28757p [Drosophila melanogaster]	neural cell adhesion molecule L1-like protein precursor [Danio rerio]	14.0258	18.3775	9.67407	0.526407	-0.925749	0.656516	1
454_debris_c703	Aldehyde dehydrogenase family 3 member B1	PREDICTED: fatty aldehyde dehydrogenase-like [Ciona intestinalis]	unnamed protein product [Mus musculus]	MIP27310p [Drosophila melanogaster]	PREDICTED: fatty aldehyde dehydrogenase-like [Danio rerio]	33.282	39.0177	27.5463	0.705995	-0.50227	0.81815	1
454_debris_c704	Unclassifiable EST	No hits found	No hits found	No hits found	No hits found	74.4191	90.9903	57.848	0.63576	-0.653446	0.559916	1
454_debris_c709	Dynein heavy chain 1, axonemal	PREDICTED: dynein heavy chain 3 axonemal-like [Ciona intestinalis]	mCG3819 [Mus musculus]	dynein heavy chain at 36C [Drosophila melanogaster]	PREDICTED: dynein heavy chain 3 axonemal [Danio rerio]	14.6322	6.82529	22.4392	3.28766	1.71706	0.619419	1
454_debris_c71	Tenascin-X	No hits found	mCG134590 isoform CRA_c [Mus musculus]	tenascin accessory isoform H [Drosophila melanogaster]	PREDICTED: teneurin-1 [Danio rerio]	3.30737	3.72545	2.8893	0.775556	-0.366696	0.974016	1
454_debris_c710	Unclassifiable EST	PREDICTED: nebulin-like [Ciona intestinalis]	No hits found	No hits found	No hits found	27.3852	15.4011	39.3693	2.55626	1.35404	0.259805	1
454_debris_c711	Unclassifiable EST	No hits found	No hits found	No hits found	No hits found	5.83866	2.70799	8.96933	3.31217	1.72778	0.518346	1
454_debris_c715	Granulins	PREDICTED: granulins-like [Ciona intestinalis]	unnamed protein product [Mus musculus]	No hits found	Grnb protein [Danio rerio]	4.87823	3.70964	6.04681	1.63002	0.704893	0.597809	1
454_debris_c718	Fibrocystin-L	PREDICTED: fibrocystin-L-like [Ciona intestinalis]	fibrocystin-L precursor [Mus musculus]	No hits found	fibrocystin-L isoform 2 precursor [Danio rerio]	9.16148	4.55019	13.7728	3.02686	1.59782	0.536074	1
454_debris_c72	Unclassifiable EST	PREDICTED: uncharacterized oxidoreductase YrbE-like [Ciona intestinalis]	No hits found	No hits found	No hits found	19.9921	25.5063	14.478	0.567625	-0.816991	0.533379	1
454_debris_c723	Beta-galactosidase	No hits found	beta-galactosidase precursor [Mus musculus]	beta galactosidase isoform B [Drosophila melanogaster]	Galactosidase beta 1-like [Danio rerio]	20.4742	18.9464	22.002	1.16127	0.215705	0.993127	1
454_debris_c729	Uncharacterized protein C4orf40	No hits found	No hits found	No hits found	No hits found	21.6714	14.2825	29.0603	2.03468	1.0248	0.582419	1
454_debris_c73	Unclassifiable EST	No hits found	No hits found	No hits found	No hits found	2.09382	2.3067	1.88093	0.815419	-0.294386	0.93831	1
454_debris_c731	Unclassifiable EST	No hits found	No hits found	No hits found	No hits found	2.45252	1.3777	3.52735	2.56032	1.35632	0.777546	1
454_debris_c737	Serine/threonine-protein kinase PAK 6	PREDICTED: serine/threonine-protein kinase/endoribonuclease IRE1-like [Ciona intestinalis]	unnamed protein product [Mus musculus]	Inositol-requiring enzyme-1 [Drosophila melanogaster]	PREDICTED: serine/threonine-protein kinase PAK 6-like [Danio rerio]	38.8893	36.0888	41.6899	1.1552	0.208144	0.912862	1
454_debris_c743	Unclassifiable EST	No hits found	No hits found	No hits found	No hits found	13.1584	14.3583	11.9585	0.832867	-0.263841	0.823806	1
454_debris_c745	Elongation factor 1-gamma	PREDICTED: elongation factor 1-gamma-like [Ciona intestinalis]	unnamed protein product [Mus musculus]	RE15368p [Drosophila melanogaster]	uncharacterized protein LOC100037382 [Danio rerio]	231.713	308.333	155.094	0.503008	-0.991348	0.461671	1
454_debris_c746	Unclassifiable EST	No hits found	No hits found	No hits found	No hits found	17.7647	13.6284	21.9011	1.60702	0.684384	0.995269	1
454_debris_c748	Unclassifiable EST	No hits found	No hits found	No hits found	No hits found	0.224349	0.448698	0	0	#NAME?	1	1
454_debris_c751	Fibrillin-2	PREDICTED: uncharacterized protein LOC100182237 [Ciona intestinalis]	sushi von Willebrand factor type A EGF and pentraxin domain-containing protein 1 precursor [Mus musculus]	dumpy isoform J [Drosophila melanogaster]	notch homolog 2 [Danio rerio]	5.05066	3.08083	7.0205	2.27877	1.18826	0.578051	1
454_debris_c753	Unclassifiable EST	No hits found	No hits found	No hits found	No hits found	0.638293	0	1.27659	Inf	Inf	0.619572	1
454_debris_c763	Ketohexokinase	PREDICTED: ketohexokinase [Ciona intestinalis]	ketohexokinase isoform CRA_b [Mus musculus]	CG7328 [Drosophila melanogaster]	ketohexokinase [Danio rerio]	11.0667	11.249	10.8844	0.967593	-0.0475278	1	1
454_debris_c765	Unclassifiable EST	No hits found	No hits found	No hits found	No hits found	0.358637	0.717275	0	0	#NAME?	0.985266	1
454_debris_c766	Unclassifiable EST	PREDICTED: uncharacterized protein LOC100182044 [Ciona intestinalis]	No hits found	No hits found	No hits found	13.0328	6.9201	19.1454	2.76664	1.46813	0.409423	1
454_debris_c767	Unclassifiable EST	No hits found	No hits found	No hits found	No hits found	1.19243	0	2.38487	Inf	Inf	0.411696	1
454_debris_c77	FERM domain-containing protein 4A	PREDICTED: uncharacterized protein LOC100175529 [Ciona intestinalis]	unnamed protein product [Mus musculus]	No hits found	FERM domain-containing protein 4A [Danio rerio]	3.46613	1.8264	5.10586	2.79559	1.48315	0.667206	1
454_debris_c774	Unclassifiable EST	No hits found	No hits found	No hits found	No hits found	4.35527	3.50428	5.20626	1.48569	0.57113	0.664113	1
454_debris_c778	Unclassifiable EST	No hits found	No hits found	No hits found	No hits found	6.32959	3.85816	8.80102	2.28115	1.18976	0.731906	1
454_debris_c779	Unclassifiable EST	No hits found	No hits found	No hits found	No hits found	7.47798	4.03828	10.9177	2.70354	1.43485	0.726003	1
454_debris_c780	Unclassifiable EST	No hits found	No hits found	No hits found	No hits found	11.5889	6.71782	16.4601	2.45021	1.2929	0.458666	1
454_debris_c787	UPF0551 protein C8orf38, mitochondrial	No hits found	mCG5105 isoform CRA_a [Mus musculus]	CG15738 [Drosophila melanogaster]	LOC569692 protein [Danio rerio]	30.8799	40.5975	21.1624	0.521273	-0.93989	0.424895	1
454_debris_c788	Unclassifiable EST	No hits found	No hits found	No hits found	No hits found	24.7143	23.7967	25.6319	1.07712	0.107176	0.891774	1
454_debris_c79	Unclassifiable EST	No hits found	No hits found	No hits found	No hits found	10.5108	13.799	7.22251	0.523407	-0.933995	0.36245	1
454_debris_c790	UDP-GlcNAc:betaGal beta-1,3-N-acetylglucosaminyltransferase 4	PREDICTED: uncharacterized protein LOC101243166 [Ciona intestinalis]	UDP-GlcNAc:betaGal beta-1 3-N-acetylglucosaminyltransferase 4 [Mus musculus]	CG3038 [Drosophila melanogaster]	Unknown (protein for MGC:198302) [Danio rerio]	3.4217	4.45853	2.38487	0.534901	-0.902657	0.772853	1
454_debris_c791	Unclassifiable EST	No hits found	No hits found	No hits found	No hits found	388.069	311.437	464.701	1.49212	0.577365	0.654655	1
454_debris_c792	S phase cyclin A-associated protein in the endoplasmic reticulum	PREDICTED: S phase cyclin A-associated protein in the endoplasmic reticulum [Ciona intestinalis]	unnamed protein product [Mus musculus]	No hits found	S phase cyclin A-associated protein in the endoplasmic reticulum [Danio rerio]	12.8514	11.5934	14.1094	1.21701	0.283347	0.995113	1
454_debris_c793	Tetratricopeptide repeat protein 28	PREDICTED: tetratricopeptide repeat protein 28-like [Ciona intestinalis]	tetratricopeptide repeat protein 28 [Mus musculus]	CG43163 isoform D [Drosophila melanogaster]	PREDICTED: tetratricopeptide repeat protein 28-like [Danio rerio]	18.3482	19.5973	17.0991	0.87252	-0.19674	0.818579	1
454_debris_c795	Unclassifiable EST	No hits found	No hits found	No hits found	No hits found	7.38774	6.24388	8.5316	1.36639	0.450374	0.687979	1
454_debris_c8	Glutamate--cysteine ligase catalytic subunit	PREDICTED: glutamate--cysteine ligase catalytic subunit-like [Ciona intestinalis]	unnamed protein product [Mus musculus]	gamma-glutamylcysteine synthetase [Drosophila melanogaster]	Glutamate-cysteine ligase catalytic subunit [Danio rerio]	43.7141	46.6803	40.7479	0.872914	-0.196088	0.710068	1
454_debris_c801	Unclassifiable EST	No hits found	No hits found	No hits found	No hits found	1769.86	1766.39	1773.32	1.00392	0.00564712	0.938528	1
454_debris_c805	Nucleolar MIF4G domain-containing protein 1	PREDICTED: nucleolar MIF4G domain-containing protein 1 [Ciona intestinalis]	mCG122632 [Mus musculus]	CG9004 [Drosophila melanogaster]	nucleolar MIF4G domain-containing protein 1 [Danio rerio]	39.1522	35.7093	42.5952	1.19283	0.254389	0.791548	1
454_debris_c809	Neurobeachin	PREDICTED: neurobeachin [Ciona intestinalis]	unnamed protein product [Mus musculus]	A-kinase anchor protein DAKAP550 [Drosophila melanogaster]	PREDICTED: neurobeachin-like [Danio rerio]	38.5968	21.1963	55.9974	2.64185	1.40155	0.438413	1
454_debris_c81	Fibrocystin-L	PREDICTED: fibrocystin-L-like [Ciona intestinalis]	fibrocystin-L precursor [Mus musculus]	No hits found	polycystic kidney and hepatic disease 1 (autosomal recessive)-like 1 precursor [Danio rerio]	24.0572	13.9508	34.1637	2.44888	1.29212	0.608989	1
454_debris_c812	Tumor necrosis factor receptor superfamily member 1B	No hits found	unnamed protein product [Mus musculus]	No hits found	Ngfrl protein [Danio rerio]	3.95538	2.7712	5.13957	1.85463	0.891135	1	1
454_debris_c818	Unclassifiable EST	No hits found	No hits found	No hits found	No hits found	7.87206	6.50609	9.23803	1.41991	0.505795	0.643274	1
454_debris_c819	Proto-oncogene tyrosine-protein kinase Yes	PREDICTED: LOW QUALITY PROTEIN: protein MON2 homolog [Ciona intestinalis]	unnamed protein product [Mus musculus]	Dsrc41 [Drosophila melanogaster]	tyrosine-protein kinase yes [Danio rerio]	89	92.912	85.088	0.915791	-0.12691	0.687817	1
454_debris_c82	Unclassifiable EST	No hits found	No hits found	No hits found	No hits found	1.1709	0.897396	1.4444	1.60955	0.686658	1	1
454_debris_c829	Ribosomal protein S6 kinase alpha-1	PREDICTED: ribosomal protein S6 kinase alpha-3 [Ciona intestinalis]	ribosomal protein S6 kinase alpha-3 [Mus musculus]	ribosomal protein S6 kinase II isoform A [Drosophila melanogaster]	PREDICTED: ribosomal protein S6 kinase alpha-2-like [Danio rerio]	36.7506	33.864	39.6372	1.17048	0.227103	0.605865	1
454_debris_c831	Nesprin-1	PREDICTED: nesprin-1 [Ciona intestinalis]	enaptin165 short isoform [Mus musculus]	Muscle-specific protein 300 isoform B [Drosophila melanogaster]	novel protein similar to vertebrate spectrin repeat containing nuclear envelope 1 (SYNE1) [Danio rerio]	24.1259	16.7757	31.4762	1.8763	0.907892	0.587276	1
454_debris_c832	1,4-alpha-glucan-branching enzyme	PREDICTED: 1 4-alpha-glucan-branching enzyme [Ciona intestinalis]	glucan (1 4-alpha-) branching enzyme 1 isoform CRA_b [Mus musculus]	CG33138 isoform A [Drosophila melanogaster]	No hits found	24.5629	26.9218	22.204	0.824759	-0.277955	0.656384	1
454_debris_c84	Unclassifiable EST	No hits found	No hits found	No hits found	No hits found	4.55323	4.63865	4.46781	0.963171	-0.0541362	1	1
454_debris_c840	Unclassifiable EST	No hits found	No hits found	No hits found	No hits found	3.82738	2.61633	5.03844	1.92577	0.945437	0.407662	1
454_debris_c843	Unclassifiable EST	No hits found	No hits found	No hits found	No hits found	67.4171	60.8617	73.9724	1.21542	0.281452	0.814164	1
454_debris_c844	Unclassifiable EST	PREDICTED: uncharacterized protein LOC100185915 [Ciona intestinalis]	No hits found	No hits found	No hits found	6.4742	11.2016	1.74682	0.155944	-2.6809	0.259776	1
454_debris_c856	Formin-1	PREDICTED: formin-2-like [Ciona intestinalis]	formin 2 [Mus musculus]	cappuccino isoform G [Drosophila melanogaster]	No hits found	16.4734	16.3521	16.5947	1.01483	0.0212386	0.970217	1
454_debris_c86	Unclassifiable EST	No hits found	No hits found	No hits found	No hits found	3.26196	5.58345	0.940464	0.168438	-2.56971	0.512819	1
454_debris_c866	Unclassifiable EST	No hits found	No hits found	No hits found	No hits found	8.89357	6.97059	10.8165	1.55174	0.633887	0.590558	1
454_debris_c868	Unclassifiable EST	No hits found	No hits found	No hits found	No hits found	0.235116	0	0.470232	Inf	Inf	0.838745	1
454_debris_c87	Unclassifiable EST	No hits found	No hits found	No hits found	No hits found	0.235116	0	0.470232	Inf	Inf	0.838745	1
454_debris_c874	Trefoil factor 3	PREDICTED: macrophage mannose receptor 1-like [Ciona intestinalis]	No hits found	No hits found	No hits found	74.7705	65.9968	83.5441	1.26588	0.340142	0.814888	1
454_debris_c876	Unclassifiable EST	PREDICTED: uncharacterized protein LOC101242359 [Ciona intestinalis]	No hits found	No hits found	PREDICTED: MAM domain-containing protein 2-like [Danio rerio]	0.897396	1.79479	0	0	#NAME?	0.627975	1
454_debris_c88	Unclassifiable EST	No hits found	No hits found	No hits found	No hits found	7.38849	11.7199	3.05711	0.260849	-1.93871	0.20303	1
454_debris_c883	Transmembrane protein C9orf5	PREDICTED: transmembrane protein 245-like [Ciona intestinalis]	RIKEN cDNA D730040F13 isoform CRA_a [Mus musculus]	CG2698 isoform E [Drosophila melanogaster]	No hits found	3.91535	5.74777	2.08294	0.362391	-1.46438	0.575546	1
454_debris_c887	TATA-binding protein-associated factor 172	PREDICTED: TATA-binding protein-associated factor 172-like [Ciona intestinalis]	TBP-associated factor 170 [Mus musculus]	MIP08622p1 [Drosophila melanogaster]	No hits found	46.0662	35.8326	56.2998	1.57119	0.651855	0.867681	1
454_debris_c889	Cellular nucleic acid-binding protein	PREDICTED: DNA-binding protein HEXBP isoform 1 [Ciona intestinalis]	unnamed protein product [Mus musculus]	CG3800 isoform A [Drosophila melanogaster]	Zinc finger protein 9 [Danio rerio]	155.779	182.698	128.861	0.705318	-0.503653	0.573248	1
454_debris_c892	Unclassifiable EST	No hits found	No hits found	No hits found	No hits found	1.4444	0	2.88881	Inf	Inf	0.465401	1
454_debris_c893	Unclassifiable EST	No hits found	No hits found	No hits found	No hits found	1.25505	0.897396	1.61271	1.7971	0.845669	0.934285	1
454_debris_c896	Unclassifiable EST	No hits found	No hits found	No hits found	No hits found	9.89592	8.40514	11.3867	1.35473	0.438005	0.58715	1
454_debris_c898	Unclassifiable EST	No hits found	No hits found	No hits found	No hits found	8.85225	10.6835	7.02098	0.657179	-0.605642	0.790927	1
454_debris_c905	CLIP-associating protein 1	PREDICTED: CLIP-associating protein 1 partial [Ciona intestinalis]	mKIAA0622 protein [Mus musculus]	microtubule associated-protein [Drosophila melanogaster]	CLIP-associating protein 1 [Danio rerio]	59.6161	51.7486	67.4835	1.30406	0.383015	0.524508	1
454_debris_c906	Unclassifiable EST	No hits found	No hits found	No hits found	No hits found	7.66177	6.99276	8.33079	1.19135	0.252592	0.88634	1
454_debris_c908	Unclassifiable EST	No hits found	No hits found	No hits found	No hits found	3.21434	2.09497	4.3337	2.06862	1.04867	0.766521	1
454_debris_c909	Unclassifiable EST	PREDICTED: uncharacterized protein LOC100184451 isoform 2 [Ciona intestinalis]	No hits found	No hits found	No hits found	31.7691	37.3367	26.2015	0.701764	-0.510943	0.456798	1
454_debris_c910	Unclassifiable EST	No hits found	No hits found	No hits found	No hits found	61.7134	60.8775	62.5493	1.02746	0.0390848	0.978964	1
454_debris_c912	Unclassifiable EST	No hits found	No hits found	No hits found	No hits found	3.5349	4.18051	2.8893	0.691135	-0.53296	0.850943	1
454_debris_c916	Unclassifiable EST	PREDICTED: uncharacterized protein LOC100181498 [Ciona intestinalis]	No hits found	No hits found	No hits found	5.5009	6.06375	4.93804	0.814354	-0.296272	0.945623	1
454_debris_c917	Solute carrier family 22 member 15	PREDICTED: solute carrier family 22 member 15-like [Ciona intestinalis]	No hits found	No hits found	No hits found	5.1996	5.76357	4.63563	0.804298	-0.314199	0.749338	1
454_debris_c921	Unclassifiable EST	PREDICTED: uncharacterized protein LOC100177167 [Ciona intestinalis]	No hits found	No hits found	No hits found	10.9396	9.34995	12.5292	1.34003	0.422261	0.626477	1
454_debris_c923	Unclassifiable EST	No hits found	No hits found	No hits found	No hits found	5.09569	1.8264	8.36498	4.58005	2.19536	0.482968	1
454_debris_c924	Unclassifiable EST	No hits found	No hits found	No hits found	No hits found	12.7738	25.5475	0	0	#NAME?	0.176814	1
454_debris_c928	Pre-rRNA-processing protein TSR1 homolog	PREDICTED: pre-rRNA-processing protein TSR1 homolog [Ciona intestinalis]	Tsr1 protein [Mus musculus]	No hits found	pre-rRNA-processing protein TSR1 homolog [Danio rerio]	11.7022	17.8278	5.57658	0.312802	-1.67668	0.317235	1
454_debris_c94	Unclassifiable EST	No hits found	No hits found	No hits found	No hits found	60.0358	57.0222	63.0494	1.1057	0.144959	0.652125	1
454_debris_c96	Catalase	PREDICTED: catalase-like [Ciona intestinalis]	unnamed protein product [Mus musculus]	catalase [Drosophila melanogaster]	catalase [Danio rerio]	93.0121	123.139	62.8855	0.510687	-0.969488	0.263351	1
454_debris_c97	Unclassifiable EST	No hits found	No hits found	No hits found	No hits found	9.19826	8.85705	9.53948	1.07705	0.107084	0.964301	1
454_debris_c98	Unclassifiable EST	No hits found	No hits found	No hits found	No hits found	11.4889	10.5823	12.3955	1.17134	0.228164	0.76408	1
454_debris_c99	Unclassifiable EST	No hits found	No hits found	No hits found	No hits found	1.67952	0	3.35904	Inf	Inf	0.338706	1
454_debris_rep_c1004	Unclassifiable EST	No hits found	No hits found	No hits found	No hits found	102.982	86.5481	119.417	1.37977	0.464429	0.392184	1
454_debris_rep_c1012	Unclassifiable EST	No hits found	hypothetical protein 2 (rRNA external transcribed spacer) - mouse	No hits found	No hits found	179891	74583.8	285199	3.82387	1.93504	0.321082	1
454_debris_rep_c1015	Cytochrome c oxidase subunit 1	cytochrome oxidase subunit I [Ciona intestinalis]	cytochrome oxidase subunit 1 [Mus musculus domesticus]	cytochrome oxidase subunit 1 [Drosophila melanogaster]	cytochrome oxidase subunit 1 partial (mitochondrion) [Danio rerio]	134.355	143.817	124.893	0.868418	-0.203539	0.712045	1
454_debris_rep_c1019	Unclassifiable EST	PREDICTED: uncharacterized protein LOC100179854 [Ciona intestinalis]	No hits found	No hits found	No hits found	108.854	62.5901	155.118	2.47832	1.30936	0.271289	1
454_debris_rep_c1021	Elongation factor 2	PREDICTED: elongation factor 2-like [Ciona intestinalis]	unnamed protein product [Mus musculus]	elongation factor 2b isoform A [Drosophila melanogaster]	eukaryotic translation elongation factor 2b [Danio rerio]	114.539	158.302	70.7759	0.447095	-1.16135	0.184334	1
454_debris_rep_c1061	60S ribosomal protein L12	PREDICTED: 60S ribosomal protein L12 [Ciona intestinalis]	unnamed protein product [Mus musculus]	ribosomal protein L12 isoform A [Drosophila melanogaster]	60S ribosomal protein L12 [Danio rerio]	917.508	1089.38	745.64	0.684465	-0.546952	0.677179	1
454_debris_rep_c1062	Unclassifiable EST	No hits found	hypothetical protein 2 (rRNA external transcribed spacer) - mouse	No hits found	No hits found	11720.1	5246.72	18193.5	3.4676	1.79394	0.530425	1
454_debris_rep_c1072	40S ribosomal protein SA	PREDICTED: 40S ribosomal protein SA-like [Ciona intestinalis]	laminin receptor [Mus musculus]	stubarista isoform A [Drosophila melanogaster]	40S ribosomal protein SA [Danio rerio]	3459.3	2484.03	4434.56	1.78523	0.836109	0.769752	1
454_debris_rep_c1074	Unclassifiable EST	No hits found	No hits found	No hits found	No hits found	972.814	888.995	1056.63	1.18857	0.249226	0.552358	1
454_debris_rep_c1089	Sodium/potassium-transporting ATPase subunit beta-2	PREDICTED: sodium/potassium-transporting ATPase subunit beta-1 [Ciona intestinalis]	sodium/potassium-transporting ATPase subunit beta-2 [Mus musculus]	No hits found	ATPase Na+/K+ transporting beta 2b polypeptide [Danio rerio]	121.647	152.765	90.5292	0.592604	-0.754861	0.578513	1
454_debris_rep_c1092	40S ribosomal protein S7	PREDICTED: 40S ribosomal protein S7 isoform 1 [Ciona intestinalis]	mCG116065 [Mus musculus]	ribosomal protein S7 isoform A [Drosophila melanogaster]	40S ribosomal protein S7 [Danio rerio]	944.824	1204.78	684.867	0.568457	-0.814876	0.580453	1
454_debris_rep_c1099	Tubulin alpha-3E chain	PREDICTED: tubulin alpha-1A chain isoform 2 [Ciona intestinalis]	unnamed protein product [Mus musculus]	alpha tubulin 84B partial [Drosophila melanogaster]	tubulin alpha 1 like 2 [Danio rerio]	874.913	1100.43	649.393	0.590125	-0.760908	0.711636	1
454_debris_rep_c1115	Unclassifiable EST	No hits found	No hits found	No hits found	No hits found	84.0161	107.197	60.835	0.567506	-0.817293	0.466989	1
454_debris_rep_c1119	Unclassifiable EST	No hits found	No hits found	No hits found	No hits found	6649.2	2650.69	10647.7	4.01697	2.00611	0.335244	1
454_debris_rep_c1130	Unclassifiable EST	No hits found	hypothetical protein 2 (rRNA external transcribed spacer) - mouse	No hits found	No hits found	192657	74231.4	311082	4.1907	2.06719	0.316479	1
454_debris_rep_c1145	Keratin-associated protein 5-9	putative Cd-metallothionein [Ciona intestinalis]	No hits found	No hits found	No hits found	45.3057	54.3655	36.2459	0.666709	-0.584872	0.660592	1
454_debris_rep_c1164	Unclassifiable EST	No hits found	No hits found	No hits found	No hits found	769.357	1198.07	340.648	0.284331	-1.81435	0.0859504	1
454_debris_rep_c1168	Calmodulin	PREDICTED: calmodulin-A-like [Ciona intestinalis]	calmodulin [Mus musculus]	AT15141p [Drosophila melanogaster]	calmodulin 3a [Danio rerio]	356.199	449.439	262.959	0.585082	-0.773289	0.467697	1
454_debris_rep_c1171	Unclassifiable EST	No hits found	No hits found	No hits found	No hits found	13.3387	10.3517	16.3257	1.57711	0.657284	0.5425	1
454_debris_rep_c1179	Unclassifiable EST	No hits found	No hits found	No hits found	No hits found	819.922	672.862	966.981	1.43712	0.523178	0.951216	1
454_debris_rep_c1182	Unclassifiable EST	No hits found	No hits found	No hits found	No hits found	3.48819	3.95298	3.02341	0.764843	-0.386765	1	1
454_debris_rep_c1184	Unclassifiable EST	No hits found	No hits found	No hits found	No hits found	9.76244	6.69257	12.8323	1.9174	0.939148	0.884151	1
454_debris_rep_c1185	Unclassifiable EST	No hits found	No hits found	No hits found	No hits found	0.593754	0.717275	0.470232	0.655582	-0.609152	0.973208	1
454_debris_rep_c1203	Unclassifiable EST	No hits found	No hits found	No hits found	No hits found	1222.85	1448.29	997.418	0.688688	-0.538078	0.613707	1
454_debris_rep_c1211	Unclassifiable EST	No hits found	No hits found	No hits found	No hits found	10.989	11.9	10.0781	0.8469	-0.239736	0.85834	1
454_debris_rep_c1214	Unclassifiable EST	No hits found	No hits found	No hits found	No hits found	14.5445	10.0104	19.0787	1.9059	0.930469	0.29364	1
454_debris_rep_c1215	Chymotrypsin-like protease CTRL-1	PREDICTED: cationic trypsin-like [Ciona intestinalis]	chymotrypsin-like precursor [Mus musculus]	trypsin-delta [Drosophila melanogaster]	novel protein containing trypsin domains [Danio rerio]	129.609	34.2466	224.971	6.56914	2.7157	0.339748	1
454_debris_rep_c1255	Unclassifiable EST	No hits found	No hits found	No hits found	No hits found	197.733	232.377	163.089	0.701829	-0.510809	0.624659	1
454_debris_rep_c1270	Unclassifiable EST	No hits found	No hits found	No hits found	No hits found	150.89	181.893	119.888	0.659112	-0.601404	0.407841	1
454_debris_rep_c1287	Unclassifiable EST	PREDICTED: annexin A5 [Ciona intestinalis]	No hits found	No hits found	No hits found	93.8597	110.787	76.932	0.694412	-0.526137	0.752199	1
454_debris_rep_c1304	Unclassifiable EST	No hits found	No hits found	No hits found	No hits found	14.9523	15.6601	14.2445	0.909602	-0.136693	0.943089	1
454_debris_rep_c1306	Unclassifiable EST	No hits found	No hits found	No hits found	No hits found	3.12526	3.52952	2.72099	0.770923	-0.375341	0.913587	1
454_debris_rep_c1308	Cathepsin D	PREDICTED: cathepsin D-like [Ciona intestinalis]	unnamed protein product [Mus musculus]	cathD [Drosophila melanogaster]	uncharacterized protein LOC336746 precursor [Danio rerio]	334.967	346.332	323.603	0.934372	-0.0979313	0.742157	1
454_debris_rep_c1311	Unclassifiable EST	No hits found	No hits found	No hits found	No hits found	5.36531	3.70964	7.02098	1.89263	0.920392	0.594428	1
454_debris_rep_c1312	Unclassifiable EST	No hits found	No hits found	No hits found	No hits found	8.04614	8.60107	7.49121	0.870964	-0.199316	1	1
454_debris_rep_c1319	Unclassifiable EST	No hits found	No hits found	No hits found	No hits found	290.81	351.342	230.278	0.655424	-0.609499	0.572873	1
454_debris_rep_c1327	Unclassifiable EST	No hits found	No hits found	No hits found	No hits found	12.289	14.0296	10.5483	0.75186	-0.411464	0.836217	1
454_debris_rep_c1329	Unclassifiable EST	No hits found	No hits found	No hits found	No hits found	143.593	260.179	27.0072	0.103802	-3.26809	0.164115	1
454_debris_rep_c1343	Unclassifiable EST	No hits found	No hits found	No hits found	No hits found	28.8082	25.0669	32.5496	1.29851	0.376854	0.512281	1
454_debris_rep_c1345	Heat shock protein HSP 90-alpha	PREDICTED: heat shock protein HSP 90-beta [Ciona intestinalis]	heat shock-like protein [Mus musculus]	heat shock protein 83 isoform A [Drosophila melanogaster]	heat shock protein HSP 90-alpha [Danio rerio]	164.399	229.605	99.193	0.432015	-1.21085	0.494674	1
454_debris_rep_c1346	Unclassifiable EST	No hits found	No hits found	No hits found	No hits found	54.021	89.9375	18.1045	0.201301	-2.31257	0.65422	1
454_debris_rep_c1350	Unclassifiable EST	No hits found	No hits found	No hits found	No hits found	41.7755	44.6168	38.9342	0.872634	-0.196551	0.90073	1
454_debris_rep_c1351	40S ribosomal protein S13	PREDICTED: hematopoietic prostaglandin D synthase-like [Ciona intestinalis]	mCG123365 isoform CRA_b [Mus musculus]	ribosomal protein S17 [Drosophila melanogaster]	40S ribosomal protein S13 [Danio rerio]	198.887	302.639	95.1343	0.314349	-1.66956	0.0482178	1
454_debris_rep_c1352	Unclassifiable EST	No hits found	No hits found	No hits found	No hits found	4.59955	6.04159	3.15752	0.52263	-0.936139	0.927021	1
454_debris_rep_c1357	Brain-specific angiogenesis inhibitor 3	PREDICTED: uncharacterized protein LOC100175335 [Ciona intestinalis]	mCG1049288 [Mus musculus]	No hits found	Zgc:165536 protein [Danio rerio]	50747.3	23399.9	78094.6	3.33739	1.73872	0.38515	1
454_debris_rep_c1372	Unclassifiable EST	No hits found	No hits found	No hits found	No hits found	7.17768	12.9109	1.4444	0.111874	-3.16005	0.392023	1
454_debris_rep_c1373	40S ribosomal protein S21	PREDICTED: 40S ribosomal protein S21 [Ciona intestinalis]	40S ribosomal protein S21 [Mus musculus]	Chain V Structure Of The D. Melanogaster 40s Ribosomal Proteins	40S ribosomal protein S21 [Danio rerio]	4.09373	6.74306	1.4444	0.214206	-2.22293	0.255855	1
454_debris_rep_c1374	Unclassifiable EST	No hits found	No hits found	No hits found	No hits found	4.33087	4.86618	3.79557	0.779989	-0.358474	0.985592	1
454_debris_rep_c1376	Unclassifiable EST	No hits found	No hits found	No hits found	No hits found	2.20559	1.858	2.55317	1.37415	0.458538	0.870949	1
454_debris_rep_c1382	Unclassifiable EST	No hits found	No hits found	No hits found	No hits found	613.751	872.698	354.805	0.406561	-1.29845	0.683794	1
454_debris_rep_c1393	Unclassifiable EST	No hits found	No hits found	No hits found	No hits found	20.2305	25.4461	15.0149	0.590068	-0.761047	0.903299	1
454_debris_rep_c1395	Unclassifiable EST	No hits found	No hits found	No hits found	No hits found	7.6002	7.17275	8.02766	1.11919	0.162453	0.591296	1
454_debris_rep_c1402	Unclassifiable EST	PREDICTED: mRNA turnover protein 4 homolog [Ciona intestinalis]	No hits found	ribosomal protein LP0-like [Drosophila melanogaster]	mRNA turnover protein 4 homolog [Danio rerio]	8.68828	9.75124	7.62533	0.781986	-0.354786	1	1
454_debris_rep_c1408	Tubulin beta-3 chain	PREDICTED: tubulin beta chain [Ciona intestinalis]	unnamed protein product [Mus musculus]	beta-Tubulin at 97EF isoform C [Drosophila melanogaster]	uncharacterized protein LOC641565 [Danio rerio]	564.623	342.315	786.931	2.29885	1.20091	0.264208	1
454_debris_rep_c1410	Keratin-associated protein 5-9	No hits found	No hits found	No hits found	No hits found	209.756	161.788	257.725	1.59298	0.671727	0.401455	1
454_debris_rep_c1419	Unclassifiable EST	No hits found	No hits found	No hits found	No hits found	0.806354	0	1.61271	Inf	Inf	0.577139	1
454_debris_rep_c1441	40S ribosomal protein S6	PREDICTED: 40S ribosomal protein S6-like [Ciona intestinalis]	mCG6542 isoform CRA_d [Mus musculus]	ribosomal protein S6 isoform A [Drosophila melanogaster]	Zgc:92237 [Danio rerio]	7146.16	8365.71	5926.6	0.70844	-0.497282	0.570314	1
454_debris_rep_c1442	Unclassifiable EST	No hits found	No hits found	No hits found	No hits found	13.5487	12.3171	14.7804	1.19999	0.263028	0.714218	1
454_debris_rep_c1443	Unclassifiable EST	No hits found	No hits found	No hits found	No hits found	18.1551	11.7547	24.5556	2.08901	1.06282	0.458681	1
454_debris_rep_c1447	Unclassifiable EST	No hits found	No hits found	No hits found	No hits found	19.7667	14.0044	25.5291	1.82293	0.866261	0.293579	1
454_debris_rep_c1450	Unclassifiable EST	No hits found	No hits found	No hits found	No hits found	16.4945	17.7046	15.2844	0.863299	-0.212068	0.959198	1
454_debris_rep_c1452	Unclassifiable EST	No hits found	No hits found	No hits found	No hits found	0.235116	0	0.470232	Inf	Inf	0.838745	1
454_debris_rep_c1455	Unclassifiable EST	No hits found	No hits found	No hits found	No hits found	161.516	117.17	205.863	1.75696	0.813081	0.243217	1
454_debris_rep_c1464	Unclassifiable EST	No hits found	No hits found	No hits found	No hits found	3.6287	2.7554	4.502	1.63388	0.708306	0.834904	1
454_debris_rep_c1468	Unclassifiable EST	No hits found	No hits found	No hits found	No hits found	81128.2	28208.6	134048	4.75202	2.24854	0.430438	1
454_debris_rep_c1477	Unclassifiable EST	No hits found	No hits found	No hits found	No hits found	35.3748	33.191	37.5587	1.13159	0.178353	0.800907	1
454_debris_rep_c1481	Unclassifiable EST	No hits found	No hits found	No hits found	No hits found	3.00918	5.0779	0.940464	0.185207	-2.43279	0.537661	1
454_debris_rep_c1486	Unclassifiable EST	No hits found	No hits found	No hits found	No hits found	16.5504	21.0413	12.0594	0.573132	-0.803061	0.78972	1
454_debris_rep_c1491	Unclassifiable EST	No hits found	No hits found	No hits found	No hits found	37.0481	29.9237	44.1725	1.47617	0.561859	0.487723	1
454_debris_rep_c1501	Neutral cholesterol ester hydrolase 1	PREDICTED: arylacetamide deacetylase [Ciona intestinalis]	uncharacterized protein LOC433597 [Mus musculus]	No hits found	Aadacl4 protein [Danio rerio]	15.4025	13.3377	17.4672	1.30961	0.389136	0.727252	1
454_debris_rep_c1504	Unclassifiable EST	PREDICTED: thiosulfate sulfurtransferase/rhodanese-like domain-containing protein 1-like [Ciona intestinalis]	No hits found	No hits found	PREDICTED: thiosulfate sulfurtransferase/rhodanese-like domain-containing protein 1-like [Danio rerio]	290.343	425.355	155.33	0.365176	-1.45333	0.474508	1
454_debris_rep_c1514	Unclassifiable EST	No hits found	No hits found	No hits found	No hits found	38.8532	34.4077	43.2987	1.2584	0.331593	0.607661	1
454_debris_rep_c1523	Mucin-5AC (Fragments)	No hits found	No hits found	No hits found	No hits found	1.4444	0	2.88881	Inf	Inf	0.465401	1
454_debris_rep_c1531	Unclassifiable EST	No hits found	No hits found	No hits found	No hits found	7.75477	5.59925	9.91028	1.76993	0.823691	0.593108	1
454_debris_rep_c1535	Unclassifiable EST	No hits found	No hits found	No hits found	No hits found	38.2591	38.2562	38.2619	1.00015	0.000216936	0.97517	1
454_debris_rep_c1540	Elongation factor 1-alpha 1	PREDICTED: elongation factor 1-alpha [Ciona intestinalis]	unnamed protein product [Mus musculus]	GM14559p [Drosophila melanogaster]	eukaryotic translation elongation factor 1 alpha 1-like [Danio rerio]	5897.7	6151.04	5644.36	0.917627	-0.124021	0.776374	1
454_debris_rep_c1542	Iron-sulfur cluster assembly enzyme ISCU, mitochondrial	PREDICTED: iron-sulfur cluster assembly enzyme ISCU mitochondrial-like [Ciona intestinalis]	Chain A Solution Structure Of Iron-Sulfur Cluster Protein U (Iscu)	CG9836 [Drosophila melanogaster]	Zgc:110331 [Danio rerio]	37.2117	44.4906	29.9328	0.67279	-0.571771	0.62325	1
454_debris_rep_c1546	Unclassifiable EST	No hits found	No hits found	No hits found	No hits found	12.8859	12.0327	13.7391	1.14181	0.191324	0.98237	1
454_debris_rep_c1551	60S ribosomal protein L17	PREDICTED: 60S ribosomal protein L17-like [Ciona intestinalis]	Rpl17 protein [Mus musculus]	ribosomal protein L17 isoform D [Drosophila melanogaster]	60S ribosomal protein L17 [Danio rerio]	38.6213	47.5459	29.6966	0.624588	-0.679023	0.603945	1
454_debris_rep_c1553	Unclassifiable EST	No hits found	No hits found	No hits found	No hits found	16.1249	12.7658	19.4839	1.52626	0.610005	0.643072	1
454_debris_rep_c1555	Unclassifiable EST	No hits found	No hits found	No hits found	No hits found	2.92275	1.3777	4.46781	3.24295	1.69731	0.577643	1
454_debris_rep_c1567	Protein FAM26E	No hits found	unnamed protein product [Mus musculus]	No hits found	PREDICTED: protein FAM26E-like [Danio rerio]	276.05	181.46	370.64	2.04255	1.03037	0.168065	1
454_debris_rep_c1577	Unclassifiable EST	No hits found	No hits found	No hits found	No hits found	1.73417	2.52787	0.940464	0.372038	-1.42648	0.916488	1
454_debris_rep_c1581	Unclassifiable EST	No hits found	No hits found	No hits found	No hits found	6.79783	5.83622	7.75944	1.32953	0.410916	0.645924	1
454_debris_rep_c1583	Unclassifiable EST	PREDICTED: THAP domain-containing protein 1 A-like [Ciona intestinalis]	No hits found	No hits found	Zgc:153292 protein [Danio rerio]	1.98222	3.02398	0.940464	0.311003	-1.685	0.836463	1
454_debris_rep_c1594	Unclassifiable EST	No hits found	No hits found	No hits found	No hits found	35.3412	36.9545	33.7279	0.912688	-0.131806	0.77912	1
454_debris_rep_c1595	Receptor expression-enhancing protein 5	PREDICTED: receptor expression-enhancing protein 5-like isoform 3 [Ciona intestinalis]	receptor expression-enhancing protein 5 [Mus musculus]	MIP06274p [Drosophila melanogaster]	receptor expression-enhancing protein 5 [Danio rerio]	63.9174	68.2084	59.6263	0.874179	-0.194	0.811037	1
454_debris_rep_c1596	Heat shock cognate 71 kDa protein	PREDICTED: heat shock cognate 71 kDa protein [Ciona intestinalis]	mCG5074 isoform CRA_a [Mus musculus]	RH04426p [Drosophila melanogaster]	heat shock cognate 70 kDa protein [Danio rerio]	568.397	457.971	678.822	1.48224	0.567779	0.929929	1
454_debris_rep_c1598	Unclassifiable EST	No hits found	No hits found	No hits found	No hits found	2.35257	1.34609	3.35904	2.4954	1.31927	0.912145	1
454_debris_rep_c1599	EF-hand domain-containing family member C2	EFHC2 protein [Ciona intestinalis]	unnamed protein product [Mus musculus]	EFHC1 homologue 2 [Drosophila melanogaster]	RecName: Full=EF-hand domain-containing family member C2	47.0378	58.9721	35.1035	0.595255	-0.74842	0.339608	1
454_debris_rep_c1606	ADP/ATP translocase 4	PREDICTED: ADP/ATP translocase 3-like [Ciona intestinalis]	adenine nucleotide translocase-1 [Mus musculus]	stress-sensitive B isoform C [Drosophila melanogaster]	ADP/ATP translocase 2 [Danio rerio]	32651.2	15431.5	49870.9	3.23177	1.69232	0.3883	1
454_debris_rep_c1610	Unclassifiable EST	No hits found	No hits found	No hits found	No hits found	8.4491	6.04795	10.8503	1.79404	0.843211	0.64473	1
454_debris_rep_c1611	Unclassifiable EST	No hits found	No hits found	No hits found	No hits found	29.694	28.4858	30.9022	1.08483	0.117468	0.703635	1
454_debris_rep_c1613	Unclassifiable EST	No hits found	No hits found	No hits found	No hits found	26.8024	24.7827	28.8221	1.163	0.217846	0.852399	1
454_debris_rep_c1614	Unclassifiable EST	No hits found	No hits found	No hits found	No hits found	12.5595	10.7751	14.3439	1.33121	0.412742	0.703437	1
454_debris_rep_c1633	Cytochrome c oxidase subunit 1	cytochrome oxidase subunit I [Ciona intestinalis]	cytochrome oxidase subunit 1 [Mus musculus domesticus]	cytochrome oxidase subunit 1 [Drosophila melanogaster]	cytochrome oxidase subunit 1 partial (mitochondrion) [Danio rerio]	12.9378	12.6741	13.2014	1.04161	0.058809	0.862353	1
454_debris_rep_c1636	Myosin regulatory light chain 2, ventricular/cardiac muscle isoform	PREDICTED: myosin regulatory light chain smooth muscle-like isoform 3 [Ciona intestinalis]	myosin light chain 2 [Mus musculus]	spaghetti squash [Drosophila melanogaster]	myosin light polypeptide 2b regulatory cardiac slow [Danio rerio]	151.554	163.468	139.64	0.854235	-0.227295	0.937487	1
454_debris_rep_c1637	Ras-related protein Rab-5B	PREDICTED: ras-related protein Rab-5C-like [Ciona intestinalis]	Chain A Gppnhp-Bound Rab5c G55q Mutant Gtpase	Rab5 isoform E [Drosophila melanogaster]	RAB5A member RAS oncogene family [Danio rerio]	31.0996	24.2769	37.9224	1.56208	0.64347	0.334197	1
454_debris_rep_c1640	Unclassifiable EST	No hits found	No hits found	No hits found	No hits found	52265.5	62624	41907	0.669184	-0.579525	0.620228	1
454_debris_rep_c1643	Unclassifiable EST	No hits found	No hits found	No hits found	No hits found	3.09345	6.1869	0	0	#NAME?	0.279408	1
454_debris_rep_c1649	Unclassifiable EST	No hits found	No hits found	No hits found	No hits found	0.224349	0.448698	0	0	#NAME?	1	1
454_debris_rep_c1651	Unclassifiable EST	No hits found	No hits found	No hits found	No hits found	9.15285	9.03396	9.27174	1.02632	0.0374817	1	1
454_debris_rep_c1656	Unclassifiable EST	No hits found	No hits found	No hits found	No hits found	52.8116	54.0238	51.5994	0.955123	-0.0662421	0.693992	1
454_debris_rep_c1659	Histone H4	histone h4 [Ciona intestinalis]	histone H4 [Mus musculus]	histone H4 [Drosophila melanogaster]	histone 1 H4 like [Danio rerio]	136.918	94.6186	179.217	1.8941	0.92151	0.563898	1
454_debris_rep_c1660	Unclassifiable EST	No hits found	No hits found	No hits found	No hits found	0.957318	0	1.91464	Inf	Inf	0.544676	1
454_debris_rep_c1665	Translation factor GUF1, mitochondrial	No hits found	mCG10523 isoform CRA_b [Mus musculus]	waclaw [Drosophila melanogaster]	PREDICTED: translation factor GUF1 mitochondrial [Danio rerio]	16.5107	12.4308	20.5905	1.65642	0.728066	0.376207	1
454_debris_rep_c1666	Unclassifiable EST	No hits found	No hits found	No hits found	No hits found	2.31208	0.929002	3.69516	3.97756	1.99189	0.780322	1
454_debris_rep_c1667	Unclassifiable EST	No hits found	No hits found	No hits found	No hits found	13.016	9.7734	16.2585	1.66355	0.734264	0.583076	1
454_debris_rep_c1672	Unclassifiable EST	No hits found	No hits found	No hits found	No hits found	0.590888	1.18178	0	0	#NAME?	0.828589	1
454_debris_rep_c1673	Unclassifiable EST	No hits found	No hits found	No hits found	No hits found	2.71648	2.54367	2.8893	1.13588	0.183805	0.962938	1
454_debris_rep_c1675	Unclassifiable EST	No hits found	No hits found	No hits found	No hits found	50.2742	38.439	62.1094	1.61579	0.69224	0.967125	1
454_debris_rep_c1676	Tubulin beta-2C chain	PREDICTED: tubulin beta chain [Ciona intestinalis]	mCG20287 [Mus musculus]	beta-Tubulin at 56D isoform B [Drosophila melanogaster]	Zgc:55461 [Danio rerio]	114.983	62.9913	166.974	2.65075	1.4064	0.160902	1
454_debris_rep_c1683	Unclassifiable EST	No hits found	No hits found	No hits found	No hits found	2.94171	2.69219	3.19122	1.18536	0.245331	1	1
454_debris_rep_c1689	Unclassifiable EST	No hits found	No hits found	No hits found	No hits found	15.1518	15.7581	14.5454	0.923042	-0.115532	0.797946	1
454_debris_rep_c1693	Retinol dehydrogenase 13	PREDICTED: retinol dehydrogenase 14-like [Ciona intestinalis]	unnamed protein product [Mus musculus]	FI07747p [Drosophila melanogaster]	retinol dehydrogenase 12-like [Danio rerio]	23.3237	25.3482	21.2992	0.840263	-0.251087	0.830405	1
454_debris_rep_c1706	Unclassifiable EST	No hits found	No hits found	No hits found	No hits found	18.1418	8.03231	28.2513	3.5172	1.81443	0.150139	1
454_debris_rep_c1709	Tubulin alpha-1A chain	PREDICTED: tubulin alpha chain testis-specific-like [Ciona intestinalis]	unnamed protein product [Mus musculus]	alpha-Tubulin at 84D [Drosophila melanogaster]	Tuba8l4 protein [Danio rerio]	401.216	301.596	500.836	1.66062	0.731722	0.839871	1
454_debris_rep_c1710	Unclassifiable EST	No hits found	No hits found	No hits found	No hits found	7.4606	7.09386	7.82734	1.1034	0.14195	0.969535	1
454_debris_rep_c1715	Unclassifiable EST	No hits found	No hits found	No hits found	No hits found	1.18167	0.448698	1.91464	4.2671	2.09325	0.795418	1
454_debris_rep_c1731	Unclassifiable EST	No hits found	No hits found	No hits found	No hits found	0.235116	0	0.470232	Inf	Inf	0.838745	1
454_debris_rep_c1740	Unclassifiable EST	No hits found	No hits found	No hits found	No hits found	7.7462	10.1178	5.37457	0.531197	-0.912681	0.792237	1
454_debris_rep_c1741	Unclassifiable EST	No hits found	No hits found	No hits found	No hits found	6.44133	7.77632	5.10635	0.656653	-0.606797	0.963293	1
454_debris_rep_c1742	Zinc finger protein 91	zinc finger protein [Ciona intestinalis]	Zinc finger protein 317 [Mus musculus]	RT01137p [Drosophila melanogaster]	PREDICTED: zinc finger protein 629 [Danio rerio]	13.5717	12.7658	14.3776	1.12626	0.171542	0.990228	1
454_debris_rep_c1743	Unclassifiable EST	No hits found	No hits found	No hits found	No hits found	32.2164	40.683	23.7497	0.583775	-0.776515	0.47077	1
454_debris_rep_c1744	Unclassifiable EST	No hits found	No hits found	No hits found	No hits found	1.58495	2.36355	0.806354	0.341162	-1.55147	0.804499	1
454_debris_rep_c1747	Unclassifiable EST	No hits found	No hits found	No hits found	No hits found	19.5092	23.7335	15.2848	0.644021	-0.634821	0.805938	1
454_debris_rep_c1752	Unclassifiable EST	No hits found	No hits found	No hits found	No hits found	38.1659	44.8888	31.443	0.700464	-0.513617	0.612514	1
454_debris_rep_c1755	Malate dehydrogenase, mitochondrial	PREDICTED: malate dehydrogenase mitochondrial-like [Ciona intestinalis]	unnamed protein product [Mus musculus]	malate dehydrogenase 2 [Drosophila melanogaster]	malate dehydrogenase mitochondrial [Danio rerio]	256.363	310.365	202.361	0.65201	-0.617035	0.489302	1
454_debris_rep_c1756	Hemicentin-1	PREDICTED: uncharacterized protein LOC101242719 [Ciona intestinalis]	Spon1 protein [Mus musculus]	No hits found	spondin-1 precursor [Danio rerio]	237.845	307.146	168.544	0.548741	-0.865802	0.407753	1
454_debris_rep_c1765	Tubulin beta-2C chain	PREDICTED: tubulin beta chain [Ciona intestinalis]	Tubb5 protein partial [Mus musculus]	beta-1 tubulin [Drosophila melanogaster]	PREDICTED: tubulin beta-6 chain-like [Danio rerio]	211.263	130.483	292.044	2.23818	1.16233	0.217739	1
454_debris_rep_c1778	Unclassifiable EST	No hits found	No hits found	No hits found	No hits found	166.516	167.686	165.345	0.98604	-0.0202821	0.974632	1
454_debris_rep_c1782	Unclassifiable EST	No hits found	No hits found	No hits found	No hits found	2.33799	4.20575	0.470232	0.111807	-3.16092	0.51629	1
454_debris_rep_c1784	Unclassifiable EST	No hits found	No hits found	No hits found	No hits found	1.85297	3.2357	0.470232	0.145326	-2.78263	0.619371	1
454_debris_rep_c1785	Unclassifiable EST	No hits found	No hits found	No hits found	No hits found	9.43898	9.4384	9.43956	1.00012	0.00017694	1	1
454_debris_rep_c1792	Unclassifiable EST	No hits found	No hits found	No hits found	No hits found	2.10693	1.79479	2.41906	1.34782	0.430632	0.998245	1
454_debris_rep_c1796	Unclassifiable EST	No hits found	No hits found	No hits found	No hits found	8.38996	10.9014	5.87851	0.539243	-0.890993	0.724366	1
454_debris_rep_c1803	Unclassifiable EST	No hits found	No hits found	No hits found	No hits found	77.57	73.9466	81.1935	1.098	0.134879	0.997169	1
454_debris_rep_c1805	Unclassifiable EST	No hits found	No hits found	No hits found	No hits found	26.3556	24.6278	28.0834	1.14032	0.189433	0.848226	1
454_debris_rep_c1835	Unclassifiable EST	No hits found	No hits found	No hits found	No hits found	22.9012	21.2784	24.5241	1.15254	0.204811	0.954862	1
454_debris_rep_c1844	Unclassifiable EST	No hits found	No hits found	No hits found	No hits found	6.43749	7.4667	5.40827	0.724319	-0.465302	0.918322	1
454_debris_rep_c1846	Unclassifiable EST	No hits found	No hits found	No hits found	No hits found	7.40239	7.8175	6.98727	0.893799	-0.161977	0.975651	1
454_debris_rep_c1847	Protein PIEZO2	PREDICTED: piezo-type mechanosensitive ion channel component 2-like [Ciona intestinalis]	unnamed protein product [Mus musculus]	CG42617 partial [Drosophila melanogaster]	PREDICTED: protein PIEZO1 [Danio rerio]	6.28974	7.94385	4.63563	0.583549	-0.777074	0.528491	1
454_debris_rep_c1851	Unclassifiable EST	No hits found	No hits found	No hits found	No hits found	10.0027	10.4654	9.53996	0.911569	-0.133576	1	1
454_debris_rep_c1854	60S ribosomal protein L10	PREDICTED: LOW QUALITY PROTEIN: 60S ribosomal protein L10-like [Ciona intestinalis]	60S ribosomal protein L10 [Mus musculus]	LD24589p partial [Drosophila melanogaster]	60S ribosomal protein L10 [Danio rerio]	668.502	891.309	445.695	0.500046	-0.999868	0.44791	1
454_debris_rep_c1870	Actin, cytoplasmic 2	actin [Ciona intestinalis]	unnamed protein product [Mus musculus]	actin 5C isoform B [Drosophila melanogaster]	Bactin1 protein [Danio rerio]	0.826004	1.18178	0.470232	0.397903	-1.32951	1	1
454_debris_rep_c1873	Unclassifiable EST	No hits found	No hits found	No hits found	No hits found	3.70702	3.08083	4.33321	1.40651	0.49212	0.977791	1
454_debris_rep_c1888	Unclassifiable EST	No hits found	No hits found	No hits found	No hits found	1.08699	0.897396	1.27659	1.42255	0.508475	0.927276	1
454_debris_rep_c1895	Unclassifiable EST	No hits found	No hits found	No hits found	No hits found	1.88712	2.36355	1.4107	0.596855	-0.744548	0.986777	1
454_debris_rep_c1896	Unclassifiable EST	No hits found	No hits found	No hits found	No hits found	14.7478	11.96	17.5356	1.46618	0.552065	0.63551	1
454_debris_rep_c1898	Heat shock cognate 71 kDa protein	PREDICTED: heat shock cognate 71 kDa protein [Ciona intestinalis]	unnamed protein product [Mus musculus]	RH04426p [Drosophila melanogaster]	heat shock cognate 71 kDa protein [Danio rerio]	729.748	1063.56	395.933	0.372271	-1.42558	0.0737895	1
454_debris_rep_c1899	Myosin-7	PREDICTED: myosin-4 [Ciona intestinalis]	Myh7 protein [Mus musculus]	myosin heavy chain isoform B [Drosophila melanogaster]	myosin-7 [Danio rerio]	37382	19464.6	55299.4	2.84102	1.50641	0.372975	1
454_debris_rep_c1900	ADP/ATP translocase 3	PREDICTED: ADP/ATP translocase 3-like [Ciona intestinalis]	ADP/ATP translocase 2 [Mus musculus]	stress-sensitive B isoform C [Drosophila melanogaster]	ADP/ATP translocase 2 [Danio rerio]	773.336	1031.17	515.502	0.499919	-1.00023	0.272929	1
454_debris_rep_c1905	Unclassifiable EST	No hits found	No hits found	No hits found	No hits found	16147.3	17713.4	14581.2	0.823176	-0.280727	0.733954	1
454_debris_rep_c1922	Unclassifiable EST	No hits found	No hits found	No hits found	No hits found	180.521	256.207	104.836	0.409183	-1.28918	0.305707	1
454_debris_rep_c1926	Chymotrypsinogen B2	PREDICTED: chymotrypsinogen A-like [Ciona intestinalis]	unnamed protein product [Mus musculus]	CG10405 [Drosophila melanogaster]	Zgc:112160 protein partial [Danio rerio]	124.888	124	125.776	1.01433	0.0205242	0.726015	1
454_debris_rep_c1931	Kallikrein-4	PREDICTED: chymotrypsinogen A-like [Ciona intestinalis]	kallikrein-4 precursor [Mus musculus]	gammaTrypsin [Drosophila melanogaster]	novel protein containing trypsin domains [Danio rerio]	1930.32	1792.06	2068.59	1.15431	0.207028	0.817214	1
454_debris_rep_c1936	60S ribosomal protein L4	PREDICTED: 60S ribosomal protein L4 [Ciona intestinalis]	unnamed protein product [Mus musculus]	ribosomal protein L4 [Drosophila melanogaster]	60S ribosomal protein L4 [Danio rerio]	4127.58	2547.54	5707.62	2.24044	1.16379	0.539266	1
454_debris_rep_c1945	Unclassifiable EST	No hits found	No hits found	No hits found	No hits found	3.26776	3.00817	3.52735	1.17259	0.229695	1	1
454_debris_rep_c1947	60S ribosomal protein L23	PREDICTED: 60S ribosomal protein L23 partial [Ciona intestinalis]	unnamed protein product [Mus musculus]	ribosomal protein L17A [Drosophila melanogaster]	60S ribosomal protein L23 [Danio rerio]	12.0474	16.7376	7.3571	0.439555	-1.18589	0.438602	1
454_debris_rep_c1952	Unclassifiable EST	No hits found	No hits found	No hits found	No hits found	64776.9	34644.5	94909.2	2.73952	1.45392	0.292358	1
454_debris_rep_c1957	Unclassifiable EST	No hits found	No hits found	No hits found	No hits found	29.4862	41.4698	17.5026	0.422057	-1.24449	0.174736	1
454_debris_rep_c1961	Actin, cytoplasmic 2	PREDICTED: actin-3-like [Ciona intestinalis]	unnamed protein product [Mus musculus]	RE12057p [Drosophila melanogaster]	Bactin1 protein [Danio rerio]	138.267	184.627	91.9079	0.497804	-1.00635	0.175257	1
454_debris_rep_c1962	Unclassifiable EST	No hits found	No hits found	No hits found	No hits found	58.6638	57.7682	59.5594	1.03101	0.044053	0.879068	1
454_debris_rep_c1963	Tubulin alpha-3E chain	PREDICTED: tubulin alpha chain testis-specific-like [Ciona intestinalis]	tubulin alpha-3 chain [Mus musculus]	alpha-Tubulin at 85E [Drosophila melanogaster]	Tubulin alpha 4 like [Danio rerio]	23.0921	21.0541	25.1301	1.1936	0.255314	0.942717	1
454_debris_rep_c1964	Polyubiquitin-C	PREDICTED: LOW QUALITY PROTEIN: polyubiquitin 14 isoform 2 [Ciona intestinalis]	Ubc protein [Mus musculus]	ubiquitin [Drosophila melanogaster]	ubiquitin C [Danio rerio]	107.476	106.648	108.303	1.01552	0.0222217	0.92134	1
454_debris_rep_c1966	Unclassifiable EST	transmembrane protein Vc16 [Ciona intestinalis]	No hits found	No hits found	No hits found	235.819	6.67677	464.962	69.6387	6.12182	0.0841318	1
454_debris_rep_c1975	Unclassifiable EST	No hits found	No hits found	No hits found	No hits found	1.7392	3.00817	0.470232	0.156318	-2.67744	0.675197	1
454_debris_rep_c1978	Bax inhibitor 1	PREDICTED: probable Bax inhibitor 1 [Ciona intestinalis]	bax inhibitor 1 [Mus musculus]	Bax Inhibitor-1 isoform A [Drosophila melanogaster]	PREDICTED: probable Bax inhibitor 1 [Danio rerio]	1528.32	1853.55	1203.1	0.64908	-0.623533	0.871005	1
454_debris_rep_c1983	Unclassifiable EST	No hits found	No hits found	No hits found	No hits found	25.3111	27.4432	23.1791	0.844622	-0.243623	0.808329	1
454_debris_rep_c1991	Elongation factor 2	PREDICTED: elongation factor 2-like [Ciona intestinalis]	unnamed protein product [Mus musculus]	elongation factor 2b isoform A [Drosophila melanogaster]	eukaryotic translation elongation factor 2b [Danio rerio]	32816.7	16696.1	48937.2	2.93106	1.55142	0.441419	1
454_debris_rep_c1992	Unclassifiable EST	PREDICTED: uncharacterized protein LOC100177994 [Ciona intestinalis]	No hits found	No hits found	No hits found	2530.27	3291.65	1768.89	0.537385	-0.895972	0.445387	1
454_debris_rep_c1993	Unclassifiable EST	No hits found	No hits found	No hits found	No hits found	3.29887	2.33195	4.2658	1.82929	0.871282	0.591081	1
454_debris_rep_c1996	Unclassifiable EST	No hits found	No hits found	No hits found	No hits found	34.2582	48.0578	20.4586	0.425708	-1.23206	0.273586	1
454_debris_rep_c2004	Tubulin alpha-3C/D chain	PREDICTED: tubulin alpha-1A chain isoform 1 [Ciona intestinalis]	tubulin alpha-3 chain [Mus musculus]	alpha tubulin 84B partial [Drosophila melanogaster]	tubulin alpha-1C chain [Danio rerio]	393.513	495.045	291.982	0.58981	-0.761678	0.42129	1
454_debris_rep_c2014	40S ribosomal protein S6	PREDICTED: 40S ribosomal protein S6-like [Ciona intestinalis]	mCG123976 [Mus musculus]	IP19982p [Drosophila melanogaster]	Zgc:92237 [Danio rerio]	20896.4	9614.18	32178.7	3.347	1.74287	0.460912	1
454_debris_rep_c2016	60S ribosomal protein L39	PREDICTED: 60S ribosomal protein L39-like [Ciona intestinalis]	mCG146274 [Mus musculus]	ribosomal protein L39 [Drosophila melanogaster]	ribosomal protein L39 [Danio rerio]	4326.78	4639.86	4013.71	0.865051	-0.209143	1	1
454_debris_rep_c2021	Unclassifiable EST	No hits found	No hits found	No hits found	No hits found	529.547	637.12	421.974	0.662316	-0.594409	0.382696	1
454_debris_rep_c2028	Heat shock 70 kDa protein 1-like	PREDICTED: heat shock cognate 71 kDa protein [Ciona intestinalis]	unnamed protein product [Mus musculus]	AT29796p [Drosophila melanogaster]	RecName: Full=Heat shock cognate 71 kDa protein; AltName: Full=Heat shock 70 kDa protein 8	202.733	286.214	119.252	0.416652	-1.26308	0.149413	1
454_debris_rep_c2029	Unclassifiable EST	No hits found	No hits found	No hits found	Zgc:165536 protein [Danio rerio]	21470.5	11987.6	30953.5	2.58213	1.36856	0.425877	1
454_debris_rep_c2035	Elongation factor 1-alpha 2	PREDICTED: elongation factor 1-alpha [Ciona intestinalis]	elongation factor 1-alpha 2 [Mus musculus]	elongation factor 1alpha100E isoform A [Drosophila melanogaster]	eukaryotic translation elongation factor 1 alpha 1 [Danio rerio]	1580.33	1561.53	1599.13	1.02408	0.0343228	0.726928	1
454_debris_rep_c2039	Actin, cytoplasmic 2	PREDICTED: actin muscle-like [Ciona intestinalis]	unnamed protein product [Mus musculus]	Chain A Crystal Structure Of Monomeric Actin In The Adp Bound State	alpha-cardiac actin [Danio rerio]	23205.7	9347.75	37063.7	3.96498	1.98731	0.245066	1
454_debris_rep_c2044	Unclassifiable EST	No hits found	No hits found	No hits found	No hits found	798.138	561.277	1035	1.84401	0.882846	0.243303	1
454_debris_rep_c2045	60S acidic ribosomal protein P0	PREDICTED: 60S acidic ribosomal protein P0 [Ciona intestinalis]	Ribosomal protein large P0 [Mus musculus]	ribosomal protein LP0 isoform A [Drosophila melanogaster]	60S acidic ribosomal protein P0 [Danio rerio]	721.332	839.296	603.369	0.718898	-0.476141	0.718082	1
454_debris_rep_c2059	Coagulation factor XII	PREDICTED: cationic trypsin-3-like [Ciona intestinalis]	mCG4990 isoform CRA_d [Mus musculus]	EG:80H7.3 [Drosophila melanogaster]	PREDICTED: serine protease 27 [Danio rerio]	2103.48	2092.8	2114.16	1.0102	0.0146478	0.686515	1
454_debris_rep_c2062	Unclassifiable EST	No hits found	No hits found	No hits found	No hits found	5835.4	3325.61	8345.19	2.50937	1.32732	0.494406	1
454_debris_rep_c2071	Tubulin alpha-1B chain	PREDICTED: tubulin alpha-1A chain isoform 1 [Ciona intestinalis]	tubulin alpha-1B chain [Mus musculus]	alpha tubulin 84B partial [Drosophila melanogaster]	MGC171407 protein [Danio rerio]	646.156	800.048	492.265	0.615294	-0.700653	0.381813	1
454_debris_rep_c2072	Unclassifiable EST	No hits found	No hits found	No hits found	No hits found	62.9964	114.572	11.4209	0.0996831	-3.32651	0.0260545	1
454_debris_rep_c2075	Tubulin alpha-3E chain	PREDICTED: tubulin alpha chain testis-specific-like [Ciona intestinalis]	alpha-tubulin partial [Mus musculus]	alpha-Tubulin at 84D [Drosophila melanogaster]	uncharacterized protein LOC100037361 [Danio rerio]	321016	118270	523762	4.42853	2.14683	0.305737	1
454_debris_rep_c2087	Unclassifiable EST	No hits found	No hits found	No hits found	No hits found	10401	7909.45	12892.6	1.63003	0.704898	0.746208	1
454_debris_rep_c2088	Elongation factor 1-alpha 2	PREDICTED: elongation factor 1-alpha [Ciona intestinalis]	mCG15232 isoform CRA_g [Mus musculus]	elongation factor 1alpha100E isoform A [Drosophila melanogaster]	Zgc:109885 protein [Danio rerio]	315.846	432.863	198.829	0.459336	-1.12238	0.25177	1
454_debris_rep_c2090	60S acidic ribosomal protein P0	PREDICTED: 60S acidic ribosomal protein P0 [Ciona intestinalis]	60S acidic ribosomal protein P0 [Mus musculus]	ribosomal protein LP0 isoform A [Drosophila melanogaster]	60S acidic ribosomal protein P0 [Danio rerio]	2570.77	3044.93	2096.62	0.688559	-0.538347	0.672221	1
454_debris_rep_c2092	Chymotrypsin-like protease CTRL-1	PREDICTED: chymotrypsinogen A-like [Ciona intestinalis]	unnamed protein product [Mus musculus]	CG8952 [Drosophila melanogaster]	uncharacterized protein LOC641564 precursor [Danio rerio]	1617.15	928.565	2305.74	2.48312	1.31216	0.633019	1
454_debris_rep_c2094	40S ribosomal protein S9	PREDICTED: 40S ribosomal protein S9-like isoform 3 [Ciona intestinalis]	Rps9 protein partial [Mus musculus]	ribosomal protein S9 isoform B [Drosophila melanogaster]	ribosomal protein S9 [Danio rerio]	574.669	704.286	445.052	0.63192	-0.662186	0.636099	1
454_debris_rep_c2097	40S ribosomal protein S9	PREDICTED: 40S ribosomal protein S9-like isoform 3 [Ciona intestinalis]	40S ribosomal protein S9 [Mus musculus]	ribosomal protein S9 isoform A [Drosophila melanogaster]	ribosomal protein S9 [Danio rerio]	1203.85	1308.96	1098.74	0.839396	-0.252576	0.895656	1
454_debris_rep_c2102	Unclassifiable EST	No hits found	No hits found	LD48059p [Drosophila melanogaster]	No hits found	36099	16279.8	55918.1	3.43482	1.78023	0.485229	1
454_debris_rep_c2104	Unclassifiable EST	No hits found	No hits found	No hits found	Zgc:165536 protein [Danio rerio]	174410	56737	292082	5.148	2.36401	0.381279	1
454_debris_rep_c2108	Tubulin beta-3 chain	PREDICTED: tubulin beta chain [Ciona intestinalis]	unnamed protein product [Mus musculus]	beta-Tubulin at 56D isoform B [Drosophila melanogaster]	Zgc:55461 [Danio rerio]	826.668	1011.92	641.418	0.633864	-0.657754	0.376599	1
454_debris_rep_c2112	Heat shock cognate 71 kDa protein	PREDICTED: heat shock cognate 71 kDa protein [Ciona intestinalis]	unnamed protein product [Mus musculus]	RH04426p [Drosophila melanogaster]	HSC70 protein [Danio rerio]	543.269	738.084	348.454	0.472105	-1.08282	0.200585	1
454_debris_rep_c2113	AN1-type zinc finger protein 5	PREDICTED: AN1-type zinc finger protein 5 [Ciona intestinalis]	Chain A Solution Structure Of The Zf-An1 Domain From Mouse Zinc Finger Protein 216	CG43674 isoform C [Drosophila melanogaster]	AN1-type zinc finger protein 5 [Danio rerio]	17433.5	9287.76	25579.3	2.75409	1.46157	0.293363	1
454_debris_rep_c2116	Unclassifiable EST	No hits found	No hits found	No hits found	No hits found	122379	54321.2	190436	3.50574	1.80972	0.297079	1
454_debris_rep_c2120	Tropomyosin alpha-3 chain	PREDICTED: ADP/ATP translocase 3-like [Ciona intestinalis]	tropomyosin 1 alpha isoform CRA_f [Mus musculus]	stress-sensitive B isoform C [Drosophila melanogaster]	alpha-tropomyosin [Danio rerio]	1310.44	1318.85	1302.03	0.987245	-0.0185192	0.785284	1
454_debris_rep_c2121	Heat shock 70 kDa protein 1A/1B	PREDICTED: heat shock cognate 71 kDa protein [Ciona intestinalis]	68 kDa heat shock protein partial [Mus musculus]	heat shock protein cognate 1 isoform C [Drosophila melanogaster]	novel protein similar to vertebrate heat shock cognate 70-kd protein (hsp70) [Danio rerio]	39.0638	38.2214	39.9062	1.04408	0.0622325	0.865767	1
454_debris_rep_c2124	Unclassifiable EST	No hits found	No hits found	No hits found	No hits found	22.3886	26.4352	18.342	0.693845	-0.527314	0.711331	1
454_debris_rep_c2126	Unclassifiable EST	No hits found	No hits found	LD48059p [Drosophila melanogaster]	No hits found	31949.1	16372	47526.1	2.90289	1.53749	0.509622	1
454_debris_rep_c2130	Unclassifiable EST	No hits found	No hits found	No hits found	No hits found	38654.2	16408.5	60899.8	3.71148	1.89199	0.393094	1
454_debris_rep_c2135	Tubulin beta-4 chain	PREDICTED: tubulin beta chain [Ciona intestinalis]	beta-tubulin partial [Mus musculus]	beta-Tubulin at 56D isoform B [Drosophila melanogaster]	tubulin beta 2c [Danio rerio]	90.845	102.218	79.4721	0.777478	-0.363127	1	1
454_debris_rep_c2137	Tubulin beta-2C chain	PREDICTED: tubulin beta chain-like isoform 1 [Ciona intestinalis]	tubulin beta-4B chain [Mus musculus]	beta-1 tubulin [Drosophila melanogaster]	Zgc:55461 [Danio rerio]	310.219	408.943	211.495	0.517176	-0.951271	0.25581	1
454_debris_rep_c2143	Unclassifiable EST	No hits found	No hits found	No hits found	No hits found	37125.3	22371.1	51879.6	2.31905	1.21353	0.491062	1
454_debris_rep_c2144	Laminin subunit beta-2	PREDICTED: laminin subunit beta-1 [Ciona intestinalis]	unnamed protein product [Mus musculus]	GH02457p [Drosophila melanogaster]	laminin beta 2 [Danio rerio]	108060	48034.3	168086	3.49929	1.80706	0.3416	1
454_debris_rep_c2157	Heat shock cognate 71 kDa protein	PREDICTED: heat shock cognate 71 kDa protein [Ciona intestinalis]	unnamed protein product [Mus musculus]	RH04426p [Drosophila melanogaster]	uncharacterized protein LOC393586 [Danio rerio]	152.083	265.466	38.6997	0.14578	-2.77813	0.0251465	1
454_debris_rep_c2160	Unclassifiable EST	No hits found	No hits found	No hits found	No hits found	68250.4	28050.3	108451	3.86629	1.95095	0.382994	1
454_debris_rep_c2162	Unclassifiable EST	No hits found	No hits found	No hits found	No hits found	255967	116447	395488	3.39628	1.76396	0.407687	1
454_debris_rep_c2167	Tubulin beta-4 chain	PREDICTED: tubulin beta chain-like isoform 1 [Ciona intestinalis]	unnamed protein product [Mus musculus]	beta-Tubulin at 85D [Drosophila melanogaster]	uncharacterized protein LOC335798 [Danio rerio]	286.175	381.145	191.205	0.501659	-0.995221	0.278037	1
454_debris_rep_c2171	Unclassifiable EST	No hits found	No hits found	No hits found	No hits found	57912.2	21322.7	94501.7	4.43197	2.14795	0.438263	1
454_debris_rep_c2174	Unclassifiable EST	No hits found	No hits found	No hits found	No hits found	152880	57809.2	247951	4.28913	2.10069	0.33181	1
454_debris_rep_c2176	40S ribosomal protein S14	PREDICTED: 40S ribosomal protein S14 isoform 2 [Ciona intestinalis]	40S ribosomal protein S14 [Mus musculus]	ribosomal protein S14a isoform B [Drosophila melanogaster]	40S ribosomal protein S14 [Danio rerio]	1100.98	1232.95	969.019	0.785936	-0.347516	0.848725	1
454_debris_rep_c2179	Unclassifiable EST	No hits found	mCG1049288 [Mus musculus]	No hits found	Zgc:165536 protein [Danio rerio]	64735.6	30251.9	99219.4	3.27978	1.7136	0.43386	1
454_debris_rep_c2184	Elongation factor 2	PREDICTED: elongation factor 2-like [Ciona intestinalis]	unnamed protein product [Mus musculus]	unnamed protein product [Drosophila melanogaster]	eukaryotic translation elongation factor 2b [Danio rerio]	74651	28042.7	121259	4.3241	2.1124	0.437907	1
454_debris_rep_c2186	Unclassifiable EST	No hits found	No hits found	No hits found	No hits found	2024.03	1604.18	2443.87	1.52344	0.607329	0.687722	1
454_debris_rep_c2187	Unclassifiable EST	No hits found	No hits found	No hits found	Zgc:165536 protein [Danio rerio]	12331.8	6243.84	18419.7	2.95006	1.56074	0.463863	1
454_debris_rep_c2190	Unclassifiable EST	No hits found	No hits found	No hits found	No hits found	10372.6	6313.56	14431.7	2.28583	1.19272	0.561067	1
454_debris_rep_c2191	Tubulin alpha-1A chain	PREDICTED: tubulin alpha chain testis-specific-like [Ciona intestinalis]	unnamed protein product [Mus musculus]	alpha-Tubulin at 84D [Drosophila melanogaster]	LOC795591 protein [Danio rerio]	23847.4	11149.2	36545.6	3.27785	1.71275	0.436132	1
454_debris_rep_c2194	Unclassifiable EST	No hits found	hypothetical protein 2 (rRNA external transcribed spacer) - mouse	No hits found	uncharacterized protein LOC100037361 [Danio rerio]	184305	78347.9	290263	3.7048	1.8894	0.357282	1
454_debris_rep_c2196	Unclassifiable EST	No hits found	No hits found	No hits found	No hits found	57.2061	73.062	41.3503	0.565963	-0.821221	0.285571	1
454_debris_rep_c2197	Unclassifiable EST	No hits found	No hits found	No hits found	No hits found	57561.7	25034.2	90089.2	3.59865	1.84746	0.457399	1
454_debris_rep_c2200	Unclassifiable EST	No hits found	No hits found	No hits found	No hits found	36987.1	17497.6	56476.7	3.22768	1.6905	0.422382	1
454_debris_rep_c2203	Unclassifiable EST	No hits found	No hits found	LD48059p [Drosophila melanogaster]	No hits found	11472.4	6123.26	16821.5	2.74715	1.45794	0.478012	1
454_debris_rep_c2209	Unclassifiable EST	No hits found	No hits found	LD48059p [Drosophila melanogaster]	No hits found	51747.4	19049.7	84445.2	4.4329	2.14825	0.449631	1
454_debris_rep_c2210	Latrophilin-2	PREDICTED: L-rhamnose-binding lectin CSL3-like [Ciona intestinalis]	latrophilin-1 precursor [Mus musculus]	RE25258p [Drosophila melanogaster]	uncharacterized protein LOC562807 precursor [Danio rerio]	1416.94	1655.33	1178.55	0.711974	-0.490104	0.949539	1
454_debris_rep_c2211	Unclassifiable EST	No hits found	No hits found	No hits found	No hits found	10.9024	7.39405	14.4108	1.94898	0.962717	0.807017	1
454_debris_rep_c2214	Unclassifiable EST	No hits found	No hits found	No hits found	No hits found	20.2041	23.2753	17.1328	0.736092	-0.442042	0.661345	1
454_debris_rep_c2218	Unclassifiable EST	No hits found	No hits found	No hits found	No hits found	494.655	498.832	490.477	0.983251	-0.0243684	0.707834	1
454_debris_rep_c2219	Unclassifiable EST	No hits found	No hits found	No hits found	No hits found	1374.91	1501.43	1248.4	0.831474	-0.266258	0.91295	1
454_debris_rep_c2222	Unclassifiable EST	No hits found	No hits found	No hits found	No hits found	373.275	419.056	327.494	0.781504	-0.355675	0.929961	1
454_debris_rep_c2223	Unclassifiable EST	No hits found	No hits found	No hits found	No hits found	1683.04	1585.87	1780.22	1.12255	0.166778	0.611099	1
454_debris_rep_c2224	Unclassifiable EST	No hits found	No hits found	No hits found	No hits found	232.653	284.125	181.181	0.637679	-0.649097	0.910575	1
454_debris_rep_c2237	Actin, cytoplasmic 2	actin [Ciona intestinalis]	unnamed protein product [Mus musculus]	actin [Drosophila melanogaster]	RecName: Full=Actin cytoplasmic 1; AltName: Full=Beta-actin-1; Contains: RecName: Full=Actin cytoplasmic 1 N-terminally processed	538.982	706.44	371.525	0.525912	-0.927107	0.293052	1
454_debris_rep_c2239	Actin, alpha cardiac muscle 1	actin [Ciona intestinalis]	unnamed protein product [Mus musculus]	actin 5C isoform B [Drosophila melanogaster]	Bactin1 protein [Danio rerio]	2254.55	2948.43	1560.67	0.529324	-0.917776	0.284243	1
454_debris_rep_c2246	POTE ankyrin domain family member E	actin [Ciona intestinalis]	beta-actin [Mus musculus]	actin [Drosophila melanogaster]	beta-actin [Danio rerio]	2547.39	2453.11	2641.67	1.07687	0.106839	0.829205	1
454_debris_rep_c2247	Actin, cytoplasmic 1	actin [Ciona intestinalis]	actin cytoplasmic 2 [Mus musculus]	actin 5C isoform B [Drosophila melanogaster]	actin cytoplasmic 1 [Danio rerio]	2832.1	3159.4	2504.8	0.792808	-0.334957	0.7637	1
454_debris_rep_c2251	Actin, cytoplasmic 2	actin [Ciona intestinalis]	put. beta-actin (aa 27-375) [Mus musculus]	actin 5C isoform B [Drosophila melanogaster]	beta-actin [Danio rerio]	2402.91	3500.92	1304.9	0.372732	-1.42379	0.160987	1
454_debris_rep_c933	Unclassifiable EST	No hits found	No hits found	No hits found	uncharacterized protein LOC100037361 [Danio rerio]	493776	183124	804427	4.3928	2.13514	0.411509	1
454_debris_rep_c941	Heat shock cognate 71 kDa protein	PREDICTED: heat shock cognate 71 kDa protein [Ciona intestinalis]	unnamed protein product [Mus musculus]	heat shock cognate 4 [Drosophila melanogaster]	Heat shock protein 8 [Danio rerio]	1602.43	2210.93	993.924	0.44955	-1.15345	0.191706	1
454_debris_rep_c942	Unclassifiable EST	No hits found	No hits found	No hits found	No hits found	71.0974	65.2351	76.9597	1.17973	0.238454	0.981575	1
454_debris_rep_c945	60S ribosomal protein L5	PREDICTED: 60S ribosomal protein L5 [Ciona intestinalis]	unnamed protein product [Mus musculus]	ribosomal protein L5 isoform A [Drosophila melanogaster]	ribosomal protein L5 [Danio rerio]	2333.66	2527.68	2139.64	0.846487	-0.240441	0.865478	1
454_debris_rep_c946	Chymotrypsinogen B2	PREDICTED: chymotrypsinogen A-like [Ciona intestinalis]	unnamed protein product [Mus musculus]	epsilonTrypsin [Drosophila melanogaster]	chymotrypsinogen B2 precursor [Danio rerio]	2533.67	1695.08	3372.26	1.98944	0.992365	0.807927	1
454_debris_rep_c970	60S ribosomal protein L4	PREDICTED: 60S ribosomal protein L4 [Ciona intestinalis]	unnamed protein product [Mus musculus]	ribosomal protein L4 [Drosophila melanogaster]	ribosomal protein L4 [Danio rerio]	212.433	289.655	135.211	0.466802	-1.09912	0.211631	1
454_debris_rep_c981	Trypsin-2	PREDICTED: cationic trypsin-like [Ciona intestinalis]	mCG4990 isoform CRA_d [Mus musculus]	trypsin-delta [Drosophila melanogaster]	Try protein [Danio rerio]	312.698	72.3893	553.006	7.63934	2.93345	0.27744	1
454_debris_rep_c997	60S ribosomal protein L18	PREDICTED: 60S ribosomal protein L18 isoform 1 [Ciona intestinalis]	PREDICTED: 60S ribosomal protein L18-like [Mus musculus]	ribosomal protein L18 isoform A [Drosophila melanogaster]	60S ribosomal protein L18 [Danio rerio]	573.251	698.037	448.466	0.642468	-0.638304	0.901271	1
Bot_c10001	Unclassifiable EST	No hits found	No hits found	No hits found	No hits found	44.2274	39.5455	48.9092	1.23678	0.306593	0.817161	1
Bot_c10002	Probable tRNA pseudouridine synthase 2	PREDICTED: probable tRNA pseudouridine synthase 2-like isoform 2 [Ciona intestinalis]	probable tRNA pseudouridine synthase 2 [Mus musculus]	CG7849 [Drosophila melanogaster]	Zgc:91836 [Danio rerio]	19.3522	19.3888	19.3156	0.996228	-0.00545159	0.961991	1
Bot_c10003	Unclassifiable EST	PREDICTED: transportin-1 [Ciona intestinalis]	No hits found	No hits found	Rexo1 protein [Danio rerio]	14.2259	9.47322	18.9785	2.00339	1.00244	0.628637	1
Bot_c10005	Prostaglandin E2 receptor EP4 subtype	PREDICTED: prostaglandin E2 receptor EP4 subtype-like [Ciona intestinalis]	unnamed protein product [Mus musculus]	No hits found	prostaglandin E receptor 4 (subtype EP4) a [Danio rerio]	15.3131	20.2798	10.3463	0.510178	-0.970927	0.517189	1
Bot_c10006	Unclassifiable EST	No hits found	No hits found	No hits found	No hits found	9.49827	7.50775	11.4888	1.53026	0.613775	0.591241	1
Bot_c10008	Unclassifiable EST	No hits found	No hits found	No hits found	No hits found	26.0282	15.9099	36.1465	2.27196	1.18393	0.391738	1
Bot_c10009	Unclassifiable EST	No hits found	No hits found	No hits found	No hits found	0.224349	0.448698	0	0	#NAME?	1	1
Bot_c1001	Gamma-glutamylcyclotransferase	No hits found	gamma-glutamylcyclotransferase [Mus musculus]	CG32196 isoform B [Drosophila melanogaster]	gamma-glutamylcyclotransferase precursor [Danio rerio]	110.63	93.1745	128.086	1.37469	0.459108	0.783379	1
Bot_c10010	Unclassifiable EST	No hits found	No hits found	No hits found	No hits found	38.2378	34.18	42.2956	1.23744	0.307357	0.849553	1
Bot_c10011	Unclassifiable EST	No hits found	No hits found	No hits found	No hits found	13.0748	7.84274	18.3068	2.33423	1.22295	0.436723	1
Bot_c10013	Unclassifiable EST	PREDICTED: uncharacterized protein LOC100177451 [Ciona intestinalis]	No hits found	No hits found	No hits found	36.3568	43.8238	28.8898	0.659226	-0.601156	0.532192	1
Bot_c10014	Unclassifiable EST	No hits found	No hits found	No hits found	No hits found	67.0952	59.9169	74.2736	1.23961	0.309886	0.982819	1
Bot_c10015	Unclassifiable EST	No hits found	No hits found	No hits found	No hits found	159.712	165.399	154.024	0.93123	-0.10279	1	1
Bot_c10017	Unclassifiable EST	No hits found	No hits found	No hits found	No hits found	1042.4	1138.08	946.728	0.831865	-0.265578	0.727094	1
Bot_c10018	Protein polybromo-1	PREDICTED: protein polybromo-1 [Ciona intestinalis]	RecName: Full=Protein polybromo-1; AltName: Full=BRG1-associated factor 180; Short=BAF180	LD26355p [Drosophila melanogaster]	polybromo 1 like [Danio rerio]	208.228	237.512	178.945	0.753413	-0.408488	0.478229	1
Bot_c10019	Golgi-specific brefeldin A-resistance guanine nucleotide exchange	PREDICTED: golgi-specific brefeldin A-resistance guanine nucleotide exchange factor 1 [Ciona intestinalis]	golgi-specific brefeldin A-resistance factor 1 [Mus musculus]	gartenzwerg isoform B [Drosophila melanogaster]	PREDICTED: Golgi-specific brefeldin A-resistance guanine nucleotide exchange factor 1 [Danio rerio]	66.4007	60.2076	72.5937	1.20572	0.269898	0.81653	1
Bot_c1002	Condensin-2 complex subunit G2	PREDICTED: condensin-2 complex subunit G2-like [Ciona intestinalis]	Ncapg2 protein [Mus musculus]	No hits found	condensin-2 complex subunit G2 [Danio rerio]	400.808	385.251	416.366	1.08077	0.112054	0.774347	1
Bot_c10020	Methyl-CpG-binding domain protein 2	PREDICTED: methyl-CpG-binding domain protein 2-like [Ciona intestinalis]	methyl-CpG binding protein MBD2 [Mus musculus]	MBD-like isoform C [Drosophila melanogaster]	methyl-CpG-binding domain protein 2 [Danio rerio]	670.65	698.696	642.605	0.91972	-0.120733	0.971091	1
Bot_c10022	Histone-lysine N-methyltransferase SETD1A	PREDICTED: uncharacterized protein LOC101243241 [Ciona intestinalis]	SET domain containing 1A [Mus musculus]	No hits found	PREDICTED: hypothetical protein LOC556535 [Danio rerio]	32.9037	38.7648	27.0426	0.697606	-0.519515	0.526227	1
Bot_c10023	Unclassifiable EST	No hits found	No hits found	No hits found	No hits found	106.291	111.675	100.907	0.903578	-0.146278	0.915593	1
Bot_c10024	Unclassifiable EST	No hits found	No hits found	No hits found	No hits found	81.2868	91.4237	71.1498	0.778242	-0.361709	0.692544	1
Bot_c10026	Unclassifiable EST	No hits found	No hits found	No hits found	No hits found	3.20626	1.81059	4.60192	2.54166	1.34577	0.593208	1
Bot_c10028	Tetratricopeptide repeat protein 7B	PREDICTED: tetratricopeptide repeat protein 7B-like [Ciona intestinalis]	tetratricopeptide repeat domain 7B [Mus musculus]	lethal (2) k14710 isoform A [Drosophila melanogaster]	tetratricopeptide repeat protein 7B [Danio rerio]	38.1208	33.6459	42.5956	1.266	0.340273	0.680937	1
Bot_c10029	Unclassifiable EST	No hits found	No hits found	No hits found	No hits found	51.9502	53.4803	50.4201	0.942779	-0.0850089	0.759899	1
Bot_c10030	Unclassifiable EST	No hits found	No hits found	No hits found	No hits found	15.6622	10.0262	21.2982	2.12426	1.08696	0.478663	1
Bot_c10031	Nitric oxide synthase-interacting protein	PREDICTED: nitric oxide synthase-interacting protein [Ciona intestinalis]	nitric oxide synthase-interacting protein isoform 1 [Mus musculus]	CG6179 [Drosophila melanogaster]	nitric oxide synthase-interacting protein [Danio rerio]	73.7392	64.7422	82.7363	1.27794	0.353815	0.964725	1
Bot_c10033	Apoptosis-stimulating of p53 protein 1	PREDICTED: apoptosis-stimulating of p53 protein 1-like [Ciona intestinalis]	p53BP2 partial [Mus musculus]	RE13301p [Drosophila melanogaster]	LOC563577 protein partial [Danio rerio]	77.6439	63.677	91.6108	1.43868	0.524746	1	1
Bot_c10034	Ubiquitin conjugation factor E4 B	PREDICTED: ubiquitin conjugation factor E4 B [Ciona intestinalis]	unnamed protein product [Mus musculus]	SD06937p [Drosophila melanogaster]	UBE4B-III splice isoform III [Danio rerio]	18.9096	11.584	26.2353	2.26478	1.17937	0.518779	1
Bot_c10035	Voltage-dependent calcium channel subunit alpha-2/delta-2	PREDICTED: VWFA and cache domain-containing protein 1-like [Ciona intestinalis]	voltage-dependent calcium channel alpha-2-delta-2 mutant subunit 2 [Mus musculus]	straightjacket isoform D [Drosophila melanogaster]	calcium channel voltage-dependent alpha 2/delta subunit 2 [Danio rerio]	32.1905	20.3431	44.0379	2.16475	1.1142	0.860849	1
Bot_c10036	Xylulose kinase	PREDICTED: xylulose kinase-like [Ciona intestinalis]	Xylb protein partial [Mus musculus]	CG3534 [Drosophila melanogaster]	xylulose kinase [Danio rerio]	62.5346	81.9345	43.1347	0.526454	-0.925621	0.379914	1
Bot_c10038	Flap endonuclease 1	PREDICTED: flap endonuclease 1 [Ciona intestinalis]	flap structure specific endonuclease 1 isoform CRA_a [Mus musculus]	flap endonuclease 1 [Drosophila melanogaster]	flap endonuclease 1 [Danio rerio]	62.6552	85.4357	39.8747	0.466721	-1.09937	0.260437	1
Bot_c10039	Fasciculation and elongation protein zeta-2	PREDICTED: fasciculation and elongation protein zeta-2-like [Ciona intestinalis]	fasciculation and elongation protein zeta-2 [Mus musculus]	Unc-76 isoform D [Drosophila melanogaster]	fasciculation and elongation protein zeta-2 [Danio rerio]	90.4241	71.0365	109.812	1.54585	0.628398	0.748971	1
Bot_c1004	U3 small nucleolar RNA-associated protein 6 homolog	PREDICTED: U3 small nucleolar RNA-associated protein 6 homolog [Ciona intestinalis]	multiple hat domains [Mus musculus]	CG7246 [Drosophila melanogaster]	U3 small nucleolar RNA-associated protein 6 homolog [Danio rerio]	751.396	995.421	507.372	0.509706	-0.972262	0.226192	1
Bot_c10040	Succinyl-CoA ligase [GDP-forming] subunit alpha, mitochondrial	PREDICTED: succinyl-CoA ligase [ADP/GDP-forming] subunit alpha mitochondrial-like [Ciona intestinalis]	unnamed protein product [Mus musculus]	CG6255 [Drosophila melanogaster]	succinyl-CoA ligase [GDP-forming] subunit alpha mitochondrial [Danio rerio]	0.897396	1.79479	0	0	#NAME?	0.627975	1
Bot_c10041	Unclassifiable EST	No hits found	No hits found	No hits found	No hits found	15.3891	15.1578	15.6205	1.03053	0.0433808	0.984597	1
Bot_c10042	N-acetylgalactosamine-6-sulfatase	PREDICTED: steryl-sulfatase-like [Ciona intestinalis]	mFLJ00319 protein [Mus musculus]	No hits found	Galns protein [Danio rerio]	7.17462	10.3517	3.99758	0.386178	-1.37266	0.492914	1
Bot_c10043	Vacuolar protein sorting-associated protein 41 homolog	zinc finger protein [Ciona intestinalis]	vacuolar protein sorting 41 (yeast) isoform CRA_a [Mus musculus]	vacuolar assembly protein VPS41 homolog [Drosophila melanogaster]	PREDICTED: vacuolar protein sorting-associated protein 41 homolog [Danio rerio]	56.7589	50.9682	62.5496	1.22723	0.295403	0.965752	1
Bot_c10044	Unclassifiable EST	No hits found	No hits found	No hits found	No hits found	10.4863	4.88198	16.0907	3.29594	1.72069	0.230659	1
Bot_c10045	Unclassifiable EST	No hits found	No hits found	No hits found	No hits found	91.9334	100.157	83.7095	0.83578	-0.258804	0.820589	1
Bot_c10046	Trafficking protein particle complex subunit 10	PREDICTED: trafficking protein particle complex subunit 10-like [Ciona intestinalis]	mCG118392 [Mus musculus]	shal interactor of Di-Leucine motif [Drosophila melanogaster]	No hits found	27.1097	23.2817	30.9376	1.32883	0.410161	0.894519	1
Bot_c10048	Unclassifiable EST	No hits found	No hits found	No hits found	No hits found	18.6024	12.4814	24.7234	1.98082	0.9861	0.48724	1
Bot_c10049	Xaa-Pro dipeptidase	PREDICTED: xaa-Pro dipeptidase [Ciona intestinalis]	peptidase D isoform CRA_b [Mus musculus]	dipeptidase C [Drosophila melanogaster]	Pepd protein [Danio rerio]	46.6592	42.7967	50.5217	1.1805	0.239404	0.556753	1
Bot_c10051	Unclassifiable EST	No hits found	No hits found	No hits found	No hits found	51.661	73.0233	30.2988	0.41492	-1.2691	0.633001	1
Bot_c10052	Unclassifiable EST	No hits found	No hits found	No hits found	No hits found	18.593	11.5239	25.662	2.22684	1.155	0.306531	1
Bot_c10053	Syntaxin-18	PREDICTED: syntaxin-18 [Ciona intestinalis]	syntaxin-18 [Mus musculus]	syntaxin 18 [Drosophila melanogaster]	syntaxin-18 [Danio rerio]	253.067	275.592	230.543	0.83654	-0.257493	0.776363	1
Bot_c10055	Unclassifiable EST	No hits found	No hits found	No hits found	No hits found	21.4369	25.2724	17.6013	0.696464	-0.521879	0.791812	1
Bot_c10056	Unclassifiable EST	No hits found	No hits found	No hits found	No hits found	2.36344	2.81225	1.91464	0.68082	-0.554654	0.865577	1
Bot_c10057	Unclassifiable EST	No hits found	No hits found	No hits found	No hits found	4.05943	3.95298	4.16588	1.05386	0.0756821	0.974513	1
Bot_c10058	Unclassifiable EST	PREDICTED: zinc finger MYM-type protein 1-like [Ciona intestinalis]	No hits found	No hits found	No hits found	30.4402	26.8176	34.0628	1.27017	0.34502	0.580995	1
Bot_c10059	Unclassifiable EST	PREDICTED: transforming growth factor-beta receptor-associated protein 1-like [Ciona intestinalis]	No hits found	No hits found	No hits found	5.36441	7.40349	3.32533	0.449158	-1.15471	0.664536	1
Bot_c1006	Unclassifiable EST	No hits found	No hits found	No hits found	No hits found	229.623	233.942	225.305	0.963079	-0.0542738	0.955785	1
Bot_c10060	Unclassifiable EST	PREDICTED: titin [Ciona intestinalis]	No hits found	No hits found	No hits found	5.17866	4.6134	5.74391	1.24505	0.316202	0.958729	1
Bot_c10061	Unclassifiable EST	PREDICTED: uncharacterized protein LOC100179381 [Ciona intestinalis]	No hits found	No hits found	No hits found	79.5292	48.2319	110.827	2.29779	1.20024	0.140114	1
Bot_c10062	Unclassifiable EST	PREDICTED: uncharacterized protein LOC101243023 [Ciona intestinalis]	No hits found	ORF [Drosophila melanogaster]	PREDICTED: hypothetical protein LOC100034411 [Danio rerio]	12.1404	6.27548	18.0053	2.86916	1.52063	0.280005	1
Bot_c10063	Caspase-2	PREDICTED: caspase-2-like [Ciona intestinalis]	unnamed protein product [Mus musculus]	No hits found	caspase-2 [Danio rerio]	5.06303	1.79479	8.33128	4.64192	2.21472	0.373113	1
Bot_c10064	40S ribosomal protein S8	PREDICTED: 40S ribosomal protein S8 [Ciona intestinalis]	unnamed protein product [Mus musculus]	ribosomal protein S8 isoform C [Drosophila melanogaster]	40S ribosomal protein S8 [Danio rerio]	0.897396	1.79479	0	0	#NAME?	0.627975	1
Bot_c10067	Unclassifiable EST	No hits found	No hits found	No hits found	No hits found	7.86976	6.09844	9.64108	1.58091	0.660755	0.971405	1
Bot_c10068	R3H and coiled-coil domain-containing protein 1	PREDICTED: uncharacterized protein LOC100182346 [Ciona intestinalis]	No hits found	No hits found	No hits found	29.4048	17.0884	41.7211	2.44148	1.28776	0.358722	1
Bot_c10069	RB1-inducible coiled-coil protein 1	PREDICTED: uncharacterized protein LOC100187500 [Ciona intestinalis]	No hits found	LD09358p [Drosophila melanogaster]	No hits found	99.4229	51.3759	147.47	2.87041	1.52126	0.185045	1
Bot_c1007	Unclassifiable EST	No hits found	No hits found	No hits found	No hits found	71.6341	62.5108	80.7574	1.2919	0.369489	0.422777	1
Bot_c10070	Unclassifiable EST	No hits found	No hits found	No hits found	No hits found	204.716	191.803	217.629	1.13464	0.182241	0.874643	1
Bot_c10071	Phosphatidylinositol-4-phosphate 3-kinase C2 domain-containing	PREDICTED: phosphatidylinositol 4-phosphate 3-kinase C2 domain-containing subunit alpha-like [Ciona intestinalis]	phosphoinositide 3-kinase [Mus musculus]	No hits found	PREDICTED: phosphatidylinositol-4-phosphate 3-kinase C2 domain-containing subunit alpha [Danio rerio]	20.8129	14.014	27.6118	1.9703	0.978417	0.635911	1
Bot_c10072	Unclassifiable EST	No hits found	No hits found	No hits found	No hits found	5.82607	4.96728	6.68486	1.34578	0.428441	0.829653	1
Bot_c10074	Unclassifiable EST	No hits found	No hits found	No hits found	No hits found	0.638293	0	1.27659	Inf	Inf	0.619572	1
Bot_c10076	PiggyBac transposable element-derived protein 4	PREDICTED: piggyBac transposable element-derived protein 4-like partial [Ciona intestinalis]	No hits found	No hits found	No hits found	18.6702	10.5665	26.7739	2.53384	1.34132	0.455816	1
Bot_c10078	Unclassifiable EST	No hits found	No hits found	No hits found	No hits found	14.5869	22.3211	6.85268	0.307005	-1.70367	0.205707	1
Bot_c1008	AT-rich interactive domain-containing protein 4A	Retinoblastoma-binding protein [Ciona intestinalis]	AT-rich interactive domain-containing protein 4A [Mus musculus]	CG34422 isoform D [Drosophila melanogaster]	Zgc:110391 protein partial [Danio rerio]	191.229	130.479	251.978	1.93117	0.949477	0.4645	1
Bot_c10081	Unclassifiable EST	No hits found	No hits found	No hits found	No hits found	12.0021	8.04811	15.9561	1.98259	0.987388	0.546445	1
Bot_c10084	Dynein heavy chain 8, axonemal	PREDICTED: dynein heavy chain 8 axonemal [Ciona intestinalis]	axonemal dynein heavy chain 8 short form [Mus musculus]	gamma dynein [Drosophila melanogaster]	PREDICTED: dynein heavy chain 10 axonemal [Danio rerio]	39.6749	5.41598	73.9338	13.651	3.77094	0.378896	1
Bot_c10085	Unclassifiable EST	No hits found	No hits found	No hits found	No hits found	68.7519	91.2467	46.2571	0.506945	-0.980098	0.315909	1
Bot_c10087	Unclassifiable EST	No hits found	No hits found	No hits found	No hits found	4.30297	0.913199	7.69274	8.42395	3.0745	0.290329	1
Bot_c10088	Unclassifiable EST	No hits found	No hits found	No hits found	No hits found	7.70914	4.93568	10.4826	2.12384	1.08668	0.76846	1
Bot_c10089	Ubiquitin-protein ligase E3B	PREDICTED: ubiquitin-protein ligase E3B [Ciona intestinalis]	ubiquitin-protein ligase E3B [Mus musculus]	CG5087 isoform A [Drosophila melanogaster]	ubiquitin-protein ligase E3B [Danio rerio]	16.5643	20.4979	12.6308	0.616199	-0.698532	0.46317	1
Bot_c10090	Unclassifiable EST	PREDICTED: uncharacterized protein LOC100183357 partial [Ciona intestinalis]	mCG121055 [Mus musculus]	No hits found	No hits found	3.20644	2.07917	4.3337	2.08434	1.05959	0.766543	1
Bot_c10094	Unclassifiable EST	No hits found	No hits found	No hits found	No hits found	4.32982	2.24349	6.41615	2.8599	1.51596	0.756388	1
Bot_c10095	Unclassifiable EST	No hits found	No hits found	No hits found	No hits found	16.0147	25.0764	6.95308	0.277276	-1.8506	0.304534	1
Bot_c10096	Serine/threonine-protein kinase 11	PREDICTED: serine/threonine-protein kinase STK11 [Ciona intestinalis]	LKB1 serine/threonin kinase [Mus musculus]	CG7236 isoform B [Drosophila melanogaster]	serine/threonine-protein kinase STK11 [Danio rerio]	68.5154	91.5844	45.4464	0.496224	-1.01094	0.647373	1
Bot_c10097	Unclassifiable EST	PREDICTED: uncharacterized protein LOC100186529 [Ciona intestinalis]	No hits found	No hits found	No hits found	7.84487	6.68621	9.00352	1.34658	0.4293	0.962542	1
Bot_c10098	Unclassifiable EST	No hits found	No hits found	No hits found	No hits found	39.8385	33.112	46.5651	1.40629	0.491895	0.95925	1
Bot_c10099	Phosphatidylinositol-4,5-bisphosphate 3-kinase catalytic subunit	PREDICTED: phosphatidylinositol 4 5-bisphosphate 3-kinase catalytic subunit gamma isoform [Ciona intestinalis]	phosphoinositide 3-kinase gamma [Mus musculus]	hypothetical protein [Drosophila melanogaster]	PREDICTED: phosphatidylinositol-4 5-bisphosphate 3-kinase catalytic subunit gamma isoform [Danio rerio]	61.6256	55.2276	68.0236	1.23169	0.300644	0.921079	1
Bot_c10100	Ubiquitin carboxyl-terminal hydrolase 40	PREDICTED: ubiquitin carboxyl-terminal hydrolase 40 [Ciona intestinalis]	mCG142257 isoform CRA_a [Mus musculus]	Ubiquitin-specific protease 64E isoform D [Drosophila melanogaster]	Usp40 protein [Danio rerio]	14.2149	8.67693	19.7529	2.27648	1.18681	0.680623	1
Bot_c10102	Dynein heavy chain 9, axonemal	PREDICTED: dynein beta chain ciliary-like partial [Ciona intestinalis]	dynein heavy chain 9 axonemal [Mus musculus]	dynein [Drosophila melanogaster]	dynein heavy chain 9-related protein [Danio rerio]	15.084	2.72379	27.4442	10.0757	3.33281	0.430927	1
Bot_c10103	Unclassifiable EST	No hits found	No hits found	No hits found	No hits found	1.42755	0	2.8551	Inf	Inf	0.314599	1
Bot_c10105	Transcription initiation factor TFIID subunit 1-like	PREDICTED: transcription initiation factor TFIID subunit 1-like [Ciona intestinalis]	No hits found	No hits found	transcription initiation factor TFIID subunit 1 [Danio rerio]	15.7006	9.16359	22.2377	2.42674	1.27902	0.58775	1
Bot_c10107	Unclassifiable EST	No hits found	No hits found	No hits found	No hits found	18.4202	16.8861	19.9542	1.18169	0.240851	0.824023	1
Bot_c10108	Unclassifiable EST	No hits found	No hits found	No hits found	No hits found	20.2493	28.5396	11.959	0.419033	-1.25486	0.366864	1
Bot_c10109	Unclassifiable EST	No hits found	No hits found	No hits found	No hits found	6.29621	11.148	1.4444	0.129566	-2.94824	0.342753	1
Bot_c10110	Exportin-4	PREDICTED: exportin-4-like [Ciona intestinalis]	RecName: Full=Exportin-4; Short=Exp4	No hits found	exportin-4 [Danio rerio]	33.7362	29.3771	38.0953	1.29677	0.374922	0.868908	1
Bot_c10111	Unclassifiable EST	No hits found	No hits found	No hits found	No hits found	91.0017	100.641	81.3627	0.808448	-0.306773	0.689854	1
Bot_c10112	Von Hippel-Lindau disease tumor suppressor	No hits found	von Hippel-Lindau disease tumor suppressor [Mus musculus]	No hits found	von Hippel-Lindau tumor suppressor like [Danio rerio]	10.3056	11.6757	8.93562	0.76532	-0.385864	0.747379	1
Bot_c10113	Unclassifiable EST	No hits found	No hits found	No hits found	No hits found	53.6084	59.3482	47.8686	0.806573	-0.310124	0.896406	1
Bot_c10115	CDK5 regulatory subunit-associated protein 1	PREDICTED: CDK5 regulatory subunit-associated protein 1 [Ciona intestinalis]	CDK5 regulatory subunit-associated protein 1 [Mus musculus]	CG6345 [Drosophila melanogaster]	Zgc:162738 protein [Danio rerio]	48.8308	61.4147	36.2469	0.590199	-0.760725	0.399293	1
Bot_c10116	Vacuolar protein sorting-associated protein 18 homolog	PREDICTED: vacuolar protein sorting-associated protein 18 homolog [Ciona intestinalis]	unnamed protein product [Mus musculus]	deep orange [Drosophila melanogaster]	Vps18 protein [Danio rerio]	48.3779	53.2874	43.4684	0.815736	-0.293826	0.624291	1
Bot_c10117	Structural maintenance of chromosomes protein 6	PREDICTED: structural maintenance of chromosomes protein 6 [Ciona intestinalis]	unnamed protein product [Mus musculus]	CG5524 [Drosophila melanogaster]	structural maintenance of chromosomes protein 6 [Danio rerio]	26.848	21.212	32.4841	1.5314	0.614851	0.819548	1
Bot_c10118	Unclassifiable EST	No hits found	No hits found	No hits found	No hits found	72.9358	103.213	42.6587	0.413308	-1.27471	0.386038	1
Bot_c10119	Unclassifiable EST	No hits found	No hits found	No hits found	No hits found	11.04	6.32597	15.7541	2.49039	1.31637	0.310708	1
Bot_c1012	Protein VPRBP	PREDICTED: protein VPRBP [Ciona intestinalis]	protein VPRBP [Mus musculus]	SD05932p [Drosophila melanogaster]	No hits found	411.437	556.988	265.886	0.477364	-1.06684	0.153416	1
Bot_c10120	Unclassifiable EST	No hits found	No hits found	No hits found	No hits found	36.5919	36.9385	36.2452	0.981231	-0.0273346	0.877543	1
Bot_c10121	Coiled-coil and C2 domain-containing protein 2A	PREDICTED: coiled-coil and C2 domain-containing protein 2A [Ciona intestinalis]	RIKEN cDNA 5730509K17 [Mus musculus]	No hits found	No hits found	19.9882	23.348	16.6284	0.712197	-0.489652	0.636566	1
Bot_c10122	Pyrroline-5-carboxylate reductase-like protein C14orf148	PREDICTED: NADP-dependent oxidoreductase domain-containing protein 1-like [Ciona intestinalis]	NADP-dependent oxidoreductase domain-containing protein 1 [Mus musculus]	No hits found	Pycrl protein [Danio rerio]	157.086	165.598	148.575	0.8972	-0.156498	0.529901	1
Bot_c10124	Unclassifiable EST	PREDICTED: uncharacterized protein LOC100170056 [Ciona intestinalis]	No hits found	ORF3 [Drosophila melanogaster]	polyprotein [Danio rerio]	17.6279	11.9094	23.3464	1.96033	0.971099	0.550898	1
Bot_c10125	Unclassifiable EST	No hits found	No hits found	No hits found	No hits found	14.9921	17.5213	12.463	0.711303	-0.491465	0.651287	1
Bot_c10127	Dynein heavy chain 17, axonemal	PREDICTED: dynein beta chain ciliary-like partial [Ciona intestinalis]	mCG117026 [Mus musculus]	dynein heavy chain at 93AB isoform B [Drosophila melanogaster]	dynein axonemal heavy polypeptide 9 [Danio rerio]	27.818	3.63699	51.999	14.2973	3.83767	0.409962	1
Bot_c1013	Unclassifiable EST	PREDICTED: uncharacterized protein LOC100178824 [Ciona intestinalis]	No hits found	No hits found	No hits found	349	330.557	367.443	1.11159	0.152621	0.699856	1
Bot_c10130	Myelin transcription factor 1-like protein	TPA: transcription factor protein [Ciona intestinalis]	unnamed protein product [Mus musculus]	CG43689 isoform F [Drosophila melanogaster]	myelin transcription factor 1-like protein [Danio rerio]	29.8085	37.8485	21.7684	0.575145	-0.798001	0.347744	1
Bot_c10132	Unclassifiable EST	No hits found	No hits found	No hits found	No hits found	8.62763	12.5192	4.73603	0.378301	-1.4024	0.605898	1
Bot_c10133	Unclassifiable EST	No hits found	No hits found	No hits found	No hits found	10.2798	4.50278	16.0568	3.56596	1.83429	0.774735	1
Bot_c10135	Unclassifiable EST	No hits found	No hits found	No hits found	No hits found	57.0107	63.0258	50.9955	0.809122	-0.305572	0.654371	1
Bot_c10136	Glyoxylate reductase/hydroxypyruvate reductase	PREDICTED: probable 2-ketogluconate reductase-like [Ciona intestinalis]	glyoxylate reductase/hydroxypyruvate reductase [Mus musculus]	CG1236 [Drosophila melanogaster]	uncharacterized protein LOC692276 [Danio rerio]	89.7793	96.7856	82.773	0.85522	-0.225633	0.906924	1
Bot_c10137	Unclassifiable EST	PREDICTED: uncharacterized protein LOC100184915 [Ciona intestinalis]	No hits found	CG9437 [Drosophila melanogaster]	PREDICTED: hypothetical protein LOC100334256 [Danio rerio]	71.317	67.0487	75.5853	1.12732	0.172898	0.918759	1
Bot_c10140	Unclassifiable EST	No hits found	No hits found	No hits found	No hits found	11.78	2.8691	20.6909	7.21165	2.85033	0.0444476	1
Bot_c10141	Unclassifiable EST	PREDICTED: uncharacterized protein LOC100184639 [Ciona intestinalis]	No hits found	No hits found	PREDICTED: hypothetical protein LOC100006560 [Danio rerio]	20.8172	21.746	19.8885	0.914579	-0.12882	0.870769	1
Bot_c10145	Unclassifiable EST	No hits found	No hits found	No hits found	No hits found	58.5139	41.5488	75.4789	1.81663	0.861266	0.393096	1
Bot_c10148	Unclassifiable EST	No hits found	No hits found	No hits found	No hits found	27.8114	27.2377	28.3851	1.04213	0.0595285	0.61692	1
Bot_c10151	Unclassifiable EST	No hits found	No hits found	No hits found	No hits found	3.82243	6.03215	1.61271	0.267352	-1.90319	0.437955	1
Bot_c10152	Unclassifiable EST	No hits found	No hits found	No hits found	No hits found	45.9425	42.8063	49.0787	1.14653	0.197277	0.528475	1
Bot_c10153	von Willebrand factor	PREDICTED: SCO-spondin-like partial [Ciona intestinalis]	Von Willebrand factor homolog [Mus musculus]	hemolectin isoform B [Drosophila melanogaster]	TPA_inf: von Willebrand factor [Danio rerio]	104.951	55.0099	154.892	2.81572	1.4935	0.495728	1
Bot_c10155	KLRAQ motif-containing protein 1	PREDICTED: protein phosphatase 1 regulatory subunit 21-like partial [Ciona intestinalis]	RIKEN cDNA 1110018J12 isoform CRA_b [Mus musculus]	No hits found	protein phosphatase 1 regulatory subunit 21 [Danio rerio]	74.6158	56.7541	92.4776	1.62944	0.70438	0.553379	1
Bot_c10156	Unclassifiable EST	No hits found	No hits found	No hits found	No hits found	54.2429	57.0571	51.4287	0.901354	-0.149834	0.903779	1
Bot_c10157	Zinc finger protein 677	PREDICTED: zinc finger protein 850-like [Ciona intestinalis]	RIKEN cDNA A830058L05 isoform CRA_a [Mus musculus]	crooked legs isoform D [Drosophila melanogaster]	PREDICTED: zinc finger protein 569-like isoform 2 [Danio rerio]	8.31562	6.28492	10.3463	1.64621	0.71915	0.591923	1
Bot_c10158	Dynein heavy chain 8, axonemal	PREDICTED: dynein heavy chain 8 axonemal [Ciona intestinalis]	axonemal dynein heavy chain 8 Dnahc8 [Mus musculus]	CG9492 isoform F [Drosophila melanogaster]	PREDICTED: dynein heavy chain 10 axonemal [Danio rerio]	27.1878	12.2191	42.1564	3.45004	1.78661	0.74201	1
Bot_c10159	Neuroblastoma-amplified sequence	PREDICTED: neuroblastoma-amplified sequence-like partial [Ciona intestinalis]	Nbas protein [Mus musculus]	No hits found	neuroblastoma-amplified sequence [Danio rerio]	20.0844	18.1659	22.0029	1.21122	0.276459	0.850273	1
Bot_c10160	Unclassifiable EST	No hits found	No hits found	No hits found	No hits found	45.5523	56.9749	34.1298	0.599032	-0.739296	0.497023	1
Bot_c10161	Otoferlin	PREDICTED: otoferlin [Ciona intestinalis]	otoferlin isoform 1 [Mus musculus]	No hits found	otoferlin [Danio rerio]	12.6914	12.7184	12.6645	0.995764	-0.00612377	0.763121	1
Bot_c10162	Unclassifiable EST	No hits found	No hits found	No hits found	No hits found	724.536	758.015	691.056	0.911665	-0.133424	0.895198	1
Bot_c10163	Unclassifiable EST	PREDICTED: sodium-dependent glucose transporter 1-like [Ciona intestinalis]	No hits found	No hits found	No hits found	60.8425	73.8485	47.8366	0.647767	-0.626453	0.619061	1
Bot_c10166	Mitochondrial glutamate carrier 1	PREDICTED: calcium-binding mitochondrial carrier protein Aralar1-like [Ciona intestinalis]	Slc25a22 protein [Mus musculus]	CG12201 isoform B [Drosophila melanogaster]	PREDICTED: mitochondrial glutamate carrier 1-like [Danio rerio]	23.2906	26.2235	20.3577	0.776316	-0.365284	0.557314	1
Bot_c10167	Unclassifiable EST	No hits found	No hits found	No hits found	No hits found	7.5679	7.947	7.1888	0.904593	-0.14466	0.931403	1
Bot_c10168	Unclassifiable EST	No hits found	No hits found	No hits found	No hits found	19.8893	20.027	19.7517	0.986254	-0.0199689	0.932994	1
Bot_c10170	Unclassifiable EST	No hits found	No hits found	No hits found	No hits found	51.953	51.6981	52.2079	1.00986	0.0141571	0.937519	1
Bot_c10171	Unclassifiable EST	No hits found	No hits found	No hits found	No hits found	1.90684	1.89905	1.91464	1.00821	0.0117925	1	1
Bot_c10172	Sodium- and chloride-dependent GABA transporter 3	PREDICTED: sodium- and chloride-dependent GABA transporter 2-like [Ciona intestinalis]	sodium- and chloride-dependent glycine transporter 2 isoform a [Mus musculus]	CG1732 isoform A [Drosophila melanogaster]	solute carrier family 6 (neurotransmitter transporter GABA) member 11a [Danio rerio]	834.14	903.826	764.453	0.845797	-0.241617	0.848045	1
Bot_c10173	Unclassifiable EST	PREDICTED: uncharacterized protein LOC101242224 [Ciona intestinalis]	No hits found	SD27140p [Drosophila melanogaster]	PREDICTED: hypothetical protein LOC100034411 [Danio rerio]	24.2094	23.0226	25.3962	1.1031	0.141563	0.914718	1
Bot_c10174	Unclassifiable EST	PREDICTED: uncharacterized protein LOC100179199 [Ciona intestinalis]	No hits found	No hits found	No hits found	46.1028	50.9208	41.2849	0.810766	-0.302642	0.770883	1
Bot_c10175	Ankyrin repeat and SAM domain-containing protein 6	PREDICTED: ankyrin repeat and SAM domain-containing protein 6-like [Ciona intestinalis]	ankyrin repeat and SAM domain-containing protein 6 [Mus musculus]	ankyrin 2 isoform U [Drosophila melanogaster]	ankyrin repeat and SOCS box protein 7 [Danio rerio]	17.9079	17.3064	18.5093	1.0695	0.0969399	0.983292	1
Bot_c10176	Unclassifiable EST	No hits found	No hits found	No hits found	No hits found	7.08319	8.01966	6.14673	0.766458	-0.383722	0.919111	1
Bot_c10177	Sushi, von Willebrand factor type A, EGF and pentraxin	PREDICTED: CUB and sushi domain-containing protein 3-like [Ciona intestinalis]	mCG12393 [Mus musculus]	furrowed [Drosophila melanogaster]	PREDICTED: CUB and sushi domain-containing protein 3 [Danio rerio]	80.2572	58.0243	102.49	1.76633	0.820757	0.608353	1
Bot_c10178	Unclassifiable EST	No hits found	No hits found	No hits found	No hits found	31.1006	32.976	29.2252	0.886257	-0.174204	0.883429	1
Bot_c10179	Unclassifiable EST	No hits found	No hits found	No hits found	No hits found	10.5885	9.89031	11.2868	1.1412	0.190547	0.836032	1
Bot_c1018	Glucocorticoid modulatory element-binding protein 1	PREDICTED: uncharacterized protein LOC100180481 [Ciona intestinalis]	glucocorticoid modulatory element-binding protein 1 [Mus musculus]	deformed epidermal autoregulatory factor-1 isoform A [Drosophila melanogaster]	PREDICTED: glucocorticoid modulatory element-binding protein 2 [Danio rerio]	1506.46	1545.35	1467.58	0.949675	-0.0744941	0.838049	1
Bot_c10180	Unclassifiable EST	No hits found	No hits found	No hits found	No hits found	6.17066	5.48863	6.85268	1.24852	0.320221	0.913017	1
Bot_c10181	Unclassifiable EST	No hits found	No hits found	No hits found	No hits found	94.8994	100.982	88.8164	0.879523	-0.185207	0.883589	1
Bot_c10182	60S ribosomal protein L10	PREDICTED: LOW QUALITY PROTEIN: 60S ribosomal protein L10-like [Ciona intestinalis]	mCG11470 [Mus musculus]	ribosomal protein L10 isoform C [Drosophila melanogaster]	60S ribosomal protein L10 [Danio rerio]	1.57044	3.14089	0	0	#NAME?	0.388172	1
Bot_c10183	Unclassifiable EST	No hits found	No hits found	No hits found	No hits found	1.08413	1.3619	0.806354	0.592082	-0.756132	0.940599	1
Bot_c10186	Unclassifiable EST	No hits found	No hits found	No hits found	No hits found	10.4594	10.5063	10.4125	0.99107	-0.0129413	0.677715	1
Bot_c10188	Unclassifiable EST	No hits found	No hits found	No hits found	No hits found	38.4711	44.4241	32.518	0.731991	-0.450102	0.809851	1
Bot_c10189	Unclassifiable EST	No hits found	No hits found	No hits found	No hits found	7.41134	7.8017	7.02098	0.89993	-0.152115	0.93449	1
Bot_c1019	Choline transporter-like protein 1	PREDICTED: CDW92 antigen-like [Ciona intestinalis]	solute carrier family 44 member 1 [Mus musculus]	CG1311 isoform A [Drosophila melanogaster]	PREDICTED: solute carrier family 44 member 1-like [Danio rerio]	796.698	748.922	844.474	1.12758	0.173236	0.776517	1
Bot_c10192	Unclassifiable EST	No hits found	No hits found	No hits found	No hits found	27.9142	29.4592	26.3691	0.895107	-0.159868	1	1
Bot_c10193	Proto-oncogene tyrosine-protein kinase Src	PREDICTED: tyrosine-protein kinase fyna-like [Ciona intestinalis]	Chain A Crystal Structure Of A Sh3 And Sh2 Domains Of Fyn Protein (Proto- Concogene Tyrosine-Protein Kinase Fyn) From Mus Musculus At 1.98 A Resolution	Src oncogene at 42A isoform A [Drosophila melanogaster]	tyrosine-protein kinase fyna [Danio rerio]	12.9332	8.83496	17.0314	1.92773	0.946903	0.966528	1
Bot_c10194	Unclassifiable EST	PREDICTED: alpha-(1 3)-fucosyltransferase [Ciona intestinalis]	No hits found	No hits found	Unknown (protein for IMAGE:8129958) [Danio rerio]	25.5916	30.6251	20.558	0.67128	-0.575013	0.626779	1
Bot_c10195	Unclassifiable EST	No hits found	No hits found	No hits found	No hits found	53.935	49.2838	58.5862	1.18875	0.249449	0.490956	1
Bot_c10196	Unclassifiable EST	No hits found	No hits found	No hits found	No hits found	30.3649	19.4457	41.2841	2.12305	1.08614	0.233861	1
Bot_c10197	Endoplasmic reticulum aminopeptidase 1	PREDICTED: puromycin-sensitive aminopeptidase-like [Ciona intestinalis]	unnamed protein product [Mus musculus]	RE12912p [Drosophila melanogaster]	PREDICTED: endoplasmic reticulum aminopeptidase 1-like [Danio rerio]	16.0857	12.7563	19.4151	1.522	0.605964	0.754151	1
Bot_c10198	Unclassifiable EST	No hits found	No hits found	No hits found	No hits found	26.5529	19.9165	33.1893	1.66642	0.736756	0.515782	1
Bot_c10199	Unclassifiable EST	No hits found	No hits found	No hits found	No hits found	50.7054	65.535	35.8759	0.547431	-0.869252	0.546133	1
Bot_c102	Phosphofurin acidic cluster sorting protein 2	PREDICTED: phosphofurin acidic cluster sorting protein 1-like [Ciona intestinalis]	phosphofurin acidic cluster sorting protein 1 [Mus musculus]	krueppel target at 95D isoform A [Drosophila melanogaster]	phosphofurin acidic cluster sorting protein 1 [Danio rerio]	636.746	667.626	605.866	0.907493	-0.140041	0.924705	1
Bot_c1020	Tetratricopeptide repeat protein 15	PREDICTED: trafficking protein particle complex subunit 12-like [Ciona intestinalis]	unnamed protein product [Mus musculus]	CG11396 [Drosophila melanogaster]	tetratricopeptide repeat protein 15 [Danio rerio]	693.477	664.179	722.775	1.08822	0.121975	0.828422	1
Bot_c10200	Phosphotidylinositol phosphatase PTPRQ	PREDICTED: phosphotidylinositol phosphatase PTPRQ-like [Ciona intestinalis]	usherin [Mus musculus]	down syndrome cell adhesion molecule isoform E [Drosophila melanogaster]	Down syndrome cell adhesion molecule a precursor [Danio rerio]	510.759	470.841	550.676	1.16956	0.225964	0.895294	1
Bot_c10201	Unclassifiable EST	No hits found	No hits found	No hits found	No hits found	0.358637	0.717275	0	0	#NAME?	0.985266	1
Bot_c10202	Unclassifiable EST	No hits found	No hits found	No hits found	No hits found	8.75673	6.79683	10.7166	1.57671	0.656917	0.640493	1
Bot_c10203	Unclassifiable EST	No hits found	No hits found	No hits found	No hits found	223.11	240.198	206.021	0.857712	-0.221434	0.734885	1
Bot_c10204	Protein scribble homolog	PREDICTED: protein scribble homolog [Ciona intestinalis]	protein scribble homolog [Mus musculus]	scribbled isoform N [Drosophila melanogaster]	protein scribble homolog [Danio rerio]	80.9167	63.3738	98.4596	1.55363	0.635646	0.792937	1
Bot_c10205	Unclassifiable EST	No hits found	No hits found	No hits found	No hits found	8.43728	5.25166	11.6229	2.21319	1.14612	0.455877	1
Bot_c10206	Unclassifiable EST	No hits found	No hits found	No hits found	No hits found	54.5281	52.5197	56.5365	1.07648	0.106323	0.776385	1
Bot_c10209	Single-strand selective monofunctional uracil DNA glycosylase	PREDICTED: single-strand selective monofunctional uracil DNA glycosylase [Ciona intestinalis]	single-strand selective monofunctional uracil DNA glycosylase isoform CRA_b [Mus musculus]	IP10341p [Drosophila melanogaster]	PREDICTED: single-strand selective monofunctional uracil DNA glycosylase partial [Danio rerio]	3.56011	2.787	4.33321	1.55479	0.636722	0.907692	1
Bot_c10211	Plasminogen	PREDICTED: uncharacterized protein LOC100179640 [Ciona intestinalis]	plasminogen isoform CRA_d [Mus musculus]	neurospecific receptor tyrosine kinase [Drosophila melanogaster]	plasminogen precursor [Danio rerio]	83.1288	86.0708	80.1868	0.931637	-0.10216	0.72223	1
Bot_c10213	Unclassifiable EST	No hits found	No hits found	No hits found	No hits found	1576.59	1761.28	1391.9	0.790278	-0.339567	0.885945	1
Bot_c10214	Alpha-(1,3)-fucosyltransferase	PREDICTED: alpha-(1 3)-fucosyltransferase [Ciona intestinalis]	alpha 1 3-fucosyltransferase [Mus musculus]	RE34634p [Drosophila melanogaster]	fucosyltransferase 9 [Danio rerio]	45.6977	49.9097	41.4857	0.831215	-0.266707	0.905298	1
Bot_c10216	Unclassifiable EST	No hits found	No hits found	No hits found	No hits found	12.5034	14.8607	10.146	0.682738	-0.550596	0.530808	1
Bot_c10218	Probable alpha-ketoglutarate-dependent dioxygenase ABH4	PREDICTED: alpha-ketoglutarate-dependent dioxygenase alkB homolog 4-like [Ciona intestinalis]	alpha-ketoglutarate-dependent dioxygenase alkB homolog 4 [Mus musculus]	CG4036 isoform A [Drosophila melanogaster]	LOC553475 protein partial [Danio rerio]	79.482	79.1855	79.7784	1.00749	0.0107623	0.727175	1
Bot_c10219	Phosphatidate phosphatase LPIN2	PREDICTED: phosphatidate phosphatase LPIN3 [Ciona intestinalis]	No hits found	No hits found	phosphatidate phosphatase LPIN1 [Danio rerio]	53.8028	46.5666	61.039	1.31079	0.390436	0.984714	1
Bot_c10220	Centrosomal protein of 290 kDa	PREDICTED: centrosomal protein of 290 kDa-like [Ciona intestinalis]	mCG12157 [Mus musculus]	No hits found	centrosomal protein of 290 kDa [Danio rerio]	17.9221	14.2446	21.5996	1.51634	0.600593	0.907505	1
Bot_c10221	Unclassifiable EST	No hits found	No hits found	No hits found	No hits found	2.89325	3.90557	1.88093	0.481602	-1.05409	0.937573	1
Bot_c10223	Neuroendocrine convertase 2	Neuroendocrine convertase 2-like [Ciona intestinalis]	unnamed protein product [Mus musculus]	prohormone and neuropeptide processing protease [Drosophila melanogaster]	neuroendocrine convertase 2 precursor [Danio rerio]	97.5154	98.4509	96.5799	0.980995	-0.0276816	0.817303	1
Bot_c10224	Neutral alpha-glucosidase C	PREDICTED: alpha-glucosidase YihQ-like [Ciona intestinalis]	mCG132433 isoform CRA_a [Mus musculus]	No hits found	PREDICTED: neutral alpha-glucosidase AB-like [Danio rerio]	74.1805	62.9694	85.3916	1.35608	0.439443	0.861729	1
Bot_c10225	Unclassifiable EST	No hits found	No hits found	No hits found	No hits found	40.8558	43.5174	38.1943	0.877679	-0.188235	0.666804	1
Bot_c10226	Unclassifiable EST	No hits found	No hits found	No hits found	No hits found	0.224349	0.448698	0	0	#NAME?	1	1
Bot_c10228	D-2-hydroxyglutarate dehydrogenase, mitochondrial	PREDICTED: d-2-hydroxyglutarate dehydrogenase mitochondrial-like [Ciona intestinalis]	mCG12639 isoform CRA_c [Mus musculus]	EG:87B1.3 [Drosophila melanogaster]	D-2-hydroxyglutarate dehydrogenase mitochondrial precursor [Danio rerio]	61.2557	71.4503	51.061	0.714637	-0.484717	0.595984	1
Bot_c10229	Cytochrome P450 2A6	PREDICTED: cytochrome P450 2B19-like [Ciona intestinalis]	cytochrome P450 2B19 precursor [Mus musculus]	cytochrome P450 Cyp18a1 [Drosophila melanogaster]	cytochrome P450 family 2 subfamily AA polypeptide 12 [Danio rerio]	25.0137	21.4426	28.5847	1.33308	0.414762	0.664697	1
Bot_c1023	Unclassifiable EST	No hits found	No hits found	No hits found	No hits found	425.866	403.783	447.948	1.10938	0.149751	0.843477	1
Bot_c10230	Unclassifiable EST	No hits found	No hits found	No hits found	No hits found	31.183	24.6752	37.6908	1.52748	0.611152	0.600373	1
Bot_c10234	Putative phospholipase B-like 2	PREDICTED: uncharacterized protein LOC100170064 [Ciona intestinalis]	unnamed protein product [Mus musculus]	No hits found	uncharacterized protein LOC100009622 precursor [Danio rerio]	39.7785	35.921	43.636	1.21478	0.280691	0.702184	1
Bot_c10236	Importin-11	PREDICTED: importin-11-like [Ciona intestinalis]	unnamed protein product [Mus musculus]	IP06983p [Drosophila melanogaster]	importin-11 isoform 2 [Danio rerio]	21.5954	16.4502	26.7406	1.62555	0.700932	0.654812	1
Bot_c10237	Solute carrier family 2, facilitated glucose transporter member 7	PREDICTED: solute carrier family 2 facilitated glucose transporter member 5 [Ciona intestinalis]	fructose transporter GLUT5 [Mus musculus]	glucose transporter 1 isoform Q [Drosophila melanogaster]	solute carrier family 2 facilitated glucose transporter member 3 [Danio rerio]	62.9098	49.4609	76.3587	1.54382	0.626506	0.415823	1
Bot_c10238	WD repeat-containing protein 27	PREDICTED: WD repeat-containing protein 27-like [Ciona intestinalis]	WD repeat-containing protein 27 [Mus musculus]	No hits found	No hits found	10.311	8.79699	11.8249	1.3442	0.426748	0.772492	1
Bot_c10239	Unclassifiable EST	No hits found	No hits found	No hits found	No hits found	13.0473	6.74627	19.3484	2.86801	1.52005	0.639326	1
Bot_c1024	17-beta-hydroxysteroid dehydrogenase 14	PREDICTED: 3-oxoacyl-[acyl-carrier-protein] reductase FabG [Ciona intestinalis]	Hsd17b14 protein [Mus musculus]	CG12171 [Drosophila melanogaster]	uncharacterized protein LOC449555 [Danio rerio]	170.969	159.127	182.811	1.14884	0.200181	0.789655	1
Bot_c10240	RING finger protein 185	No hits found	RecName: Full=E3 ubiquitin-protein ligase RNF185; AltName: Full=RING finger protein 185	CG8974 isoform C [Drosophila melanogaster]	E3 ubiquitin-protein ligase RNF185 [Danio rerio]	6.03724	5.35592	6.71857	1.25442	0.327019	0.942627	1
Bot_c10241	Coiled-coil domain-containing protein 33	PREDICTED: coiled-coil domain-containing protein 33-like [Ciona intestinalis]	coiled-coil domain-containing protein 33 isoform 2 [Mus musculus]	No hits found	LOC553442 protein [Danio rerio]	91.3826	93.5123	89.2529	0.954451	-0.0672572	0.971083	1
Bot_c10242	Unclassifiable EST	No hits found	No hits found	No hits found	No hits found	24.2387	28.0877	20.3897	0.725932	-0.462094	0.756149	1
Bot_c10244	Unclassifiable EST	PREDICTED: uncharacterized protein LOC100184662 [Ciona intestinalis]	No hits found	No hits found	No hits found	14.061	19.8248	8.29708	0.41852	-1.25663	0.309775	1
Bot_c10245	Unclassifiable EST	No hits found	No hits found	No hits found	No hits found	49.977	61.5253	38.4288	0.624601	-0.678992	0.424694	1
Bot_c10248	Unclassifiable EST	No hits found	No hits found	No hits found	No hits found	22.672	7.99126	37.3528	4.6742	2.22472	0.274489	1
Bot_c10249	Probable O-sialoglycoprotein endopeptidase	PREDICTED: probable tRNA threonylcarbamoyladenosine biosynthesis protein osgep-like [Ciona intestinalis]	RecName: Full=Probable tRNA threonylcarbamoyladenosine biosynthesis protein Osgep; AltName: Full=t(6)A37 threonylcarbamoyladenosine biosynthesis protein Osgep	CG4933 [Drosophila melanogaster]	probable O-sialoglycoprotein endopeptidase [Danio rerio]	11.8135	8.81279	14.8141	1.68098	0.749302	0.545357	1
Bot_c1025	Mps one binder kinase activator-like 3	PREDICTED: Mps One Binder kinase activator-like 3-like [Ciona intestinalis]	preimplantation protein 3 isoform CRA_b [Mus musculus]	Mob4 isoform B [Drosophila melanogaster]	mps one binder kinase activator-like 3 [Danio rerio]	701.321	786.023	616.619	0.78448	-0.350192	0.636787	1
Bot_c10250	Unclassifiable EST	No hits found	No hits found	No hits found	No hits found	3.55126	3.44107	3.66146	1.06405	0.0895608	1	1
Bot_c10253	Unclassifiable EST	No hits found	No hits found	No hits found	No hits found	10.4226	12.5477	8.29757	0.661283	-0.59666	0.80229	1
Bot_c10255	Unclassifiable EST	No hits found	No hits found	No hits found	No hits found	9.23396	9.22988	9.23803	1.00088	0.00127323	0.917892	1
Bot_c10259	Arginyl-tRNA--protein transferase 1	PREDICTED: arginyl-tRNA--protein transferase 1-like [Ciona intestinalis]	arginyl-tRNA--protein transferase 1 isoform 4 [Mus musculus]	Ate1 isoform A [Drosophila melanogaster]	arginyl-tRNA protein transferase [Danio rerio]	43.5493	32.9477	54.1509	1.64354	0.716808	0.578864	1
Bot_c1026	Bardet-Biedl syndrome 4 protein	PREDICTED: Bardet-Biedl syndrome 4 protein homolog [Ciona intestinalis]	unnamed protein product [Mus musculus]	BBS4 [Drosophila melanogaster]	Bardet-Biedl syndrome 4 [Danio rerio]	239.155	175.785	302.524	1.72099	0.783241	0.212482	1
Bot_c10260	Sodium-coupled monocarboxylate transporter 1	PREDICTED: sodium-coupled monocarboxylate transporter 2-like [Ciona intestinalis]	No hits found	No hits found	No hits found	92.219	96.9343	87.5037	0.902711	-0.147664	0.876259	1
Bot_c10261	Unclassifiable EST	PREDICTED: uncharacterized protein LOC100180089 [Ciona intestinalis]	No hits found	No hits found	No hits found	22.7098	29.5633	15.8562	0.536347	-0.898762	0.392449	1
Bot_c10263	Baculoviral IAP repeat-containing protein 2	PREDICTED: E3 ubiquitin-protein ligase XIAP [Ciona intestinalis]	Birc3 protein [Mus musculus]	IAP-like protein ILP [Drosophila melanogaster]	baculoviral IAP repeat-containing 3 [Danio rerio]	118.335	100.925	135.745	1.34501	0.427614	0.76415	1
Bot_c10264	Sarcoplasmic/endoplasmic reticulum calcium ATPase 2	PREDICTED: sarcoplasmic/endoplasmic reticulum calcium ATPase 1-like [Ciona intestinalis]	ATPase Ca++ transporting cardiac muscle fast twitch 1 isoform CRA_a [Mus musculus]	calcium ATPase at 60A isoform B [Drosophila melanogaster]	ATPase Ca++ transporting cardiac muscle slow twitch 2b [Danio rerio]	58.8181	47.8305	69.8058	1.45944	0.545415	0.834159	1
Bot_c10265	Unclassifiable EST	No hits found	No hits found	No hits found	No hits found	4.50841	1.79479	7.22202	4.02388	2.00859	0.821861	1
Bot_c10266	Unclassifiable EST	No hits found	No hits found	No hits found	No hits found	85.6893	19.3414	152.037	7.86071	2.97466	0.00131487	1
Bot_c10268	Unclassifiable EST	No hits found	No hits found	No hits found	No hits found	7.87346	4.42692	11.32	2.55708	1.3545	0.47371	1
Bot_c10269	Unclassifiable EST	No hits found	No hits found	No hits found	No hits found	53.5335	32.5588	74.5081	2.28842	1.19435	0.101644	1
Bot_c10270	Unclassifiable EST	No hits found	No hits found	No hits found	No hits found	53.1547	34.2874	72.0221	2.10055	1.07076	0.122959	1
Bot_c10272	Unclassifiable EST	No hits found	No hits found	No hits found	No hits found	20.2191	11.8494	28.5888	2.41268	1.27064	0.270997	1
Bot_c10274	Mitogen-activated protein kinase kinase kinase MLT	PREDICTED: uncharacterized protein LOC100186169 [Ciona intestinalis]	mitogen-activated protein kinase kinase kinase MLT isoform 3 [Mus musculus]	wallenda isoform A [Drosophila melanogaster]	protein kinase Npk [Danio rerio]	56.2961	34.1895	78.4026	2.29318	1.19735	0.33689	1
Bot_c10275	Unclassifiable EST	No hits found	No hits found	No hits found	No hits found	71.793	58.5644	85.0215	1.45176	0.537804	0.569954	1
Bot_c10277	Unclassifiable EST	No hits found	No hits found	No hits found	No hits found	13.7374	9.26785	18.2069	1.96452	0.974176	0.585241	1
Bot_c10278	Unclassifiable EST	No hits found	No hits found	No hits found	No hits found	5.86019	1.81059	9.90979	5.47323	2.45239	0.276289	1
Bot_c10279	Unclassifiable EST	PREDICTED: uncharacterized protein LOC101243532 [Ciona intestinalis]	No hits found	No hits found	No hits found	10.3206	7.20448	13.4367	1.86504	0.899207	0.802501	1
Bot_c1028	Rho guanine nucleotide exchange factor 7	PREDICTED: rho guanine nucleotide exchange factor 7 partial [Ciona intestinalis]	p85SPR [Mus musculus]	rho-type guanine exchange factor - fruit fly (Drosophila melanogaster)	PREDICTED: rho guanine nucleotide exchange factor 6-like [Danio rerio]	245.711	218.617	272.805	1.24787	0.319468	0.797833	1
Bot_c10280	Pregnancy zone protein	alpha-2-macroglobulin homologue precursor [Ciona intestinalis]	alpha-2-macroglobulin [Mus musculus]	GH08432p [Drosophila melanogaster]	PREDICTED: alpha-2-macroglobulin-like isoform 1 [Danio rerio]	48.1889	55.6291	40.7487	0.732507	-0.449086	0.319536	1
Bot_c10282	Unclassifiable EST	No hits found	No hits found	No hits found	No hits found	7.20118	6.94535	7.45702	1.07367	0.102553	0.921318	1
Bot_c10283	Unclassifiable EST	No hits found	No hits found	No hits found	No hits found	100.999	54.3902	147.608	2.71388	1.44036	0.115284	1
Bot_c10284	Unclassifiable EST	No hits found	No hits found	No hits found	No hits found	2.24814	0.464501	4.03177	8.67979	3.11766	0.461786	1
Bot_c10285	Unclassifiable EST	No hits found	No hits found	No hits found	No hits found	16.4363	17.5213	15.3513	0.876149	-0.190752	0.626493	1
Bot_c10286	Neurogenic locus notch homolog protein 1	PREDICTED: multiple epidermal growth factor-like domains protein 10-like [Ciona intestinalis]	notch-1 [Mus musculus]	unnamed protein product [Drosophila melanogaster]	neurogenic locus notch homolog protein 1 precursor [Danio rerio]	16.8922	15.5433	18.2411	1.17357	0.230901	1	1
Bot_c10287	Unclassifiable EST	No hits found	No hits found	No hits found	No hits found	74.0007	89.0158	58.9856	0.662642	-0.593699	0.57586	1
Bot_c10289	Epoxide hydrolase 4	PREDICTED: epoxide hydrolase 4-like [Ciona intestinalis]	abhydrolase domain containing 7 [Mus musculus]	No hits found	PREDICTED: epoxide hydrolase 4-like [Danio rerio]	20.4727	16.9936	23.9518	1.40946	0.495139	0.707094	1
Bot_c1029	Acetoacetyl-CoA synthetase	PREDICTED: acetoacetyl-CoA synthetase-like [Ciona intestinalis]	acetoacetyl-CoA synthetase [Mus musculus]	RecName: Full=Acetyl-coenzyme A synthetase; AltName: Full=Acetate--CoA ligase; AltName: Full=Acetyl-CoA synthetase; Short=ACS; Short=AceCS; AltName: Full=Acyl-activating enzyme	RecName: Full=Acetoacetyl-CoA synthetase	464.62	533.49	395.749	0.741812	-0.430875	0.748102	1
Bot_c10291	Unclassifiable EST	PREDICTED: uncharacterized protein LOC100170091 [Ciona intestinalis]	No hits found	No hits found	No hits found	91.2828	99.3232	83.2425	0.838097	-0.254811	0.804562	1
Bot_c10293	Putative pre-mRNA-splicing factor ATP-dependent RNA helicase DHX32	PREDICTED: putative pre-mRNA-splicing factor ATP-dependent RNA helicase DHX15-like [Ciona intestinalis]	unnamed protein product [Mus musculus]	CG11107 isoform A [Drosophila melanogaster]	DEAD/H (Asp-Glu-Ala-Asp/His) box polypeptide 32 [Danio rerio]	23.5741	28.3027	18.8454	0.665851	-0.586729	0.536173	1
Bot_c10294	Nuclear pore complex protein Nup107	PREDICTED: nuclear pore complex protein Nup107-like [Ciona intestinalis]	No hits found	No hits found	Nucleoporin 107 [Danio rerio]	39.0273	38.0793	39.9753	1.04979	0.0701023	0.857848	1
Bot_c10295	Leucine-rich repeat-containing protein 1	PREDICTED: leucine-rich repeat and death domain-containing protein 1-like [Ciona intestinalis]	leucine-rich repeat-containing protein 1 isoform 1 [Mus musculus]	LP05663p [Drosophila melanogaster]	leucine-rich repeat-containing protein 1 [Danio rerio]	109.359	84.4531	134.266	1.58983	0.668868	0.896561	1
Bot_c10297	Serine/threonine-protein kinase MRCK alpha	PREDICTED: mediator of RNA polymerase II transcription subunit 13-like [Ciona intestinalis]	Cdc42bpb protein [Mus musculus]	genghis khan [Drosophila melanogaster]	serine/threonine-protein kinase MRCK alpha [Danio rerio]	112.315	104.704	119.925	1.14536	0.195805	0.795166	1
Bot_c103	Unclassifiable EST	No hits found	No hits found	No hits found	No hits found	1152.98	1178.17	1127.79	0.957237	-0.0630525	0.927996	1
Bot_c10300	Unclassifiable EST	No hits found	No hits found	No hits found	No hits found	103.205	113.969	92.4419	0.811114	-0.302023	0.506218	1
Bot_c10301	Unclassifiable EST	No hits found	No hits found	No hits found	No hits found	18.0399	14.1435	21.9362	1.55098	0.63318	0.787957	1
Bot_c10302	Unclassifiable EST	No hits found	No hits found	No hits found	No hits found	9.49897	12.4814	6.51656	0.522102	-0.937597	0.557485	1
Bot_c10303	60S ribosomal protein L17	PREDICTED: 60S ribosomal protein L17-like [Ciona intestinalis]	60S ribosomal protein L17 [Mus musculus]	ribosomal protein L17 isoform D [Drosophila melanogaster]	60S ribosomal protein L17 [Danio rerio]	7.17917	14.3583	0	0	#NAME?	0.219857	1
Bot_c10305	Unclassifiable EST	No hits found	No hits found	No hits found	No hits found	14.9653	9.23625	20.6943	2.24056	1.16386	0.478185	1
Bot_c10306	Uncharacterized protein C7orf62	PREDICTED: uncharacterized protein C7orf62-like [Ciona intestinalis]	uncharacterized protein C7orf62 homolog [Mus musculus]	No hits found	PREDICTED: uncharacterized protein C7orf62-like [Danio rerio]	123.967	106.111	141.824	1.33657	0.418536	0.806899	1
Bot_c10308	Serine/threonine-protein phosphatase 2A regulatory subunit B''	PREDICTED: serine/threonine-protein phosphatase 2A regulatory subunit B'' subunit gamma [Ciona intestinalis]	serine/threonine-protein phosphatase 2A regulatory subunit B'' subunit gamma [Mus musculus]	IP13829p [Drosophila melanogaster]	serine/threonine-protein phosphatase 2A regulatory subunit B'' subunit gamma [Danio rerio]	266.269	310.732	221.806	0.713819	-0.486369	0.823926	1
Bot_c10309	Golgin subfamily A member 2	PREDICTED: golgin subfamily A member 2-like [Ciona intestinalis]	mKIAA4150 protein [Mus musculus]	LP03286p [Drosophila melanogaster]	Golgin subfamily A member 2 [Danio rerio]	46.6429	47.9697	45.3161	0.944684	-0.082097	0.855943	1
Bot_c1031	Chromaffin granule amine transporter	PREDICTED: uncharacterized protein LOC100183813 [Ciona intestinalis]	synaptic vesicular amine transporter [Mus musculus]	vesicular monoamine transporter isoform C [Drosophila melanogaster]	synaptic vesicular amine transporter [Danio rerio]	111.412	74.7459	148.079	1.98109	0.986297	0.202609	1
Bot_c10310	Unclassifiable EST	No hits found	No hits found	No hits found	No hits found	7.47874	6.29128	8.66619	1.37749	0.462044	0.590754	1
Bot_c10311	Peroxisomal sarcosine oxidase	PREDICTED: peroxisomal sarcosine oxidase-like [Ciona intestinalis]	peroxisomal sarcosine oxidase [Mus musculus]	No hits found	LOC558601 protein [Danio rerio]	16.184	22.5582	9.80988	0.43487	-1.20134	0.223935	1
Bot_c10312	DNA-directed RNA polymerase III subunit RPC4	PREDICTED: DNA-directed RNA polymerase III subunit RPC4 [Ciona intestinalis]	Polymerase (RNA) III (DNA directed) polypeptide D [Mus musculus]	CG5147 [Drosophila melanogaster]	Zgc:56407 [Danio rerio]	35.2046	39.9751	30.4341	0.761327	-0.393413	0.693841	1
Bot_c10313	Unclassifiable EST	No hits found	No hits found	No hits found	No hits found	14.6967	19.9196	9.47375	0.4756	-1.07218	0.350172	1
Bot_c10314	Heat shock 70 kDa protein 6	heat shock protein 70 [Ciona intestinalis]	68 kDa heat shock protein partial [Mus musculus]	heat shock protein 68 [Drosophila melanogaster]	Zgc:174006 protein [Danio rerio]	2.16661	0	4.33321	Inf	Inf	0.381702	1
Bot_c10315	Unclassifiable EST	PREDICTED: uncharacterized protein LOC100178184 partial [Ciona intestinalis]	No hits found	No hits found	No hits found	64.2881	64.1447	64.4315	1.00447	0.00643537	0.952044	1
Bot_c10316	Unclassifiable EST	No hits found	No hits found	No hits found	No hits found	166.188	155.616	176.76	1.13588	0.183807	0.773976	1
Bot_c10318	Unclassifiable EST	PREDICTED: uncharacterized protein LOC100186669 [Ciona intestinalis]	No hits found	No hits found	No hits found	22.4219	10.2789	34.5648	3.36268	1.74961	0.136402	1
Bot_c10320	Titin	connectin [Ciona intestinalis]	titin isoform N2-B [Mus musculus]	sallimus isoform Y [Drosophila melanogaster]	titin a [Danio rerio]	93.2634	57.8693	128.658	2.22324	1.15266	0.321599	1
Bot_c10321	Angiopoietin-2	PREDICTED: tenascin-R-like [Ciona intestinalis]	angiopoietin-2 [Mus musculus]	CG8642 [Drosophila melanogaster]	angiopoietin 2-like protein [Danio rerio]	12.2463	3.26095	21.2317	6.51091	2.70286	0.0752956	1
Bot_c10323	Unclassifiable EST	No hits found	No hits found	No hits found	No hits found	2.22957	3.65279	0.806354	0.22075	-2.17952	0.530836	1
Bot_c10324	Low-density lipoprotein receptor-related protein 2	PREDICTED: low-density lipoprotein receptor-related protein 2-like partial [Ciona intestinalis]	low-density lipoprotein receptor-related protein 2 precursor [Mus musculus]	megalin isoform A [Drosophila melanogaster]	low-density lipoprotein receptor-related protein 2 precursor [Danio rerio]	9.46946	3.25151	15.6874	4.82466	2.27043	0.281215	1
Bot_c10325	Unclassifiable EST	PREDICTED: WD repeat-containing protein 49-like partial [Ciona intestinalis]	No hits found	No hits found	No hits found	37.5333	25.3167	49.75	1.96511	0.974609	0.544732	1
Bot_c10326	Vam6/Vps39-like protein	PREDICTED: vacuolar protein sorting 39-like [Ciona intestinalis]	unnamed protein product [Mus musculus]	CG7146 [Drosophila melanogaster]	vam6/Vps39-like protein [Danio rerio]	47.7539	50.0234	45.4845	0.909264	-0.137229	0.871298	1
Bot_c10327	Unclassifiable EST	No hits found	No hits found	No hits found	No hits found	79.5474	64.7674	94.3275	1.4564	0.542409	0.621816	1
Bot_c10328	Unclassifiable EST	No hits found	No hits found	No hits found	No hits found	52.3369	61.5378	43.136	0.700967	-0.512582	0.515283	1
Bot_c10330	Pleckstrin homology-like domain family B member 2	PREDICTED: pleckstrin homology-like domain family B member 2-like [Ciona intestinalis]	unnamed protein product [Mus musculus]	No hits found	No hits found	23.4087	25.0828	21.7347	0.866519	-0.206696	0.807994	1
Bot_c10331	Kinesin-like protein KIFC3	PREDICTED: uncharacterized protein LOC100187504 [Ciona intestinalis]	kinesin heavy chain isoform 5C [Mus musculus]	GM14862p [Drosophila melanogaster]	kinesin heavy chain isoform 5C [Danio rerio]	9.36804	9.93457	8.80151	0.885948	-0.174706	0.787819	1
Bot_c10332	Unclassifiable EST	PREDICTED: iron transport multicopper oxidase FET3-like [Ciona intestinalis]	No hits found	No hits found	No hits found	28.3365	33.6618	23.0113	0.683603	-0.54877	0.531477	1
Bot_c10333	Unclassifiable EST	No hits found	No hits found	No hits found	No hits found	12.1715	8.85705	15.4859	1.74842	0.806056	0.710704	1
Bot_c10334	Unclassifiable EST	No hits found	No hits found	No hits found	No hits found	12.4743	11.2428	13.7058	1.21908	0.285794	0.839697	1
Bot_c10335	Unclassifiable EST	No hits found	No hits found	No hits found	No hits found	13.9128	12.2034	15.6222	1.28015	0.356315	0.964873	1
Bot_c10337	Caspase-2	PREDICTED: caspase-2-like [Ciona intestinalis]	unnamed protein product [Mus musculus]	caspase 6-like protein BG2 [Drosophila melanogaster]	caspase-2 [Danio rerio]	65.9199	43.7636	88.0762	2.01255	1.00902	0.132467	1
Bot_c10341	Unclassifiable EST	No hits found	No hits found	No hits found	No hits found	13.6552	27.3105	0	0	#NAME?	0.00402384	1
Bot_c10343	Unclassifiable EST	fibroblast growth factor with large molecular mass precursor [Ciona intestinalis]	No hits found	No hits found	No hits found	37.081	34.9605	39.2014	1.12131	0.165181	0.883925	1
Bot_c10344	Mucin-4	PREDICTED: uncharacterized protein LOC100183467 [Ciona intestinalis]	mucin Muc4 partial [Mus musculus]	No hits found	No hits found	72.8714	53.1297	92.6131	1.74315	0.801699	0.646659	1
Bot_c10347	Unclassifiable EST	No hits found	No hits found	No hits found	No hits found	4.69098	7.93756	1.4444	0.181971	-2.45822	0.214572	1
Bot_c10348	Plectin	PREDICTED: plectin [Ciona intestinalis]	No hits found	No hits found	No hits found	81.5625	41.4193	121.706	2.93838	1.55502	0.212833	1
Bot_c10349	Unclassifiable EST	PREDICTED: uncharacterized protein LOC100183735 [Ciona intestinalis]	No hits found	No hits found	No hits found	44.1243	44.2407	44.0078	0.994735	-0.00761645	0.730278	1
Bot_c1035	Calcium uptake protein 1, mitochondrial	PREDICTED: calcium uptake protein 1 mitochondrial isoform 2 [Ciona intestinalis]	calcium binding atopy-related autoantigen 1 isoform CRA_c [Mus musculus]	CG4495 isoform B [Drosophila melanogaster]	mitochondrial calcium uptake 1 [Danio rerio]	468.152	464.345	471.959	1.0164	0.0234634	0.773536	1
Bot_c10350	Unclassifiable EST	No hits found	No hits found	No hits found	No hits found	40.2096	30.2649	50.1543	1.65717	0.728726	0.483379	1
Bot_c10352	Unclassifiable EST	No hits found	No hits found	No hits found	No hits found	7.68265	9.7892	5.57609	0.569617	-0.811937	0.607751	1
Bot_c10353	Unclassifiable EST	No hits found	No hits found	No hits found	No hits found	2.51888	2.787	2.25076	0.807591	-0.308304	0.787004	1
Bot_c10356	Unclassifiable EST	No hits found	No hits found	No hits found	No hits found	0.923966	1.3777	0.470232	0.341317	-1.55082	0.961257	1
Bot_c10357	Phospholipase D3	No hits found	unnamed protein product [Mus musculus]	CG9248 isoform B [Drosophila melanogaster]	PREDICTED: phospholipase D3 [Danio rerio]	696.834	791.789	601.879	0.760151	-0.395642	0.632296	1
Bot_c10359	Sushi, von Willebrand factor type A, EGF and pentraxin	PREDICTED: uncharacterized protein LOC100185624 [Ciona intestinalis]	mCG12393 [Mus musculus]	furrowed isoform B [Drosophila melanogaster]	PREDICTED: CUB and sushi domain-containing protein 3 [Danio rerio]	432.637	316.623	548.65	1.73282	0.793123	0.490158	1
Bot_c10361	Laminin subunit alpha-2	PREDICTED: laminin subunit alpha-2 [Ciona intestinalis]	Lama2 protein [Mus musculus]	wing blister isoform C [Drosophila melanogaster]	laminin subunit alpha-1 [Danio rerio]	53.9908	54.3681	53.6135	0.98612	-0.0201645	0.739946	1
Bot_c10362	Unclassifiable EST	No hits found	No hits found	No hits found	No hits found	66.8	64.8367	68.7632	1.06056	0.0848262	0.760335	1
Bot_c10363	Unclassifiable EST	No hits found	No hits found	No hits found	No hits found	30.5837	34.2936	26.8738	0.783638	-0.351741	0.571964	1
Bot_c10364	Unclassifiable EST	No hits found	No hits found	No hits found	No hits found	27.8529	26.9155	28.7904	1.06966	0.0971475	0.933138	1
Bot_c10365	Unclassifiable EST	No hits found	No hits found	No hits found	No hits found	38.0393	24.7827	51.296	2.06984	1.04952	0.229041	1
Bot_c10366	Unclassifiable EST	No hits found	No hits found	No hits found	No hits found	24.7114	26.5805	22.8423	0.859361	-0.218664	0.913231	1
Bot_c10367	Breakpoint cluster region protein	PREDICTED: breakpoint cluster region protein isoform 1 [Ciona intestinalis]	Bcr protein [Mus musculus]	RhoGAP1A isoform C [Drosophila melanogaster]	uncharacterized protein LOC560226 [Danio rerio]	43.3206	34.338	52.3032	1.52319	0.607091	0.812879	1
Bot_c10368	Eukaryotic translation initiation factor 5B	PREDICTED: uncharacterized protein LOC100186371 [Ciona intestinalis]	No hits found	No hits found	No hits found	252.574	199.936	305.213	1.52656	0.61028	0.362367	1
Bot_c10369	Synaptotagmin-like protein 1	PREDICTED: synaptotagmin-like protein 4-like [Ciona intestinalis]	mFLJ00227 protein [Mus musculus]	IP13955p [Drosophila melanogaster]	LOC565707 protein [Danio rerio]	36.6923	36.1643	37.2204	1.0292	0.0415258	0.785317	1
Bot_c10370	Unclassifiable EST	No hits found	No hits found	No hits found	No hits found	12.9084	9.72599	16.0907	1.6544	0.726311	0.544619	1
Bot_c10371	Unclassifiable EST	No hits found	No hits found	No hits found	No hits found	2.02963	1.8422	2.21705	1.20348	0.267212	0.867269	1
Bot_c10372	Neurobeachin	PREDICTED: neurobeachin [Ciona intestinalis]	mCG11376 isoform CRA_b [Mus musculus]	AKAP550 [Drosophila melanogaster]	neurobeachin a [Danio rerio]	59.1804	51.4106	66.9502	1.30226	0.381023	0.995446	1
Bot_c10373	Unclassifiable EST	No hits found	No hits found	No hits found	No hits found	27.46	19.3793	35.5407	1.83395	0.874953	0.676656	1
Bot_c10375	Insulinoma-associated protein 1	PREDICTED: uncharacterized protein LOC100178955 [Ciona intestinalis]	insulinoma-associated protein 1 [Mus musculus]	nervous fingers 2 isoform A [Drosophila melanogaster]	insulinoma-associated 1a [Danio rerio]	33.3069	41.1852	25.4287	0.617423	-0.695669	0.697745	1
Bot_c10376	Dual specificity mitogen-activated protein kinase kinase 5	PREDICTED: dual specificity mitogen-activated protein kinase kinase 5 [Ciona intestinalis]	Mitogen-activated protein kinase kinase 5 [Mus musculus]	No hits found	No hits found	24.9241	26.2993	23.5489	0.895421	-0.159362	0.751871	1
Bot_c10377	Forkhead box protein L2	FoxL protein [Ciona intestinalis]	pituitary forkhead factor [Mus musculus]	fork head domain DNA binding protein [Drosophila melanogaster]	forkhead box protein L2 [Danio rerio]	17.1848	16.33	18.0395	1.10469	0.14364	0.811524	1
Bot_c10378	Unclassifiable EST	No hits found	No hits found	No hits found	No hits found	96.4119	88.8201	104.004	1.17095	0.227676	0.91787	1
Bot_c10379	INO80 complex subunit C	No hits found	INO80 complex subunit C [Mus musculus]	CG12659 isoform B [Drosophila melanogaster]	INO80 complex subunit C-like [Danio rerio]	14.8772	24.514	5.24046	0.213774	-2.22584	0.186893	1
Bot_c1038	Tubulin gamma-1 chain	PREDICTED: tubulin gamma-1 chain [Ciona intestinalis]	mCG20203 isoform CRA_b [Mus musculus]	gamma-Tubulin at 23C [Drosophila melanogaster]	tubulin gamma-1 chain [Danio rerio]	534.536	659.921	409.152	0.620002	-0.689656	0.541752	1
Bot_c10380	Zinc finger matrin-type protein 3	No hits found	No hits found	No hits found	No hits found	50.7761	47.9063	53.646	1.11981	0.163254	0.97827	1
Bot_c10381	Phosphatidylinositol-4-phosphate 3-kinase C2 domain-containing	PREDICTED: phosphatidylinositol 4-phosphate 3-kinase C2 domain-containing subunit alpha-like [Ciona intestinalis]	phosphoinositide-3-kinase class 2 beta polypeptide [Mus musculus]	phosphotidylinositol 3 kinase 68D isoform A [Drosophila melanogaster]	PREDICTED: phosphatidylinositol-4-phosphate 3-kinase C2 domain-containing subunit beta [Danio rerio]	104.892	87.0379	122.747	1.41027	0.495969	0.789203	1
Bot_c10383	Unclassifiable EST	No hits found	No hits found	No hits found	No hits found	3.23759	3.58637	2.88881	0.805496	-0.312051	0.816899	1
Bot_c10384	Krev interaction trapped protein 1	PREDICTED: krev interaction trapped protein 1-like [Ciona intestinalis]	Krit1 protein partial [Mus musculus]	No hits found	RecName: Full=Krev interaction trapped protein 1; Short=Krev interaction trapped 1; AltName: Full=Cerebral cavernous malformations 1 protein homolog; AltName: Full=Santa	47.3444	37.1471	57.5417	1.54902	0.63136	0.429326	1
Bot_c10385	Unclassifiable EST	No hits found	No hits found	No hits found	No hits found	8.67818	8.35452	9.00183	1.07748	0.107661	0.642466	1
Bot_c10386	Unclassifiable EST	No hits found	No hits found	No hits found	No hits found	140.621	159.372	121.871	0.764692	-0.387049	0.956297	1
Bot_c10387	Protein MICAL-3	PREDICTED: protein-methionine sulfoxide oxidase MICAL3 partial [Ciona intestinalis]	protein-methionine sulfoxide oxidase MICAL3 isoform 2 [Mus musculus]	MICAL-like [Drosophila melanogaster]	RecName: Full=Protein-methionine sulfoxide oxidase mical3a; AltName: Full=Molecule interacting with CasL protein 3A; Short=MICAL-3A	65.1284	48.6237	81.6331	1.67887	0.747494	0.863324	1
Bot_c10388	Unclassifiable EST	No hits found	No hits found	No hits found	No hits found	21.7096	16.9494	26.4698	1.5617	0.643115	0.66163	1
Bot_c10389	Unclassifiable EST	No hits found	No hits found	No hits found	No hits found	8.55639	14.7279	2.38487	0.161929	-2.62657	0.295023	1
Bot_c10390	Unclassifiable EST	No hits found	No hits found	No hits found	No hits found	28.8383	38.1268	19.5497	0.512754	-0.963662	0.501073	1
Bot_c10391	Chromodomain-helicase-DNA-binding protein 6	PREDICTED: uncharacterized protein LOC100185023 [Ciona intestinalis]	chromodomain-helicase-DNA-binding protein 7 [Mus musculus]	kismet isoform A [Drosophila melanogaster]	chromodomain-helicase-DNA-binding protein 8 [Danio rerio]	98.1429	98.1605	98.1252	0.99964	-0.00051888	0.867364	1
Bot_c10393	Beta-parvin	PREDICTED: beta-parvin [Ciona intestinalis]	unnamed protein product [Mus musculus]	parvin [Drosophila melanogaster]	beta-parvin [Danio rerio]	592.16	691.457	492.864	0.712791	-0.488449	0.538317	1
Bot_c10395	Unclassifiable EST	PREDICTED: uncharacterized protein LOC100180193 [Ciona intestinalis]	No hits found	No hits found	No hits found	2.26216	4.05408	0.470232	0.11599	-3.10793	0.498101	1
Bot_c10396	Periodic tryptophan protein 2 homolog	PREDICTED: periodic tryptophan protein 2 homolog [Ciona intestinalis]	WD-repeat protein p103 [Mus musculus]	CG12325 [Drosophila melanogaster]	periodic tryptophan protein 2 homolog [Danio rerio]	75.3472	79.1098	71.5846	0.904877	-0.144207	0.615798	1
Bot_c10397	Unclassifiable EST	No hits found	No hits found	No hits found	No hits found	5.39954	4.68606	6.11302	1.30451	0.383511	0.590067	1
Bot_c10398	Unclassifiable EST	No hits found	No hits found	No hits found	No hits found	11.9017	7.14127	16.6621	2.33321	1.22231	0.590989	1
Bot_c10399	Unclassifiable EST	No hits found	No hits found	No hits found	No hits found	17.6621	25.3135	10.0107	0.395469	-1.33836	0.440087	1
Bot_c1040	Tyrosine-protein phosphatase non-receptor type 6	PREDICTED: tyrosine-protein phosphatase non-receptor type 11-like [Ciona intestinalis]	tyrosine-protein phosphatase non-receptor type 11 isoform b [Mus musculus]	corkscrew phosphatase splice variant A [Drosophila melanogaster]	tyrosine-protein phosphatase non-receptor type 11 [Danio rerio]	222.844	204.628	241.059	1.17803	0.236382	0.863008	1
Bot_c10400	Cytochrome P450 2U1	PREDICTED: cytochrome P450 2U1-like [Ciona intestinalis]	unnamed protein product [Mus musculus]	cytochrome P450 Cyp306a1 [Drosophila melanogaster]	PREDICTED: vitamin D 25-hydroxylase [Danio rerio]	89.6262	102.057	77.1959	0.756403	-0.402773	0.761633	1
Bot_c10401	Unclassifiable EST	PREDICTED: uncharacterized protein LOC100182664 [Ciona intestinalis]	No hits found	No hits found	No hits found	81.0385	65.6677	96.4092	1.46814	0.553987	0.448779	1
Bot_c10402	Unclassifiable EST	PREDICTED: uncharacterized protein LOC100175270 [Ciona intestinalis]	No hits found	No hits found	No hits found	1.13251	1.79479	0.470232	0.261998	-1.93237	0.869559	1
Bot_c10404	Unclassifiable EST	No hits found	No hits found	No hits found	No hits found	36.7444	23.2691	50.2197	2.15822	1.10984	0.490258	1
Bot_c10405	Unclassifiable EST	No hits found	No hits found	No hits found	No hits found	109.975	136.138	83.8114	0.615635	-0.699854	0.605836	1
Bot_c10407	Unclassifiable EST	No hits found	No hits found	No hits found	No hits found	98.3773	87.6476	109.107	1.24484	0.315956	0.60296	1
Bot_c10408	Unclassifiable EST	No hits found	No hits found	No hits found	No hits found	20.1344	23.3734	16.8954	0.722848	-0.468236	0.943848	1
Bot_c10409	Unclassifiable EST	No hits found	No hits found	No hits found	No hits found	21.8706	18.0427	25.6986	1.42432	0.510275	0.643904	1
Bot_c10410	Dermatan-sulfate epimerase-like protein	PREDICTED: dermatan-sulfate epimerase-like protein-like [Ciona intestinalis]	unnamed protein product [Mus musculus]	No hits found	dermatan-sulfate epimerase precursor [Danio rerio]	45.555	38.5027	52.6073	1.36633	0.450302	0.99336	1
Bot_c10414	Unclassifiable EST	No hits found	No hits found	No hits found	No hits found	51.2147	59.9704	42.4591	0.708002	-0.498175	0.980644	1
Bot_c10417	Fibrillin-1	gamma-carboxyglutamic acid protein 4 [Ciona intestinalis]	fibrillin 1 isoform CRA_a [Mus musculus]	dumpy isoform J [Drosophila melanogaster]	fibrillin 4 [Danio rerio]	152.928	116.425	189.432	1.62708	0.702281	0.629556	1
Bot_c10418	Unclassifiable EST	No hits found	No hits found	No hits found	No hits found	4.06796	2.82805	5.30787	1.87686	0.908325	0.865941	1
Bot_c10419	Unclassifiable EST	No hits found	No hits found	No hits found	No hits found	49.9708	47.0342	52.9073	1.12487	0.169755	0.835085	1
Bot_c1042	Conserved oligomeric Golgi complex subunit 8	PREDICTED: conserved oligomeric Golgi complex subunit 8-like [Ciona intestinalis]	unnamed protein product [Mus musculus]	CG6488 [Drosophila melanogaster]	conserved oligomeric Golgi complex subunit 8 [Danio rerio]	396.734	396.509	396.959	1.00114	0.00163713	0.863621	1
Bot_c10420	UDP-glucuronic acid/UDP-N-acetylgalactosamine transporter	PREDICTED: UDP-N-acetylglucosamine/UDP-glucose/GDP-mannose transporter [Ciona intestinalis]	unnamed protein product [Mus musculus]	UDP-sugar transporter [Drosophila melanogaster]	solute carrier family 35 (UDP-glucuronic acid/UDP-N-acetylgalactosamine dual transporter) member D1a [Danio rerio]	5.54268	6.44924	4.63611	0.718862	-0.476213	0.899253	1
Bot_c10421	Unclassifiable EST	No hits found	No hits found	No hits found	No hits found	10.4202	15.0628	5.77762	0.383569	-1.38244	0.542069	1
Bot_c10422	Unclassifiable EST	No hits found	No hits found	No hits found	No hits found	15.6028	13.1671	18.0386	1.36998	0.454152	0.888218	1
Bot_c10423	Unclassifiable EST	No hits found	No hits found	No hits found	No hits found	10.389	8.61687	12.161	1.41131	0.497031	0.730772	1
Bot_c10424	Unclassifiable EST	No hits found	No hits found	No hits found	No hits found	0.627526	0.448698	0.806354	1.7971	0.845669	0.976622	1
Bot_c10426	Unclassifiable EST	PREDICTED: uncharacterized protein LOC100177420 [Ciona intestinalis]	No hits found	No hits found	No hits found	32.6233	43.849	21.3976	0.487985	-1.03509	0.228376	1
Bot_c10427	TBC1 domain family member 19	PREDICTED: TBC1 domain family member 19 [Ciona intestinalis]	TBC1 domain family member 19 isoform CRA_c [Mus musculus]	CG7742 [Drosophila melanogaster]	TBC1 domain family member 19 [Danio rerio]	55.1091	59.9642	50.2539	0.838066	-0.254865	0.552282	1
Bot_c10428	Unclassifiable EST	No hits found	No hits found	No hits found	No hits found	108.948	94.7798	123.117	1.29898	0.377377	0.819485	1
Bot_c10429	Unclassifiable EST	PREDICTED: hemocyanin G-type units Oda to Odg-like [Ciona intestinalis]	No hits found	No hits found	No hits found	7.8505	11.2332	4.46781	0.397733	-1.33013	0.485104	1
Bot_c1043	Serine/threonine-protein kinase/endoribonuclease IRE1	PREDICTED: serine/threonine-protein kinase/endoribonuclease IRE1-like [Ciona intestinalis]	endoplasmic reticulum (ER) to nucleus signalling 1 isoform CRA_c [Mus musculus]	Inositol-requiring enzyme-1 [Drosophila melanogaster]	calcium/calmodulin-dependent protein kinase 1Db isoform short [Danio rerio]	666.828	753.596	580.061	0.769724	-0.377586	0.599973	1
Bot_c10433	Baculoviral IAP repeat-containing protein 4	zinc finger protein [Ciona intestinalis]	MIHA [Mus musculus]	mitochondrial E3 ubiquitin protein ligase 1 homologue [Drosophila melanogaster]	baculoviral IAP repeat-containing 2 [Danio rerio]	7.11323	5.86147	8.36498	1.42711	0.513101	0.960619	1
Bot_c10434	Probable ATP-dependent RNA helicase DDX46	PREDICTED: probable ATP-dependent RNA helicase DDX46-like [Ciona intestinalis]	mKIAA0801 protein [Mus musculus]	unknown [Drosophila melanogaster]	Ddx46 protein [Danio rerio]	59.1336	71.0363	47.2308	0.664882	-0.58883	0.488124	1
Bot_c10435	Kelch-like protein 28	PREDICTED: kelch-like protein diablo-like [Ciona intestinalis]	BTB (POZ) domain containing 5 isoform CRA_b [Mus musculus]	Diablo [Drosophila melanogaster]	PREDICTED: kelch-like protein 28-like [Danio rerio]	1.4107	0	2.82139	Inf	Inf	0.246189	1
Bot_c10437	Unclassifiable EST	No hits found	No hits found	No hits found	No hits found	5.43156	3.2041	7.65903	2.39039	1.25724	0.593975	1
Bot_c10438	Unclassifiable EST	No hits found	No hits found	No hits found	No hits found	66.5755	87.4355	45.7156	0.522849	-0.935534	0.683402	1
Bot_c10439	Unclassifiable EST	No hits found	No hits found	No hits found	No hits found	5.02682	3.63699	6.41664	1.76427	0.819072	0.806064	1
Bot_c1044	Unclassifiable EST	No hits found	No hits found	No hits found	No hits found	166.992	154.298	179.686	1.16454	0.219762	0.691337	1
Bot_c10440	Leucine-rich repeat-containing protein 6	PREDICTED: protein TILB homolog [Ciona intestinalis]	unnamed protein product [Mus musculus]	touch insensitive larva B [Drosophila melanogaster]	RecName: Full=Protein TILB homolog; AltName: Full=Leucine-rich repeat-containing 6-like protein; AltName: Full=Leucine-rich repeat-containing protein 6; AltName: Full=Seahorse	5.18866	5.10315	5.27416	1.03351	0.0475551	1	1
Bot_c10442	Unclassifiable EST	No hits found	No hits found	No hits found	No hits found	16.847	9.20464	24.4894	2.66055	1.41172	0.363148	1
Bot_c10443	Iduronate 2-sulfatase	PREDICTED: iduronate 2-sulfatase-like [Ciona intestinalis]	unnamed protein product [Mus musculus]	IP11730p [Drosophila melanogaster]	iduronate 2-sulfatase [Danio rerio]	48.2296	46.3389	50.1203	1.0816	0.113171	0.643772	1
Bot_c10444	Phosphatidylinositol 4-kinase alpha	PREDICTED: LOW QUALITY PROTEIN: phosphatidylinositol 4-kinase alpha-like [Ciona intestinalis]	Phosphatidylinositol 4-kinase catalytic alpha polypeptide [Mus musculus]	SD12145p [Drosophila melanogaster]	phosphatidylinositol 4-kinase alpha [Danio rerio]	11.6237	9.30575	13.9416	1.49817	0.583198	0.848014	1
Bot_c10445	Folylpolyglutamate synthase, mitochondrial	PREDICTED: folylpolyglutamate synthase mitochondrial-like [Ciona intestinalis]	folylpolyglutamate synthetase [Mus musculus]	No hits found	folylpolyglutamate synthase mitochondrial [Danio rerio]	60.2919	57.1616	63.4221	1.10952	0.149941	0.947194	1
Bot_c10446	Unclassifiable EST	No hits found	No hits found	No hits found	No hits found	8.87644	8.21243	9.54045	1.16171	0.216248	0.758549	1
Bot_c10447	Transcription factor GATA-5	No hits found	No hits found	GATA factor e [Drosophila melanogaster]	No hits found	97.6379	94.8678	100.408	1.0584	0.081883	0.980374	1
Bot_c10449	Diacylglycerol kinase iota	PREDICTED: diacylglycerol kinase iota-like [Ciona intestinalis]	diacylglycerol kinase iota [Mus musculus]	retinal degeneration A isoform D [Drosophila melanogaster]	PREDICTED: diacylglycerol kinase zeta-like [Danio rerio]	166.871	144.284	189.459	1.3131	0.392972	0.471665	1
Bot_c10450	Niemann-Pick C1 protein	PREDICTED: niemann-Pick C1 protein [Ciona intestinalis]	unnamed protein product [Mus musculus]	RE56428p [Drosophila melanogaster]	Niemann-Pick C1 protein precursor [Danio rerio]	77.6431	76.3734	78.9129	1.03325	0.0471898	0.76089	1
Bot_c10451	Cytoplasmic FMR1-interacting protein 2	PREDICTED: cytoplasmic FMR1-interacting protein 1 homolog [Ciona intestinalis]	cytoplasmic FMR1 interacting protein 2 [Mus musculus]	LD47929p [Drosophila melanogaster]	Cyfip1 protein [Danio rerio]	23.1475	20.5295	25.7655	1.25505	0.327742	1	1
Bot_c10452	TBC1 domain family member 10B	PREDICTED: TBC1 domain family member 10B [Ciona intestinalis]	TBC1 domain family member 10b [Mus musculus]	whacked isoform A [Drosophila melanogaster]	PREDICTED: TBC1 domain family member 10A [Danio rerio]	23.1667	21.4079	24.9254	1.16431	0.219473	0.96884	1
Bot_c10453	Ankyrin repeat domain-containing protein 33B	No hits found	ankyrin repeat domain-containing protein 33B isoform 3 [Mus musculus]	No hits found	PREDICTED: ankyrin repeat domain-containing protein 33B-like [Danio rerio]	14.9012	14.6869	15.1156	1.02919	0.0415041	0.966193	1
Bot_c10455	Zinc finger homeobox protein 3	No hits found	zinc finger homeobox protein 4 [Mus musculus]	Zn finger homeodomain 2 isoform A [Drosophila melanogaster]	PREDICTED: zinc finger homeobox protein 4-like [Danio rerio]	70.7935	39.4317	102.155	2.59069	1.37333	0.288374	1
Bot_c10456	Major facilitator superfamily domain-containing protein 6-like	PREDICTED: major facilitator superfamily domain-containing protein 6-like protein A-like [Ciona intestinalis]	major facilitator superfamily domain-containing protein 6-like [Mus musculus]	No hits found	major facilitator superfamily domain-containing protein 6-like [Danio rerio]	168.32	138.379	198.261	1.43274	0.518775	0.661475	1
Bot_c10457	Versican core protein	PREDICTED: hepatic lectin-like [Ciona intestinalis]	mCG116562 isoform CRA_b [Mus musculus]	No hits found	uncharacterized protein LOC100170830 precursor [Danio rerio]	6.98264	8.18718	5.7781	0.70575	-0.502771	0.57024	1
Bot_c10458	Unclassifiable EST	No hits found	No hits found	No hits found	No hits found	3.40474	2.54367	4.2658	1.67702	0.745903	0.672522	1
Bot_c10459	Unclassifiable EST	No hits found	No hits found	No hits found	No hits found	55.5804	43.372	67.7888	1.56296	0.644284	0.556384	1
Bot_c1046	Unclassifiable EST	No hits found	No hits found	No hits found	No hits found	34.4908	22.7604	46.2212	2.03077	1.02203	0.293369	1
Bot_c10460	PHD and RING finger domain-containing protein 1	PREDICTED: uncharacterized protein LOC100186145 [Ciona intestinalis]	unnamed protein product [Mus musculus]	MIP13377p [Drosophila melanogaster]	No hits found	55.11	58.7571	51.4629	0.875858	-0.191231	0.909482	1
Bot_c10461	Protein ELYS	PREDICTED: protein ELYS-like [Ciona intestinalis]	protein ELYS [Mus musculus]	No hits found	PREDICTED: protein ELYS [Danio rerio]	21.204	13.284	29.1241	2.19242	1.13253	0.583498	1
Bot_c10464	Unclassifiable EST	No hits found	No hits found	No hits found	No hits found	44.7789	29.8985	59.6593	1.9954	0.996676	0.543131	1
Bot_c10465	Unclassifiable EST	No hits found	No hits found	No hits found	No hits found	18.5828	19.1266	18.0391	0.943142	-0.0844531	0.858623	1
Bot_c10467	Unclassifiable EST	No hits found	No hits found	No hits found	No hits found	3.56507	2.79645	4.3337	1.54972	0.632005	0.860522	1
Bot_c10468	Unclassifiable EST	PREDICTED: uncharacterized protein LOC100185464 [Ciona intestinalis]	No hits found	No hits found	No hits found	14.8371	11.1322	18.542	1.66562	0.736058	0.970168	1
Bot_c10469	Non-lysosomal glucosylceramidase	PREDICTED: non-lysosomal glucosylceramidase [Ciona intestinalis]	mKIAA1605 protein [Mus musculus]	RE08574p [Drosophila melanogaster]	PREDICTED: non-lysosomal glucosylceramidase [Danio rerio]	25.0888	18.1976	31.9801	1.75739	0.813431	0.618971	1
Bot_c10471	Unclassifiable EST	No hits found	No hits found	No hits found	No hits found	12.4053	17.6224	7.18831	0.407908	-1.29368	0.249394	1
Bot_c10474	Nucleolar and coiled-body phosphoprotein 1	No hits found	nucleolar and coiled-body phosphoprotein 1 isoform CRA_a [Mus musculus]	Nopp140 isoform B [Drosophila melanogaster]	nucleolar and coiled-body phosphoprotein 1 [Danio rerio]	613.092	635.632	590.552	0.929077	-0.106129	0.89668	1
Bot_c10476	Protein amnionless	PREDICTED: uncharacterized protein LOC100178913 [Ciona intestinalis]	protein amnionless precursor [Mus musculus]	No hits found	Im:7155895 protein [Danio rerio]	11.0347	10.3454	11.724	1.13326	0.180483	0.748512	1
Bot_c10478	Unclassifiable EST	No hits found	No hits found	No hits found	No hits found	4.08124	0	8.16249	Inf	Inf	0.161844	1
Bot_c10480	Unclassifiable EST	No hits found	No hits found	No hits found	No hits found	7.63135	4.98309	10.2796	2.0629	1.04468	0.851837	1
Bot_c10481	Unclassifiable EST	No hits found	No hits found	No hits found	No hits found	2.12231	0.717275	3.52735	4.9177	2.29798	0.496412	1
Bot_c10483	Hemicentin-1	No hits found	No hits found	No hits found	No hits found	4.675	0.717275	8.63272	12.0354	3.58922	0.243981	1
Bot_c10484	DNA mismatch repair protein Mlh1	PREDICTED: DNA mismatch repair protein Mlh1-like [Ciona intestinalis]	mutL homolog 1 (E. coli) isoform CRA_a [Mus musculus]	mutL homolog [Drosophila melanogaster]	DNA mismatch repair protein Mlh1 [Danio rerio]	25.6916	25.8854	25.4978	0.985024	-0.0217686	0.78592	1
Bot_c10485	Dynein heavy chain 17, axonemal	PREDICTED: dynein beta chain ciliary-like [Ciona intestinalis]	dynein axonemal heavy chain 9 [Mus musculus]	dynein heavy chain at 93AB isoform C [Drosophila melanogaster]	PREDICTED: dynein heavy chain 10 axonemal [Danio rerio]	52.644	36.7617	68.5263	1.86407	0.898454	0.880841	1
Bot_c10486	Unclassifiable EST	No hits found	No hits found	No hits found	No hits found	0.870544	0.464501	1.27659	2.7483	1.45854	0.809315	1
Bot_c10487	Unclassifiable EST	No hits found	No hits found	No hits found	No hits found	5.21498	4.68606	5.74391	1.22575	0.293659	1	1
Bot_c10488	Acrosin	PREDICTED: uncharacterized protein LOC100175526 [Ciona intestinalis]	plasminogen isoform CRA_j [Mus musculus]	CG1299 isoform B [Drosophila melanogaster]	plasminogen precursor [Danio rerio]	45.8851	84.6813	7.08888	0.0837125	-3.57841	0.292851	1
Bot_c10489	Unclassifiable EST	No hits found	No hits found	No hits found	No hits found	55.0351	61.9709	48.0992	0.776159	-0.365576	0.930561	1
Bot_c10491	Dynein heavy chain 17, axonemal	PREDICTED: dynein beta chain ciliary-like [Ciona intestinalis]	dynein heavy chain 17 axonemal [Mus musculus]	dynein heavy chain at 93AB isoform B [Drosophila melanogaster]	PREDICTED: dynein heavy chain 10 axonemal [Danio rerio]	20.9618	13.8401	28.0834	2.02913	1.02086	0.440872	1
Bot_c10492	NAD-dependent deacetylase sirtuin-1	PREDICTED: NAD-dependent histone deacetylase Sir2-like [Ciona intestinalis]	Sirt1 protein [Mus musculus]	LD07439p [Drosophila melanogaster]	PREDICTED: NAD-dependent deacetylase sirtuin-1 [Danio rerio]	25.2983	29.2317	21.3649	0.730881	-0.452291	0.710049	1
Bot_c10494	Vacuolar protein sorting-associated protein 53 homolog	PREDICTED: vacuolar protein sorting-associated protein 53 homolog isoform 1 [Ciona intestinalis]	unnamed protein product [Mus musculus]	CG3338 [Drosophila melanogaster]	vacuolar protein sorting 53 homolog [Danio rerio]	38.5094	32.9445	44.0742	1.33783	0.419899	0.646624	1
Bot_c10495	CDP-diacylglycerol--glycerol-3-phosphate 3-phosphatidyltransferase,	PREDICTED: CDP-diacylglycerol--glycerol-3-phosphate 3-phosphatidyltransferase mitochondrial-like [Ciona intestinalis]	silencer-associated factor [Mus musculus]	CG7718 [Drosophila melanogaster]	No hits found	18.8475	21.1678	16.5272	0.780771	-0.357028	0.921259	1
Bot_c10496	Y+L amino acid transporter 1	PREDICTED: cystine/glutamate transporter-like [Ciona intestinalis]	solute carrier family 7 (cationic amino acid transporter y+ system) member 9 isoform CRA_b [Mus musculus]	RH65810p [Drosophila melanogaster]	PREDICTED: large neutral amino acids transporter small subunit 2 [Danio rerio]	56.8529	74.4334	39.2725	0.527619	-0.922431	0.277399	1
Bot_c10497	Mitochondrial import inner membrane translocase subunit Tim10	PREDICTED: sorting nexin-27-like [Ciona intestinalis]	mitochondrial import inner membrane translocase subunit Tim10 [Mus musculus]	translocase of inner membrane 10 isoform A [Drosophila melanogaster]	mitochondrial import inner membrane translocase subunit Tim10 [Danio rerio]	295.311	306.373	284.248	0.927787	-0.108134	0.884312	1
Bot_c105	IgGFc-binding protein	PREDICTED: IgGFc-binding protein [Ciona intestinalis]	Fc fragment of IgG binding protein precursor [Mus musculus]	hemolectin isoform A [Drosophila melanogaster]	PREDICTED: hypothetical protein LOC100147904 [Danio rerio]	345.777	320.254	371.3	1.15939	0.213371	0.869501	1
Bot_c1050	Unclassifiable EST	PREDICTED: protein rolling stone-like [Ciona intestinalis]	No hits found	CG9555 [Drosophila melanogaster]	No hits found	289.968	301.385	278.552	0.924241	-0.113659	0.989518	1
Bot_c10502	Unclassifiable EST	PREDICTED: uncharacterized protein LOC100176140 [Ciona intestinalis]	No hits found	No hits found	No hits found	44.5505	37.7727	51.3283	1.35887	0.442409	0.718799	1
Bot_c10503	Unclassifiable EST	No hits found	No hits found	No hits found	No hits found	3.84654	1.64628	6.04681	3.67302	1.87697	0.32614	1
Bot_c10505	Unclassifiable EST	TPA: zinc finger protein [Ciona intestinalis]	No hits found	No hits found	No hits found	4.94456	7.67206	2.21705	0.288977	-1.79097	0.573179	1
Bot_c10506	Unclassifiable EST	No hits found	No hits found	No hits found	No hits found	104.063	83.8023	124.324	1.48354	0.569047	0.759672	1
Bot_c10507	Unclassifiable EST	No hits found	No hits found	No hits found	No hits found	14.0665	9.29002	18.843	2.02831	1.02028	0.501923	1
Bot_c10509	Unclassifiable EST	No hits found	No hits found	No hits found	No hits found	6.34417	2.2751	10.4132	4.57706	2.19442	0.563409	1
Bot_c1051	Protein FAM135A	PREDICTED: protein FAM135B-like [Ciona intestinalis]	unnamed protein product [Mus musculus]	CG32333 isoform A [Drosophila melanogaster]	uncharacterized protein LOC566435 [Danio rerio]	480.881	500.236	461.525	0.922613	-0.116202	0.888595	1
Bot_c10511	Unclassifiable EST	No hits found	No hits found	No hits found	No hits found	38.645	38.4237	38.8663	1.01152	0.0165243	0.915317	1
Bot_c10513	Unclassifiable EST	No hits found	No hits found	No hits found	No hits found	72.919	57.6196	88.2183	1.53105	0.614517	0.713662	1
Bot_c10514	Aquaporin-2	PREDICTED: aquaporin-8 [Ciona intestinalis]	major intrinsic protein [Mus musculus]	drip isoform D [Drosophila melanogaster]	aquaporin-4 [Danio rerio]	9.43377	8.11768	10.7499	1.32425	0.405177	0.966614	1
Bot_c10516	Unclassifiable EST	PREDICTED: uncharacterized protein LOC100177751 [Ciona intestinalis]	No hits found	No hits found	No hits found	0.722202	0	1.4444	Inf	Inf	0.745028	1
Bot_c10517	Rab proteins geranylgeranyltransferase component A 1	PREDICTED: rab proteins geranylgeranyltransferase component A 1 [Ciona intestinalis]	choroidermia [Mus musculus]	Rab escort protein [Drosophila melanogaster]	Chm protein [Danio rerio]	26.3253	30.1101	22.5406	0.748606	-0.417721	0.604134	1
Bot_c10519	Ubiquitin-protein ligase E3B	PREDICTED: ubiquitin-protein ligase E3B [Ciona intestinalis]	Ube3b protein partial [Mus musculus]	CG5087 isoform B [Drosophila melanogaster]	ubiquitin-protein ligase E3B [Danio rerio]	66.8399	74.6227	59.0572	0.79141	-0.337503	0.791205	1
Bot_c1052	Taperin	PREDICTED: uncharacterized protein LOC100180160 [Ciona intestinalis]	unnamed protein product [Mus musculus]	No hits found	No hits found	407.925	356.771	459.078	1.28676	0.363742	0.958283	1
Bot_c10520	Neurogenic locus notch homolog protein 3	PREDICTED: uncharacterized protein LOC100181677 [Ciona intestinalis]	neurogenic locus notch homolog protein 3 precursor [Mus musculus]	EG:140G11.1 [Drosophila melanogaster]	neurogenic locus notch homolog protein 3 precursor [Danio rerio]	8.41296	12.3581	4.46781	0.361528	-1.46782	0.401271	1
Bot_c10521	Unclassifiable EST	No hits found	No hits found	No hits found	No hits found	6.58838	4.30686	8.8699	2.05948	1.04228	0.748803	1
Bot_c10522	Unclassifiable EST	No hits found	No hits found	No hits found	No hits found	13.9801	15.3631	12.5971	0.819954	-0.286384	0.817665	1
Bot_c10523	HemK methyltransferase family member 2	PREDICTED: hemK methyltransferase family member 2-like [Ciona intestinalis]	N6-DNA methyltransferase A isoform 1 [Mus musculus]	CG9960 [Drosophila melanogaster]	N(6)-adenine-specific DNA methyltransferase 1 [Danio rerio]	7.85399	4.35427	11.3537	2.60749	1.38266	0.654757	1
Bot_c10524	ATP-dependent RNA helicase DDX1	PREDICTED: ATP-dependent RNA helicase DDX1-like [Ciona intestinalis]	ATP-dependent RNA helicase DDX1 [Mus musculus]	Dead-box-1 [Drosophila melanogaster]	ATP-dependent RNA helicase DDX1 [Danio rerio]	241.492	329.063	153.921	0.467755	-1.09617	0.207691	1
Bot_c10525	Unclassifiable EST	No hits found	No hits found	No hits found	No hits found	24.6184	29.5509	19.686	0.666172	-0.586033	0.496992	1
Bot_c10528	Unclassifiable EST	PREDICTED: ankyrin repeat and death domain-containing protein 1A-like [Ciona intestinalis]	No hits found	No hits found	No hits found	27.1175	26.353	27.8819	1.05802	0.0813626	0.821811	1
Bot_c10529	Unclassifiable EST	No hits found	No hits found	No hits found	No hits found	36.8823	31.8765	41.888	1.31407	0.394043	0.542941	1
Bot_c1053	Peptidyl-prolyl cis-trans isomerase FKBP6	PREDICTED: peptidyl-prolyl cis-trans isomerase FKBP6 [Ciona intestinalis]	peptidyl-prolyl cis-trans isomerase FKBP6 isoform 1 [Mus musculus]	shutdown [Drosophila melanogaster]	Si:dkey-189h5.5 protein [Danio rerio]	133.626	82.6363	184.615	2.23407	1.15968	0.110815	1
Bot_c10530	HMG domain-containing protein 4	transcription factor protein [Ciona intestinalis]	unnamed protein product [Mus musculus]	Chain A Solution Structure Of The Hmg-Box Domain In The Ssrp1 Subunit Of Fact	HMG domain-containing protein 4 [Danio rerio]	95.5689	107.024	84.114	0.785939	-0.347511	0.727517	1
Bot_c10531	Unclassifiable EST	No hits found	No hits found	No hits found	No hits found	33.8868	32.9729	34.8008	1.05544	0.0778415	0.728137	1
Bot_c10532	Unclassifiable EST	No hits found	No hits found	No hits found	No hits found	39.7708	51.7611	27.7805	0.536707	-0.897795	0.336732	1
Bot_c10533	3,2-trans-enoyl-CoA isomerase, mitochondrial	PREDICTED: enoyl-CoA delta isomerase 1 mitochondrial-like [Ciona intestinalis]	enoyl-CoA delta isomerase 1 mitochondrial precursor [Mus musculus]	CG4598 isoform A [Drosophila melanogaster]	Dci protein [Danio rerio]	828.721	375.959	1281.48	3.40857	1.76917	0.319457	1
Bot_c10535	Leucine-rich repeat-containing protein 63	PREDICTED: uncharacterized protein LOC100180427 [Ciona intestinalis]	unnamed protein product [Mus musculus]	scribbled isoform J [Drosophila melanogaster]	leucine-rich repeat-containing protein 1 [Danio rerio]	205.655	236.333	174.977	0.740384	-0.433655	0.665922	1
Bot_c10536	Unclassifiable EST	No hits found	No hits found	No hits found	No hits found	6.9807	0.929002	13.0324	14.0284	3.81028	0.201885	1
Bot_c10537	Unclassifiable EST	No hits found	No hits found	No hits found	No hits found	0.23225	0.464501	0	0	#NAME?	1	1
Bot_c10539	Unclassifiable EST	No hits found	No hits found	No hits found	No hits found	24.6883	19.8502	29.5264	1.48746	0.572852	0.872587	1
Bot_c1054	Putative beta-lactamase-like 1	PREDICTED: putative beta-lactamase-like 1-like [Ciona intestinalis]	lactamase beta-like 1 [Mus musculus]	No hits found	serine beta-lactamase-like protein LACTB mitochondrial [Danio rerio]	254.19	441.296	67.0834	0.152014	-2.71772	0.0764484	1
Bot_c10540	Unclassifiable EST	No hits found	No hits found	No hits found	No hits found	16.2122	22.9848	9.43956	0.410687	-1.28389	0.255537	1
Bot_c10541	Uridine-cytidine kinase-like 1	PREDICTED: uridine-cytidine kinase-like 1-like [Ciona intestinalis]	uridine-cytidine kinase-like 1 [Mus musculus]	lethal (2) k01209 isoform A [Drosophila melanogaster]	PREDICTED: si:dkey-256k13.1 [Danio rerio]	130.878	141.665	120.09	0.847705	-0.238366	0.815341	1
Bot_c10542	Methyltransferase-like protein 4	PREDICTED: methyltransferase-like protein 4-like [Ciona intestinalis]	Mettl4 protein [Mus musculus]	CG14906 [Drosophila melanogaster]	PREDICTED: methyltransferase-like protein 4-like [Danio rerio]	9.59571	10.2221	8.96933	0.877445	-0.18862	0.771139	1
Bot_c10544	Unclassifiable EST	No hits found	No hits found	No hits found	No hits found	45.0382	60.4447	29.6316	0.490227	-1.02848	0.24531	1
Bot_c10545	Brain-specific angiogenesis inhibitor 1	PREDICTED: A disintegrin and metalloproteinase with thrombospondin motifs gon-1-like [Ciona intestinalis]	hemicentin 1 precursor [Mus musculus]	Semaphorin-5c isoform A [Drosophila melanogaster]	hemicentin-1 precursor [Danio rerio]	125.973	105.109	146.836	1.39699	0.482318	0.877248	1
Bot_c10546	Acrosin	PREDICTED: transmembrane protease serine 9-like [Ciona intestinalis]	protease serine 8 (prostasin) isoform CRA_b [Mus musculus]	CG8172 isoform D [Drosophila melanogaster]	PREDICTED: serine protease 27-like [Danio rerio]	184.757	186.706	182.809	0.979129	-0.0304291	0.522828	1
Bot_c10547	Unclassifiable EST	No hits found	No hits found	No hits found	No hits found	56.5612	59.8444	53.2781	0.890277	-0.167674	0.843271	1
Bot_c10548	Protein dopey-1	PREDICTED: protein dopey-1-like [Ciona intestinalis]	unnamed protein product [Mus musculus]	CG15099 isoform A [Drosophila melanogaster]	dopey family member 2 [Danio rerio]	23.2086	11.9853	34.4319	2.87285	1.52248	0.362349	1
Bot_c1055	Solute carrier family 25 member 44	PREDICTED: solute carrier family 25 member 44-like [Ciona intestinalis]	unnamed protein product [Mus musculus]	CG5805 [Drosophila melanogaster]	solute carrier family 25 member 44 b [Danio rerio]	311.598	251.163	372.034	1.48124	0.56681	0.438308	1
Bot_c10551	Unclassifiable EST	No hits found	No hits found	No hits found	No hits found	0.627526	0.448698	0.806354	1.7971	0.845669	0.976622	1
Bot_c10552	Unclassifiable EST	No hits found	No hits found	No hits found	No hits found	1.4444	0	2.88881	Inf	Inf	0.465401	1
Bot_c10556	Kelch-like protein 3	PREDICTED: kelch-like ECH-associated protein 1-like [Ciona intestinalis]	kelch-like protein 3 [Mus musculus]	kelch isoform B [Drosophila melanogaster]	RecName: Full=Kelch-like protein 3	18.9259	5.50444	32.3473	5.87659	2.55498	0.113087	1
Bot_c10558	Sushi, nidogen and EGF-like domain-containing protein 1	PREDICTED: sushi von Willebrand factor type A EGF and pentraxin domain-containing protein 1-like partial [Ciona intestinalis]	lectin-like transmembrane protein [Mus musculus]	No hits found	versican b precursor [Danio rerio]	43.3231	39.9499	46.6963	1.16887	0.225117	0.873637	1
Bot_c10559	Arylsulfatase J	PREDICTED: arylsulfatase B-like [Ciona intestinalis]	No hits found	No hits found	No hits found	20.6744	14.4753	26.8736	1.85652	0.892598	0.334963	1
Bot_c10560	Unclassifiable EST	No hits found	No hits found	No hits found	No hits found	29.0064	30.4671	27.5458	0.904117	-0.145419	0.947864	1
Bot_c10561	Unclassifiable EST	No hits found	No hits found	No hits found	No hits found	3.56671	0.717275	6.41615	8.94518	3.16111	0.274382	1
Bot_c10562	DEP domain-containing protein 5	PREDICTED: DEP domain-containing protein 5 [Ciona intestinalis]	DEP domain-containing protein 5 isoform 1 [Mus musculus]	CG12090 isoform A [Drosophila melanogaster]	No hits found	10.311	7.99126	12.6308	1.58057	0.660449	0.830258	1
Bot_c10563	Unclassifiable EST	No hits found	No hits found	No hits found	No hits found	5.91268	4.1331	7.69225	1.86114	0.896183	1	1
Bot_c10564	Unclassifiable EST	No hits found	No hits found	No hits found	No hits found	11.8444	10.219	13.4699	1.31812	0.39848	0.819121	1
Bot_c10569	Unclassifiable EST	No hits found	No hits found	No hits found	No hits found	1.79164	2.3067	1.27659	0.553425	-0.85354	0.911216	1
Bot_c10570	Unclassifiable EST	No hits found	No hits found	No hits found	No hits found	0.358637	0.717275	0	0	#NAME?	0.985266	1
Bot_c10572	Fibroleukin	PREDICTED: uncharacterized protein LOC100184033 [Ciona intestinalis]	unnamed protein product [Mus musculus]	No hits found	LOC563523 protein [Danio rerio]	8.46243	10.2063	6.71857	0.658277	-0.603233	0.639517	1
Bot_c10573	Unclassifiable EST	No hits found	No hits found	No hits found	No hits found	16.0903	20.6243	11.5562	0.56032	-0.835678	0.325897	1
Bot_c10574	A-kinase anchor protein 13	PREDICTED: rho guanine nucleotide exchange factor 28-like [Ciona intestinalis]	mCG15699 isoform CRA_d [Mus musculus]	GH26723p [Drosophila melanogaster]	PREDICTED: rho guanine nucleotide exchange factor 2 [Danio rerio]	270.773	206.527	335.018	1.62215	0.697905	0.568542	1
Bot_c10575	Unclassifiable EST	No hits found	No hits found	No hits found	No hits found	4.27881	2.2751	6.28253	2.76144	1.46542	0.664804	1
Bot_c10576	Unclassifiable EST	PREDICTED: n N'-diacetylchitobiase-like [Ciona intestinalis]	No hits found	No hits found	No hits found	37.1885	33.9967	40.3803	1.18777	0.248255	0.935916	1
Bot_c10578	Proline-serine-threonine phosphatase-interacting protein 1	No hits found	proline-serine-threonine phosphatase-interacting protein 1 isoform CRA_b [Mus musculus]	No hits found	novel protein similar to vertebrate nebulin (NEB) [Danio rerio]	6.32158	6.73047	5.9127	0.878498	-0.18689	0.975286	1
Bot_c10579	Unclassifiable EST	No hits found	No hits found	No hits found	No hits found	16.086	14.9366	17.2354	1.1539	0.20652	1	1
Bot_c10580	Enteropeptidase	PREDICTED: uncharacterized protein LOC100185187 [Ciona intestinalis]	unnamed protein product [Mus musculus]	CG8170 isoform B [Drosophila melanogaster]	plasminogen activator urokinase a precursor [Danio rerio]	12.2601	13.1323	11.3879	0.867167	-0.205618	0.596535	1
Bot_c10581	Intraflagellar transport protein 81 homolog	PREDICTED: intraflagellar transport protein 81 homolog [Ciona intestinalis]	unnamed protein product [Mus musculus]	No hits found	intraflagellar transport protein 81 homolog [Danio rerio]	10.5548	8.78119	12.3284	1.40395	0.489494	0.963027	1
Bot_c10582	Unclassifiable EST	No hits found	No hits found	No hits found	No hits found	11.8736	6.14585	17.6013	2.86394	1.518	0.156691	1
Bot_c10583	Unclassifiable EST	PREDICTED: IQ motif and SEC7 domain-containing protein 1 [Ciona intestinalis]	No hits found	No hits found	No hits found	52.5878	54.046	51.1297	0.94604	-0.0800275	0.660111	1
Bot_c10584	Unclassifiable EST	No hits found	No hits found	No hits found	No hits found	67.0093	47.5178	86.5008	1.82039	0.864246	0.526408	1
Bot_c10586	Unclassifiable EST	No hits found	No hits found	No hits found	No hits found	29.5254	36.006	23.0448	0.640025	-0.643799	0.985536	1
Bot_c10590	Unclassifiable EST	No hits found	No hits found	No hits found	No hits found	42.0015	45.6723	38.3308	0.839258	-0.252814	0.922234	1
Bot_c10591	Unclassifiable EST	No hits found	No hits found	No hits found	No hits found	70.6807	140.891	0.470232	0.00333756	-8.22699	0.147639	1
Bot_c10592	Unclassifiable EST	No hits found	No hits found	No hits found	No hits found	33.4283	39.8487	27.0079	0.677761	-0.561151	0.423775	1
Bot_c10593	Unclassifiable EST	No hits found	No hits found	No hits found	No hits found	1.8014	2.79645	0.806354	0.28835	-1.79411	0.714216	1
Bot_c10594	Neurobeachin-like protein 1	PREDICTED: ALS2CR17-like [Ciona intestinalis]	unnamed protein product [Mus musculus]	CG43367 isoform E [Drosophila melanogaster]	PREDICTED: neurobeachin-like protein 1-like [Danio rerio]	75.085	66.3567	83.8133	1.26307	0.336937	0.840769	1
Bot_c10595	Unclassifiable EST	No hits found	No hits found	No hits found	No hits found	0.996931	0.717275	1.27659	1.77977	0.831694	0.803393	1
Bot_c10596	Unclassifiable EST	No hits found	No hits found	No hits found	No hits found	231.996	218.23	245.762	1.12616	0.171407	0.641232	1
Bot_c10598	Unclassifiable EST	No hits found	No hits found	No hits found	No hits found	5.64854	6.66097	4.63611	0.696012	-0.522816	0.854247	1
Bot_c10599	SAM domain and HD domain-containing protein 1	PREDICTED: SAM domain and HD domain-containing protein 1 [Ciona intestinalis]	SAM domain and HD domain 1 isoform CRA_b [Mus musculus]	falten [Drosophila melanogaster]	SAM domain and HD domain-containing protein 1 [Danio rerio]	13.5184	12.9617	14.0752	1.08591	0.1189	0.908271	1
Bot_c106	F-box only protein 39	PREDICTED: F-box only protein 39-like [Ciona intestinalis]	mCG120256 [Mus musculus]	No hits found	No hits found	75.7211	46.2348	105.207	2.2755	1.18618	0.930793	1
Bot_c10600	Aggrecan core protein	PREDICTED: C-type mannose receptor 2-like [Ciona intestinalis]	low affinity IgE Fc receptor isoform B [Mus musculus]	No hits found	c-type lectin [Danio rerio]	195.526	134.723	256.33	1.90265	0.928006	0.139443	1
Bot_c10601	IgGFc-binding protein	PREDICTED: zonadhesin-like [Ciona intestinalis]	RecName: Full=Zonadhesin; Flags: Precursor	hemolectin [Drosophila melanogaster]	PREDICTED: hypothetical protein LOC100147904 [Danio rerio]	9.71836	10.8035	8.63321	0.799111	-0.323532	0.704445	1
Bot_c10602	Sterol regulatory element-binding protein cleavage-activating	PREDICTED: sterol regulatory element-binding protein cleavage-activating protein-like partial [Ciona intestinalis]	SREBP cleavage activating protein isoform CRA_b [Mus musculus]	No hits found	PREDICTED: sterol regulatory element-binding protein cleavage-activating protein-like [Danio rerio]	27.4183	27.9614	26.8752	0.961154	-0.0571607	0.913397	1
Bot_c10603	Unclassifiable EST	No hits found	No hits found	No hits found	No hits found	18.8974	5.61506	32.1797	5.73097	2.51878	0.503427	1
Bot_c10604	Neurogenic locus notch homolog protein 1	Notch precursor [Ciona intestinalis]	transmembrane receptor Notch1 B [Mus musculus]	EG:140G11.1 [Drosophila melanogaster]	notch homolog 2 [Danio rerio]	79.5919	73.084	86.0997	1.17809	0.236453	0.813205	1
Bot_c10605	Vacuolar protein sorting-associated protein 13A	PREDICTED: vacuolar protein sorting-associated protein 13C-like partial [Ciona intestinalis]	unnamed protein product [Mus musculus]	vacuolar protein sorting 13 isoform A [Drosophila melanogaster]	Vps13a protein [Danio rerio]	29.4972	12.9048	46.0895	3.57149	1.83653	0.152293	1
Bot_c10606	Unclassifiable EST	No hits found	No hits found	No hits found	No hits found	57.4909	42.9264	72.0554	1.67858	0.747239	0.301751	1
Bot_c10608	Inactive hydroxysteroid dehydrogenase-like protein 1	PREDICTED: very-long-chain 3-oxoacyl-CoA reductase 1-like [Ciona intestinalis]	unnamed protein product [Mus musculus]	CG31809 [Drosophila melanogaster]	Si:ch211-284e13.2 protein [Danio rerio]	62.8583	73.7444	51.9721	0.704761	-0.504794	0.628577	1
Bot_c10609	Unclassifiable EST	No hits found	No hits found	No hits found	No hits found	0.722202	0	1.4444	Inf	Inf	0.745028	1
Bot_c10610	Unclassifiable EST	No hits found	No hits found	No hits found	No hits found	28.1563	28.8682	27.4444	0.950679	-0.0729691	0.910393	1
Bot_c10611	Unclassifiable EST	No hits found	No hits found	No hits found	No hits found	62.0332	53.9954	70.0711	1.29772	0.375984	0.464305	1
Bot_c10612	Slit homolog 3 protein	toll-like receptor 7-like precursor [Ciona intestinalis]	toll-like receptor 13 precursor [Mus musculus]	tollo [Drosophila melanogaster]	slit homolog 3 protein precursor [Danio rerio]	12.0556	12.5224	11.5887	0.925436	-0.111796	0.992479	1
Bot_c10613	Unclassifiable EST	No hits found	No hits found	No hits found	No hits found	6.47038	7.06226	5.87851	0.832384	-0.26468	0.959724	1
Bot_c10614	Unclassifiable EST	No hits found	No hits found	No hits found	No hits found	4.57043	7.39405	1.74682	0.236247	-2.08163	0.449228	1
Bot_c10615	Acyl-coenzyme A thioesterase 11	PREDICTED: acyl-coenzyme A thioesterase 11-like [Ciona intestinalis]	Acot12 protein partial [Mus musculus]	No hits found	acyl-coenzyme A thioesterase 11 [Danio rerio]	6.25282	6.92954	5.57609	0.804684	-0.313506	0.832469	1
Bot_c10616	Unclassifiable EST	No hits found	No hits found	No hits found	No hits found	54.3375	45.7924	62.8826	1.37321	0.457552	0.444917	1
Bot_c10618	Unclassifiable EST	No hits found	No hits found	No hits found	No hits found	10.0598	9.70698	10.4125	1.07268	0.101226	0.628492	1
Bot_c10619	Unclassifiable EST	No hits found	No hits found	No hits found	No hits found	140.04	155.454	124.626	0.801693	-0.318878	0.67835	1
Bot_c1062	Unclassifiable EST	PREDICTED: uncharacterized protein LOC100184194 [Ciona intestinalis]	No hits found	No hits found	No hits found	234.411	150.949	317.874	2.10584	1.0744	0.106391	1
Bot_c10621	Unclassifiable EST	No hits found	No hits found	No hits found	No hits found	38.6921	38.2816	39.1025	1.02144	0.030608	1	1
Bot_c10622	Adenosine deaminase-like protein	No hits found	unnamed protein product [Mus musculus]	No hits found	No hits found	27.1743	33.2542	21.0945	0.634341	-0.65667	0.666069	1
Bot_c10623	Unclassifiable EST	No hits found	No hits found	No hits found	No hits found	42.1593	50.9934	33.3251	0.653517	-0.613702	0.454163	1
Bot_c10624	Unclassifiable EST	No hits found	No hits found	No hits found	No hits found	1.48402	0.717275	2.25076	3.13793	1.64981	0.783839	1
Bot_c10625	Unclassifiable EST	No hits found	No hits found	No hits found	No hits found	13.716	6.10165	21.3304	3.49585	1.80564	0.717583	1
Bot_c10627	Slit homolog 2 protein	PREDICTED: vasorin-like [Ciona intestinalis]	unnamed protein product [Mus musculus]	slit isoform F [Drosophila melanogaster]	Slit3 protein [Danio rerio]	31.5303	31.8196	31.241	0.981815	-0.0264769	0.992833	1
Bot_c10628	Unclassifiable EST	No hits found	No hits found	No hits found	No hits found	10.1741	9.0592	11.289	1.24613	0.317456	0.881134	1
Bot_c10629	Unclassifiable EST	No hits found	No hits found	No hits found	No hits found	27.1668	23.0258	31.3079	1.35969	0.443277	0.832946	1
Bot_c1063	Serine/threonine-protein kinase 3	PREDICTED: serine/threonine-protein kinase 3-like [Ciona intestinalis]	serine/threonine-protein kinase 3 [Mus musculus]	hippo isoform A [Drosophila melanogaster]	serine/threonine-protein kinase 3 [Danio rerio]	1084.27	1170.01	998.536	0.853442	-0.228636	0.780775	1
Bot_c10630	Unclassifiable EST	No hits found	No hits found	No hits found	No hits found	3.80564	4.38587	3.22542	0.735411	-0.443378	0.836153	1
Bot_c10631	Unclassifiable EST	No hits found	No hits found	No hits found	No hits found	2.48294	2.11078	2.8551	1.35263	0.435768	0.876116	1
Bot_c10633	Kelch-like protein 24	PREDICTED: kelch-like protein 1-like [Ciona intestinalis]	kelch-like 7 (Drosophila) isoform CRA_b [Mus musculus]	CG15097 isoform D [Drosophila melanogaster]	kelch-like protein 24 [Danio rerio]	2.62631	0.448698	4.80393	10.7064	3.4204	0.328392	1
Bot_c10634	Unclassifiable EST	PREDICTED: kelch-like protein 2-like [Ciona intestinalis]	No hits found	No hits found	No hits found	32.3941	29.1811	35.6072	1.22022	0.287135	0.61518	1
Bot_c10635	Neuron navigator 3	PREDICTED: neuron navigator 2-like [Ciona intestinalis]	mKIAA0938 protein [Mus musculus]	sickie isoform K [Drosophila melanogaster]	neuron navigator 3 [Danio rerio]	21.5349	17.4044	25.6654	1.47465	0.560369	0.509472	1
Bot_c10636	Unclassifiable EST	No hits found	No hits found	No hits found	No hits found	3.68783	5.29271	2.08294	0.393549	-1.34538	0.662761	1
Bot_c10637	Sulfotransferase 1C4	PREDICTED: sulfotransferase family cytosolic 1B member 1 [Ciona intestinalis]	unnamed protein product [Mus musculus]	MIP05809p [Drosophila melanogaster]	sulfotransferase family 1 cytosolic sulfotransferase 5 [Danio rerio]	6.63317	7.018	6.24834	0.89033	-0.167588	0.864722	1
Bot_c10638	Unclassifiable EST	PREDICTED: alpha-tectorin [Ciona intestinalis]	No hits found	No hits found	No hits found	9.22704	9.45105	9.00303	0.952596	-0.0700636	0.682623	1
Bot_c10639	Unclassifiable EST	No hits found	No hits found	No hits found	No hits found	167.314	219.576	115.051	0.523968	-0.93245	0.358822	1
Bot_c1064	Uncharacterized protein KIAA0564	PREDICTED: von Willebrand factor A domain-containing protein 8 [Ciona intestinalis]	mKIAA0564 protein [Mus musculus]	c12.2 isoform B [Drosophila melanogaster]	von Willebrand factor A domain-containing protein 8 [Danio rerio]	357.63	455.968	259.292	0.568663	-0.814353	0.250804	1
Bot_c10640	Lysosomal acid phosphatase	PREDICTED: lysosomal acid phosphatase-like [Ciona intestinalis]	acid phosphatase 2 lysosomal isoform CRA_b [Mus musculus]	acid phosphatase 1 isoform A [Drosophila melanogaster]	lysosomal acid phosphatase precursor [Danio rerio]	23.3008	21.8787	24.7229	1.13	0.176321	0.994765	1
Bot_c10641	Baculoviral IAP repeat-containing protein 2	zinc finger protein [Ciona intestinalis]	inhibitor of apoptosis protein 1 [Mus musculus]	IAP-like protein ILP [Drosophila melanogaster]	baculoviral IAP repeat-containing 2 [Danio rerio]	922.832	947.164	898.501	0.948622	-0.0760955	0.835569	1
Bot_c10642	Cytosolic carboxypeptidase-like protein 5	PREDICTED: ATP/GTP binding protein-like 5 [Ciona intestinalis]	cytosolic carboxypeptidase-like protein 5 isoform 5 [Mus musculus]	drosophila Nna1 ortholog isoform G [Drosophila melanogaster]	cytosolic carboxypeptidase-like protein 5 [Danio rerio]	16.3488	11.9695	20.728	1.73174	0.792223	0.733511	1
Bot_c10643	E3 ubiquitin-protein ligase TRAF7	zinc finger protein [Ciona intestinalis]	No hits found	No hits found	No hits found	32.2758	23.4333	41.1183	1.75469	0.81122	0.463461	1
Bot_c10644	Unclassifiable EST	No hits found	No hits found	No hits found	No hits found	70.6207	62.9378	78.3037	1.24414	0.315153	0.956756	1
Bot_c10645	Unclassifiable EST	No hits found	No hits found	No hits found	No hits found	28.9909	33.9302	24.0517	0.708858	-0.496432	0.762993	1
Bot_c10646	DNA-directed RNA polymerase II subunit RPB1	PREDICTED: LOW QUALITY PROTEIN: DNA-directed RNA polymerase II subunit RPB1-like [Ciona intestinalis]	RecName: Full=DNA-directed RNA polymerase II subunit RPB1; Short=RNA polymerase II subunit B1; AltName: Full=DNA-directed RNA polymerase II subunit A; AltName: Full=DNA-directed RNA polymerase III largest subunit	LD43558p [Drosophila melanogaster]	PREDICTED: DNA-directed RNA polymerase II subunit RPB1 isoform 1 [Danio rerio]	122.597	122.851	122.343	0.995861	-0.00598387	0.672988	1
Bot_c10647	Unclassifiable EST	No hits found	No hits found	No hits found	No hits found	7.62999	5.38438	9.8756	1.83412	0.875089	0.761686	1
Bot_c10648	Baculoviral IAP repeat-containing protein 4	PREDICTED: E3 ubiquitin-protein ligase XIAP [Ciona intestinalis]	unnamed protein product [Mus musculus]	Chain A Crystal Structure Of Diap1-bir2/hid Complex	baculoviral IAP repeat-containing 3 [Danio rerio]	12.3119	19.6857	4.93804	0.250844	-1.99514	0.210097	1
Bot_c10649	5'-AMP-activated protein kinase catalytic subunit alpha-2	PREDICTED: 5'-AMP-activated protein kinase catalytic subunit alpha-2-like [Ciona intestinalis]	protein kinase AMP-activated alpha 2 catalytic subunit isoform CRA_a [Mus musculus]	SNF1A/AMP-activated protein kinase isoform A [Drosophila melanogaster]	PREDICTED: 5'-AMP-activated protein kinase catalytic subunit alpha-2 [Danio rerio]	88.6895	88.6272	88.7519	1.00141	0.00202847	0.933594	1
Bot_c1065	ATP-binding cassette sub-family G member 4	PREDICTED: ATP-binding cassette sub-family G member 4 [Ciona intestinalis]	mCG141862 isoform CRA_b [Mus musculus]	ABC transporter expressed in trachea isoform A [Drosophila melanogaster]	ATP-binding cassette sub-family G member 1 [Danio rerio]	293.745	297.59	289.901	0.974161	-0.0377685	0.736772	1
Bot_c10650	Unclassifiable EST	No hits found	No hits found	No hits found	No hits found	0.699617	0.929002	0.470232	0.506169	-0.982308	1	1
Bot_c10652	Unclassifiable EST	PREDICTED: G-protein coupled receptor 64-like [Ciona intestinalis]	No hits found	No hits found	No hits found	2.98974	1.64628	4.33321	2.63213	1.39623	0.923117	1
Bot_c10653	Unclassifiable EST	No hits found	No hits found	No hits found	No hits found	27.8204	38.1741	17.4667	0.457554	-1.12799	0.422675	1
Bot_c10654	Transmembrane protein 135	PREDICTED: transmembrane protein 135 isoform 1 [Ciona intestinalis]	unnamed protein product [Mus musculus]	CG11737 isoform A [Drosophila melanogaster]	Zgc:162425 protein [Danio rerio]	36.8982	27.6739	46.1225	1.66664	0.736944	0.481489	1
Bot_c10659	Unclassifiable EST	No hits found	No hits found	No hits found	No hits found	13.3416	16.7409	9.94229	0.593892	-0.751728	0.779932	1
Bot_c1066	Contactin-associated protein 1	PREDICTED: contactin-associated protein 1-like [Ciona intestinalis]	neurexin IV [Mus musculus]	neurexin IV isoform A [Drosophila melanogaster]	PREDICTED: si:ch73-150k18.1 [Danio rerio]	239.485	293.641	185.33	0.631142	-0.663962	0.243822	1
Bot_c10660	FRAS1-related extracellular matrix protein 2	PREDICTED: FRAS1-related extracellular matrix protein 2 partial [Ciona intestinalis]	Fras1 related extracellular matrix protein 2 [Mus musculus]	No hits found	Fras1 related extracellular matrix protein 2b precursor [Danio rerio]	65.5184	43.8966	87.1401	1.98512	0.989227	0.524505	1
Bot_c10661	Unclassifiable EST	No hits found	No hits found	No hits found	No hits found	9.44017	9.60908	9.27126	0.964843	-0.0516338	0.847582	1
Bot_c10662	Unclassifiable EST	PREDICTED: uncharacterized protein LOC101243109 [Ciona intestinalis]	No hits found	No hits found	No hits found	6.40088	2.99237	9.80939	3.27813	1.71287	0.577969	1
Bot_c10663	Unclassifiable EST	No hits found	No hits found	No hits found	No hits found	138.765	189.139	88.3907	0.467333	-1.09748	0.119354	1
Bot_c10664	Peptide-N(4)-(N-acetyl-beta-glucosaminyl)asparagine amidase	PREDICTED: peptide-N(4)-(N-acetyl-beta-glucosaminyl)asparagine amidase-like [Ciona intestinalis]	PNGase [Mus musculus]	SD19435p [Drosophila melanogaster]	peptide-N(4)-(N-acetyl-beta-glucosaminyl)asparagine amidase [Danio rerio]	28.3323	25.759	30.9056	1.1998	0.26279	0.982553	1
Bot_c10665	Rho-associated protein kinase 1	PREDICTED: rho-associated protein kinase 2 [Ciona intestinalis]	rho-associated protein kinase 1 [Mus musculus]	No hits found	Rho-associated coiled-coil containing protein kinase 1 [Danio rerio]	147.551	128.211	166.891	1.3017	0.380393	0.965558	1
Bot_c10668	Unclassifiable EST	No hits found	No hits found	No hits found	No hits found	19.3607	22.5296	16.1918	0.718692	-0.476555	0.536838	1
Bot_c1067	Ras-related protein Rab-27B	PREDICTED: ras-related protein Rab-27B [Ciona intestinalis]	RAB27b member RAS oncogene family [Mus musculus]	Rab27 isoform C [Drosophila melanogaster]	ras-related protein Rab-27A [Danio rerio]	449.789	351.077	548.501	1.56234	0.643706	0.513691	1
Bot_c10673	Unclassifiable EST	PREDICTED: glutathione gamma-glutamylcysteinyltransferase 1-like [Ciona intestinalis]	No hits found	No hits found	No hits found	12.7729	8.481	17.0649	2.01213	1.00872	0.473386	1
Bot_c10674	Unclassifiable EST	No hits found	No hits found	No hits found	No hits found	14.7755	9.33106	20.22	2.16695	1.11567	0.470929	1
Bot_c10675	Unclassifiable EST	No hits found	No hits found	No hits found	No hits found	204.496	166.965	242.026	1.44956	0.535611	0.253571	1
Bot_c10676	Two pore calcium channel protein 2	PREDICTED: two pore calcium channel protein 2-like [Ciona intestinalis]	unnamed protein product [Mus musculus]	No hits found	two pore calcium channel protein 2 [Danio rerio]	12.0384	8.12076	15.9561	1.96485	0.974423	0.505402	1
Bot_c10677	Unclassifiable EST	No hits found	No hits found	No hits found	No hits found	13.2163	10.8446	15.588	1.4374	0.523463	0.902844	1
Bot_c10678	Receptor-interacting serine/threonine-protein kinase 1	PREDICTED: CBL-interacting protein kinase 33-like [Ciona intestinalis]	unnamed protein product [Mus musculus]	GH09326p [Drosophila melanogaster]	Ripk1l protein [Danio rerio]	6.59051	6.49665	6.68437	1.0289	0.0410967	0.959563	1
Bot_c10679	Beta-galactosidase-1-like protein	PREDICTED: beta-galactosidase-1-like protein 2-like [Ciona intestinalis]	galactosidase beta 1 isoform CRA_b [Mus musculus]	beta galactosidase isoform B [Drosophila melanogaster]	Galactosidase beta 1-like [Danio rerio]	14.3175	11.8052	16.8299	1.42564	0.511607	0.988989	1
Bot_c10681	Unclassifiable EST	No hits found	No hits found	No hits found	No hits found	57.2426	44.7149	69.7704	1.56034	0.64186	0.618444	1
Bot_c10682	Unclassifiable EST	PREDICTED: integrin alpha-1-like [Ciona intestinalis]	No hits found	No hits found	matrilin-4 [Danio rerio]	3.6202	1.3619	5.87851	4.31641	2.10983	0.375584	1
Bot_c10683	Unclassifiable EST	No hits found	No hits found	No hits found	No hits found	21.4867	21.5091	21.4643	0.997919	-0.00300499	0.996375	1
Bot_c10685	Unclassifiable EST	PREDICTED: leucine-rich repeat-containing protein 15 [Ciona intestinalis]	No hits found	No hits found	No hits found	19.4159	21.9325	16.8992	0.770512	-0.376111	0.733157	1
Bot_c10686	Unclassifiable EST	No hits found	No hits found	No hits found	No hits found	0.954453	0.464501	1.4444	3.10958	1.63672	1	1
Bot_c10688	Unclassifiable EST	COS41.3 [Ciona intestinalis]	No hits found	No hits found	PREDICTED: uncharacterized protein K02A2.6-like [Danio rerio]	44.9161	42.3987	47.4335	1.11875	0.161888	0.912066	1
Bot_c10689	Nuclear pore complex protein Nup85	PREDICTED: nuclear pore complex protein Nup85-like [Ciona intestinalis]	unnamed protein product [Mus musculus]	No hits found	nuclear pore complex protein Nup85 [Danio rerio]	51.9611	62.1667	41.7556	0.671671	-0.574173	0.600098	1
Bot_c1069	Uncharacterized protein C11orf65	PREDICTED: uncharacterized protein C11orf65 homolog [Ciona intestinalis]	RIKEN cDNA 4930550C14 isoform CRA_a [Mus musculus]	No hits found	PREDICTED: putative uncharacterized protein CXorf58-like [Danio rerio]	187.936	174.287	201.584	1.15662	0.209918	0.880603	1
Bot_c10690	Inverted formin-2	PREDICTED: inverted formin-2 [Ciona intestinalis]	RecName: Full=Inverted formin-2	No hits found	No hits found	5.66158	2.99237	8.33079	2.78401	1.47716	0.659477	1
Bot_c10691	Unclassifiable EST	No hits found	No hits found	No hits found	No hits found	35.2438	31.4533	39.0343	1.24103	0.311534	0.944524	1
Bot_c10692	Unclassifiable EST	PREDICTED: uncharacterized protein LOC101242436 [Ciona intestinalis]	No hits found	No hits found	No hits found	14.3663	11.1638	17.5688	1.57374	0.654196	0.764251	1
Bot_c10693	Baculoviral IAP repeat-containing protein 3	zinc finger protein [Ciona intestinalis]	unnamed protein product [Mus musculus]	No hits found	Xiap protein [Danio rerio]	70.9645	71.1818	70.7472	0.993895	-0.00883409	0.75059	1
Bot_c10694	Slit homolog 2 protein	PREDICTED: LOW QUALITY PROTEIN: slit homolog 2 protein [Ciona intestinalis]	No hits found	No hits found	slit homolog 2 protein [Danio rerio]	40.8881	47.0089	34.7673	0.73959	-0.435202	0.587962	1
Bot_c10695	Serologically defined colon cancer antigen 1	PREDICTED: nuclear export mediator factor Nemf [Ciona intestinalis]	unnamed protein product [Mus musculus]	caliban isoform B [Drosophila melanogaster]	No hits found	33.2049	39.6717	26.7382	0.673988	-0.569206	0.374807	1
Bot_c10697	Chondroitin sulfate glucuronyltransferase	PREDICTED: chondroitin sulfate synthase 2-like [Ciona intestinalis]	chondroitin sulfate glucuronyltransferase precursor [Mus musculus]	No hits found	PREDICTED: chondroitin sulfate glucuronyltransferase isoform 1 [Danio rerio]	26.7277	27.9931	25.4624	0.909594	-0.136705	0.920004	1
Bot_c10698	Unclassifiable EST	No hits found	No hits found	No hits found	No hits found	11.5593	9.95037	13.1682	1.32339	0.404236	0.636942	1
Bot_c10699	Serine/threonine-protein kinase 33	PREDICTED: serine/threonine-protein kinase 33-like [Ciona intestinalis]	serine/threonine kinase 33 [Mus musculus]	phosphorylase kinase gamma [Drosophila melanogaster]	serine/threonine-protein kinase 33 [Danio rerio]	87.1149	84.9742	89.2555	1.05038	0.0709171	0.91846	1
Bot_c107	Unclassifiable EST	No hits found	No hits found	No hits found	No hits found	358.108	372.772	343.444	0.921326	-0.118217	0.890572	1
Bot_c1070	Unclassifiable EST	PREDICTED: uncharacterized protein LOC100181269 [Ciona intestinalis]	No hits found	No hits found	No hits found	259.842	232.924	286.76	1.23113	0.299986	0.543564	1
Bot_c10700	Unclassifiable EST	No hits found	No hits found	No hits found	No hits found	20.9954	16.9998	24.9909	1.47007	0.555883	0.358075	1
Bot_c10701	Probable leucyl-tRNA synthetase, mitochondrial	PREDICTED: probable leucine--tRNA ligase mitochondrial [Ciona intestinalis]	leucyl-tRNA synthetase mitochondrial [Mus musculus]	Leucyl-tRNA synthetase [Drosophila melanogaster]	probable leucyl-tRNA synthetase mitochondrial [Danio rerio]	49.6571	69.788	29.5262	0.423084	-1.24098	0.305948	1
Bot_c10702	Ski oncogene	PREDICTED: uncharacterized protein LOC100175177 [Ciona intestinalis]	Ski protein [Mus musculus]	No hits found	No hits found	50.8288	51.6381	50.0194	0.968654	-0.0459473	1	1
Bot_c10703	Angiopoietin-2	PREDICTED: ryncolin-4-like [Ciona intestinalis]	tenascin-X [Mus musculus]	CG30281 [Drosophila melanogaster]	angiopoietin-related protein 4 precursor [Danio rerio]	14.9455	16.3205	13.5705	0.8315	-0.266212	0.777847	1
Bot_c10705	Unclassifiable EST	No hits found	No hits found	No hits found	No hits found	29.4473	29.6014	29.2933	0.989594	-0.0150907	0.82742	1
Bot_c10706	Unclassifiable EST	No hits found	No hits found	No hits found	No hits found	17.6247	17.9163	17.3331	0.967448	-0.0477447	0.978781	1
Bot_c10707	Unclassifiable EST	No hits found	No hits found	No hits found	No hits found	53.6972	36.7458	70.6485	1.92263	0.943078	0.61432	1
Bot_c10708	Radial spoke head 10 homolog B2	PREDICTED: radial spoke head 10 homolog B-like [Ciona intestinalis]	mCG17965 [Mus musculus]	No hits found	radial spoke head 10 homolog B [Danio rerio]	21.6775	15.7423	27.6127	1.75404	0.810684	0.543568	1
Bot_c10710	Unclassifiable EST	No hits found	No hits found	No hits found	No hits found	22.2222	14.8165	29.6278	1.99964	0.999741	0.44371	1
Bot_c10711	Partitioning defective 6 homolog beta	PREDICTED: partitioning defective 6 homolog gamma [Ciona intestinalis]	Par-6 partitioning defective 6 homolog gamma (C. elegans) [Mus musculus]	par-6 [Drosophila melanogaster]	partitioning defective 6 homolog gamma [Danio rerio]	56.2877	54.9308	57.6445	1.0494	0.0695678	0.921713	1
Bot_c10713	Unclassifiable EST	PREDICTED: protocadherin-18 [Ciona intestinalis]	No hits found	No hits found	No hits found	91.8951	88.6585	95.1316	1.07301	0.101667	0.587538	1
Bot_c10714	Unclassifiable EST	No hits found	No hits found	No hits found	No hits found	29.3341	27.1589	31.5094	1.16019	0.21436	0.898218	1
Bot_c10715	WD repeat and FYVE domain-containing protein 3	No hits found	WD repeat and FYVE domain-containing protein 3 [Mus musculus]	blue cheese [Drosophila melanogaster]	No hits found	24.0301	14.8702	33.19	2.23198	1.15833	0.470611	1
Bot_c10716	Unclassifiable EST	PREDICTED: uncharacterized protein LOC100183390 isoform 1 [Ciona intestinalis]	No hits found	No hits found	PREDICTED: hypothetical protein LOC569383 [Danio rerio]	34.5433	36.9385	32.148	0.870309	-0.2004	0.620012	1
Bot_c10717	Unclassifiable EST	PREDICTED: uncharacterized protein LOC100177662 [Ciona intestinalis]	No hits found	No hits found	No hits found	0.235116	0	0.470232	Inf	Inf	0.838745	1
Bot_c10719	Unclassifiable EST	No hits found	No hits found	No hits found	No hits found	2.72725	2.09497	3.35953	1.60361	0.681326	0.767773	1
Bot_c1072	Serine/threonine-protein kinase N2	PREDICTED: LOW QUALITY PROTEIN: serine/threonine-protein kinase N2-like [Ciona intestinalis]	unnamed protein product [Mus musculus]	protein kinase related to protein kinase N isoform E [Drosophila melanogaster]	protein kinase N1 [Danio rerio]	1596.91	1598.69	1595.12	0.997767	-0.00322501	0.968252	1
Bot_c10720	Unclassifiable EST	No hits found	No hits found	No hits found	No hits found	9.03487	4.231	13.8387	3.2708	1.70964	0.253202	1
Bot_c10721	Unclassifiable EST	No hits found	No hits found	No hits found	No hits found	58.6593	68.3029	49.0157	0.717622	-0.478704	0.466915	1
Bot_c10723	Unclassifiable EST	No hits found	No hits found	No hits found	No hits found	32.1622	23.4427	40.8818	1.74391	0.802322	0.694729	1
Bot_c10724	Unclassifiable EST	No hits found	No hits found	No hits found	No hits found	55.0217	57.2059	52.8374	0.923636	-0.114603	0.83917	1
Bot_c10726	Sodium-coupled monocarboxylate transporter 1	PREDICTED: sodium-coupled monocarboxylate transporter 2-like [Ciona intestinalis]	mCG16775 [Mus musculus]	RE09178p [Drosophila melanogaster]	sodium-coupled monocarboxylate transporter 1 [Danio rerio]	10.0813	6.82529	13.3372	1.95409	0.966497	0.740274	1
Bot_c10727	Unclassifiable EST	No hits found	No hits found	No hits found	No hits found	25.9703	24.394	27.5465	1.12923	0.175342	0.915415	1
Bot_c10728	Unclassifiable EST	No hits found	No hits found	No hits found	No hits found	543.371	521.872	564.869	1.08239	0.114222	0.704857	1
Bot_c10730	Unclassifiable EST	No hits found	No hits found	No hits found	No hits found	4.41244	1.43455	7.39033	5.15167	2.36504	0.398405	1
Bot_c10731	UPF0705 protein C11orf49	PREDICTED: UPF0705 protein C11orf49 homolog [Ciona intestinalis]	unnamed protein product [Mus musculus]	No hits found	UPF0705 protein C11orf49 homolog [Danio rerio]	8.66507	12.5604	4.76974	0.379744	-1.3969	0.358001	1
Bot_c10732	Unclassifiable EST	No hits found	No hits found	No hits found	No hits found	60.4719	40.8599	80.0839	1.95996	0.970827	0.630895	1
Bot_c10733	Unclassifiable EST	No hits found	No hits found	No hits found	No hits found	14.1985	26.012	2.38487	0.0916833	-3.4472	0.377533	1
Bot_c10734	Unclassifiable EST	No hits found	No hits found	No hits found	No hits found	1.4444	0	2.88881	Inf	Inf	0.465401	1
Bot_c10736	Dynein heavy chain 5, axonemal	PREDICTED: dynein heavy chain 8 axonemal [Ciona intestinalis]	dynein axonemal heavy chain 5 isoform CRA_b [Mus musculus]	CG9492 isoform D [Drosophila melanogaster]	dynein axonemal heavy polypeptide 9 [Danio rerio]	92.157	48.9018	135.412	2.76906	1.4694	0.283994	1
Bot_c10738	Unclassifiable EST	No hits found	No hits found	No hits found	No hits found	5.81913	10.8319	0.806354	0.0744425	-3.74773	0.10511	1
Bot_c10739	Unclassifiable EST	PREDICTED: macrophage mannose receptor 1-like partial [Ciona intestinalis]	No hits found	No hits found	No hits found	1.57408	0.897396	2.25076	2.5081	1.32659	0.945619	1
Bot_c1074	Kelch-like protein 13	PREDICTED: Kelch-like 13-like [Ciona intestinalis]	unnamed protein product [Mus musculus]	KLHL18 isoform A [Drosophila melanogaster]	kelch-like 9 isoform 1 [Danio rerio]	1248.49	1822.76	674.219	0.369889	-1.43484	0.0905534	1
Bot_c10742	Unclassifiable EST	No hits found	No hits found	No hits found	No hits found	25.9212	30.2081	21.6343	0.716176	-0.481614	0.494863	1
Bot_c10743	Conserved oligomeric Golgi complex subunit 7	PREDICTED: conserved oligomeric Golgi complex subunit 7 [Ciona intestinalis]	unnamed protein product [Mus musculus]	No hits found	conserved oligomeric Golgi complex subunit 7 [Danio rerio]	62.9709	55.2657	70.6762	1.27884	0.35484	0.885794	1
Bot_c10744	Unclassifiable EST	PREDICTED: nesprin-1 [Ciona intestinalis]	No hits found	No hits found	No hits found	84.4699	47.7704	121.169	2.5365	1.34284	0.127644	1
Bot_c10745	Unclassifiable EST	No hits found	No hits found	No hits found	No hits found	2.67359	1.18178	4.1654	3.52469	1.8175	0.641643	1
Bot_c10747	Cleavage and polyadenylation specificity factor subunit 1	PREDICTED: LOW QUALITY PROTEIN: cleavage and polyadenylation specificity factor subunit 1-like partial [Ciona intestinalis]	unnamed protein product [Mus musculus]	cleavage and polyadenylation specificity factor [Drosophila melanogaster]	LOC564406 protein partial [Danio rerio]	37.4146	31.295	43.5342	1.39109	0.476214	0.779965	1
Bot_c10748	Unclassifiable EST	No hits found	No hits found	No hits found	No hits found	31.9254	30.8305	33.0203	1.07103	0.0989923	0.756353	1
Bot_c10750	Unclassifiable EST	No hits found	No hits found	No hits found	No hits found	53.0072	41.2486	64.7659	1.57014	0.650891	0.521813	1
Bot_c10751	Brefeldin A-inhibited guanine nucleotide-exchange protein 1	PREDICTED: brefeldin A-inhibited guanine nucleotide-exchange protein 1 [Ciona intestinalis]	brefeldin A-inhibited guanine nucleotide-exchange protein 2 [Mus musculus]	No hits found	No hits found	5.92257	2.70799	9.13715	3.37414	1.75452	0.582094	1
Bot_c10752	Unclassifiable EST	No hits found	No hits found	No hits found	No hits found	12.6473	15.3853	9.90931	0.644076	-0.634697	0.408308	1
Bot_c10753	Protein NYNRIN	PREDICTED: uncharacterized protein K02A2.6-like partial [Ciona intestinalis]	mKIAA1305 protein [Mus musculus]	reverse transcriptase [Drosophila melanogaster]	PREDICTED: uncharacterized protein K02A2.6-like [Danio rerio]	97.7632	79.2959	116.23	1.46578	0.551671	0.462349	1
Bot_c10754	Unclassifiable EST	PREDICTED: uncharacterized protein LOC100186903 [Ciona intestinalis]	No hits found	No hits found	No hits found	75.5243	20.5991	130.449	6.33278	2.66284	0.0867992	1
Bot_c10755	ZZ-type zinc finger-containing protein 3	zinc finger protein 1 [Ciona intestinalis]	unnamed protein product [Mus musculus]	No hits found	ZZ-type zinc finger-containing protein 3 [Danio rerio]	90.6936	102.881	78.5062	0.763078	-0.390097	0.887046	1
Bot_c10756	Unclassifiable EST	No hits found	No hits found	No hits found	No hits found	76.3832	59.9832	92.7831	1.54682	0.629304	0.783625	1
Bot_c10757	Unclassifiable EST	No hits found	No hits found	No hits found	No hits found	5.92719	6.88214	4.97224	0.722484	-0.468962	0.843891	1
Bot_c10758	DNA-directed RNA polymerase I subunit RPA12	PREDICTED: DNA-directed RNA polymerase I subunit RPA12-like [Ciona intestinalis]	DNA-directed RNA polymerase I subunit RPA12 [Mus musculus]	RpI12 [Drosophila melanogaster]	DNA-directed RNA polymerase I subunit RPA12 [Danio rerio]	21.4005	24.9976	17.8033	0.712202	-0.489642	0.685459	1
Bot_c1076	Beta-galactosidase	No hits found	galactosidase beta 1 isoform CRA_a [Mus musculus]	beta galactosidase isoform B [Drosophila melanogaster]	beta-galactosidase-1-like protein precursor [Danio rerio]	187.996	164.325	211.667	1.2881	0.365246	0.844021	1
Bot_c10761	Apolipoprotein(a)	PREDICTED: plasminogen-like [Ciona intestinalis]	plasminogen isoform CRA_d [Mus musculus]	receptor tyrosine kinase [Drosophila melanogaster]	plasminogen precursor [Danio rerio]	34.3482	34.6318	34.0645	0.983619	-0.023829	0.978122	1
Bot_c10762	Unclassifiable EST	transcription factor protein [Ciona intestinalis]	No hits found	No hits found	No hits found	269.968	191.543	348.394	1.81888	0.863054	0.231149	1
Bot_c10763	Unclassifiable EST	No hits found	No hits found	No hits found	No hits found	4.68559	3.42527	5.94592	1.7359	0.795685	1	1
Bot_c10766	Serine/threonine-protein kinase 40	PREDICTED: uncharacterized protein LOC100186101 [Ciona intestinalis]	serine/threonine kinase 40 isoform CRA_b [Mus musculus]	Salt-inducible kinase 3 isoform A [Drosophila melanogaster]	PREDICTED: serine/threonine-protein kinase 40 partial [Danio rerio]	25.2055	28.4417	21.9692	0.772429	-0.372526	0.782384	1
Bot_c10767	Unclassifiable EST	No hits found	No hits found	No hits found	No hits found	17.3329	0	34.6657	Inf	Inf	0.147226	1
Bot_c10768	Trifunctional purine biosynthetic protein adenosine-3	PREDICTED: trifunctional purine biosynthetic protein adenosine-3-like [Ciona intestinalis]	unnamed protein product [Mus musculus]	RH01206p [Drosophila melanogaster]	trifunctional purine biosynthetic protein adenosine-3 [Danio rerio]	34.1332	39.1756	29.0908	0.742575	-0.429391	0.546105	1
Bot_c10769	Unclassifiable EST	No hits found	No hits found	No hits found	No hits found	41.9912	28.9948	54.9876	1.89647	0.923313	0.269921	1
Bot_c1077	Cleavage and polyadenylation specificity factor subunit 1	PREDICTED: LOW QUALITY PROTEIN: cleavage and polyadenylation specificity factor subunit 1-like partial [Ciona intestinalis]	cleavage and polyadenylation specificity factor subunit 1 isoform 2 [Mus musculus]	cleavage and polyadenylation specificity factor 160 isoform A [Drosophila melanogaster]	cleavage and polyadenylation specificity factor subunit 1 [Danio rerio]	750.937	878.793	623.082	0.70902	-0.496101	0.864191	1
Bot_c10771	Acrosin	PREDICTED: transmembrane protease serine 9-like [Ciona intestinalis]	acrosin isoform 3 [Mus musculus]	CG10663 [Drosophila melanogaster]	prostasin precursor [Danio rerio]	44.032	3.6844	84.3796	22.9018	4.51739	0.24433	1
Bot_c10772	Unclassifiable EST	No hits found	No hits found	No hits found	No hits found	53.3719	60.9912	45.7527	0.750152	-0.414745	0.658963	1
Bot_c10773	Pendrin	SLC26A2 anion exchanger [Ciona intestinalis]	expressed sequence C78409 isoform CRA_b [Mus musculus]	prestin [Drosophila melanogaster]	solute carrier family 26 member 3 [Danio rerio]	26.803	27.8066	25.7995	0.927819	-0.108084	0.942252	1
Bot_c10775	Unclassifiable EST	No hits found	No hits found	No hits found	No hits found	17.067	16.668	17.466	1.04788	0.067469	0.601769	1
Bot_c10777	Unclassifiable EST	No hits found	No hits found	No hits found	No hits found	10.5448	14.807	6.28253	0.424295	-1.23686	0.329407	1
Bot_c10781	Unclassifiable EST	No hits found	No hits found	No hits found	No hits found	45.0979	32.1798	58.016	1.80287	0.850297	0.541854	1
Bot_c10783	Cyclin-H	PREDICTED: cyclin-H-like [Ciona intestinalis]	cyclin H isoform CRA_b [Mus musculus]	AT31544p [Drosophila melanogaster]	cyclin-H [Danio rerio]	27.5292	25.9675	29.0908	1.12028	0.163857	0.994293	1
Bot_c10785	Unclassifiable EST	No hits found	No hits found	No hits found	No hits found	13.2764	12.8447	13.708	1.06721	0.0938459	1	1
Bot_c10786	Nucleolin	nucleolin like protein CiRGG1 [Ciona intestinalis]	nucleolin isoform CRA_c [Mus musculus]	RE27227p [Drosophila melanogaster]	Zgc:152810 [Danio rerio]	53.2865	82.3199	24.253	0.294618	-1.76308	0.140157	1
Bot_c10787	Unclassifiable EST	No hits found	No hits found	No hits found	No hits found	106.646	110.869	102.423	0.923819	-0.114317	0.891564	1
Bot_c10788	Unclassifiable EST	No hits found	No hits found	No hits found	No hits found	1.64914	2.82805	0.470232	0.166274	-2.58836	0.735526	1
Bot_c10789	Unclassifiable EST	No hits found	No hits found	No hits found	No hits found	6.06039	4.89778	7.22299	1.47475	0.560469	0.856436	1
Bot_c10790	Collagen type IV alpha-3-binding protein	PREDICTED: uncharacterized protein LOC101242857 [Ciona intestinalis]	collagen type IV alpha-3-binding protein isoform 1 [Mus musculus]	CG5004 isoform D [Drosophila melanogaster]	Swap70b partial [Danio rerio]	27.8588	32.5052	23.2123	0.714111	-0.48578	0.463523	1
Bot_c10792	Rho GTPase-activating protein 24	PREDICTED: uncharacterized protein LOC100175245 [Ciona intestinalis]	GTPase-activating protein p68RacGAP [Mus musculus]	No hits found	PREDICTED: rho GTPase-activating protein 22-like [Danio rerio]	121.353	130.239	112.467	0.863542	-0.211662	0.733596	1
Bot_c10793	40S ribosomal protein S15a	PREDICTED: 40S ribosomal protein S15a [Ciona intestinalis]	Rps15a protein [Mus musculus]	ribosomal protein S15Ab [Drosophila melanogaster]	40S ribosomal protein S15a [Danio rerio]	3.14089	6.28177	0	0	#NAME?	0.301793	1
Bot_c10795	Unclassifiable EST	No hits found	No hits found	No hits found	No hits found	28.9352	32.1735	25.6969	0.798697	-0.324279	0.960385	1
Bot_c10796	Unclassifiable EST	PREDICTED: carbohydrate sulfotransferase 3-like [Ciona intestinalis]	No hits found	No hits found	No hits found	11.3576	15.2241	7.49121	0.492064	-1.02308	0.557671	1
Bot_c10797	Unclassifiable EST	PREDICTED: leucine-rich repeat-containing protein 15 [Ciona intestinalis]	No hits found	No hits found	No hits found	11.3696	15.3821	7.3571	0.47829	-1.06404	0.491748	1
Bot_c10799	Hemicentin-1	PREDICTED: SCO-spondin [Ciona intestinalis]	hemicentin 1 precursor [Mus musculus]	Semaphorin-5c isoform B [Drosophila melanogaster]	hemicentin-1 precursor [Danio rerio]	20.9163	15.0251	26.8076	1.78419	0.83527	0.78439	1
Bot_c1080	Unclassifiable EST	PREDICTED: uncharacterized protein LOC100182221 [Ciona intestinalis]	No hits found	No hits found	No hits found	373.664	343.377	403.952	1.17641	0.234393	0.906406	1
Bot_c10800	Unclassifiable EST	PREDICTED: trafficking protein particle complex subunit 9 [Ciona intestinalis]	No hits found	No hits found	No hits found	41.0397	34.7487	47.3307	1.36209	0.445817	0.643478	1
Bot_c10801	Unclassifiable EST	No hits found	No hits found	No hits found	No hits found	18.1497	17.8563	18.4431	1.03286	0.0466445	0.792701	1
Bot_c10803	Protein VPRBP	PREDICTED: protein VPRBP [Ciona intestinalis]	mKIAA0800 protein [Mus musculus]	No hits found	No hits found	20.1834	6.47449	33.8924	5.23476	2.38812	0.0219518	1
Bot_c10805	Unclassifiable EST	No hits found	No hits found	No hits found	No hits found	60.348	54.8517	65.8443	1.20041	0.263524	0.911873	1
Bot_c10807	Unclassifiable EST	No hits found	No hits found	No hits found	No hits found	5.30033	10.1304	0.470232	0.0464178	-4.42918	0.12825	1
Bot_c10808	Structural maintenance of chromosomes protein 3	PREDICTED: structural maintenance of chromosomes protein 3-like partial [Ciona intestinalis]	unnamed protein product [Mus musculus]	RE14758p [Drosophila melanogaster]	structural maintenance of chromosomes protein 3 [Danio rerio]	39.2132	30.6916	47.7347	1.5553	0.637196	0.644963	1
Bot_c10809	Unclassifiable EST	No hits found	No hits found	No hits found	No hits found	0.862642	0.448698	1.27659	2.84509	1.50847	0.809699	1
Bot_c10811	Unclassifiable EST	No hits found	No hits found	No hits found	No hits found	32.5139	26.3972	38.6306	1.46343	0.549358	0.393536	1
Bot_c10812	Unclassifiable EST	No hits found	No hits found	No hits found	No hits found	37.6584	33.4943	41.8225	1.24864	0.320362	0.806383	1
Bot_c10814	YEATS domain-containing protein 4	PREDICTED: YEATS domain-containing protein 4-like [Ciona intestinalis]	YEATS domain-containing protein 4 [Mus musculus]	Gas41 [Drosophila melanogaster]	YEATS domain-containing protein 4 [Danio rerio]	31.8623	34.1643	29.5604	0.865242	-0.208825	0.900389	1
Bot_c10815	THAP domain-containing protein 2	PREDICTED: uncharacterized protein LOC100178809 [Ciona intestinalis]	THAP domain-containing protein 2 [Mus musculus]	No hits found	LOC798124 protein [Danio rerio]	13.51	13.0122	14.0078	1.07651	0.106365	0.851256	1
Bot_c10816	Zinc finger SWIM domain-containing protein KIAA0913	PREDICTED: zinc finger SWIM domain-containing protein 8-like [Ciona intestinalis]	2310021P13Rik protein partial [Mus musculus]	CG34401 isoform A [Drosophila melanogaster]	zinc finger SWIM-type containing 8 [Danio rerio]	69.2317	58.95	79.5133	1.34883	0.431705	0.778301	1
Bot_c1082	von Willebrand factor	PREDICTED: von Willebrand factor-like [Ciona intestinalis]	PREDICTED: eukaryotic initiation factor 4A-III-like [Mus musculus]	eIF4AIII [Drosophila melanogaster]	eukaryotic initiation factor 4A-III [Danio rerio]	955.737	885.378	1026.1	1.15894	0.212801	0.83923	1
Bot_c10820	Unclassifiable EST	No hits found	No hits found	No hits found	No hits found	37.1365	38.1613	36.1116	0.946288	-0.0796491	0.87179	1
Bot_c10821	Unclassifiable EST	No hits found	No hits found	No hits found	No hits found	2.46507	3.04922	1.88093	0.616856	-0.696995	0.953733	1
Bot_c10822	Retinol dehydrogenase 11	PREDICTED: retinol dehydrogenase 14-like [Ciona intestinalis]	unnamed protein product [Mus musculus]	CG2065 isoform A [Drosophila melanogaster]	LOC407663 protein partial [Danio rerio]	68.4196	65.6235	71.2158	1.08522	0.117984	0.673587	1
Bot_c10823	Cubilin	PREDICTED: CUB and sushi domain-containing protein 3-like [Ciona intestinalis]	CUB and Sushi multiple domains 1 [Mus musculus]	tolkin isoform A [Drosophila melanogaster]	PREDICTED: cubilin [Danio rerio]	1.55653	2.3067	0.806354	0.34957	-1.51635	0.749383	1
Bot_c10824	Unclassifiable EST	No hits found	No hits found	No hits found	No hits found	103.393	130.432	76.3546	0.5854	-0.772505	0.391167	1
Bot_c10826	Unclassifiable EST	No hits found	No hits found	No hits found	No hits found	6.01476	7.76373	4.2658	0.549452	-0.863934	0.766466	1
Bot_c10827	5-hydroxytryptamine receptor 1A	PREDICTED: uncharacterized protein LOC100177390 [Ciona intestinalis]	5-hydroxytryptamine receptor 1A [Mus musculus]	octopamine receptor 2 isoform B [Drosophila melanogaster]	5-hydroxytryptamine (serotonin) receptor 1A b [Danio rerio]	27.5132	33.4595	21.5669	0.644566	-0.633599	0.593319	1
Bot_c10828	Unclassifiable EST	No hits found	No hits found	No hits found	No hits found	23.655	15.0946	32.2154	2.13424	1.09372	0.609915	1
Bot_c1083	MACRO domain-containing protein 2	PREDICTED: uncharacterized protein LOC100176739 [Ciona intestinalis]	O-acetyl-ADP-ribose deacetylase MACROD2 isoform 1 [Mus musculus]	CG18812 isoform F [Drosophila melanogaster]	MACRO domain-containing protein 2 [Danio rerio]	469.583	433.314	505.851	1.1674	0.2233	0.607976	1
Bot_c10830	Mediator of RNA polymerase II transcription subunit 14	PREDICTED: mediator of RNA polymerase II transcription subunit 14-like [Ciona intestinalis]	mediator of RNA polymerase II transcription subunit 14 isoform b [Mus musculus]	mediator complex subunit 14 isoform B [Drosophila melanogaster]	mediator of RNA polymerase II transcription subunit 14 [Danio rerio]	56.8539	57.8091	55.8987	0.966952	-0.0484839	0.958467	1
Bot_c10832	Beta-1,4-galactosyltransferase 7	PREDICTED: beta-1 4-galactosyltransferase 7 isoform 1 [Ciona intestinalis]	unnamed protein product [Mus musculus]	Chain A Crystal Structure Of Drosophila Beta1 4-Galactosyltransferas	Xylosylprotein beta 1 4-galactosyltransferase polypeptide 7 (galactosyltransferase I) [Danio rerio]	80.7296	85.0693	76.39	0.897974	-0.155254	0.40804	1
Bot_c10833	THAP domain-containing protein 3	PREDICTED: tubulin polyglutamylase ttll6-like [Ciona intestinalis]	THAP domain containing apoptosis associated protein 3 isoform CRA_a [Mus musculus]	No hits found	THAP domain-containing protein 3 [Danio rerio]	53.512	51.8657	55.1583	1.06348	0.0887957	0.839211	1
Bot_c10835	Unclassifiable EST	No hits found	No hits found	No hits found	No hits found	0.23225	0.464501	0	0	#NAME?	1	1
Bot_c10836	Fibrillin-2	PREDICTED: neurogenic locus notch homolog protein 1-like [Ciona intestinalis]	mKIAA4226 protein [Mus musculus]	dumpy isoform Z [Drosophila melanogaster]	fibrillin 4 [Danio rerio]	3168.23	4323.87	2012.6	0.465463	-1.10326	0.531887	1
Bot_c10837	Integrator complex subunit 2	PREDICTED: integrator complex subunit 2 [Ciona intestinalis]	integrator complex subunit 2 isoform CRA_b [Mus musculus]	No hits found	integrator complex subunit 2 [Danio rerio]	46.754	59.1425	34.3655	0.581062	-0.783236	0.402684	1
Bot_c10839	Serine/threonine-protein kinase Nek4	PREDICTED: uncharacterized protein LOC100184532 [Ciona intestinalis]	unnamed protein product [Mus musculus]	Nek2 [Drosophila melanogaster]	serine/threonine-protein kinase Nek4 [Danio rerio]	18.3028	14.9713	21.6343	1.44505	0.531122	0.820411	1
Bot_c1084	Puromycin-sensitive aminopeptidase	PREDICTED: puromycin-sensitive aminopeptidase-like [Ciona intestinalis]	unnamed protein product [Mus musculus]	puromycin sensitive aminopeptidase isoform A [Drosophila melanogaster]	puromycin-sensitive aminopeptidase [Danio rerio]	610.684	698.892	522.477	0.747579	-0.419702	0.905959	1
Bot_c10841	Unclassifiable EST	No hits found	No hits found	No hits found	No hits found	5.65008	1.8264	9.47375	5.18713	2.37494	0.316935	1
Bot_c10842	Sperm flagellar protein 2	PREDICTED: sperm flagellar protein 2-like [Ciona intestinalis]	sperm flagellar protein 2 [Mus musculus]	No hits found	sperm flagellar protein 2 [Danio rerio]	35.0208	26.0023	44.0393	1.69367	0.760151	0.792719	1
Bot_c10843	Unclassifiable EST	No hits found	No hits found	No hits found	No hits found	50.4541	61.0321	39.8761	0.653363	-0.614043	0.765725	1
Bot_c10846	Unclassifiable EST	No hits found	No hits found	No hits found	No hits found	23.4641	17.0316	29.8967	1.75537	0.811774	0.716362	1
Bot_c10848	Unclassifiable EST	No hits found	No hits found	No hits found	No hits found	33.4027	30.2239	36.5816	1.21035	0.275428	0.990521	1
Bot_c1085	Heat shock protein 75 kDa, mitochondrial	PREDICTED: heat shock protein 75 kDa mitochondrial-like [Ciona intestinalis]	unnamed protein product [Mus musculus]	AT15050p [Drosophila melanogaster]	TNF receptor-associated protein 1 [Danio rerio]	843.591	1035.49	651.696	0.629363	-0.668036	0.414695	1
Bot_c10850	Anoctamin-7	PREDICTED: anoctamin-7 [Ciona intestinalis]	anoctamin-7 isoform 1 [Mus musculus]	CG16718 isoform B [Drosophila melanogaster]	PREDICTED: anoctamin-7 [Danio rerio]	18.5631	24.0589	13.0673	0.543138	-0.880608	0.561219	1
Bot_c10852	Prolyl 3-hydroxylase 2	leprecan protein [Ciona intestinalis]	unnamed protein product [Mus musculus]	No hits found	PREDICTED: prolyl 3-hydroxylase 2 [Danio rerio]	41.5379	23.3194	59.7563	2.56252	1.35756	0.215031	1
Bot_c10853	Unclassifiable EST	PREDICTED: uncharacterized protein LOC100178698 [Ciona intestinalis]	No hits found	No hits found	No hits found	18.4758	13.8749	23.0768	1.6632	0.733965	0.315663	1
Bot_c10854	Spermidine synthase	PREDICTED: spermidine synthase [Ciona intestinalis]	spermidine synthase [Mus musculus]	RE01362p partial [Drosophila melanogaster]	spermidine synthase [Danio rerio]	39.1103	50.6079	27.6127	0.54562	-0.874031	0.329618	1
Bot_c10855	Unclassifiable EST	No hits found	No hits found	No hits found	No hits found	52.0193	55.531	48.5076	0.873523	-0.195082	0.580815	1
Bot_c10856	Unclassifiable EST	No hits found	No hits found	No hits found	No hits found	22.774	23.0416	22.5064	0.976773	-0.0339047	0.83292	1
Bot_c10858	UPF0722 protein C11orf88	PREDICTED: UPF0722 protein C11orf88 homolog [Ciona intestinalis]	unnamed protein product [Mus musculus]	No hits found	UPF0722 protein C11orf88 homolog [Danio rerio]	44.1049	37.621	50.5889	1.3447	0.427281	0.408337	1
Bot_c10860	Unclassifiable EST	No hits found	No hits found	No hits found	No hits found	5.23194	5.32432	5.13957	0.965301	-0.0509491	0.717554	1
Bot_c10861	Dynamin-1	PREDICTED: dynamin-1 [Ciona intestinalis]	unnamed protein product [Mus musculus]	dynamin [Drosophila melanogaster]	dynamin-2 [Danio rerio]	57.7282	43.6028	71.8536	1.64791	0.720639	0.799584	1
Bot_c10863	Unclassifiable EST	No hits found	No hits found	No hits found	No hits found	33.368	24.1095	42.6265	1.76803	0.822147	0.243459	1
Bot_c10864	Unclassifiable EST	No hits found	No hits found	No hits found	No hits found	14.5792	12.7658	16.3926	1.28411	0.360768	0.754	1
Bot_c10865	Unclassifiable EST	No hits found	No hits found	No hits found	No hits found	47.2257	37.4442	57.0072	1.52246	0.606403	0.781831	1
Bot_c10866	Unclassifiable EST	No hits found	No hits found	pol [Drosophila melanogaster]	No hits found	20.2425	9.54587	30.939	3.24109	1.69648	0.116413	1
Bot_c10869	Dynein heavy chain 1, axonemal	PREDICTED: dynein heavy chain 1 axonemal-like partial [Ciona intestinalis]	dynein axonemal heavy chain 1 [Mus musculus]	dynein heavy chain at 36C [Drosophila melanogaster]	PREDICTED: dynein heavy chain 3 axonemal [Danio rerio]	54.8187	27.9742	81.6632	2.91924	1.54559	0.556992	1
Bot_c10871	Neurocan core protein	PREDICTED: C-type mannose receptor 2-like [Ciona intestinalis]	versican core protein isoform 1 precursor [Mus musculus]	CG9134 isoform A [Drosophila melanogaster]	aggrecan [Danio rerio]	2.36837	1.3777	3.35904	2.43815	1.28579	0.912438	1
Bot_c10872	Lipoxygenase homology domain-containing protein 1	PREDICTED: uncharacterized protein LOC100175334 [Ciona intestinalis]	lipoxygenase homology domain-containing protein 1 [Mus musculus]	No hits found	No hits found	31.0822	18.8643	43.3001	2.29535	1.19872	0.405123	1
Bot_c10873	Unclassifiable EST	PREDICTED: adiponectin receptor protein 2-like [Ciona intestinalis]	No hits found	No hits found	No hits found	5.73643	7.17288	4.29999	0.599479	-0.738218	0.812991	1
Bot_c10875	Acyl-coenzyme A synthetase ACSM1, mitochondrial	PREDICTED: 4-coumarate--CoA ligase 1-like [Ciona intestinalis]	unnamed protein product [Mus musculus]	CG6178 [Drosophila melanogaster]	acyl-coenzyme A synthetase ACSM3 mitochondrial [Danio rerio]	46.1765	69.9435	22.4096	0.320396	-1.64207	0.229404	1
Bot_c10876	Probable ATP-dependent RNA helicase DHX35	PREDICTED: probable ATP-dependent RNA helicase DHX35-like [Ciona intestinalis]	probable ATP-dependent RNA helicase DHX35 [Mus musculus]	CG3225 [Drosophila melanogaster]	uncharacterized protein LOC100037310 [Danio rerio]	13.8191	11.8494	15.7888	1.33245	0.414084	0.747606	1
Bot_c10877	Unclassifiable EST	PREDICTED: uncharacterized protein LOC100184977 [Ciona intestinalis]	No hits found	No hits found	No hits found	7.93073	6.4556	9.40585	1.45701	0.543007	0.796629	1
Bot_c10879	Calpain-7-like protein	PREDICTED: androglobin [Ciona intestinalis]	RecName: Full=Androglobin; AltName: Full=Calpain-7-like protein	No hits found	calpain-7 [Danio rerio]	6.3814	3.45687	9.30594	2.69201	1.42868	0.473448	1
Bot_c1088	Mucin-21	No hits found	No hits found	No hits found	No hits found	420.927	410.903	430.951	1.04879	0.0687267	0.729507	1
Bot_c10880	Unclassifiable EST	No hits found	No hits found	No hits found	No hits found	78.0087	78.2156	77.8019	0.994711	-0.00765007	0.752355	1
Bot_c10881	Carbohydrate sulfotransferase 8	PREDICTED: uncharacterized protein LOC100186940 [Ciona intestinalis]	No hits found	No hits found	No hits found	3.31492	1.8264	4.80345	2.63001	1.39507	0.888238	1
Bot_c10882	60S ribosomal protein L18	PREDICTED: 60S ribosomal protein L18 isoform 1 [Ciona intestinalis]	Ribosomal protein L18 [Mus musculus]	ribosomal protein L18 isoform A [Drosophila melanogaster]	60S ribosomal protein L18 [Danio rerio]	5.60872	11.2174	0	0	#NAME?	0.242053	1
Bot_c10884	Unclassifiable EST	No hits found	No hits found	No hits found	No hits found	9.98886	13.2934	6.68437	0.502836	-0.99184	0.603365	1
Bot_c10886	Unclassifiable EST	No hits found	No hits found	No hits found	No hits found	0.224349	0.448698	0	0	#NAME?	1	1
Bot_c10888	Unclassifiable EST	No hits found	No hits found	No hits found	No hits found	20.5928	14.611	26.5745	1.8188	0.862984	0.673405	1
Bot_c10889	Unclassifiable EST	No hits found	No hits found	No hits found	No hits found	43.9709	52.5011	35.4408	0.675048	-0.566937	0.536771	1
Bot_c1089	Unclassifiable EST	PREDICTED: uncharacterized protein LOC100184315 isoform 1 [Ciona intestinalis]	No hits found	No hits found	No hits found	614.029	693.018	535.039	0.772042	-0.373248	0.958763	1
Bot_c10890	Unclassifiable EST	No hits found	No hits found	No hits found	No hits found	21.0841	16.4028	25.7655	1.5708	0.651502	0.792718	1
Bot_c10891	Myosin-Vb	PREDICTED: unconventional myosin-Va [Ciona intestinalis]	RecName: Full=Unconventional myosin-Vb	dilute class unconventional myosin isoform B [Drosophila melanogaster]	myosin-Vb [Danio rerio]	71.7443	45.3628	98.1259	2.16314	1.11313	0.342951	1
Bot_c10893	General transcription factor II-I repeat domain-containing protein 2B	No hits found	general transcription factor II-I repeat domain-containing protein 2 [Mus musculus]	No hits found	transposase [Danio rerio]	265.753	218.803	312.703	1.42915	0.515159	0.658561	1
Bot_c10896	Putative nuclease HARBI1	PREDICTED: putative nuclease HARBI1-like [Ciona intestinalis]	unnamed protein product [Mus musculus]	MIP02663p [Drosophila melanogaster]	putative nuclease HARBI1 [Danio rerio]	8.45344	6.66097	10.2459	1.5382	0.621245	0.869141	1
Bot_c10897	Importin-9	PREDICTED: importin-9 [Ciona intestinalis]	Importin9 isoform 1 [Mus musculus]	Ranbp9 [Drosophila melanogaster]	Importin 9 [Danio rerio]	34.1781	29.8258	38.5304	1.29185	0.369436	0.971665	1
Bot_c10898	Unclassifiable EST	No hits found	No hits found	No hits found	No hits found	7.56059	3.22934	11.8918	3.68244	1.88066	0.51778	1
Bot_c109	Selenide, water dikinase 1	selenophosphate synthetase 2 [Ciona intestinalis]	selenide water dikinase 1 [Mus musculus]	Selenide water dikinase isoform A [Drosophila melanogaster]	selenide water dikinase 1 [Danio rerio]	1053.12	1471.02	635.216	0.431821	-1.2115	0.183652	1
Bot_c1090	Unclassifiable EST	No hits found	No hits found	No hits found	No hits found	87.3253	68.6318	106.019	1.54475	0.62737	0.505676	1
Bot_c10900	Unclassifiable EST	No hits found	No hits found	No hits found	No hits found	13.6861	14.1371	13.2351	0.936198	-0.0951152	0.933261	1
Bot_c10902	Unclassifiable EST	No hits found	No hits found	No hits found	No hits found	30.1895	27.8287	32.5503	1.16966	0.226095	0.98797	1
Bot_c10904	Unclassifiable EST	No hits found	No hits found	No hits found	No hits found	0.702483	0.464501	0.940464	2.02468	1.01769	0.817873	1
Bot_c10906	Unclassifiable EST	No hits found	No hits found	No hits found	No hits found	7.60517	6.61035	8.59998	1.30099	0.379607	0.593145	1
Bot_c10907	Cytosolic acyl coenzyme A thioester hydrolase	PREDICTED: cytosolic acyl coenzyme A thioester hydrolase [Ciona intestinalis]	acyl-CoA hydrolase [Mus musculus]	No hits found	cytosolic acyl coenzyme A thioester hydrolase [Danio rerio]	247.721	283.742	211.701	0.746103	-0.422553	0.480898	1
Bot_c10908	Unclassifiable EST	No hits found	No hits found	No hits found	No hits found	6.74137	10.6614	2.82139	0.264637	-1.91791	0.486396	1
Bot_c10909	Unclassifiable EST	No hits found	No hits found	No hits found	No hits found	32.1037	36.3255	27.8819	0.767557	-0.381654	0.784164	1
Bot_c1091	Unclassifiable EST	No hits found	No hits found	No hits found	No hits found	73.374	52.5925	94.1555	1.79028	0.840189	0.932546	1
Bot_c10911	Kinesin-like protein KIF6	PREDICTED: kinesin family member 6 [Ciona intestinalis]	mCG53034 isoform CRA_b [Mus musculus]	Kinesin-like protein at 3A [Drosophila melanogaster]	Zgc:152746 protein [Danio rerio]	22.1429	19.2593	25.0266	1.29946	0.377908	0.839723	1
Bot_c10912	Unclassifiable EST	PREDICTED: NACHT LRR and PYD domains-containing protein 1-like [Ciona intestinalis]	No hits found	No hits found	No hits found	16.4156	10.8604	21.9709	2.02304	1.01652	0.482217	1
Bot_c10913	Unclassifiable EST	No hits found	No hits found	No hits found	No hits found	29.9105	30.9633	28.8578	0.932001	-0.101596	0.808072	1
Bot_c10914	Unclassifiable EST	No hits found	No hits found	No hits found	No hits found	1.74109	0.929002	2.55317	2.7483	1.45854	0.678431	1
Bot_c10915	Unclassifiable EST	No hits found	No hits found	No hits found	No hits found	298.86	290.306	307.414	1.05893	0.0826084	0.670298	1
Bot_c10918	Metalloproteinase inhibitor 2	PREDICTED: uncharacterized protein LOC100185810 [Ciona intestinalis]	unnamed protein product [Mus musculus]	No hits found	tissue inhibitor of metalloproteinase 2 [Danio rerio]	846.967	610.209	1083.73	1.77599	0.828623	0.265188	1
Bot_c10920	Unclassifiable EST	No hits found	No hits found	No hits found	No hits found	25.0129	35.5136	14.5122	0.408638	-1.29111	0.282317	1
Bot_c10921	Unclassifiable EST	No hits found	No hits found	No hits found	No hits found	13.7979	11.9757	15.62	1.30431	0.383282	0.710957	1
Bot_c10922	Unclassifiable EST	No hits found	No hits found	No hits found	No hits found	6.56401	5.26747	7.86056	1.49228	0.577523	0.970181	1
Bot_c10924	Unclassifiable EST	No hits found	No hits found	No hits found	No hits found	4.29437	3.6844	4.90433	1.33111	0.412627	0.724045	1
Bot_c10925	Unclassifiable EST	No hits found	No hits found	No hits found	No hits found	15.1882	11.7325	18.6439	1.58908	0.668191	0.572593	1
Bot_c10926	Protein unc-13 homolog A	PREDICTED: protein unc-13 homolog A-like [Ciona intestinalis]	mKIAA4254 protein [Mus musculus]	UNC-13 protein [Drosophila melanogaster]	protein unc-13 homolog A [Danio rerio]	16.1154	13.3187	18.9121	1.41996	0.505854	0.540267	1
Bot_c10927	Unclassifiable EST	No hits found	No hits found	No hits found	No hits found	20.3388	17.4992	23.1784	1.32454	0.405495	0.529705	1
Bot_c10928	E3 ubiquitin-protein ligase MIB1	zinc finger protein [Ciona intestinalis]	Mib1 protein [Mus musculus]	LD33756p [Drosophila melanogaster]	Mib protein [Danio rerio]	26.4467	24.4098	28.4836	1.16689	0.222673	0.657845	1
Bot_c10929	Unclassifiable EST	No hits found	No hits found	No hits found	No hits found	121.695	169.787	73.603	0.433502	-1.20589	0.0874082	1
Bot_c10930	Unclassifiable EST	No hits found	No hits found	No hits found	No hits found	1.52856	0	3.05711	Inf	Inf	0.358309	1
Bot_c10931	Cyclin-Y	PREDICTED: cyclin-Y-like isoform 1 [Ciona intestinalis]	cyclin-Y [Mus musculus]	cyclin Y isoform A [Drosophila melanogaster]	PREDICTED: cyclin-Y-like isoform 1 [Danio rerio]	22.2552	17.1327	27.3777	1.59798	0.676251	0.8815	1
Bot_c10932	Unclassifiable EST	No hits found	No hits found	No hits found	No hits found	24.2506	19.7806	28.7205	1.45195	0.537994	0.8109	1
Bot_c10934	Unclassifiable EST	No hits found	No hits found	No hits found	No hits found	14.3857	12.0421	16.7292	1.38923	0.474282	0.609035	1
Bot_c10935	Unclassifiable EST	No hits found	No hits found	No hits found	No hits found	0.705348	0	1.4107	Inf	Inf	0.525554	1
Bot_c10936	Aquaporin-8	PREDICTED: aquaporin-8 [Ciona intestinalis]	aquaporin 8 isoform CRA_a [Mus musculus]	drip isoform B [Drosophila melanogaster]	aquaporin 8a tandem duplicate 1 [Danio rerio]	313.726	354.171	273.281	0.771609	-0.374058	0.735764	1
Bot_c10937	Unclassifiable EST	No hits found	No hits found	No hits found	No hits found	7.97387	3.04922	12.8985	4.2301	2.08069	0.218561	1
Bot_c10938	Protein fuzzy homolog	PREDICTED: protein fuzzy homolog [Ciona intestinalis]	protein fuzzy homolog [Mus musculus]	No hits found	PREDICTED: protein fuzzy homolog [Danio rerio]	21.2175	20.3304	22.1045	1.08726	0.120702	0.892391	1
Bot_c10944	Unclassifiable EST	PREDICTED: uncharacterized protein LOC100182467 [Ciona intestinalis]	No hits found	No hits found	No hits found	20.088	24.2865	15.8894	0.65425	-0.612087	0.321979	1
Bot_c10945	Unclassifiable EST	No hits found	No hits found	No hits found	No hits found	7.59307	2.99237	12.1938	4.07495	2.02678	0.58515	1
Bot_c10946	Probable methylthioribulose-1-phosphate dehydratase	PREDICTED: probable methylthioribulose-1-phosphate dehydratase-like [Ciona intestinalis]	unnamed protein product [Mus musculus]	CG11134 isoform A [Drosophila melanogaster]	methylthioribulose-1-phosphate dehydratase [Danio rerio]	675.365	710.774	639.957	0.900367	-0.151416	0.80314	1
Bot_c10947	Unclassifiable EST	No hits found	No hits found	No hits found	No hits found	6.95977	5.25166	8.66789	1.6505	0.722906	0.705409	1
Bot_c10949	Unclassifiable EST	No hits found	No hits found	No hits found	No hits found	5.34301	7.66262	3.02341	0.394565	-1.34166	0.632781	1
Bot_c10950	Unclassifiable EST	No hits found	No hits found	No hits found	No hits found	7.35205	7.61521	7.08888	0.930884	-0.103326	0.84981	1
Bot_c10951	Transmembrane 9 superfamily member 2	PREDICTED: LOW QUALITY PROTEIN: transmembrane 9 superfamily member 2-like [Ciona intestinalis]	transmembrane 9 superfamily member 2 precursor [Mus musculus]	CG9318 isoform A [Drosophila melanogaster]	Transmembrane 9 superfamily member 2 [Danio rerio]	85.941	101.001	70.8809	0.701782	-0.510904	0.706014	1
Bot_c10952	Unclassifiable EST	No hits found	No hits found	No hits found	No hits found	96.6778	91.2656	102.09	1.1186	0.161698	0.909706	1
Bot_c10954	Unclassifiable EST	No hits found	No hits found	No hits found	No hits found	55.4179	42.9485	67.8873	1.58067	0.660534	0.544588	1
Bot_c10955	Unclassifiable EST	No hits found	No hits found	No hits found	No hits found	6.13126	8.60107	3.66146	0.425698	-1.2321	0.563926	1
Bot_c10958	Unclassifiable EST	No hits found	No hits found	No hits found	No hits found	22.2863	18.2702	26.3024	1.43964	0.525703	0.670344	1
Bot_c10959	Unclassifiable EST	No hits found	No hits found	No hits found	No hits found	36.9248	29.0043	44.8454	1.54617	0.628696	0.686369	1
Bot_c1096	Baculoviral IAP repeat-containing protein 4	PREDICTED: baculoviral IAP repeat-containing protein 2 [Ciona intestinalis]	MIHA [Mus musculus]	IAP-like protein ILP [Drosophila melanogaster]	baculoviral IAP repeat-containing 7 [Danio rerio]	791.297	334.352	1248.24	3.73333	1.90046	0.0174019	1
Bot_c10960	Unclassifiable EST	No hits found	No hits found	No hits found	No hits found	3.25073	1.3619	5.13957	3.77383	1.91603	0.771861	1
Bot_c10961	Coiled-coil domain-containing protein 148	No hits found	coiled-coil domain-containing protein 148 [Mus musculus]	No hits found	No hits found	15.0895	15.398	14.7811	0.959942	-0.0589814	0.575717	1
Bot_c10962	Unclassifiable EST	No hits found	No hits found	No hits found	No hits found	3.20721	6.41443	0	0	#NAME?	0.138494	1
Bot_c10963	Myosin-Va	PREDICTED: unconventional myosin-Va [Ciona intestinalis]	myosin heavy chain [Mus musculus]	dilute class unconventional myosin isoform B [Drosophila melanogaster]	myosin-Vb [Danio rerio]	33.4484	21.0098	45.887	2.18408	1.12702	0.410759	1
Bot_c10965	U5 small nuclear ribonucleoprotein 200 kDa helicase	PREDICTED: U5 small nuclear ribonucleoprotein 200 kDa helicase-like [Ciona intestinalis]	activating signal cointegrator 1 complex subunit 3-like 1 isoform CRA_a [Mus musculus]	lethal (3) 72Ab [Drosophila melanogaster]	U5 small nuclear ribonucleoprotein 200 kDa helicase [Danio rerio]	41.4109	40.765	42.0568	1.03169	0.0450054	0.761098	1
Bot_c10966	Unclassifiable EST	No hits found	No hits found	No hits found	No hits found	14.0371	18.2985	9.77568	0.534235	-0.904454	0.622199	1
Bot_c10967	Unclassifiable EST	No hits found	No hits found	No hits found	No hits found	243.139	212.363	273.914	1.28984	0.367191	0.539599	1
Bot_c10969	Unclassifiable EST	No hits found	No hits found	No hits found	No hits found	52.2829	47.8969	56.6689	1.18314	0.242623	0.582463	1
Bot_c1097	DNA ligase 1	PREDICTED: DNA ligase 1-like [Ciona intestinalis]	DNA ligase 1 [Mus musculus]	DNA ligase I [Drosophila melanogaster]	DNA ligase 1 [Danio rerio]	1436.82	1704.09	1169.54	0.686315	-0.543056	0.469953	1
Bot_c10971	Unclassifiable EST	PREDICTED: uncharacterized protein LOC100178578 [Ciona intestinalis]	No hits found	No hits found	No hits found	20.0956	15.736	24.4552	1.5541	0.636075	0.702342	1
Bot_c10973	Unclassifiable EST	No hits found	No hits found	No hits found	No hits found	27.0424	26.135	27.9498	1.06944	0.0968535	0.939269	1
Bot_c10974	Ribonucleoprotein PTB-binding 1	PREDICTED: uncharacterized protein LOC100182699 [Ciona intestinalis]	unnamed protein product [Mus musculus]	No hits found	ribonucleoprotein PTB-binding 1 [Danio rerio]	33.5764	39.4727	27.6801	0.701249	-0.512002	0.441595	1
Bot_c10975	Unclassifiable EST	PREDICTED: uncharacterized protein LOC100187014 [Ciona intestinalis]	No hits found	No hits found	No hits found	16.2131	10.0546	22.3715	2.225	1.15381	0.28987	1
Bot_c10976	Unclassifiable EST	No hits found	No hits found	No hits found	No hits found	2.417	1.81059	3.02341	1.66984	0.739711	0.768376	1
Bot_c10978	Unclassifiable EST	No hits found	No hits found	No hits found	No hits found	11.122	11.1921	11.0518	0.987459	-0.0182077	0.780233	1
Bot_c10979	Unclassifiable EST	No hits found	No hits found	No hits found	No hits found	12.6988	11.0879	14.3097	1.29057	0.368009	0.775754	1
Bot_c1098	Unclassifiable EST	PREDICTED: uncharacterized protein LOC101243408 [Ciona intestinalis]	No hits found	No hits found	No hits found	60.2213	64.644	55.7985	0.863166	-0.21229	0.984008	1
Bot_c10981	Unclassifiable EST	No hits found	No hits found	No hits found	No hits found	65.4394	77.5677	53.3111	0.687284	-0.541022	0.669516	1
Bot_c10983	Unclassifiable EST	PREDICTED: putative methyltransferase DDB_G0268948-like [Ciona intestinalis]	No hits found	No hits found	Zgc:162780 protein [Danio rerio]	55.2176	57.5279	52.9073	0.91968	-0.120796	1	1
Bot_c10986	Microsomal triglyceride transfer protein large subunit	PREDICTED: microsomal triglyceride transfer protein large subunit-like [Ciona intestinalis]	unnamed protein product [Mus musculus]	No hits found	microsomal triglyceride transfer protein large subunit precursor [Danio rerio]	14.5888	14.1277	15.0498	1.06527	0.0912255	0.946041	1
Bot_c10988	Dynein heavy chain 1, axonemal	PREDICTED: dynein heavy chain 3 axonemal-like [Ciona intestinalis]	mCG3819 [Mus musculus]	dynein heavy chain at 36C [Drosophila melanogaster]	PREDICTED: dynein heavy chain 3 axonemal [Danio rerio]	19.011	4.86618	33.1558	6.81353	2.7684	0.0608963	1
Bot_c1099	Uncharacterized protein C9orf78	PREDICTED: uncharacterized protein C9orf78 homolog [Ciona intestinalis]	uncharacterized protein C9orf78 homolog [Mus musculus]	CG7974 isoform A [Drosophila melanogaster]	chromosome 9 open reading frame 78 [Danio rerio]	289.296	338.744	239.847	0.708047	-0.498083	0.587908	1
Bot_c10990	Unclassifiable EST	No hits found	No hits found	No hits found	No hits found	2.48661	2.15182	2.82139	1.31116	0.390848	0.592848	1
Bot_c10992	Alpha-crystallin B chain	PREDICTED: body wall muscle protein HR-29-like [Ciona intestinalis]	alpha-crystallin B chain [Mus musculus]	lethal (2) essential for life isoform A [Drosophila melanogaster]	RecName: Full=Heat shock protein beta-11	615.101	670.045	560.157	0.835999	-0.258427	0.841442	1
Bot_c10993	Unclassifiable EST	No hits found	No hits found	No hits found	No hits found	10.3078	9.26149	11.3542	1.22596	0.293909	1	1
Bot_c10994	E3 ubiquitin-protein ligase LRSAM1	zinc finger protein [Ciona intestinalis]	E3 ubiquitin-protein ligase LRSAM1 [Mus musculus]	mitochondrial E3 ubiquitin protein ligase 1 homologue [Drosophila melanogaster]	E3 ubiquitin-protein ligase LRSAM1 [Danio rerio]	283.908	255.997	311.819	1.21805	0.284579	0.852511	1
Bot_c10995	Unclassifiable EST	No hits found	No hits found	No hits found	No hits found	25.8095	25.0828	26.5362	1.05794	0.0812623	0.611017	1
Bot_c10998	Tartrate-resistant acid phosphatase type 5	PREDICTED: tartrate-resistant acid phosphatase type 5-like [Ciona intestinalis]	tartrate-resistant acid phosphatase type 5 precursor [Mus musculus]	No hits found	tartrate-resistant acid phosphatase type 5 precursor [Danio rerio]	6.65977	8.88545	4.4341	0.49903	-1.0028	0.8315	1
Bot_c10999	Unclassifiable EST	PREDICTED: protein FAM26F-like [Ciona intestinalis]	No hits found	No hits found	No hits found	39.2353	36.0064	42.4642	1.17935	0.237994	0.907573	1
Bot_c11	Unclassifiable EST	No hits found	No hits found	No hits found	No hits found	853.419	602.99	1103.85	1.83062	0.872334	0.700738	1
Bot_c110	Unclassifiable EST	PREDICTED: uncharacterized protein LOC100183384 [Ciona intestinalis]	No hits found	No hits found	No hits found	522.28	460.637	583.922	1.26764	0.342145	0.525842	1
Bot_c1100	WD repeat-containing protein 78	PREDICTED: WD repeat-containing protein 78-like [Ciona intestinalis]	WD repeat-containing protein 78 [Mus musculus]	CG9313 [Drosophila melanogaster]	WD repeat-containing protein 78 [Danio rerio]	196.674	143.564	249.784	1.73988	0.798988	0.394089	1
Bot_c11000	Unclassifiable EST	No hits found	No hits found	No hits found	No hits found	11.2283	9.29002	13.1665	1.41727	0.503119	0.643538	1
Bot_c11001	Unclassifiable EST	No hits found	No hits found	No hits found	No hits found	66.6609	111.219	22.1024	0.198727	-2.33114	0.191706	1
Bot_c11003	Unclassifiable EST	No hits found	No hits found	No hits found	No hits found	0.224349	0.448698	0	0	#NAME?	1	1
Bot_c11006	Unclassifiable EST	No hits found	No hits found	No hits found	No hits found	11.9367	10.0009	13.8725	1.38712	0.472089	0.496024	1
Bot_c11007	Transmembrane protein 131	PREDICTED: transmembrane protein 131-like [Ciona intestinalis]	RW1 protein [Mus musculus]	CG8370 [Drosophila melanogaster]	PREDICTED: transmembrane protein 131 [Danio rerio]	22.6627	13.8496	31.4757	2.27267	1.18439	0.443887	1
Bot_c11008	Dynein light chain 1, cytoplasmic	dynein light chain 6 [Ciona intestinalis]	dynein light chain 1 cytoplasmic [Mus musculus]	cut up isoform A [Drosophila melanogaster]	dynein light chain 1 cytoplasmic [Danio rerio]	14.3986	5.38438	23.4129	4.3483	2.12045	0.69513	1
Bot_c11009	Negative elongation factor B	PREDICTED: negative elongation factor B [Ciona intestinalis]	unnamed protein product [Mus musculus]	NELF-B [Drosophila melanogaster]	No hits found	128.482	167.813	89.1518	0.531258	-0.912515	0.39369	1
Bot_c1101	Transmembrane protease serine 6	PREDICTED: uncharacterized protein LOC100181181 [Ciona intestinalis]	brain-specific serine protease 4 precursor [Mus musculus]	CG1299 isoform B [Drosophila melanogaster]	prostasin precursor [Danio rerio]	986.552	1178.91	794.197	0.673672	-0.569881	0.503134	1
Bot_c11010	Unclassifiable EST	PREDICTED: uncharacterized protein LOC100177451 [Ciona intestinalis]	No hits found	No hits found	No hits found	35.0704	39.6053	30.5355	0.770995	-0.375207	0.970322	1
Bot_c11011	Unclassifiable EST	No hits found	No hits found	No hits found	No hits found	4.12173	6.49665	1.74682	0.26888	-1.89497	0.530907	1
Bot_c11016	Unclassifiable EST	No hits found	No hits found	No hits found	No hits found	49.7176	54.2543	45.1808	0.83276	-0.264027	0.944471	1
Bot_c11017	Unclassifiable EST	No hits found	No hits found	No hits found	No hits found	4.9255	4.44272	5.40827	1.21733	0.283724	0.805059	1
Bot_c11019	Unclassifiable EST	No hits found	No hits found	No hits found	No hits found	22.8553	22.9026	22.8081	0.995874	-0.00596446	0.760117	1
Bot_c11021	Unclassifiable EST	No hits found	No hits found	No hits found	No hits found	1.66267	0	3.32533	Inf	Inf	0.241854	1
Bot_c11022	Unclassifiable EST	No hits found	No hits found	No hits found	No hits found	18.2809	20.9751	15.5868	0.743108	-0.428357	0.803871	1
Bot_c11023	Unclassifiable EST	No hits found	No hits found	No hits found	No hits found	343.419	335.233	351.605	1.04884	0.0687928	0.844458	1
Bot_c11024	60S ribosomal protein L26-like 1	PREDICTED: 60S ribosomal protein L26-like isoform 1 [Ciona intestinalis]	unnamed protein product [Mus musculus]	ribosomal protein L26 isoform A [Drosophila melanogaster]	60S ribosomal protein L26 [Danio rerio]	4.93568	9.87135	0	0	#NAME?	0.254288	1
Bot_c11025	Cytochrome P450 3A4	cytochrome P450 CYP3-like member 1 [Ciona intestinalis]	Cytochrome P450 family 3 subfamily a polypeptide 11 [Mus musculus]	IP03836p [Drosophila melanogaster]	cytochrome P450 3A65 [Danio rerio]	20.997	23.149	18.8449	0.81407	-0.296776	0.607038	1
Bot_c11026	Unclassifiable EST	No hits found	No hits found	No hits found	No hits found	26.1693	26.707	25.6316	0.959737	-0.0592893	0.833711	1
Bot_c11027	Serine protease 48	PREDICTED: neurotrypsin-like [Ciona intestinalis]	transmembrane protease serine 8 (intestinal) [Mus musculus]	CG31728 [Drosophila melanogaster]	complement component 1 s subcomponent-like precursor [Danio rerio]	37.8477	36.8627	38.8328	1.05344	0.0751149	0.908928	1
Bot_c11029	Unclassifiable EST	No hits found	No hits found	No hits found	No hits found	55.1574	35.6052	74.7096	2.09828	1.06921	0.907237	1
Bot_c1103	Leucine-rich repeat-containing protein ENSP00000371558	PREDICTED: leucine-rich repeat-containing protein 72-like [Ciona intestinalis]	RIKEN cDNA 1700108M19 isoform CRA_b [Mus musculus]	mapmodulin isoform B [Drosophila melanogaster]	leucine-rich repeat-containing protein 51 [Danio rerio]	94.4688	97.266	91.6717	0.942485	-0.0854591	0.881336	1
Bot_c11030	Unclassifiable EST	PREDICTED: UPF0695 membrane protein C977.11/PB8B6.06c isoform 1 [Ciona intestinalis]	No hits found	No hits found	No hits found	23.7269	26.2236	21.2303	0.809588	-0.304741	0.711539	1
Bot_c11031	Leucine-rich repeat transmembrane neuronal protein 1	PREDICTED: slit homolog 1 protein-like [Ciona intestinalis]	leucine-rich repeat transmembrane neuronal protein 1 precursor [Mus musculus]	CG14762 isoform A [Drosophila melanogaster]	unnamed protein product [Danio rerio]	17.5272	12.3455	22.7089	1.83944	0.879268	0.608035	1
Bot_c11032	Glycosyltransferase 25 family member 3	PREDICTED: procollagen galactosyltransferase 1 [Ciona intestinalis]	unnamed protein product [Mus musculus]	LD07116p [Drosophila melanogaster]	PREDICTED: procollagen galactosyltransferase 2 [Danio rerio]	76.8325	77.1097	76.5552	0.992808	-0.0104134	0.85305	1
Bot_c11033	Multidrug resistance-associated protein 5	PREDICTED: multidrug resistance-associated protein 5-like [Ciona intestinalis]	ATP-binding cassette sub-family C (CFTR/MRP) member 4 isoform 2 [Mus musculus]	CG11897 isoform B [Drosophila melanogaster]	PREDICTED: multidrug resistance-associated protein 9-like [Danio rerio]	32.4701	54.7943	10.146	0.185165	-2.43312	0.22498	1
Bot_c11036	Sodium-dependent glucose transporter 1	PREDICTED: sodium-dependent glucose transporter 1 [Ciona intestinalis]	sodium-dependent glucose transporter 1A [Mus musculus]	No hits found	sodium-dependent glucose transporter 1 [Danio rerio]	15.2628	10.6045	19.9212	1.87856	0.909627	0.832871	1
Bot_c11037	Unclassifiable EST	No hits found	No hits found	No hits found	No hits found	0.722202	0	1.4444	Inf	Inf	0.745028	1
Bot_c11038	Collagen alpha-1(XII) chain	PREDICTED: uncharacterized protein LOC100178140 [Ciona intestinalis]	procollagen type VII alpha 1 [Mus musculus]	No hits found	fibronectin precursor [Danio rerio]	122.781	122.782	122.78	0.999987	-1.87e-05	0.853414	1
Bot_c11039	Thiamine transporter 2	PREDICTED: LOW QUALITY PROTEIN: thiamine transporter 2-like [Ciona intestinalis]	reduced folate carrier [Mus musculus]	CG6574 [Drosophila melanogaster]	PREDICTED: thiamine transporter 2-like [Danio rerio]	6.503	4.06989	8.93611	2.19566	1.13466	0.494119	1
Bot_c1104	Unclassifiable EST	PREDICTED: uncharacterized protein LOC100179174 [Ciona intestinalis]	No hits found	No hits found	No hits found	459.812	503.188	416.436	0.827596	-0.273002	0.797264	1
Bot_c11040	Sodium-dependent phosphate transport protein 2A	PREDICTED: sodium-dependent phosphate transport protein 2B-like [Ciona intestinalis]	sodium-dependent phosphate transport protein 2B [Mus musculus]	No hits found	Slc34a2a protein [Danio rerio]	66.8353	107.066	26.6048	0.248491	-2.00874	0.487269	1
Bot_c11041	Unclassifiable EST	No hits found	No hits found	No hits found	No hits found	112.739	95.8128	129.666	1.35333	0.436509	0.902481	1
Bot_c11042	Unclassifiable EST	PREDICTED: uncharacterized protein LOC100175989 [Ciona intestinalis]	No hits found	No hits found	No hits found	8.17833	7.11911	9.23755	1.29757	0.375814	0.865603	1
Bot_c11043	Unclassifiable EST	No hits found	No hits found	No hits found	No hits found	46.279	66.8622	25.6959	0.384312	-1.37965	0.345765	1
Bot_c11044	Unclassifiable EST	No hits found	No hits found	No hits found	No hits found	21.189	19.7395	22.6386	1.14687	0.197696	0.581634	1
Bot_c11045	Unclassifiable EST	No hits found	No hits found	No hits found	No hits found	2.1243	1.3935	2.8551	2.04887	1.03483	0.779929	1
Bot_c11046	Unclassifiable EST	No hits found	No hits found	No hits found	No hits found	11.1135	10.6708	11.5562	1.08298	0.115	0.854139	1
Bot_c11048	Unclassifiable EST	PREDICTED: uncharacterized protein LOC100184451 isoform 2 [Ciona intestinalis]	No hits found	No hits found	No hits found	38.1664	42.74	33.5928	0.785981	-0.347434	0.585958	1
Bot_c11049	Xanthine dehydrogenase/oxidase	PREDICTED: indole-3-acetaldehyde oxidase-like [Ciona intestinalis]	Aldehyde oxidase 1 [Mus musculus]	CG18522 [Drosophila melanogaster]	TPA_inf: aldehyde oxidase beta [Danio rerio]	16.4541	13.2239	19.6843	1.48854	0.573894	0.510962	1
Bot_c1105	Unclassifiable EST	No hits found	No hits found	No hits found	No hits found	515.737	530.132	501.342	0.945693	-0.0805556	0.766208	1
Bot_c11050	Insulin receptor-related protein	PREDICTED: insulin receptor [Ciona intestinalis]	unnamed protein product [Mus musculus]	INR [Drosophila melanogaster]	Insulin-like growth factor 1a receptor [Danio rerio]	21.374	15.4706	27.2773	1.76317	0.818172	0.920493	1
Bot_c11051	Dynein heavy chain 9, axonemal	PREDICTED: dynein beta chain ciliary-like [Ciona intestinalis]	dynein heavy chain 9 axonemal [Mus musculus]	dynein heavy chain at 93AB isoform C [Drosophila melanogaster]	PREDICTED: dynein beta chain ciliary-like partial [Danio rerio]	44.5942	30.9065	58.2818	1.88575	0.915137	0.746739	1
Bot_c11052	Unclassifiable EST	No hits found	No hits found	No hits found	No hits found	51.1351	12.2665	90.0037	7.33739	2.87527	0.146826	1
Bot_c11054	Unclassifiable EST	No hits found	No hits found	No hits found	No hits found	0.23225	0.464501	0	0	#NAME?	1	1
Bot_c11055	Trafficking protein particle complex subunit 8	PREDICTED: trafficking protein particle complex subunit 8-like [Ciona intestinalis]	uncharacterized protein LOC75964 isoform 2 [Mus musculus]	lethal (3) 76BDm isoform A [Drosophila melanogaster]	No hits found	28.9297	26.0465	31.8128	1.22138	0.288516	0.814281	1
Bot_c11056	Unclassifiable EST	No hits found	No hits found	No hits found	No hits found	18.3299	25.1046	11.5552	0.460283	-1.11941	0.573654	1
Bot_c11058	Unclassifiable EST	PREDICTED: uncharacterized protein LOC100184557 [Ciona intestinalis]	No hits found	No hits found	No hits found	9.78907	19.5781	0	0	#NAME?	0.182896	1
Bot_c11061	Unclassifiable EST	No hits found	No hits found	No hits found	No hits found	50.9362	29.949	71.9234	2.40153	1.26395	0.345415	1
Bot_c11062	ATP-dependent DNA helicase PIF1	No hits found	expressed sequence AI449441 isoform CRA_a [Mus musculus]	CG3238 [Drosophila melanogaster]	ATP-dependent DNA helicase PIF1 [Danio rerio]	74.4878	82.1999	66.7756	0.812357	-0.299815	0.843307	1
Bot_c11064	Unclassifiable EST	No hits found	No hits found	No hits found	No hits found	2.19636	3.58637	0.806354	0.224838	-2.15304	0.667295	1
Bot_c11065	Sphingomyelin phosphodiesterase	PREDICTED: sphingomyelin phosphodiesterase [Ciona intestinalis]	sphingomyelin phosphodiesterase 1 acid lysosomal isoform CRA_a [Mus musculus]	CG3376 isoform B [Drosophila melanogaster]	LOC556700 protein [Danio rerio]	63.1522	65.2667	61.0378	0.935205	-0.0966461	0.735877	1
Bot_c11066	Unclassifiable EST	No hits found	No hits found	No hits found	No hits found	20.1335	12.1148	28.1521	2.32377	1.21647	0.754644	1
Bot_c11068	Unclassifiable EST	No hits found	No hits found	No hits found	No hits found	0.23225	0.464501	0	0	#NAME?	1	1
Bot_c11069	Unclassifiable EST	No hits found	No hits found	No hits found	No hits found	1.04147	0	2.08294	Inf	Inf	0.441338	1
Bot_c11071	Cytochrome P450 2U1	PREDICTED: cytochrome P450 2J2-like [Ciona intestinalis]	cytochrome P450 family 2 subfamily j polypeptide 13 [Mus musculus]	cytochrome P450 Cyp18a1 [Drosophila melanogaster]	cytochrome P450 2U1 [Danio rerio]	185.529	147.078	223.981	1.52287	0.606789	0.721338	1
Bot_c11072	Unclassifiable EST	No hits found	No hits found	No hits found	No hits found	4.28231	2.787	5.77762	2.07306	1.05176	1	1
Bot_c11073	Adenosine receptor A2b	PREDICTED: 5-hydroxytryptamine receptor 7 [Ciona intestinalis]	adenosine receptor A2b [Mus musculus]	GH08370p [Drosophila melanogaster]	beta-2 adrenergic receptor [Danio rerio]	43.4644	38.3541	48.5748	1.26648	0.340827	0.836016	1
Bot_c11075	Unclassifiable EST	No hits found	No hits found	No hits found	No hits found	19.2171	17.1042	21.33	1.24706	0.318528	0.500166	1
Bot_c11076	Unclassifiable EST	No hits found	No hits found	No hits found	No hits found	23.0096	26.9722	19.0469	0.706169	-0.501914	0.671999	1
Bot_c11077	Inter-alpha-trypsin inhibitor heavy chain H4	PREDICTED: inter-alpha-trypsin inhibitor heavy chain H5-like [Ciona intestinalis]	inter-alpha-inhibitor H3 chain [Mus musculus]	No hits found	inter-alpha-trypsin inhibitor heavy chain H4 precursor [Danio rerio]	33.2911	44.0069	22.5753	0.512993	-0.962988	0.345729	1
Bot_c11078	Unclassifiable EST	PREDICTED: uncharacterized protein LOC100179640 [Ciona intestinalis]	No hits found	No hits found	No hits found	187.71	198.321	177.1	0.892996	-0.163274	0.938745	1
Bot_c11079	Unclassifiable EST	No hits found	No hits found	No hits found	No hits found	67.1075	102.604	31.6115	0.308094	-1.69856	0.151038	1
Bot_c1108	Protein-cysteine N-palmitoyltransferase HHAT	PREDICTED: protein-cysteine N-palmitoyltransferase HHAT-like [Ciona intestinalis]	unnamed protein product [Mus musculus]	rasp [Drosophila melanogaster]	protein-cysteine N-palmitoyltransferase HHAT [Danio rerio]	273.272	259.963	286.58	1.10239	0.140629	0.781223	1
Bot_c11080	Unclassifiable EST	No hits found	No hits found	No hits found	No hits found	68.0044	73.3617	62.6471	0.853948	-0.22778	0.998181	1
Bot_c11081	Unclassifiable EST	No hits found	No hits found	No hits found	No hits found	23.7751	17.8564	29.6937	1.66292	0.733717	0.929387	1
Bot_c11083	Kelch-like protein 10	PREDICTED: kelch-like protein 2-like [Ciona intestinalis]	Klhl10 protein [Mus musculus]	CG9426 [Drosophila melanogaster]	kelch-like protein 38 [Danio rerio]	1.16698	1.3935	0.940464	0.674893	-0.56727	1	1
Bot_c11084	RING finger protein 32	PREDICTED: RING finger protein 32-like [Ciona intestinalis]	unnamed protein product [Mus musculus]	No hits found	RING finger protein 32 [Danio rerio]	15.4536	12.2633	18.6439	1.5203	0.604355	0.543229	1
Bot_c11086	Dynein heavy chain 10, axonemal	PREDICTED: dynein heavy chain 10 axonemal [Ciona intestinalis]	dynein heavy chain 10 axonemal [Mus musculus]	dynein heavy chain at 93AB isoform B [Drosophila melanogaster]	PREDICTED: dynein heavy chain 10 axonemal [Danio rerio]	113.985	77.7417	150.228	1.93239	0.950389	0.672721	1
Bot_c11089	Unclassifiable EST	No hits found	No hits found	No hits found	No hits found	11.0246	1.79479	20.2544	11.2851	3.49635	0.028813	1
Bot_c1109	Kelch-like protein 36	PREDICTED: kelch-like 36-like [Ciona intestinalis]	unnamed protein product [Mus musculus]	AT24465p partial [Drosophila melanogaster]	kelch-like protein 36 [Danio rerio]	1847.32	1762.67	1931.96	1.09604	0.132304	0.963691	1
Bot_c11090	Glycoprotein endo-alpha-1,2-mannosidase-like protein	No hits found	glycoprotein endo-alpha-1 2-mannosidase-like protein precursor [Mus musculus]	CG14015 [Drosophila melanogaster]	glycoprotein endo-alpha-1 2-mannosidase-like protein [Danio rerio]	21.8911	13.0786	30.7035	2.34762	1.2312	0.416474	1
Bot_c11091	Unclassifiable EST	No hits found	No hits found	No hits found	No hits found	18.3567	17.6002	19.1131	1.08596	0.118973	0.895124	1
Bot_c11092	Unclassifiable EST	No hits found	No hits found	No hits found	No hits found	39.5013	32.5116	46.4911	1.42999	0.516002	0.524551	1
Bot_c11094	Unclassifiable EST	No hits found	No hits found	No hits found	No hits found	682.682	677.483	687.88	1.01535	0.0219716	0.938658	1
Bot_c11096	Unclassifiable EST	No hits found	No hits found	No hits found	No hits found	0.722202	0	1.4444	Inf	Inf	0.745028	1
Bot_c11097	Unclassifiable EST	No hits found	No hits found	No hits found	No hits found	28.1678	22.4728	33.8628	1.50683	0.591519	0.871885	1
Bot_c11099	Endoplasmic reticulum aminopeptidase 1	PREDICTED: endoplasmic reticulum aminopeptidase 1-like [Ciona intestinalis]	unnamed protein product [Mus musculus]	No hits found	endoplasmic reticulum aminopeptidase 2 precursor [Danio rerio]	22.5158	17.1832	27.8484	1.62067	0.696594	0.719162	1
Bot_c111	Pre-mRNA-processing factor 17	PREDICTED: pre-mRNA-processing factor 17 isoform 1 [Ciona intestinalis]	pre-mRNA-processing factor 17 [Mus musculus]	CG6015 [Drosophila melanogaster]	pre-mRNA-processing factor 17 [Danio rerio]	877.006	980.557	773.455	0.788791	-0.342285	0.750591	1
Bot_c1110	Protein phosphatase 1E	PREDICTED: protein phosphatase 1E [Ciona intestinalis]	unnamed protein product [Mus musculus]	CG10376 [Drosophila melanogaster]	protein phosphatase 1E [Danio rerio]	558.2	509.107	607.293	1.19286	0.254424	0.881948	1
Bot_c11100	Unclassifiable EST	No hits found	No hits found	No hits found	No hits found	42.1208	29.8574	54.3842	1.82147	0.8651	0.755081	1
Bot_c11101	Aryl hydrocarbon receptor nuclear translocator	transcription factor protein [Ciona intestinalis]	mKIAA4051 protein [Mus musculus]	aryl hydrocarbon receptor nuclear translocator-like protein [Drosophila melanogaster]	aryl hydrocarbon receptor nuclear translocator isoform b [Danio rerio]	24.0834	20.3178	27.8489	1.37067	0.45488	0.809763	1
Bot_c11102	Crossover junction endonuclease EME1	PREDICTED: crossover junction endonuclease EME1 [Ciona intestinalis]	essential meiotic endonuclease 1 homolog 1 (S. pombe) isoform CRA_c [Mus musculus]	No hits found	Chain B Crystal Structure Of The Mus81-Eme1 Complex	30.528	31.7975	29.2584	0.920148	-0.120062	1	1
Bot_c11105	Unclassifiable EST	No hits found	No hits found	No hits found	No hits found	0.722202	0	1.4444	Inf	Inf	0.745028	1
Bot_c11107	Harmonin	PREDICTED: PDZ domain-containing protein 11-like [Ciona intestinalis]	harmonin isoform a1 [Mus musculus]	dyschronic isoform C [Drosophila melanogaster]	harmonin [Danio rerio]	3.73897	4.62284	2.8551	0.617607	-0.695239	0.839692	1
Bot_c11108	Importin-9	PREDICTED: importin-9 [Ciona intestinalis]	RecName: Full=Importin-9; Short=Imp9; AltName: Full=Importin-9a; Short=Imp9a; AltName: Full=Importin-9b; Short=Imp9b; AltName: Full=Ran-binding protein 9; Short=RanBP9	Ranbp9 [Drosophila melanogaster]	Importin 9 [Danio rerio]	26.3304	30.3218	22.339	0.736733	-0.440787	0.698802	1
Bot_c11109	Rho GTPase-activating protein 15	PREDICTED: rho GTPase-activating protein 12 [Ciona intestinalis]	Rho GTPase activating protein 15 [Mus musculus]	No hits found	rho GTPase-activating protein 15 [Danio rerio]	5.91946	3.70964	8.12927	2.19139	1.13184	0.530827	1
Bot_c11110	Glutathione S-transferase omega-1	PREDICTED: glutathione S-transferase omega-2-like [Ciona intestinalis]	glutathione S-transferase omega-1 [Mus musculus]	glutathione S transferase O3 [Drosophila melanogaster]	uncharacterized protein LOC492500 [Danio rerio]	207.806	229.312	186.301	0.812436	-0.299675	0.995258	1
Bot_c11112	Protein FAM40A	PREDICTED: striatin-interacting protein 1 homolog [Ciona intestinalis]	unnamed protein product [Mus musculus]	CG11526 isoform A [Drosophila melanogaster]	Fam40a protein [Danio rerio]	39.5308	31.7628	47.2987	1.48912	0.574461	0.697328	1
Bot_c11113	Kelch-like protein 8	PREDICTED: kelch-like protein 18-like [Ciona intestinalis]	Klhl20 protein partial [Mus musculus]	Diablo [Drosophila melanogaster]	PREDICTED: kelch-like protein 28-like [Danio rerio]	21.8815	15.0756	28.6873	1.9029	0.928196	0.512952	1
Bot_c11114	Ribosomal RNA processing protein 36 homolog	PREDICTED: ribosomal RNA processing protein 36 homolog [Ciona intestinalis]	RecName: Full=Ribosomal RNA processing protein 36 homolog	CG8461 [Drosophila melanogaster]	ribosomal RNA processing protein 36 homolog [Danio rerio]	305.458	303.718	307.198	1.01146	0.0164346	0.92505	1
Bot_c11115	Unclassifiable EST	No hits found	No hits found	No hits found	No hits found	4.75251	5.87727	3.62775	0.61725	-0.696073	1	1
Bot_c11116	Unclassifiable EST	No hits found	No hits found	No hits found	No hits found	0.9211	1.8422	0	0	#NAME?	0.620215	1
Bot_c11117	Unclassifiable EST	No hits found	No hits found	No hits found	No hits found	97.5157	89.1487	105.883	1.18771	0.248181	0.728137	1
Bot_c11118	Ankyrin and armadillo repeat-containing protein	PREDICTED: ankyrin and armadillo repeat-containing protein [Ciona intestinalis]	ankyrin and armadillo repeat containing isoform CRA_b [Mus musculus]	No hits found	novel protein [Danio rerio]	9.56379	4.85037	14.2772	2.94353	1.55755	0.485378	1
Bot_c11121	Neurabin-1	PREDICTED: uncharacterized protein LOC100179135 [Ciona intestinalis]	protein phosphatase 1 regulatory (inhibitor) subunit 9A isoform CRA_a [Mus musculus]	spinophilin isoform J [Drosophila melanogaster]	PREDICTED: neurabin-2-like [Danio rerio]	98.8005	65.9839	131.617	1.99469	0.996162	0.568489	1
Bot_c11122	Unclassifiable EST	No hits found	No hits found	No hits found	No hits found	46.7921	47.6978	45.8863	0.962021	-0.0558599	0.99277	1
Bot_c11125	Unclassifiable EST	No hits found	No hits found	No hits found	No hits found	7.42184	9.06557	5.7781	0.637368	-0.649801	0.583294	1
Bot_c11126	Dedicator of cytokinesis protein 7	PREDICTED: dedicator of cytokinesis protein 7 [Ciona intestinalis]	dedicator of cytokinesis protein 7 [Mus musculus]	Zizimin-related [Drosophila melanogaster]	LOC567905 protein partial [Danio rerio]	51.8877	40.5883	63.1871	1.55678	0.638568	0.799263	1
Bot_c11127	Iduronate 2-sulfatase	PREDICTED: iduronate 2-sulfatase-like [Ciona intestinalis]	iduronate 2-sulfatase [Mus musculus]	IP11730p [Drosophila melanogaster]	iduronate 2-sulfatase precursor [Danio rerio]	52.7439	42.503	62.9849	1.48189	0.567441	0.574932	1
Bot_c11128	Unclassifiable EST	No hits found	No hits found	No hits found	No hits found	27.7814	16.7662	38.7967	2.31399	1.21038	0.154939	1
Bot_c11129	Unclassifiable EST	No hits found	No hits found	No hits found	No hits found	36.4543	23.7619	49.1466	2.06829	1.04844	0.181157	1
Bot_c1113	Mucin-12	PREDICTED: uncharacterized protein LOC100186681 [Ciona intestinalis]	protein FAM110C [Mus musculus]	No hits found	No hits found	976.592	860.265	1092.92	1.27044	0.345334	0.543014	1
Bot_c11130	Unclassifiable EST	No hits found	No hits found	No hits found	No hits found	0.467367	0.464501	0.470232	1.01234	0.0176924	0.959408	1
Bot_c11131	Unclassifiable EST	No hits found	No hits found	No hits found	No hits found	42.8756	52.0237	33.7274	0.648309	-0.625246	0.454336	1
Bot_c11133	Unclassifiable EST	No hits found	No hits found	No hits found	No hits found	25.4259	29.7214	21.1304	0.710949	-0.492182	0.6371	1
Bot_c11134	Alpha-(1,3)-fucosyltransferase	PREDICTED: alpha-(1 3)-fucosyltransferase-like [Ciona intestinalis]	alpha-(1 3)-fucosyltransferase [Mus musculus]	RE34634p [Drosophila melanogaster]	PREDICTED: alpha-(1 3)-fucosyltransferase-like [Danio rerio]	1.92307	3.03978	0.806354	0.265267	-1.91448	0.647877	1
Bot_c11135	Chromosome transmission fidelity protein 18 homolog	PREDICTED: chromosome transmission fidelity protein 18 homolog [Ciona intestinalis]	CTF18 chromosome transmission fidelity factor 18 homolog (S. cerevisiae) [Mus musculus]	No hits found	CTF18 chromosome transmission fidelity factor 18 homolog [Danio rerio]	84.9216	94.3624	75.4808	0.799904	-0.322101	0.759189	1
Bot_c11136	Neurofilament heavy polypeptide	No hits found	No hits found	No hits found	No hits found	30.7155	10.1715	51.2594	5.03949	2.33328	0.0450582	1
Bot_c11137	Unclassifiable EST	No hits found	No hits found	No hits found	No hits found	1.05539	2.11078	0	0	#NAME?	0.579479	1
Bot_c11138	Unclassifiable EST	No hits found	No hits found	No hits found	No hits found	19.9179	22.8046	17.0312	0.746831	-0.421146	0.785028	1
Bot_c11139	Unclassifiable EST	No hits found	No hits found	No hits found	No hits found	5.24383	5.85203	4.63563	0.79214	-0.336172	0.792989	1
Bot_c1114	Unclassifiable EST	No hits found	No hits found	No hits found	No hits found	225.471	207.269	243.672	1.17563	0.233436	0.545061	1
Bot_c11140	Unclassifiable EST	No hits found	No hits found	No hits found	No hits found	0.694581	0.448698	0.940464	2.09599	1.06763	0.818296	1
Bot_c11141	TCDD-inducible poly [ADP-ribose] polymerase	PREDICTED: poly [ADP-ribose] polymerase 14-like partial [Ciona intestinalis]	Parp12 protein partial [Mus musculus]	No hits found	poly [ADP-ribose] polymerase 14 [Danio rerio]	26.5038	21.3321	31.6755	1.48487	0.57034	0.733306	1
Bot_c11142	Putative ATP-dependent RNA helicase TDRD9	PREDICTED: putative ATP-dependent RNA helicase TDRD9-like [Ciona intestinalis]	Dhx16 protein [Mus musculus]	spindle E partial [Drosophila melanogaster]	ATP-dependent RNA helicase A [Danio rerio]	14.4834	8.40835	20.5585	2.44501	1.28984	0.336266	1
Bot_c11143	Regulator of G-protein signaling 22	PREDICTED: regulator of G-protein signaling 22-like [Ciona intestinalis]	regulator of G-protein signaling 22 [Mus musculus]	No hits found	No hits found	18.1822	14.093	22.2714	1.58032	0.660214	1	1
Bot_c11144	Latrophilin-3	PREDICTED: latrophilin-2 [Ciona intestinalis]	Lphn3 protein [Mus musculus]	RT01583p [Drosophila melanogaster]	PREDICTED: latrophilin-1-like [Danio rerio]	138.278	113.833	162.724	1.42949	0.515503	0.750469	1
Bot_c11146	Unclassifiable EST	PREDICTED: uncharacterized protein LOC100184051 [Ciona intestinalis]	No hits found	MIP15335p [Drosophila melanogaster]	No hits found	80.3107	116.819	43.8021	0.374957	-1.4152	0.180706	1
Bot_c11147	SH3 and cysteine-rich domain-containing protein 3	PREDICTED: uncharacterized protein LOC100184499 [Ciona intestinalis]	SH3 and cysteine-rich domain-containing protein 3 [Mus musculus]	CG43729 isoform H [Drosophila melanogaster]	SH3 and cysteine-rich domain-containing protein 3 [Danio rerio]	13.4126	6.26912	20.5561	3.27895	1.71323	0.333779	1
Bot_c11149	Unclassifiable EST	No hits found	No hits found	No hits found	No hits found	23.4111	28.0785	18.7438	0.66755	-0.583052	0.698093	1
Bot_c1115	Transforming growth factor beta-1-induced transcript 1 protein	PREDICTED: paxillin [Ciona intestinalis]	transforming growth factor beta 1 isoform beta-B [Mus musculus]	IP18656p [Drosophila melanogaster]	PREDICTED: paxillin [Danio rerio]	226.927	257.908	195.946	0.759749	-0.396405	0.835751	1
Bot_c11151	Tenascin-R	PREDICTED: receptor-type tyrosine-protein phosphatase eta [Ciona intestinalis]	unnamed protein product [Mus musculus]	RT11161p [Drosophila melanogaster]	receptor-type tyrosine-protein phosphatase eta precursor [Danio rerio]	54.8634	71.365	38.3619	0.537544	-0.895545	0.354126	1
Bot_c11152	Unclassifiable EST	No hits found	No hits found	No hits found	No hits found	24.031	38.3542	9.70778	0.253108	-1.98217	0.17828	1
Bot_c11153	Unclassifiable EST	No hits found	No hits found	No hits found	No hits found	15.2964	13.7295	16.8634	1.22826	0.296617	0.638643	1
Bot_c11154	Talin-2	PREDICTED: talin-2 [Ciona intestinalis]	Tln2 protein [Mus musculus]	rhea isoform F [Drosophila melanogaster]	talin-1 [Danio rerio]	82.7113	64.9126	100.51	1.54839	0.630768	0.881453	1
Bot_c11155	AT-rich interactive domain-containing protein 4A	Retinoblastoma-binding protein [Ciona intestinalis]	retinoblastoma-binding protein 1 [Mus musculus]	CG34422 isoform D [Drosophila melanogaster]	Zgc:110391 protein partial [Danio rerio]	10.0314	10.9931	9.06973	0.825041	-0.277463	0.910532	1
Bot_c11156	Centrin-1	calmodulin [Ciona intestinalis]	centrin-1 [Mus musculus]	RE19335p [Drosophila melanogaster]	PREDICTED: centrin-1-like [Danio rerio]	1.57044	3.14089	0	0	#NAME?	0.388172	1
Bot_c11157	Unclassifiable EST	No hits found	No hits found	No hits found	No hits found	1.4444	0	2.88881	Inf	Inf	0.465401	1
Bot_c11158	Unclassifiable EST	TPA: transposase domain-containing protein [Ciona intestinalis]	No hits found	No hits found	TPA: transposase domain-containing protein [Danio rerio]	1.6512	1.858	1.4444	0.777396	-0.363278	0.796316	1
Bot_c11159	Nuclear valosin-containing protein-like	PREDICTED: nuclear valosin-containing protein-like [Ciona intestinalis]	Chain A Structure And Function Of The N-Terminal Nucleolin Binding Domain Of Nuclear Valocine Containing Protein Like 2 (Nvl2) Harboring A Nucleolar Localization Signal	No hits found	No hits found	30.4111	25.1491	35.6731	1.41846	0.504329	0.697072	1
Bot_c1116	Probable E3 ubiquitin-protein ligase HERC4	PREDICTED: probable E3 ubiquitin-protein ligase HERC4 [Ciona intestinalis]	probable E3 ubiquitin-protein ligase HERC4 isoform 2 [Mus musculus]	CG9153 isoform A [Drosophila melanogaster]	PREDICTED: probable E3 ubiquitin-protein ligase HERC4 [Danio rerio]	1242.28	1218.18	1266.38	1.03957	0.0559842	0.986961	1
Bot_c11160	Unclassifiable EST	PREDICTED: uncharacterized protein LOC100184863 [Ciona intestinalis]	No hits found	No hits found	No hits found	2.13406	1.88325	2.38487	1.26636	0.340687	0.907864	1
Bot_c11161	Macrophage mannose receptor 1	No hits found	No hits found	No hits found	No hits found	11.125	14.0865	8.16346	0.579522	-0.787066	0.61141	1
Bot_c11163	Unclassifiable EST	PREDICTED: uncharacterized protein LOC100175538 [Ciona intestinalis]	No hits found	No hits found	No hits found	17.9248	19.5911	16.2585	0.829896	-0.268998	0.799862	1
Bot_c11164	Unclassifiable EST	No hits found	No hits found	No hits found	No hits found	35.1432	24.5994	45.6869	1.85724	0.89316	0.399561	1
Bot_c11165	Kelch-like protein 28	PREDICTED: kelch-like protein 10-like [Ciona intestinalis]	Kelch-like 1 protein [Mus musculus]	klhl10 isoform A [Drosophila melanogaster]	Keap1b protein [Danio rerio]	41.3479	46.7529	35.9428	0.768782	-0.379354	0.817899	1
Bot_c11166	Unclassifiable EST	No hits found	No hits found	No hits found	No hits found	24.7015	25.3514	24.0517	0.948731	-0.0759292	0.983187	1
Bot_c11167	Solute carrier family 43 member 3	PREDICTED: solute carrier family 43 member 3-like [Ciona intestinalis]	solute carrier family 43 member 3 [Mus musculus]	No hits found	solute carrier family 43 member 3 [Danio rerio]	29.7902	18.9338	40.6466	2.14677	1.10217	0.460188	1
Bot_c11169	Unclassifiable EST	No hits found	No hits found	No hits found	No hits found	15.4043	12.8699	17.9387	1.39385	0.479071	0.68151	1
Bot_c11170	Unclassifiable EST	No hits found	No hits found	No hits found	No hits found	57.8591	51.3599	64.3583	1.25308	0.325482	0.409769	1
Bot_c11171	Unclassifiable EST	No hits found	No hits found	RE15159p [Drosophila melanogaster]	No hits found	7.58175	10.4275	4.73603	0.454188	-1.13864	0.669187	1
Bot_c11172	Phosphatidylinositol-3,4,5-trisphosphate 5-phosphatase 1	PREDICTED: phosphatidylinositol 3 4 5-trisphosphate 5-phosphatase 1 [Ciona intestinalis]	inositol polyphosphate phosphatase-like 1 isoform CRA_b [Mus musculus]	Abl tyrosine kinase isoform I [Drosophila melanogaster]	phosphatidylinositol 3 4 5-trisphosphate 5-phosphatase 2B [Danio rerio]	27.341	22.3653	32.3167	1.44495	0.531017	0.730202	1
Bot_c11174	Unclassifiable EST	No hits found	No hits found	No hits found	No hits found	22.7167	21.8852	23.5482	1.07599	0.105665	0.901935	1
Bot_c11176	Unclassifiable EST	No hits found	No hits found	No hits found	No hits found	293.409	455.239	131.58	0.289036	-1.79068	0.227528	1
Bot_c11177	Unclassifiable EST	No hits found	No hits found	No hits found	No hits found	3.07372	1.3777	4.76974	3.4621	1.79165	0.572776	1
Bot_c11178	Unclassifiable EST	No hits found	No hits found	No hits found	No hits found	13.5127	17.1831	9.84238	0.572793	-0.803913	0.821426	1
Bot_c11179	Tetratricopeptide repeat protein 34	PREDICTED: uncharacterized protein LOC100176663 [Ciona intestinalis]	RIKEN cDNA B230396O12 gene [Mus musculus]	No hits found	PREDICTED: tetratricopeptide repeat protein 34-like [Danio rerio]	19.7072	16.2353	23.1791	1.4277	0.513692	0.809456	1
Bot_c1118	Unclassifiable EST	No hits found	No hits found	No hits found	No hits found	181.388	191.391	171.385	0.895471	-0.159281	0.921336	1
Bot_c11181	Unclassifiable EST	No hits found	No hits found	No hits found	No hits found	67.4412	67.0582	67.8242	1.01142	0.0163873	0.811675	1
Bot_c11182	UDP-glucose 6-dehydrogenase	PREDICTED: UDP-glucose 6-dehydrogenase [Ciona intestinalis]	UDP-glucose 6-dehydrogenase [Mus musculus]	sugarless [Drosophila melanogaster]	UDP-glucose dehydrogenase [Danio rerio]	34.5615	41.4414	27.6816	0.66797	-0.582146	0.512825	1
Bot_c11183	Unclassifiable EST	No hits found	No hits found	No hits found	No hits found	2.92573	2.82805	3.02341	1.06908	0.0963657	0.851992	1
Bot_c11184	Unclassifiable EST	No hits found	No hits found	No hits found	No hits found	246.878	259.829	233.926	0.900307	-0.151511	0.847349	1
Bot_c11186	Unclassifiable EST	No hits found	No hits found	No hits found	No hits found	0.448698	0.897396	0	0	#NAME?	0.879125	1
Bot_c11188	Macrophage mannose receptor 1	PREDICTED: macrophage mannose receptor 1 [Ciona intestinalis]	macrophage mannose receptor 1 precursor [Mus musculus]	CG43055 [Drosophila melanogaster]	PREDICTED: type-2 ice-structuring protein-like [Danio rerio]	24.3069	6.72418	41.8897	6.22971	2.63916	0.306645	1
Bot_c11189	Unclassifiable EST	PREDICTED: E3 ubiquitin-protein ligase MYLIP-like partial [Ciona intestinalis]	No hits found	No hits found	No hits found	8.75708	3.47267	14.0415	4.04342	2.01558	0.235072	1
Bot_c1119	Unclassifiable EST	No hits found	No hits found	No hits found	No hits found	343.139	293.515	392.762	1.33813	0.420222	0.93363	1
Bot_c11190	Zinc transporter ZIP4	PREDICTED: zinc transporter ZIP12-like [Ciona intestinalis]	mCG114951 [Mus musculus]	fear-of-intimacy isoform A [Drosophila melanogaster]	solute carrier family 39 (zinc transporter) member 4 [Danio rerio]	48.2421	61.2787	35.2056	0.574515	-0.799584	0.298033	1
Bot_c11192	Unclassifiable EST	No hits found	No hits found	No hits found	No hits found	4.70227	3.15669	6.24785	1.97924	0.984948	1	1
Bot_c11196	Unclassifiable EST	No hits found	No hits found	No hits found	No hits found	17.6726	18.7505	16.5947	0.885024	-0.176211	0.870101	1
Bot_c11197	Carbonyl reductase [NADPH] 1	PREDICTED: carbonyl reductase [NADPH] 1-like [Ciona intestinalis]	carbonyl reductase [NADPH] 3 [Mus musculus]	carbonyl reductase isoform B [Drosophila melanogaster]	carbonyl reductase [NADPH] 1 [Danio rerio]	39.5575	44.1462	34.9689	0.792115	-0.336218	0.550779	1
Bot_c11198	Retinoblastoma-like protein 1	No hits found	retinoblastoma-like protein 1 isoform 1 [Mus musculus]	No hits found	retinoblastoma-like protein 1 [Danio rerio]	15.3198	16.1278	14.5117	0.899794	-0.152334	0.877817	1
Bot_c11199	Calmodulin-lysine N-methyltransferase	PREDICTED: calmodulin-lysine N-methyltransferase-like [Ciona intestinalis]	calmodulin-lysine N-methyltransferase [Mus musculus]	CG10947 isoform D [Drosophila melanogaster]	No hits found	17.6143	11.9158	23.3127	1.95646	0.968245	0.51624	1
Bot_c112	Uncharacterized protein C7orf31	PREDICTED: uncharacterized protein LOC100179710 [Ciona intestinalis]	uncharacterized protein C7orf31 homolog [Mus musculus]	No hits found	No hits found	577.091	733.348	420.834	0.573853	-0.801247	0.160225	1
Bot_c11204	Unclassifiable EST	No hits found	No hits found	No hits found	No hits found	21.5053	23.4587	19.5518	0.833457	-0.26282	0.703243	1
Bot_c11205	Unclassifiable EST	No hits found	No hits found	No hits found	No hits found	6.9182	3.45687	10.3795	3.00258	1.5862	0.521871	1
Bot_c11207	Unclassifiable EST	No hits found	No hits found	No hits found	No hits found	3.7504	1.858	5.64279	3.03702	1.60265	0.439952	1
Bot_c11208	Unclassifiable EST	PREDICTED: protein asteroid homolog 1-like [Ciona intestinalis]	No hits found	No hits found	protein asteroid homolog 1 [Danio rerio]	55.6515	71.7313	39.5718	0.551666	-0.858133	0.390898	1
Bot_c11209	Lariat debranching enzyme	PREDICTED: lariat debranching enzyme-like [Ciona intestinalis]	Dbr1 protein [Mus musculus]	lariat debranching enzyme [Drosophila melanogaster]	lariat debranching enzyme [Danio rerio]	168.27	137.111	199.429	1.4545	0.540524	0.407187	1
Bot_c11210	Unclassifiable EST	No hits found	No hits found	No hits found	No hits found	15.9916	15.322	16.6611	1.08739	0.120875	0.78482	1
Bot_c11211	Arylsulfatase B	PREDICTED: arylsulfatase B-like [Ciona intestinalis]	murine arylsulfatase B [Mus musculus]	CG7402 [Drosophila melanogaster]	PREDICTED: arylsulfatase I-like [Danio rerio]	23.3315	26.4732	20.1899	0.762655	-0.390898	0.567051	1
Bot_c11212	Gap junction gamma-2 protein	PREDICTED: gap junction gamma-1 protein-like [Ciona intestinalis]	Gjc2 protein [Mus musculus]	No hits found	connexin 47.1 [Danio rerio]	20.1298	24.8742	15.3855	0.618532	-0.69308	0.387169	1
Bot_c11213	Neurogenic locus notch homolog protein 2	PREDICTED: neurogenic locus notch protein homolog [Ciona intestinalis]	mCG12393 [Mus musculus]	developmental protein [Drosophila melanogaster]	neurogenic locus notch homolog protein 3 precursor [Danio rerio]	108.293	115.505	101.082	0.875135	-0.192423	0.805437	1
Bot_c11214	Unclassifiable EST	No hits found	No hits found	No hits found	No hits found	10.6997	9.20464	12.1947	1.32485	0.405826	0.979327	1
Bot_c11215	Unclassifiable EST	No hits found	No hits found	No hits found	No hits found	4.54211	2.33195	6.75228	2.89556	1.53384	0.653404	1
Bot_c11216	Unclassifiable EST	PREDICTED: uncharacterized protein LOC101243343 [Ciona intestinalis]	No hits found	No hits found	No hits found	22.5976	19.9007	25.2946	1.27104	0.346009	0.681178	1
Bot_c11217	Unclassifiable EST	No hits found	No hits found	No hits found	No hits found	26.0435	17.9258	34.1613	1.90571	0.930328	0.354477	1
Bot_c11218	Unclassifiable EST	No hits found	No hits found	No hits found	No hits found	9.06671	11.012	7.12139	0.646692	-0.62885	0.998283	1
Bot_c11220	Unclassifiable EST	No hits found	No hits found	No hits found	No hits found	24.6682	27.9737	21.3627	0.76367	-0.388978	0.892131	1
Bot_c11221	60S ribosomal protein L13	PREDICTED: 60S ribosomal protein L13-like [Ciona intestinalis]	Rpl13 protein [Mus musculus]	ribosomal protein L13 isoform A [Drosophila melanogaster]	60S ribosomal protein L13 [Danio rerio]	2.01914	4.03828	0	0	#NAME?	0.354907	1
Bot_c11222	Unclassifiable EST	No hits found	No hits found	No hits found	No hits found	13.0349	10.3484	15.7214	1.5192	0.603312	0.44717	1
Bot_c11224	TBC domain-containing protein kinase-like protein	PREDICTED: TBC domain-containing protein kinase-like protein-like [Ciona intestinalis]	A630047E20Rik protein [Mus musculus]	CG4041 [Drosophila melanogaster]	Zgc:158710 [Danio rerio]	12.8034	8.40835	17.1985	2.04541	1.03239	0.545964	1
Bot_c11225	Dixin	PREDICTED: dixin isoform 1 [Ciona intestinalis]	unnamed protein product [Mus musculus]	No hits found	dixin-A [Danio rerio]	14.6977	14.7154	14.68	0.997593	-0.00347701	0.964918	1
Bot_c11227	Unclassifiable EST	No hits found	No hits found	No hits found	No hits found	20.0927	18.2829	21.9025	1.19798	0.260606	0.993861	1
Bot_c11228	Unclassifiable EST	No hits found	No hits found	No hits found	No hits found	37.3608	28.0278	46.6939	1.66598	0.736375	0.270693	1
Bot_c11230	Unclassifiable EST	PREDICTED: dynein heavy chain 9 axonemal-like [Ciona intestinalis]	No hits found	No hits found	No hits found	24.5471	23.9009	25.1932	1.05407	0.075966	1	1
Bot_c11232	Unclassifiable EST	No hits found	No hits found	No hits found	No hits found	28.7427	29.099	28.3863	0.975508	-0.035774	0.933294	1
Bot_c11233	Cell division cycle protein 27 homolog	PREDICTED: cell division cycle protein 27 homolog [Ciona intestinalis]	unnamed protein product [Mus musculus]	CDC27Dm [Drosophila melanogaster]	cell division cycle protein 27 homolog [Danio rerio]	45.5273	38.9861	52.0684	1.33556	0.417448	0.789631	1
Bot_c11234	Unclassifiable EST	No hits found	No hits found	No hits found	No hits found	21.4234	23.7999	19.0469	0.800295	-0.321396	0.591506	1
Bot_c11235	Unclassifiable EST	No hits found	No hits found	No hits found	No hits found	14.6159	12.0643	17.1675	1.423	0.508933	0.722295	1
Bot_c11236	Unclassifiable EST	No hits found	No hits found	No hits found	No hits found	3.97136	3.17249	4.77022	1.50362	0.588441	0.734708	1
Bot_c11239	Unclassifiable EST	PREDICTED: membrane-spanning 4-domains subfamily A member 18 [Ciona intestinalis]	No hits found	No hits found	No hits found	350.75	302.827	398.673	1.31651	0.396713	0.605149	1
Bot_c11240	Unclassifiable EST	No hits found	No hits found	No hits found	No hits found	18.3161	8.58218	28.05	3.2684	1.70858	0.33084	1
Bot_c11241	Unclassifiable EST	No hits found	No hits found	No hits found	No hits found	47.8444	40.2628	55.426	1.3766	0.461115	0.535579	1
Bot_c11242	Mannan-binding lectin serine protease 2	PREDICTED: mannan-binding lectin serine protease 1-like [Ciona intestinalis]	unnamed protein product [Mus musculus]	CG18735 [Drosophila melanogaster]	uncharacterized protein LOC100038778 precursor [Danio rerio]	59.8965	63.9962	55.7968	0.871877	-0.197804	1	1
Bot_c11243	Unclassifiable EST	No hits found	No hits found	No hits found	No hits found	8.02446	6.67677	9.37214	1.40369	0.489229	0.682297	1
Bot_c11244	Solute carrier family 22 member 5	PREDICTED: organic cation transporter protein-like [Ciona intestinalis]	mCG13774 isoform CRA_b [Mus musculus]	CG6126 [Drosophila melanogaster]	solute carrier family 22 member 5 [Danio rerio]	34.3309	43.5996	25.0622	0.574827	-0.7988	0.419187	1
Bot_c11245	Unclassifiable EST	No hits found	No hits found	No hits found	No hits found	6.09478	3.58958	8.59998	2.39582	1.26052	0.445087	1
Bot_c11246	Beta-secretase 1	No hits found	unnamed protein product [Mus musculus]	No hits found	beta-secretase 1 precursor [Danio rerio]	32.1296	25.7274	38.5319	1.4977	0.582747	0.610271	1
Bot_c11247	DNA mismatch repair protein Msh6	PREDICTED: DNA mismatch repair protein Msh6 [Ciona intestinalis]	mCG15886 [Mus musculus]	No hits found	mismatch repair protein Msh6 [Danio rerio]	51.1212	42.7179	59.5245	1.39343	0.478641	0.784113	1
Bot_c11250	Unclassifiable EST	No hits found	No hits found	No hits found	No hits found	8.43973	7.94385	8.93562	1.12485	0.169729	0.998359	1
Bot_c11251	Unclassifiable EST	No hits found	No hits found	No hits found	No hits found	35.81	39.539	32.081	0.811376	-0.301557	0.797669	1
Bot_c11253	Unclassifiable EST	No hits found	No hits found	No hits found	No hits found	5.24969	3.00817	7.49121	2.49029	1.31631	0.4719	1
Bot_c11254	Unclassifiable EST	PREDICTED: uncharacterized protein LOC100178838 [Ciona intestinalis]	No hits found	No hits found	No hits found	8.85358	11.6945	6.01262	0.514139	-0.95977	0.700783	1
Bot_c11256	Unclassifiable EST	No hits found	No hits found	No hits found	No hits found	19.2355	16.0615	22.4096	1.39524	0.480515	0.920934	1
Bot_c11258	Unclassifiable EST	No hits found	No hits found	No hits found	No hits found	36.1771	41.8837	30.4705	0.727503	-0.458975	0.526561	1
Bot_c1126	Tudor domain-containing protein 1	PREDICTED: staphylococcal nuclease domain-containing protein 1 isoform 2 [Ciona intestinalis]	tudor domain containing 1 protein [Mus musculus]	papi isoform C [Drosophila melanogaster]	tudor domain-containing protein 1 [Danio rerio]	273.542	172.588	374.497	2.16989	1.11762	0.152537	1
Bot_c11261	Unclassifiable EST	No hits found	No hits found	No hits found	No hits found	4.06719	4.60704	3.52735	0.765642	-0.385258	0.822871	1
Bot_c11263	Actin-related protein 10	PREDICTED: actin-related protein 10 [Ciona intestinalis]	ARP10 actin-related protein 10 homolog (S. cerevisiae) [Mus musculus]	Actin-related protein 10 [Drosophila melanogaster]	actin-related protein 10 [Danio rerio]	30.7994	6.34177	55.257	8.71317	3.1232	0.325847	1
Bot_c11264	Unclassifiable EST	No hits found	No hits found	No hits found	No hits found	28.9309	35.3207	22.5411	0.638182	-0.64796	0.49381	1
Bot_c11265	Unclassifiable EST	No hits found	No hits found	No hits found	No hits found	1.56817	0.717275	2.41906	3.37257	1.75385	0.638278	1
Bot_c11266	Ornithine decarboxylase	PREDICTED: ornithine decarboxylase [Ciona intestinalis]	unnamed protein product [Mus musculus]	ornithine decarboxylase 2 [Drosophila melanogaster]	ornithine decarboxylase [Danio rerio]	871.869	985.913	757.824	0.768652	-0.379597	0.762971	1
Bot_c11267	Probable E3 ubiquitin-protein ligase HERC4	PREDICTED: probable E3 ubiquitin-protein ligase HERC4 [Ciona intestinalis]	Herc4 protein partial [Mus musculus]	CG9153 isoform C [Drosophila melanogaster]	probable E3 ubiquitin-protein ligase HERC3 [Danio rerio]	12.6958	5.23586	20.1557	3.84955	1.94469	0.231309	1
Bot_c11268	Rho GTPase-activating protein 19	PREDICTED: rho GTPase-activating protein 19-like [Ciona intestinalis]	Rho GTPase activating protein 19 [Mus musculus]	RhoGAP54D isoform B [Drosophila melanogaster]	PREDICTED: rho GTPase-activating protein 19-like [Danio rerio]	61.3241	65.9112	56.737	0.860811	-0.216232	0.804101	1
Bot_c1127	Dentin sialophosphoprotein	PREDICTED: uncharacterized protein LOC100175868 [Ciona intestinalis]	No hits found	No hits found	No hits found	150.067	158.134	142	0.897975	-0.155253	0.734646	1
Bot_c11270	TBC1 domain family member 30	PREDICTED: TBC1 domain family member 30-like [Ciona intestinalis]	Tbc1d30 protein [Mus musculus]	CG42795 isoform B [Drosophila melanogaster]	growth hormone-regulated TBC protein 1 [Danio rerio]	31.2844	18.5956	43.9731	2.3647	1.24166	0.515483	1
Bot_c11271	Unclassifiable EST	No hits found	No hits found	No hits found	No hits found	9.17337	9.07501	9.27174	1.02168	0.0309415	0.970449	1
Bot_c11273	Unclassifiable EST	No hits found	No hits found	No hits found	No hits found	2.78927	1.61467	3.96387	2.45491	1.29567	0.514341	1
Bot_c11275	Tyrosine-protein kinase receptor TYRO3	No hits found	No hits found	No hits found	No hits found	32.2248	25.5821	38.8675	1.51932	0.60343	0.693733	1
Bot_c11276	Isocitrate dehydrogenase [NAD] subunit beta, mitochondrial	PREDICTED: isocitrate dehydrogenase [NAD] subunit beta mitochondrial-like [Ciona intestinalis]	isocitrate dehydrogenase 3 beta subunit [Mus musculus]	CG6439 isoform A [Drosophila melanogaster]	isocitrate dehydrogenase [NAD] subunit beta mitochondrial [Danio rerio]	7.16318	7.23917	7.08719	0.979006	-0.03061	0.743442	1
Bot_c11277	Unclassifiable EST	No hits found	No hits found	No hits found	No hits found	3.04827	2.7712	3.32533	1.19996	0.262987	0.926103	1
Bot_c11279	Unclassifiable EST	PREDICTED: uncharacterized protein LOC100186427 [Ciona intestinalis]	No hits found	No hits found	No hits found	41.6261	41.7321	41.5201	0.994921	-0.00734684	0.840126	1
Bot_c11280	Kelch-like protein 24	PREDICTED: kelch-like protein diablo-like partial [Ciona intestinalis]	unnamed protein product [Mus musculus]	AT24465p partial [Drosophila melanogaster]	kelch-like protein 24 [Danio rerio]	6.6354	7.69423	5.57658	0.724774	-0.464396	0.955123	1
Bot_c11281	Protein FAM13A	PREDICTED: uncharacterized protein LOC100177740 [Ciona intestinalis]	Fam13a protein [Mus musculus]	RhoGAP102A isoform F [Drosophila melanogaster]	LOC559330 protein [Danio rerio]	238.105	228.968	247.242	1.07981	0.11078	0.831908	1
Bot_c11283	Unclassifiable EST	PREDICTED: uncharacterized protein LOC100180772 [Ciona intestinalis]	No hits found	No hits found	No hits found	536.905	313.754	760.056	2.42246	1.27647	0.286074	1
Bot_c11284	Unclassifiable EST	No hits found	No hits found	No hits found	novel protein similar to bacterial glucose-1-phosphate thymidylyltransferases [Danio rerio]	58.8451	34.553	83.1372	2.40608	1.26668	0.15914	1
Bot_c11285	Testis-specific gene 10 protein	PREDICTED: centrosomal protein of 135 kDa [Ciona intestinalis]	testis specific 10 isoform CRA_c [Mus musculus]	No hits found	Zgc:152952 [Danio rerio]	28.1076	25.1775	31.0377	1.23276	0.301887	0.450857	1
Bot_c11286	Peroxisomal sarcosine oxidase	PREDICTED: peroxisomal sarcosine oxidase-like [Ciona intestinalis]	peroxisomal sarcosine oxidase [Mus musculus]	GH02863p [Drosophila melanogaster]	LOC558601 protein [Danio rerio]	18.3173	18.0585	18.5762	1.02867	0.0407804	0.707062	1
Bot_c11287	Unclassifiable EST	No hits found	No hits found	No hits found	No hits found	62.7516	58.2516	67.2517	1.1545	0.207273	0.743436	1
Bot_c11288	Unclassifiable EST	No hits found	No hits found	No hits found	No hits found	29.8209	24.4035	35.2383	1.44399	0.530058	0.980608	1
Bot_c1129	Acid sphingomyelinase-like phosphodiesterase 3b	PREDICTED: acid sphingomyelinase-like phosphodiesterase 3b-like [Ciona intestinalis]	acid sphingomyelinase-like phosphodiesterase 3b precursor [Mus musculus]	CG32052 [Drosophila melanogaster]	PREDICTED: acid sphingomyelinase-like phosphodiesterase 3b-like [Danio rerio]	571.78	611.998	531.563	0.868569	-0.203287	0.84993	1
Bot_c11290	Unclassifiable EST	No hits found	No hits found	No hits found	No hits found	6.61789	6.58511	6.65067	1.00996	0.0142924	0.892097	1
Bot_c11292	Unclassifiable EST	No hits found	No hits found	No hits found	No hits found	2.48077	1.16597	3.79557	3.25528	1.70278	0.482164	1
Bot_c11298	Unclassifiable EST	No hits found	No hits found	No hits found	No hits found	5.91873	8.94866	2.88881	0.32282	-1.6312	0.236126	1
Bot_c11299	Unclassifiable EST	No hits found	No hits found	No hits found	No hits found	3.78124	2.3225	5.23997	2.25617	1.17388	0.669131	1
Bot_c1130	Early endosome antigen 1	No hits found	No hits found	No hits found	No hits found	603.568	606.347	600.789	0.990833	-0.013286	0.911754	1
Bot_c11301	Unclassifiable EST	No hits found	No hits found	No hits found	No hits found	1.16195	0.913199	1.4107	1.54479	0.627407	0.799735	1
Bot_c11302	Ankyrin repeat and zinc finger domain-containing protein 1	PREDICTED: ankyrin repeat and zinc finger domain-containing protein 1-like [Ciona intestinalis]	mCG133867 isoform CRA_a [Mus musculus]	No hits found	Ankzf1 protein [Danio rerio]	19.7387	24.7638	14.7137	0.594163	-0.751069	0.413801	1
Bot_c11303	Unclassifiable EST	No hits found	No hits found	No hits found	No hits found	0.807335	1.61467	0	0	#NAME?	0.698947	1
Bot_c11304	ATP-binding cassette sub-family A member 1	PREDICTED: ATP-binding cassette sub-family A member 1-like [Ciona intestinalis]	ATP-binding cassette sub-family A member 1 [Mus musculus]	CG1718 isoform C [Drosophila melanogaster]	PREDICTED: retinal-specific ATP-binding cassette transporter [Danio rerio]	46.4046	33.6524	59.1568	1.75788	0.813837	0.559759	1
Bot_c11307	Unclassifiable EST	No hits found	No hits found	No hits found	No hits found	17.1251	15.0029	19.2473	1.2829	0.359412	0.811027	1
Bot_c11308	Unclassifiable EST	No hits found	No hits found	No hits found	No hits found	165.666	131.936	199.397	1.51132	0.595809	0.264197	1
Bot_c11309	Unclassifiable EST	No hits found	No hits found	No hits found	No hits found	0.996931	0.717275	1.27659	1.77977	0.831694	0.803393	1
Bot_c11310	mRNA-capping enzyme	PREDICTED: mRNA-capping enzyme-like [Ciona intestinalis]	Chain A Crystal Structure Of The Rna Triphosphatase Domain Of Mouse Mrna Capping Enzyme	mRNA-capping-enzyme [Drosophila melanogaster]	mRNA-capping enzyme [Danio rerio]	35.9675	30.8527	41.0824	1.33156	0.413122	0.7035	1
Bot_c11311	Tubulin gamma-1 chain	PREDICTED: tubulin gamma-1 chain [Ciona intestinalis]	mCG20203 isoform CRA_b [Mus musculus]	gamma-Tubulin at 23C [Drosophila melanogaster]	tubulin gamma-1 chain [Danio rerio]	137.261	142.205	132.317	0.930463	-0.10398	0.793559	1
Bot_c11312	Unclassifiable EST	No hits found	No hits found	No hits found	No hits found	13.493	13.0786	13.9074	1.06337	0.088641	0.936221	1
Bot_c11313	Unclassifiable EST	No hits found	No hits found	No hits found	No hits found	16.1239	13.4356	18.8122	1.40017	0.485603	0.601638	1
Bot_c11314	Probable carboxypeptidase X1	PREDICTED: uncharacterized protein LOC100186027 [Ciona intestinalis]	metallocarboxypeptidase CPX-1 [Mus musculus]	No hits found	retinoschisin precursor [Danio rerio]	23.7812	15.951	31.6115	1.98179	0.986805	0.691743	1
Bot_c11315	Unclassifiable EST	PREDICTED: kelch repeat and BTB domain-containing protein 10-like [Ciona intestinalis]	No hits found	No hits found	No hits found	5.82764	3.69384	7.96145	2.15533	1.10791	0.479791	1
Bot_c11316	Disheveled-associated activator of morphogenesis 2	PREDICTED: uncharacterized protein LOC100178655 [Ciona intestinalis]	unnamed protein product [Mus musculus]	RE67944p [Drosophila melanogaster]	PREDICTED: hypothetical protein LOC557451 isoform 2 [Danio rerio]	99.946	93.4049	106.487	1.14006	0.189107	1	1
Bot_c11317	Transmembrane protein 168	PREDICTED: transmembrane protein 168-A-like [Ciona intestinalis]	No hits found	No hits found	transmembrane protein 168-A [Danio rerio]	3.17794	3.6686	2.68728	0.73251	-0.44908	1	1
Bot_c11318	Unclassifiable EST	No hits found	No hits found	No hits found	No hits found	20.7627	11.3249	30.2006	2.66675	1.41508	0.213824	1
Bot_c11319	Glutathione S-transferase theta-1	PREDICTED: glutathione S-transferase theta-1-like [Ciona intestinalis]	glutathione S-transferase theta [Mus musculus]	RE03226p [Drosophila melanogaster]	glutathione S-transferase theta-like [Danio rerio]	195.625	205.311	185.939	0.905645	-0.142982	0.624441	1
Bot_c11320	Unclassifiable EST	PREDICTED: uncharacterized protein LOC100175538 [Ciona intestinalis]	No hits found	No hits found	No hits found	54.2601	55.0411	53.4791	0.971622	-0.0415335	0.959798	1
Bot_c11321	CUB and sushi domain-containing protein 2	PREDICTED: uncharacterized protein LOC100185574 [Ciona intestinalis]	mCG142413 [Mus musculus]	tolloid homolog; Method: conceptual translation supplied by author [Drosophila melanogaster]	uncharacterized protein LOC550553 precursor [Danio rerio]	17.1182	14.6523	19.5841	1.33659	0.418556	0.832491	1
Bot_c11323	Nesprin-1	PREDICTED: nesprin-1-like [Ciona intestinalis]	mCG140751 isoform CRA_a [Mus musculus]	Muscle-specific protein 300 isoform E [Drosophila melanogaster]	novel protein similar to vertebrate spectrin repeat containing nuclear envelope 1 (SYNE1) [Danio rerio]	45.6313	37.2799	53.9828	1.44804	0.534104	0.963506	1
Bot_c11324	Unclassifiable EST	No hits found	No hits found	No hits found	No hits found	0.23225	0.464501	0	0	#NAME?	1	1
Bot_c11325	PIH1 domain-containing protein 1	PREDICTED: protein kintoun [Ciona intestinalis]	PIH1 domain-containing protein 1 [Mus musculus]	CG5792 isoform A [Drosophila melanogaster]	PIH1 domain-containing protein 1 [Danio rerio]	81.6127	83.543	79.6824	0.953789	-0.0682579	0.932027	1
Bot_c11326	Neurotrypsin	PREDICTED: neurotrypsin-like [Ciona intestinalis]	neuropsin [Mus musculus]	serine protease [Drosophila melanogaster]	LOC563048 protein [Danio rerio]	30.289	42.304	18.2741	0.43197	-1.211	0.347257	1
Bot_c11327	Beta-1,3-galactosyltransferase 1	PREDICTED: lactosylceramide 1 3-N-acetyl-beta-D-glucosaminyltransferase A-like [Ciona intestinalis]	beta-1 3-galactosyltransferase 1 [Mus musculus]	LD10479p [Drosophila melanogaster]	UDP-Gal:betaGlcNAc beta 1 3-galactosyltransferase 2-like [Danio rerio]	13.7185	11.9821	15.4548	1.28982	0.367174	0.934192	1
Bot_c11328	3-hydroxyacyl-CoA dehydrogenase type-2	PREDICTED: 3-hydroxyacyl-CoA dehydrogenase type-2-like [Ciona intestinalis]	unnamed protein product [Mus musculus]	scully isoform A [Drosophila melanogaster]	3-hydroxyacyl-CoA dehydrogenase type-2 [Danio rerio]	89.4876	97.1778	81.7973	0.841728	-0.248574	0.619029	1
Bot_c11329	Unclassifiable EST	No hits found	No hits found	No hits found	No hits found	5.58821	7.81737	3.35904	0.429689	-1.21863	0.490771	1
Bot_c11330	Unclassifiable EST	No hits found	No hits found	No hits found	No hits found	117.691	173.235	62.147	0.358745	-1.47897	0.0873252	1
Bot_c11331	Otogelin	PREDICTED: uncharacterized protein LOC100183842 [Ciona intestinalis]	otogelin [Mus musculus]	hemolectin isoform A [Drosophila melanogaster]	TPA: SCO-spondin precursor [Danio rerio]	1732.91	964.675	2501.15	2.59274	1.37448	0.409954	1
Bot_c11332	Unclassifiable EST	PREDICTED: kelch-like protein diablo-like partial [Ciona intestinalis]	No hits found	No hits found	No hits found	12.5501	11.8304	13.2698	1.12167	0.165648	0.823791	1
Bot_c11333	Unclassifiable EST	No hits found	No hits found	No hits found	No hits found	11.7427	8.23459	15.2509	1.85205	0.889124	1	1
Bot_c11334	Unclassifiable EST	No hits found	No hits found	No hits found	No hits found	25.2127	12.8006	37.6248	2.93931	1.55548	0.591783	1
Bot_c11335	RING finger protein 38	PREDICTED: RING finger protein 126-like [Ciona intestinalis]	Ring finger protein 44 [Mus musculus]	MIP32849p1 [Drosophila melanogaster]	PREDICTED: RING finger protein 38 [Danio rerio]	23.4053	18.2228	28.5879	1.5688	0.649659	0.561603	1
Bot_c11336	Unclassifiable EST	No hits found	No hits found	No hits found	No hits found	46.997	58.2515	35.7425	0.613589	-0.704655	0.476963	1
Bot_c11337	Vesicular glutamate transporter 2	vesicular glutamate transporter [Ciona intestinalis]	vesicular glutamate transporter 2 [Mus musculus]	vesicular glutamate transporter isoform A [Drosophila melanogaster]	vesicular glutamate transporter 2.2 [Danio rerio]	13.6634	13.957	13.3697	0.957923	-0.0620181	0.916827	1
Bot_c11338	Coiled-coil domain-containing protein 46	PREDICTED: centrosomal protein of 112 kDa-like [Ciona intestinalis]	unnamed protein product [Mus musculus]	No hits found	coiled-coil domain-containing protein 46 [Danio rerio]	18.8593	13.7674	23.9513	1.73971	0.798844	0.546732	1
Bot_c11339	Lysosomal acid phosphatase	PREDICTED: lysosomal acid phosphatase-like [Ciona intestinalis]	unnamed protein product [Mus musculus]	acid phosphatase 1 isoform A [Drosophila melanogaster]	lysosomal acid phosphatase precursor [Danio rerio]	34.495	25.9581	43.0319	1.65775	0.729224	0.647667	1
Bot_c1134	Unclassifiable EST	No hits found	No hits found	No hits found	No hits found	457.725	459.644	455.806	0.99165	-0.0120975	0.723126	1
Bot_c11340	Unclassifiable EST	No hits found	No hits found	No hits found	No hits found	75.3347	67.1277	83.5417	1.24452	0.315588	1	1
Bot_c11342	Unclassifiable EST	No hits found	No hits found	No hits found	No hits found	10.0864	19.3664	0.806354	0.0416367	-4.586	0.36414	1
Bot_c11343	DNA-directed RNA polymerase I subunit RPA1	PREDICTED: DNA-directed RNA polymerase I subunit RPA1-like [Ciona intestinalis]	Polr1a protein [Mus musculus]	largest subunit of RNA polymerase I (A) [Drosophila melanogaster]	PREDICTED: DNA-directed RNA polymerase I subunit RPA1 [Danio rerio]	62.1964	60.5678	63.825	1.05378	0.0755705	0.988195	1
Bot_c11344	A disintegrin and metalloproteinase with thrombospondin motifs 6	PREDICTED: A disintegrin and metalloproteinase with thrombospondin motifs 6-like [Ciona intestinalis]	mCG117555 isoform CRA_a [Mus musculus]	CG4096 isoform C [Drosophila melanogaster]	PREDICTED: A disintegrin and metalloproteinase with thrombospondin motifs 6 [Danio rerio]	149.035	121.61	176.46	1.45104	0.537083	0.602011	1
Bot_c11345	Hemicentin-2	PREDICTED: uncharacterized protein LOC100186095 [Ciona intestinalis]	hemicentin 1 precursor [Mus musculus]	MIP16644p [Drosophila melanogaster]	hemicentin-1 precursor [Danio rerio]	670.132	592.719	747.545	1.26121	0.334812	0.784051	1
Bot_c11346	Unclassifiable EST	No hits found	No hits found	No hits found	No hits found	87.5842	64.3787	110.79	1.72091	0.783168	0.492799	1
Bot_c11348	Unclassifiable EST	No hits found	No hits found	No hits found	No hits found	46.1561	40.3449	51.9673	1.28808	0.365219	0.678759	1
Bot_c11349	Unclassifiable EST	No hits found	No hits found	No hits found	No hits found	6.89216	6.89794	6.88639	0.998325	-0.00241825	0.811924	1
Bot_c11350	Unclassifiable EST	No hits found	No hits found	No hits found	No hits found	22.9372	16.4122	29.4621	1.79514	0.844093	0.492744	1
Bot_c11351	Unclassifiable EST	PREDICTED: mdm2-binding protein-like [Ciona intestinalis]	No hits found	No hits found	No hits found	21.792	16.8451	26.739	1.58734	0.666614	0.512646	1
Bot_c11354	Unclassifiable EST	PREDICTED: uncharacterized protein LOC100180630 [Ciona intestinalis]	No hits found	No hits found	No hits found	36.1194	44.661	27.5778	0.617491	-0.695509	0.72146	1
Bot_c11355	Unclassifiable EST	No hits found	No hits found	No hits found	No hits found	10.8567	12.3076	9.40585	0.764229	-0.387923	0.80068	1
Bot_c11356	Protein scribble homolog	PREDICTED: protein scribble homolog [Ciona intestinalis]	Scrib protein partial [Mus musculus]	scribbled isoform N [Drosophila melanogaster]	protein scribble homolog [Danio rerio]	126.098	118.598	133.598	1.12648	0.17182	0.912655	1
Bot_c11359	CCR4-NOT transcription complex subunit 6	PREDICTED: CCR4-NOT transcription complex subunit 6-like [Ciona intestinalis]	mKIAA1194 protein [Mus musculus]	twin isoform D [Drosophila melanogaster]	uncharacterized protein LOC560386 [Danio rerio]	70.0767	63.5633	76.5901	1.20494	0.268964	1	1
Bot_c11360	Unclassifiable EST	No hits found	No hits found	No hits found	No hits found	178.13	170.891	185.37	1.08472	0.117329	0.985135	1
Bot_c11361	Unclassifiable EST	PREDICTED: uncharacterized protein LOC101242224 [Ciona intestinalis]	No hits found	gag-pol polyprotein precursor [Drosophila melanogaster]	PREDICTED: hypothetical protein LOC100034411 [Danio rerio]	39.0774	31.8321	46.3226	1.45521	0.541232	0.319971	1
Bot_c11362	Eukaryotic initiation factor 4A-III	PREDICTED: eukaryotic initiation factor 4A-II [Ciona intestinalis]	unnamed protein product [Mus musculus]	eukaryotic initiation factor 4a isoform C [Drosophila melanogaster]	eukaryotic translation initiation factor 4A isoform 1B [Danio rerio]	0.897396	1.79479	0	0	#NAME?	0.627975	1
Bot_c11363	Unclassifiable EST	No hits found	No hits found	No hits found	No hits found	19.9368	12.3613	27.5123	2.22568	1.15424	0.489808	1
Bot_c11365	Cell death regulator Aven	No hits found	unnamed protein product [Mus musculus]	No hits found	cell death regulator aven-like [Danio rerio]	48.716	58.3969	39.0351	0.668444	-0.581121	0.673473	1
Bot_c11366	Annexin A13	PREDICTED: LOW QUALITY PROTEIN: annexin A13-like [Ciona intestinalis]	annexin A13 [Mus musculus]	annexin B11 isoform D [Drosophila melanogaster]	annexin A4 [Danio rerio]	23.4799	28.249	18.7108	0.662354	-0.594326	0.436151	1
Bot_c11367	Unclassifiable EST	PREDICTED: uncharacterized protein LOC100185805 [Ciona intestinalis]	No hits found	No hits found	No hits found	23.2691	17.278	29.2601	1.69349	0.76	0.515491	1
Bot_c11368	Unclassifiable EST	No hits found	No hits found	No hits found	No hits found	4.43638	2.3225	6.55026	2.82035	1.49587	0.663475	1
Bot_c1137	ATP-dependent RNA helicase DDX51	PREDICTED: ATP-dependent RNA helicase DDX51-like [Ciona intestinalis]	DEAD (Asp-Glu-Ala-Asp) box polypeptide 51 [Mus musculus]	dead box protein 73D [Drosophila melanogaster]	ATP-dependent RNA helicase DDX51 [Danio rerio]	110.207	86.8514	133.562	1.53782	0.620885	0.405761	1
Bot_c11371	Unclassifiable EST	No hits found	No hits found	No hits found	No hits found	3.10361	2.51207	3.69516	1.47097	0.556763	0.99533	1
Bot_c11372	Unclassifiable EST	ectodermal dysplasia/anhidrotic-like [Ciona intestinalis]	No hits found	No hits found	No hits found	39.4943	31.5542	47.4345	1.50327	0.588105	0.736528	1
Bot_c11373	Unclassifiable EST	No hits found	No hits found	No hits found	No hits found	48.7119	56.9721	40.4518	0.710029	-0.49405	0.721018	1
Bot_c11374	Unclassifiable EST	No hits found	No hits found	No hits found	No hits found	10.0811	8.40514	11.757	1.39879	0.484178	0.587578	1
Bot_c11376	Unclassifiable EST	No hits found	No hits found	No hits found	No hits found	45.5995	52.6335	38.5656	0.732719	-0.448668	0.538318	1
Bot_c11378	Unclassifiable EST	No hits found	No hits found	No hits found	No hits found	17.9026	19.8154	15.9898	0.80694	-0.309466	0.64673	1
Bot_c11380	Unclassifiable EST	No hits found	No hits found	No hits found	No hits found	60.9826	51.7898	70.1754	1.355	0.438298	0.478006	1
Bot_c11381	E3 ubiquitin-protein ligase RNF34	PREDICTED: E3 ubiquitin-protein ligase rififylin-like [Ciona intestinalis]	E3 ubiquitin-protein ligase rififylin isoform 2 [Mus musculus]	GH09066p [Drosophila melanogaster]	E3 ubiquitin-protein ligase rififylin [Danio rerio]	396.851	416.398	377.304	0.906115	-0.142234	0.828419	1
Bot_c11382	Unclassifiable EST	No hits found	No hits found	No hits found	No hits found	13.1205	11.663	14.5779	1.24993	0.321845	0.721494	1
Bot_c11383	Protein FAM48A	PREDICTED: uncharacterized protein LOC100186704 [Ciona intestinalis]	DNA segment Chr 3 ERATO Doi 300 expressed isoform CRA_h [Mus musculus]	Spt20 isoform A [Drosophila melanogaster]	No hits found	35.4046	36.2086	34.6005	0.955587	-0.065541	0.994434	1
Bot_c11384	Multidrug resistance-associated protein 4	PREDICTED: multidrug resistance-associated protein 4-like [Ciona intestinalis]	ATP-binding cassette sub-family C (CFTR/MRP) member 4 isoform 2 [Mus musculus]	RE10805p [Drosophila melanogaster]	Abcc4 [Danio rerio]	36.6442	37.0397	36.2486	0.978641	-0.0311484	0.792631	1
Bot_c11386	Unclassifiable EST	No hits found	No hits found	No hits found	No hits found	15.5353	12.3265	18.744	1.52063	0.604667	1	1
Bot_c11387	Unclassifiable EST	PREDICTED: beta-1 3-galactosyltransferase 1-like [Ciona intestinalis]	No hits found	No hits found	No hits found	11.7268	17.2053	6.24834	0.363164	-1.46131	0.274893	1
Bot_c11388	Methionine synthase	PREDICTED: methionine synthase-like [Ciona intestinalis]	unnamed protein product [Mus musculus]	RE64786p [Drosophila melanogaster]	methionine synthase [Danio rerio]	29.9373	27.5255	32.349	1.17524	0.23295	0.791431	1
Bot_c11389	Unclassifiable EST	No hits found	No hits found	No hits found	No hits found	97.0546	45.7672	148.342	3.24123	1.69654	0.101308	1
Bot_c11390	Unclassifiable EST	No hits found	No hits found	No hits found	No hits found	5.52589	1.3777	9.67407	7.0219	2.81186	0.149381	1
Bot_c11391	Unclassifiable EST	No hits found	No hits found	No hits found	No hits found	6.64236	7.0022	6.28253	0.897223	-0.156462	0.864459	1
Bot_c11392	Xanthine dehydrogenase/oxidase	PREDICTED: xanthine dehydrogenase/oxidase-like [Ciona intestinalis]	xanthine dehydrogenase [Mus musculus]	rosy [Drosophila melanogaster]	PREDICTED: xanthine dehydrogenase/oxidase [Danio rerio]	50.6197	56.2926	44.9468	0.798449	-0.324728	0.74666	1
Bot_c11394	Unclassifiable EST	No hits found	No hits found	No hits found	No hits found	6.83529	9.50469	4.16588	0.438297	-1.19002	0.782973	1
Bot_c11395	Protein jagged-1	PREDICTED: neurogenic locus Notch protein-like [Ciona intestinalis]	protein jagged-1 precursor [Mus musculus]	weary isoform D [Drosophila melanogaster]	notch homolog 2 [Danio rerio]	45.9319	47.0875	44.7763	0.950916	-0.0726102	0.8112	1
Bot_c11396	Unclassifiable EST	No hits found	No hits found	No hits found	No hits found	75.704	79.9885	71.4195	0.892871	-0.163476	0.589939	1
Bot_c11397	Unclassifiable EST	No hits found	No hits found	No hits found	No hits found	10.3051	3.00817	17.602	5.85141	2.54878	0.174144	1
Bot_c11398	Estradiol 17-beta-dehydrogenase 12	PREDICTED: estradiol 17-beta-dehydrogenase 12 [Ciona intestinalis]	unnamed protein product [Mus musculus]	CG1444 [Drosophila melanogaster]	Si:ch211-284e13.2 protein [Danio rerio]	17.8084	17.1738	18.4431	1.07391	0.10287	0.868225	1
Bot_c11399	Sodium- and chloride-dependent glycine transporter 2	PREDICTED: sodium- and chloride-dependent glycine transporter 2-like [Ciona intestinalis]	solute carrier family 6 (neurotransmitter transporter glycine) member 5 isoform CRA_b [Mus musculus]	IP14091p [Drosophila melanogaster]	sodium- and chloride-dependent glycine transporter 2 [Danio rerio]	121.722	110.048	133.396	1.21216	0.277583	0.801	1
Bot_c114	cGMP-dependent protein kinase 1	PREDICTED: cGMP-dependent protein kinase 1 [Ciona intestinalis]	cGMP-dependent protein kinase 1 beta isoform [Mus musculus]	foraging isoform C [Drosophila melanogaster]	PREDICTED: cGMP-dependent protein kinase 1 partial [Danio rerio]	573.124	612.67	533.578	0.870906	-0.199411	0.869599	1
Bot_c1140	Chondroadherin-like protein	PREDICTED: Y71F9B.8-like [Ciona intestinalis]	unnamed protein product [Mus musculus]	RT11137p [Drosophila melanogaster]	chondroadherin precursor [Danio rerio]	751.494	722.376	780.611	1.08062	0.111855	0.913989	1
Bot_c11404	Serine/threonine-protein kinase SMG1	PREDICTED: serine/threonine-protein kinase SMG1-like [Ciona intestinalis]	mKIAA0421 protein [Mus musculus]	No hits found	serine/threonine-protein kinase SMG1 [Danio rerio]	110.829	127.433	94.2249	0.739408	-0.435558	0.582877	1
Bot_c11406	Kelch-like protein 3	PREDICTED: MGC83688 protein-like [Ciona intestinalis]	RecName: Full=Kelch-like protein 3	No hits found	PREDICTED: kelch-like protein 17 [Danio rerio]	1.41678	0.448698	2.38487	5.31509	2.41009	0.650347	1
Bot_c11407	Unclassifiable EST	No hits found	No hits found	No hits found	No hits found	12.4549	7.27398	17.6358	2.4245	1.27769	0.768665	1
Bot_c11409	Unclassifiable EST	No hits found	No hits found	No hits found	No hits found	35.8871	38.3162	33.458	0.873208	-0.195602	0.94983	1
Bot_c11412	tRNA-specific adenosine deaminase 1	PREDICTED: tRNA-specific adenosine deaminase 1-like isoform 2 [Ciona intestinalis]	tRNA-specific adenosine deaminase 1 [Mus musculus]	MIP36647p1 [Drosophila melanogaster]	tRNA-specific adenosine deaminase 1 [Danio rerio]	20.5048	17.8309	23.1786	1.29991	0.378411	0.895875	1
Bot_c11413	Unclassifiable EST	PREDICTED: uncharacterized protein LOC100176364 [Ciona intestinalis]	No hits found	No hits found	No hits found	20.9684	13.9538	27.983	2.0054	1.00389	0.464977	1
Bot_c11414	Ubiquitin carboxyl-terminal hydrolase 48	PREDICTED: ubiquitin carboxyl-terminal hydrolase 48-like [Ciona intestinalis]	mKIAA4202 protein [Mus musculus]	No hits found	Zgc:112364 [Danio rerio]	23.3737	20.1093	26.6381	1.32467	0.40563	0.88547	1
Bot_c11415	Unclassifiable EST	No hits found	No hits found	No hits found	No hits found	0.946551	0.448698	1.4444	3.2191	1.68666	1	1
Bot_c11416	Zinc transporter 1	PREDICTED: zinc transporter 1 isoform 1 [Ciona intestinalis]	mCG12390 isoform CRA_b [Mus musculus]	ZnT63C isoform F [Drosophila melanogaster]	zinc transporter 1 [Danio rerio]	26.1961	33.2764	19.1158	0.574456	-0.799732	0.342752	1
Bot_c11417	LisH domain-containing protein ARMC9	PREDICTED: lisH domain-containing protein ARMC9 [Ciona intestinalis]	armadillo repeat containing 9 isoform CRA_a [Mus musculus]	CG6005 [Drosophila melanogaster]	WD repeat-containing protein 91 [Danio rerio]	56.8195	57.5058	56.1332	0.976132	-0.0348525	0.950056	1
Bot_c11418	Kelch-like protein 17	PREDICTED: Kelch-like protein 12 (CUL3-interacting protein 1)-like [Ciona intestinalis]	kelch-like 17 (Drosophila) isoform CRA_b [Mus musculus]	CG15097 isoform C [Drosophila melanogaster]	PREDICTED: kelch-like protein 17 [Danio rerio]	32.4111	27.4021	37.4202	1.3656	0.449532	0.43859	1
Bot_c11419	Unclassifiable EST	No hits found	No hits found	No hits found	No hits found	156.329	142.784	169.874	1.18973	0.25063	0.909416	1
Bot_c1142	Putative adenosylhomocysteinase 3	PREDICTED: putative adenosylhomocysteinase 3 isoform 1 [Ciona intestinalis]	unnamed protein product [Mus musculus]	CG9977 [Drosophila melanogaster]	putative adenosylhomocysteinase 3 [Danio rerio]	256.011	244.395	267.627	1.09506	0.13101	0.909122	1
Bot_c11420	Unclassifiable EST	No hits found	No hits found	No hits found	No hits found	36.5203	44.5885	28.4521	0.638104	-0.648137	0.679609	1
Bot_c11421	Ubiquitin carboxyl-terminal hydrolase 8	PREDICTED: uncharacterized protein LOC100176705 [Ciona intestinalis]	unnamed protein product [Mus musculus]	No hits found	PREDICTED: ubiquitin carboxyl-terminal hydrolase 8 [Danio rerio]	52.698	29.4464	75.9496	2.57925	1.36695	0.112802	1
Bot_c11424	Rap guanine nucleotide exchange factor 1	PREDICTED: uncharacterized protein LOC100182646 [Ciona intestinalis]	Rap guanine nucleotide exchange factor (GEF) 1 isoform 1 [Mus musculus]	No hits found	Rap guanine nucleotide exchange factor (GEF) 1b [Danio rerio]	44.3727	32.2431	56.5023	1.75239	0.809321	0.712322	1
Bot_c11426	Unclassifiable EST	No hits found	No hits found	No hits found	No hits found	40.514	15.2557	65.7723	4.31132	2.10813	0.605848	1
Bot_c11427	Unclassifiable EST	PREDICTED: A.superbus venom factor 1 [Ciona intestinalis]	No hits found	No hits found	No hits found	21.9059	20.4316	23.3801	1.14431	0.194482	0.776245	1
Bot_c11429	Unclassifiable EST	No hits found	No hits found	No hits found	No hits found	0.403177	0	0.806354	Inf	Inf	0.800251	1
Bot_c1143	Unclassifiable EST	No hits found	No hits found	No hits found	No hits found	16.9855	3.49792	30.4732	8.7118	3.12297	0.326044	1
Bot_c11431	Unclassifiable EST	No hits found	No hits found	No hits found	No hits found	8.17717	6.51245	9.84189	1.51124	0.595734	0.692632	1
Bot_c11432	Transmembrane and coiled-coil domain-containing protein 3	PREDICTED: transmembrane and coiled-coil domain-containing protein 3-like [Ciona intestinalis]	transmembrane and coiled-coil domains 3 isoform CRA_a [Mus musculus]	No hits found	PREDICTED: transmembrane and coiled-coil domain-containing protein 3 [Danio rerio]	14.8094	17.6919	11.927	0.674152	-0.568855	0.605743	1
Bot_c11433	Unclassifiable EST	No hits found	No hits found	No hits found	No hits found	10.8085	10.8667	10.7503	0.98929	-0.0155342	0.894804	1
Bot_c11435	Uncharacterized protein CXorf22	PREDICTED: uncharacterized protein LOC101242597 [Ciona intestinalis]	uncharacterized protein LOC636104 [Mus musculus]	No hits found	No hits found	10.3104	6.51245	14.1084	2.16637	1.11528	0.858379	1
Bot_c11436	Jerky protein homolog-like	No hits found	jerky protein homolog-like [Mus musculus]	cag isoform A [Drosophila melanogaster]	No hits found	51.5236	45.4354	57.6118	1.26799	0.342546	0.740151	1
Bot_c11437	Unclassifiable EST	No hits found	No hits found	No hits found	No hits found	53.4733	68.1769	38.7698	0.568664	-0.81435	0.466673	1
Bot_c11438	Receptor-type tyrosine-protein phosphatase T	PREDICTED: receptor-type tyrosine-protein phosphatase epsilon-like [Ciona intestinalis]	receptor protein tyrosine phosphatase-rho [Mus musculus]	Chain A Crystal Structure Of The Catalytic Domain Of Ptp10d From Drosophila Melanogaster	receptor-type tyrosine-protein phosphatase O precursor [Danio rerio]	14.4936	1.3777	27.6096	20.0404	4.32484	0.192926	1
Bot_c11439	Unclassifiable EST	No hits found	No hits found	No hits found	No hits found	27.6902	25.2847	30.0956	1.19027	0.251285	0.540052	1
Bot_c1144	Gap junction alpha-3 protein	PREDICTED: gap junction gamma-1 protein-like [Ciona intestinalis]	alpha3 connexin [Mus musculus]	No hits found	gap junction alpha-3 protein precursor [Danio rerio]	48.5628	37.1631	59.9624	1.6135	0.690189	0.966691	1
Bot_c11440	Unclassifiable EST	No hits found	No hits found	No hits found	No hits found	76.7617	41.1127	112.411	2.73421	1.45112	0.319261	1
Bot_c11441	Unclassifiable EST	No hits found	No hits found	No hits found	No hits found	12.1505	13.7863	10.5146	0.762686	-0.390839	0.99332	1
Bot_c11442	Unclassifiable EST	No hits found	No hits found	No hits found	No hits found	8.07992	11.3217	4.83813	0.427332	-1.22657	0.523744	1
Bot_c11443	Unclassifiable EST	PREDICTED: uncharacterized protein LOC100179434 [Ciona intestinalis]	No hits found	No hits found	No hits found	20.0137	25.9518	14.0757	0.542378	-0.882629	0.398824	1
Bot_c11444	UHRF1-binding protein 1	hypothetical protein cihA2G5 [Ciona intestinalis]	No hits found	No hits found	No hits found	61.37	71.0398	51.7003	0.727765	-0.458455	0.489699	1
Bot_c11445	Unclassifiable EST	No hits found	No hits found	No hits found	No hits found	11.1914	10.0198	12.363	1.23386	0.303179	0.881571	1
Bot_c11446	Dedicator of cytokinesis protein 7	PREDICTED: dedicator of cytokinesis protein 7-like [Ciona intestinalis]	dedicator of cytokinesis protein 7 [Mus musculus]	Zizimin-related [Drosophila melanogaster]	Dock7 protein [Danio rerio]	19.304	14.4879	24.1201	1.66484	0.735384	0.566591	1
Bot_c11448	Cyclin-dependent kinase 14	PREDICTED: cyclin-dependent kinase 14 [Ciona intestinalis]	unnamed protein product [Mus musculus]	LD27880p [Drosophila melanogaster]	uncharacterized protein LOC572146 [Danio rerio]	18.0994	14.7659	21.4328	1.4515	0.537547	0.698922	1
Bot_c11450	Kelch-like protein 7	PREDICTED: kelch-like ECH-associated protein 1-like [Ciona intestinalis]	kelch-like 7 (Drosophila) isoform CRA_c [Mus musculus]	No hits found	uncharacterized protein LOC393851 [Danio rerio]	0.403177	0	0.806354	Inf	Inf	0.800251	1
Bot_c11451	Calcineurin-like phosphoesterase domain-containing protein 1	PREDICTED: calcineurin-like phosphoesterase domain-containing protein 1-like [Ciona intestinalis]	calcineurin-like phosphoesterase domain-containing protein 1 [Mus musculus]	CG8149 [Drosophila melanogaster]	calcineurin-like phosphoesterase domain-containing protein 1 [Danio rerio]	1763.56	2392.57	1134.55	0.474198	-1.07644	0.199724	1
Bot_c11452	Unclassifiable EST	PREDICTED: uncharacterized protein LOC100175928 partial [Ciona intestinalis]	No hits found	No hits found	No hits found	7.89804	8.13656	7.65952	0.94137	-0.087166	0.906289	1
Bot_c11453	Coiled-coil domain-containing protein 157	PREDICTED: coiled-coil domain-containing protein 157-like [Ciona intestinalis]	RIKEN cDNA 4930562D19 isoform CRA_b [Mus musculus]	No hits found	novel protein [Danio rerio]	24.6049	17.7331	31.4767	1.77503	0.827842	0.515724	1
Bot_c11454	Small subunit processome component 20 homolog	PREDICTED: small subunit processome component 20 homolog [Ciona intestinalis]	unnamed protein product [Mus musculus]	No hits found	PREDICTED: small subunit processome component 20 homolog partial [Danio rerio]	23.4831	16.3301	30.6361	1.87605	0.9077	0.491727	1
Bot_c11455	Unclassifiable EST	No hits found	No hits found	No hits found	No hits found	0.23225	0.464501	0	0	#NAME?	1	1
Bot_c11456	Serine/threonine-protein kinase Nek7	PREDICTED: serine/threonine-protein kinase Nek7-like [Ciona intestinalis]	serine/threonine-protein kinase Nek7 [Mus musculus]	Nek2 [Drosophila melanogaster]	serine/threonine-protein kinase Nek7 [Danio rerio]	543.359	582.159	504.56	0.866705	-0.206387	0.924897	1
Bot_c11458	KLRAQ motif-containing protein 1	PREDICTED: protein phosphatase 1 regulatory subunit 21-like partial [Ciona intestinalis]	Klraq1 protein [Mus musculus]	CG6607 [Drosophila melanogaster]	protein phosphatase 1 regulatory subunit 21 [Danio rerio]	14.1716	12.2855	16.0577	1.30705	0.386315	0.965069	1
Bot_c11459	Unclassifiable EST	No hits found	No hits found	No hits found	No hits found	1.09993	1.3935	0.806354	0.578653	-0.78923	0.93868	1
Bot_c1146	CaiB/baiF CoA-transferase family protein C7orf10	PREDICTED: caiB/baiF CoA-transferase family protein C7orf10-like [Ciona intestinalis]	RIKEN cDNA 5033411D12 gene [Mus musculus]	CG10877 [Drosophila melanogaster]	dermal papilla derived protein 13 [Danio rerio]	103.788	106.329	101.247	0.952204	-0.0706576	0.944773	1
Bot_c11464	Unclassifiable EST	PREDICTED: uncharacterized protein LOC100178231 [Ciona intestinalis]	No hits found	No hits found	No hits found	79.3029	66.4261	92.1798	1.3877	0.4727	0.621164	1
Bot_c11465	Unclassifiable EST	No hits found	No hits found	No hits found	No hits found	6.57369	0.448698	12.6987	28.3012	4.82279	0.0485585	1
Bot_c11466	Unclassifiable EST	No hits found	No hits found	No hits found	No hits found	3.80256	2.8691	4.73603	1.6507	0.72308	0.512455	1
Bot_c11467	Sterol-4-alpha-carboxylate 3-dehydrogenase, decarboxylating	PREDICTED: short-chain dehydrogenase/reductase family 42E member 1 [Ciona intestinalis]	No hits found	No hits found	No hits found	0.946551	0.448698	1.4444	3.2191	1.68666	1	1
Bot_c11468	Unclassifiable EST	No hits found	No hits found	No hits found	No hits found	52.02	32.7266	71.3135	2.17907	1.12371	0.127093	1
Bot_c11470	Equilibrative nucleoside transporter 3	PREDICTED: equilibrative nucleoside transporter 1 [Ciona intestinalis]	equilibrative nucleoside transporter 1 variant delta 11 [Mus musculus]	unknown [Drosophila melanogaster]	equilibrative nucleoside transporter 1 [Danio rerio]	86.0865	76.5027	95.6703	1.25055	0.32256	0.681526	1
Bot_c11472	Unclassifiable EST	No hits found	No hits found	No hits found	No hits found	13.2812	12.1844	14.3781	1.18004	0.238841	0.81544	1
Bot_c11473	Unclassifiable EST	No hits found	No hits found	No hits found	No hits found	51.1396	43.1224	59.1568	1.37183	0.456106	0.852759	1
Bot_c11474	Unclassifiable EST	No hits found	No hits found	No hits found	No hits found	4.26902	0.913199	7.62484	8.34959	3.06171	0.220954	1
Bot_c11475	Unclassifiable EST	No hits found	No hits found	No hits found	No hits found	15.9777	7.03065	24.9247	3.54515	1.82585	0.119438	1
Bot_c11476	Unclassifiable EST	No hits found	No hits found	No hits found	No hits found	7.38424	4.35427	10.4142	2.39173	1.25805	0.537161	1
Bot_c11478	Unclassifiable EST	No hits found	No hits found	No hits found	No hits found	7.3419	4.87562	9.80818	2.01168	1.0084	0.40621	1
Bot_c11479	Protocadherin Fat 4	PREDICTED: protocadherin-23-like [Ciona intestinalis]	mCG142340 isoform CRA_b [Mus musculus]	fat [Drosophila melanogaster]	cadherin-23 precursor [Danio rerio]	12.2655	13.1102	11.4209	0.871145	-0.199015	1	1
Bot_c1148	Serine/arginine repetitive matrix protein 1	PREDICTED: uncharacterized protein LOC100179998 [Ciona intestinalis]	No hits found	No hits found	No hits found	744.706	813.907	675.506	0.829955	-0.268895	0.888024	1
Bot_c11480	Unclassifiable EST	PREDICTED: ribonuclease 3 partial [Ciona intestinalis]	No hits found	No hits found	No hits found	19.9116	19.8691	19.9542	1.00428	0.00616632	1	1
Bot_c11481	Unclassifiable EST	No hits found	No hits found	No hits found	No hits found	3.89329	3.62119	4.1654	1.15028	0.20199	0.887244	1
Bot_c11482	Unclassifiable EST	No hits found	No hits found	No hits found	No hits found	8.1743	4.85981	11.4888	2.36404	1.24125	0.399046	1
Bot_c11485	Unclassifiable EST	No hits found	No hits found	No hits found	No hits found	53.0451	43.9785	62.1116	1.41232	0.498064	0.462077	1
Bot_c11486	Sphingosine kinase 2	PREDICTED: sphingosine kinase 2 isoform 2 [Ciona intestinalis]	unnamed protein product [Mus musculus]	sphingosine kinase 1 isoform A [Drosophila melanogaster]	PREDICTED: sphingosine kinase 1-like [Danio rerio]	38.6069	31.7628	45.451	1.43095	0.516972	0.876747	1
Bot_c11488	Condensin complex subunit 1	PREDICTED: condensin complex subunit 1 [Ciona intestinalis]	Ncapd2 protein [Mus musculus]	CAP-D2 condensin subunit [Drosophila melanogaster]	LOC571625 protein [Danio rerio]	16.0819	13.7548	18.4089	1.33836	0.420464	0.986053	1
Bot_c11489	Unclassifiable EST	No hits found	No hits found	No hits found	No hits found	10.3985	14.3141	6.48285	0.452898	-1.14274	0.563445	1
Bot_c1149	Collagen alpha-1(XIV) chain	PREDICTED: collagen alpha-4(VI) chain-like [Ciona intestinalis]	procollagen type XIV alpha 1 isoform CRA_b [Mus musculus]	No hits found	Slc35c2 protein [Danio rerio]	280.506	305.003	256.009	0.839365	-0.25263	0.590586	1
Bot_c11490	Calmodulin-like protein 5	notochord specific gene 8 protein [Ciona intestinalis]	centrin-1 [Mus musculus]	No hits found	PREDICTED: centrin-1-like [Danio rerio]	70.7739	68.9572	72.5906	1.05269	0.0740805	0.984525	1
Bot_c11493	Nipped-B-like protein	PREDICTED: delangin-like [Ciona intestinalis]	nipped-B-like protein isoform A [Mus musculus]	LD02874p [Drosophila melanogaster]	nipped-B like a [Danio rerio]	102.691	112.162	93.2214	0.831134	-0.266847	0.648084	1
Bot_c11494	60S acidic ribosomal protein P0	PREDICTED: 60S acidic ribosomal protein P0 [Ciona intestinalis]	Ribosomal protein large P0 [Mus musculus]	ribosomal protein LP0 isoform A [Drosophila melanogaster]	60S acidic ribosomal protein P0 [Danio rerio]	6.28177	12.5635	0	0	#NAME?	0.231633	1
Bot_c11496	Unclassifiable EST	No hits found	No hits found	No hits found	No hits found	22.7456	11.1605	34.3306	3.07607	1.62109	0.0979249	1
Bot_c11498	E3 UFM1-protein ligase 1	PREDICTED: E3 UFM1-protein ligase 1 [Ciona intestinalis]	E3 UFM1-protein ligase 1 [Mus musculus]	CG1104 isoform A [Drosophila melanogaster]	E3 UFM1-protein ligase 1 [Danio rerio]	28.8365	28.8494	28.8236	0.999106	-0.00129097	0.849877	1
Bot_c115	Nardilysin	PREDICTED: insulin-degrading enzyme [Ciona intestinalis]	Nrd1 protein partial [Mus musculus]	IP19817p [Drosophila melanogaster]	PREDICTED: nardilysin [Danio rerio]	634.603	684.733	584.472	0.853576	-0.228408	0.766302	1
Bot_c1150	Transmembrane protein 184A	PREDICTED: transmembrane protein 184B-like [Ciona intestinalis]	transmembrane protein 184A isoform 2 [Mus musculus]	CG12004 isoform A [Drosophila melanogaster]	Zgc:112178 [Danio rerio]	971.574	1037.55	905.602	0.872831	-0.196225	0.803547	1
Bot_c11500	Unclassifiable EST	No hits found	No hits found	No hits found	No hits found	23.8465	26.5963	21.0967	0.793217	-0.334213	0.766614	1
Bot_c11501	Dimethylaniline monooxygenase [N-oxide-forming] 4	PREDICTED: dimethylaniline monooxygenase [N-oxide-forming] 2-like [Ciona intestinalis]	flavin containing monooxygenase 3 [Mus musculus]	Flavin-containing monooxygenase 2 [Drosophila melanogaster]	novel flavin monooxygenase protein [Danio rerio]	129.851	151.195	108.506	0.717657	-0.478634	0.520202	1
Bot_c11502	Unclassifiable EST	No hits found	No hits found	No hits found	No hits found	10.3373	8.3799	12.2947	1.46716	0.553027	0.78732	1
Bot_c11503	E-selectin	PREDICTED: uncharacterized protein LOC100181069 [Ciona intestinalis]	mCG115553 [Mus musculus]	furrowed isoform A [Drosophila melanogaster]	uncharacterized protein LOC558139 precursor [Danio rerio]	95.0192	97.8286	92.2098	0.942565	-0.0853356	0.841814	1
Bot_c11505	Unclassifiable EST	No hits found	No hits found	No hits found	No hits found	143.654	184.92	102.389	0.553697	-0.852832	0.523625	1
Bot_c11506	Unclassifiable EST	PREDICTED: uncharacterized protein LOC100175237 [Ciona intestinalis]	No hits found	No hits found	No hits found	213.087	178.566	247.608	1.38665	0.471601	0.597542	1
Bot_c11507	Unclassifiable EST	No hits found	No hits found	No hits found	No hits found	25.9617	30.1893	21.7342	0.719932	-0.474068	0.545394	1
Bot_c11509	Intestinal-type alkaline phosphatase	PREDICTED: alkaline phosphatase tissue-nonspecific isozyme-like [Ciona intestinalis]	secreted embryonic phosphatase [Mus musculus]	CG5150 [Drosophila melanogaster]	intestinal-type alkaline phosphatase precursor [Danio rerio]	50.749	40.5597	60.9383	1.50244	0.587303	0.598667	1
Bot_c11511	Unclassifiable EST	No hits found	No hits found	No hits found	No hits found	3.41488	1.858	4.97175	2.67586	1.42	0.765936	1
Bot_c11512	Unclassifiable EST	No hits found	No hits found	No hits found	No hits found	16.8246	23.4713	10.178	0.433637	-1.20544	0.37046	1
Bot_c11514	Unclassifiable EST	No hits found	No hits found	No hits found	No hits found	14.3802	10.99	17.7704	1.61696	0.693282	0.912131	1
Bot_c11515	Agrin	PREDICTED: agrin-like [Ciona intestinalis]	mini-agrin [Mus musculus]	No hits found	agrin precursor [Danio rerio]	59.0735	37.4568	80.6902	2.15422	1.10717	0.406222	1
Bot_c11517	Unclassifiable EST	No hits found	No hits found	No hits found	No hits found	9.36313	4.55019	14.1761	3.11549	1.63946	0.282991	1
Bot_c11518	Unclassifiable EST	No hits found	No hits found	No hits found	No hits found	6.14639	6.21227	6.08052	0.978792	-0.0309263	0.970969	1
Bot_c11519	Unclassifiable EST	No hits found	No hits found	No hits found	No hits found	10.0539	12.4151	7.69274	0.619628	-0.690526	0.428037	1
Bot_c11520	Unclassifiable EST	No hits found	No hits found	No hits found	No hits found	6.55044	5.91209	7.1888	1.21595	0.282084	1	1
Bot_c11521	Unclassifiable EST	No hits found	No hits found	No hits found	No hits found	20.4008	23.8379	16.9638	0.711631	-0.490798	0.921079	1
Bot_c11522	Unclassifiable EST	PREDICTED: uncharacterized protein LOC100178316 [Ciona intestinalis]	No hits found	No hits found	No hits found	99.3564	28.35	170.363	6.00926	2.58719	0.207354	1
Bot_c11523	Unclassifiable EST	No hits found	No hits found	No hits found	No hits found	10.9225	8.61051	13.2344	1.53701	0.620123	0.396469	1
Bot_c11524	Unclassifiable EST	PREDICTED: uncharacterized protein LOC100187264 [Ciona intestinalis]	No hits found	No hits found	No hits found	5.86663	6.29128	5.44198	0.865003	-0.209222	0.788566	1
Bot_c11525	Unclassifiable EST	No hits found	No hits found	No hits found	No hits found	24.6196	35.0966	14.1426	0.402962	-1.31128	0.308876	1
Bot_c11527	DmX-like protein 2	PREDICTED: rCG46981-like [Ciona intestinalis]	mKIAA0856 protein [Mus musculus]	hypothetical protein [Drosophila melanogaster]	No hits found	21.5885	15.834	27.343	1.72686	0.788148	0.890458	1
Bot_c11529	Unclassifiable EST	PREDICTED: enhancer of mRNA-decapping protein 4-like [Ciona intestinalis]	No hits found	No hits found	No hits found	73.2476	75.4473	71.0479	0.94169	-0.0866766	0.852659	1
Bot_c1153	Galactoside 3(4)-L-fucosyltransferase	PREDICTED: galactoside 3(4)-L-fucosyltransferase-like [Ciona intestinalis]	alpha-(1 3)-fucosyltransferase [Mus musculus]	FucTC partial [Drosophila melanogaster]	alpha(1 3)fucosyltransferase gene 1 [Danio rerio]	493.581	555.347	431.815	0.777559	-0.362976	0.655297	1
Bot_c11530	Unclassifiable EST	No hits found	No hits found	No hits found	No hits found	30.2528	32.1544	28.3512	0.88172	-0.181608	0.937011	1
Bot_c11531	Protein FAM55C	PREDICTED: uncharacterized protein LOC100185934 [Ciona intestinalis]	uncharacterized protein LOC385658 [Mus musculus]	No hits found	NXPE family member 3 precursor [Danio rerio]	3.33464	1.89905	4.77022	2.5119	1.32878	0.435205	1
Bot_c11532	Unclassifiable EST	No hits found	No hits found	No hits found	No hits found	18.5488	14.257	22.8406	1.60206	0.679925	0.380227	1
Bot_c11533	Pleckstrin-2	PREDICTED: pleckstrin-2 [Ciona intestinalis]	pleckstrin-2 [Mus musculus]	steppke isoform A [Drosophila melanogaster]	pleckstrin-2 [Danio rerio]	29.7407	35.0585	24.423	0.696635	-0.521524	0.726098	1
Bot_c11534	Unclassifiable EST	No hits found	No hits found	No hits found	No hits found	3.65088	6.83152	0.470232	0.0688328	-3.86076	0.305689	1
Bot_c11535	Unclassifiable EST	No hits found	No hits found	No hits found	No hits found	23.8878	16.5701	31.2055	1.88324	0.91322	0.816732	1
Bot_c11539	Unclassifiable EST	No hits found	No hits found	No hits found	No hits found	38.0288	52.5444	23.5133	0.447494	-1.16006	0.930122	1
Bot_c11540	Meprin A subunit beta	PREDICTED: embryonic protein UVS.2-like [Ciona intestinalis]	meprin A subunit beta precursor [Mus musculus]	tolkin partial [Drosophila melanogaster]	PREDICTED: high choriolytic enzyme 1-like [Danio rerio]	3.83484	3.50428	4.1654	1.18866	0.249336	0.954305	1
Bot_c11541	Putative dimethylaniline monooxygenase [N-oxide-forming] 6	PREDICTED: predicted protein-like [Ciona intestinalis]	mCG125659 isoform CRA_a [Mus musculus]	Flavin-containing monooxygenase 2 [Drosophila melanogaster]	dimethylanaline monooxygenase-like [Danio rerio]	59.5812	64.1037	55.0586	0.858899	-0.21944	0.810547	1
Bot_c11542	Zinc finger protein Gfi-1	PREDICTED: uncharacterized protein LOC100180996 [Ciona intestinalis]	Gfi1 protein [Mus musculus]	senseless [Drosophila melanogaster]	zinc finger protein Gfi-1 [Danio rerio]	0.941624	1.88325	0	0	#NAME?	0.658141	1
Bot_c11546	Unclassifiable EST	No hits found	No hits found	No hits found	No hits found	1.17558	0	2.35116	Inf	Inf	0.317305	1
Bot_c11547	Unclassifiable EST	No hits found	No hits found	No hits found	No hits found	14.5157	18.4504	10.5811	0.573487	-0.802167	0.415938	1
Bot_c11548	Calcium-activated chloride channel regulator 1	PREDICTED: calcium-activated chloride channel regulator 1-like [Ciona intestinalis]	RecName: Full=Calcium-activated chloride channel regulator 4; AltName: Full=Calcium-activated chloride channel regulator 6; Short=mClca6; Contains: RecName: Full=Calcium-activated chloride channel regulator 4 110 kDa form; Contains: RecName: Full=Calcium-activated chloride channel regulator 4 30 kDa form; Flags: Precursor	No hits found	No hits found	47.7307	44.3328	51.1287	1.15329	0.205758	0.769221	1
Bot_c11551	Unclassifiable EST	No hits found	No hits found	No hits found	No hits found	7.65083	6.33233	8.96933	1.41643	0.502263	0.907768	1
Bot_c11552	Dynein heavy chain 9, axonemal	PREDICTED: dynein beta chain ciliary-like partial [Ciona intestinalis]	mKIAA0357 protein [Mus musculus]	dynein heavy chain at 93AB isoform B [Drosophila melanogaster]	PREDICTED: dynein heavy chain 10 axonemal [Danio rerio]	26.6998	5.43178	47.9678	8.83094	3.14257	0.527896	1
Bot_c11553	Unclassifiable EST	PREDICTED: regulator of G-protein signaling protein-like partial [Ciona intestinalis]	No hits found	No hits found	No hits found	26.4424	17.1105	35.7742	2.09077	1.06404	0.646549	1
Bot_c11554	THAP domain-containing protein 3	PREDICTED: THAP domain-containing protein 1 A-like [Ciona intestinalis]	THAP domain-containing protein 3 isoform 2 [Mus musculus]	No hits found	Zgc:153292 protein [Danio rerio]	32.0386	28.6029	35.4743	1.24023	0.310613	0.824829	1
Bot_c11555	Unclassifiable EST	No hits found	No hits found	No hits found	No hits found	0.464501	0.929002	0	0	#NAME?	0.873101	1
Bot_c11556	Unclassifiable EST	PREDICTED: uncharacterized protein LOC100177026 [Ciona intestinalis]	No hits found	No hits found	No hits found	62.0823	77.6404	46.5241	0.599225	-0.73883	0.430355	1
Bot_c11557	Unclassifiable EST	No hits found	No hits found	No hits found	No hits found	83.7849	79.018	88.5518	1.12065	0.16434	0.786009	1
Bot_c11558	Myomesin-1	PREDICTED: titin [Ciona intestinalis]	No hits found	No hits found	No hits found	82.7997	73.6212	91.9782	1.24935	0.321172	0.832709	1
Bot_c11559	Unclassifiable EST	No hits found	No hits found	No hits found	No hits found	24.2267	23.4271	25.0263	1.06827	0.0952714	0.929879	1
Bot_c11560	Ribonuclease ZC3H12A	PREDICTED: probable ribonuclease ZC3H12C-like [Ciona intestinalis]	unnamed protein product [Mus musculus]	CG10889 [Drosophila melanogaster]	ribonuclease ZC3H12A [Danio rerio]	62.0148	61.2788	62.7509	1.02402	0.0342472	0.923979	1
Bot_c11561	Protein atonal homolog 8	PREDICTED: uncharacterized protein LOC778686 [Ciona intestinalis]	unnamed protein product [Mus musculus]	DNA-binding transcription factor NET [Drosophila melanogaster]	Atonal homolog 8 [Danio rerio]	52.3889	63.8633	40.9145	0.640658	-0.642373	0.610932	1
Bot_c11563	Unclassifiable EST	No hits found	No hits found	No hits found	No hits found	0.224349	0.448698	0	0	#NAME?	1	1
Bot_c11564	Integrin alpha-6	PREDICTED: integrin alpha-6 [Ciona intestinalis]	integrin alpha 6 isoform CRA_a [Mus musculus]	integrin [Drosophila melanogaster]	Itga6 protein [Danio rerio]	31.4024	33.412	29.3928	0.879706	-0.184907	0.728697	1
Bot_c11565	Kelch-like protein 2	PREDICTED: kelch-like protein 12-like [Ciona intestinalis]	actin-binding protein IPP [Mus musculus]	Diablo [Drosophila melanogaster]	actin-binding protein IPP [Danio rerio]	35.2606	45.9629	24.5583	0.534306	-0.904262	0.330227	1
Bot_c11567	Peroxidasin-like protein	PREDICTED: peroxidasin homolog [Ciona intestinalis]	RecName: Full=Roundabout homolog 1; Flags: Precursor	RT02492p [Drosophila melanogaster]	roundabout homolog 1 precursor [Danio rerio]	89.5455	87.0819	92.009	1.05658	0.0794022	0.90162	1
Bot_c11568	Unclassifiable EST	No hits found	No hits found	No hits found	No hits found	0.627526	0.448698	0.806354	1.7971	0.845669	0.976622	1
Bot_c11569	Unclassifiable EST	PREDICTED: neuropathy target esterase [Ciona intestinalis]	No hits found	No hits found	No hits found	1.4444	0	2.88881	Inf	Inf	0.465401	1
Bot_c1157	UMP-CMP kinase 2, mitochondrial	PREDICTED: UMP-CMP kinase 2 mitochondrial-like [Ciona intestinalis]	thymidylate kinase family LPS-inducible member isoform CRA_b [Mus musculus]	No hits found	No hits found	227.612	313.9	141.323	0.450218	-1.15131	0.330785	1
Bot_c11570	Unclassifiable EST	PREDICTED: uncharacterized protein LOC100186546 [Ciona intestinalis]	No hits found	No hits found	No hits found	81.5281	78.7438	84.3124	1.07072	0.0985794	0.996188	1
Bot_c11571	Zinc finger protein 638	PREDICTED: uncharacterized protein LOC100185482 [Ciona intestinalis]	unnamed protein product [Mus musculus]	No hits found	No hits found	89.9987	107.64	72.3575	0.672219	-0.572997	0.52764	1
Bot_c11572	Unclassifiable EST	No hits found	No hits found	No hits found	No hits found	18.0455	14.1213	21.9697	1.55578	0.637642	0.458562	1
Bot_c11573	Unclassifiable EST	No hits found	No hits found	No hits found	No hits found	62.5949	57.7019	67.4879	1.1696	0.22601	0.787846	1
Bot_c11574	Unclassifiable EST	No hits found	No hits found	No hits found	No hits found	5.98117	7.46034	4.502	0.603458	-0.728674	0.784309	1
Bot_c11575	Unclassifiable EST	No hits found	No hits found	No hits found	No hits found	16.8115	11.821	21.8021	1.84436	0.883121	0.658948	1
Bot_c11576	Unclassifiable EST	No hits found	No hits found	No hits found	No hits found	11.9632	5.38438	18.542	3.44367	1.78395	0.58761	1
Bot_c11577	NADPH:adrenodoxin oxidoreductase, mitochondrial	PREDICTED: NADPH:adrenodoxin oxidoreductase mitochondrial-like [Ciona intestinalis]	No hits found	No hits found	No hits found	13.1793	12.0485	14.3102	1.18772	0.248189	0.754114	1
Bot_c11578	Phosphoribosylformylglycinamidine synthase	No hits found	unnamed protein product [Mus musculus]	GM01721p [Drosophila melanogaster]	phosphoribosylformylglycinamidine synthase [Danio rerio]	11.9227	9.77025	14.0752	1.44062	0.526687	0.946506	1
Bot_c11579	P-selectin	PREDICTED: P-selectin-like [Ciona intestinalis]	P-selectin precursor [Mus musculus]	CG9095 isoform A [Drosophila melanogaster]	uncharacterized protein LOC558139 precursor [Danio rerio]	67.6811	62.8683	72.4938	1.15311	0.205525	0.829657	1
Bot_c11580	Unclassifiable EST	No hits found	No hits found	No hits found	No hits found	18.0548	16.1879	19.9217	1.23065	0.299425	0.939562	1
Bot_c11581	Unclassifiable EST	No hits found	No hits found	No hits found	No hits found	7.56787	6.50301	8.63272	1.3275	0.408707	0.922539	1
Bot_c11583	Unclassifiable EST	No hits found	No hits found	No hits found	No hits found	16.5066	13.8655	19.1478	1.38097	0.465686	0.764661	1
Bot_c11584	Hermansky-Pudlak syndrome 4 protein	No hits found	No hits found	No hits found	light ear protein [Danio rerio]	1.97334	1.3935	2.55317	1.8322	0.873576	0.781012	1
Bot_c11585	Vacuolar protein sorting-associated protein 53 homolog	PREDICTED: vacuolar protein sorting-associated protein 53 homolog isoform 1 [Ciona intestinalis]	unnamed protein product [Mus musculus]	LD27356p [Drosophila melanogaster]	vacuolar protein sorting 53 homolog [Danio rerio]	25.9626	18.7379	33.1874	1.77114	0.824678	0.686205	1
Bot_c11586	Disks large-associated protein 5	PREDICTED: uncharacterized protein LOC100185587 [Ciona intestinalis]	discs large homolog 7 (Drosophila) isoform CRA_b [Mus musculus]	mars isoform A [Drosophila melanogaster]	disks large-associated protein 5 [Danio rerio]	64.6897	42.1428	87.2366	2.07002	1.04965	0.356062	1
Bot_c11588	Sodium/potassium-transporting ATPase subunit alpha-1	PREDICTED: sodium/potassium-transporting ATPase subunit alpha-3 [Ciona intestinalis]	Atp1a1 protein partial [Mus musculus]	calcium ATPase at 60A isoform A [Drosophila melanogaster]	Na+/K+ -ATPase alpha 1 subunit [Danio rerio]	2.24349	4.48698	0	0	#NAME?	0.341626	1
Bot_c1159	Cyclin-dependent kinase 5	PREDICTED: cyclin-dependent kinase 5-like isoform 1 [Ciona intestinalis]	cyclin-dependent kinase 5 [Mus musculus]	Cyclin-dependent kinase 5 [Drosophila melanogaster]	cell division protein kinase 5 [Danio rerio]	606.851	575.163	638.538	1.11019	0.150803	0.643881	1
Bot_c11591	Nuclear pore complex protein Nup155	PREDICTED: nuclear pore complex protein Nup155-like [Ciona intestinalis]	unnamed protein product [Mus musculus]	nucleoporin 154 isoform B [Drosophila melanogaster]	nuclear pore complex protein Nup155 [Danio rerio]	337.763	370.174	305.352	0.824887	-0.277732	0.80008	1
Bot_c11593	Ribonuclease T2	PREDICTED: ribonuclease Oy [Ciona intestinalis]	ribonuclease T2B precursor [Mus musculus]	GH08338p [Drosophila melanogaster]	ribonuclease T2 precursor [Danio rerio]	839.685	716.506	962.864	1.34383	0.426353	0.404376	1
Bot_c11594	Unclassifiable EST	No hits found	No hits found	No hits found	No hits found	3.01485	3.14089	2.88881	0.919743	-0.120697	0.689772	1
Bot_c11595	Unclassifiable EST	No hits found	No hits found	No hits found	No hits found	26.0417	21.4142	30.6691	1.43218	0.518216	0.488032	1
Bot_c11596	Unclassifiable EST	PREDICTED: endoglucanase F-like [Ciona intestinalis]	No hits found	No hits found	No hits found	66.616	72.531	60.7009	0.836896	-0.25688	0.816412	1
Bot_c11597	Unclassifiable EST	PREDICTED: uncharacterized protein LOC100183277 isoform 1 [Ciona intestinalis]	No hits found	No hits found	No hits found	122.716	159.673	85.7592	0.537093	-0.896755	0.182701	1
Bot_c11598	Unclassifiable EST	No hits found	No hits found	No hits found	No hits found	0.694581	0.448698	0.940464	2.09599	1.06763	0.818296	1
Bot_c11599	Coiled-coil domain-containing protein 124	PREDICTED: coiled-coil domain-containing protein 124-like [Ciona intestinalis]	coiled-coil domain-containing protein 124 [Mus musculus]	CG6013 [Drosophila melanogaster]	coiled-coil domain-containing protein 124 [Danio rerio]	25.8028	32.66	18.9456	0.580084	-0.785666	0.249518	1
Bot_c11600	Unclassifiable EST	No hits found	No hits found	No hits found	No hits found	174.352	190.25	158.454	0.832871	-0.263836	0.705773	1
Bot_c11602	MAP kinase-activated protein kinase 2	PREDICTED: MAP kinase-activated protein kinase 3-like [Ciona intestinalis]	MAP kinase-activated protein kinase 2 [Mus musculus]	MAP kinase activated protein-kinase-2 isoform B [Drosophila melanogaster]	MAP kinase-activated protein kinase 2 [Danio rerio]	1280.12	1295.64	1264.6	0.97604	-0.0349885	0.918659	1
Bot_c11604	Probable E3 ubiquitin-protein ligase TRIP12	PREDICTED: E3 ubiquitin-protein ligase TRIP12 [Ciona intestinalis]	thyroid hormone receptor interactor 12 isoform CRA_j [Mus musculus]	No hits found	RecName: Full=E3 ubiquitin-protein ligase TRIP12; AltName: Full=Thyroid receptor-interacting protein 12; Short=TR-interacting protein 12; Short=TRIP-12	79.3622	81.3595	77.3649	0.950902	-0.0726321	0.639436	1
Bot_c11605	DNA replication licensing factor MCM8	PREDICTED: DNA helicase MCM8 [Ciona intestinalis]	unnamed protein product [Mus musculus]	No hits found	PREDICTED: DNA replication licensing factor MCM8-like [Danio rerio]	7.0375	8.4652	5.6098	0.66269	-0.593595	0.496923	1
Bot_c11606	RING finger protein 213	PREDICTED: E3 ubiquitin-protein ligase RNF213-like [Ciona intestinalis]	mCG142721 isoform CRA_a [Mus musculus]	No hits found	No hits found	57.4482	30.581	84.3153	2.75711	1.46316	0.208267	1
Bot_c11607	Propionyl-CoA carboxylase alpha chain, mitochondrial	PREDICTED: propionyl-CoA carboxylase alpha chain mitochondrial isoform 2 [Ciona intestinalis]	Propionyl-Coenzyme A carboxylase alpha polypeptide [Mus musculus]	CG2118 isoform A [Drosophila melanogaster]	propionyl-CoA carboxylase alpha chain mitochondrial [Danio rerio]	1893.07	1804.17	1981.96	1.09854	0.135586	0.74758	1
Bot_c11609	Unclassifiable EST	No hits found	No hits found	No hits found	No hits found	18.4783	21.6386	15.3181	0.707904	-0.498374	0.621665	1
Bot_c1161	U4/U6 small nuclear ribonucleoprotein Prp3	PREDICTED: LOW QUALITY PROTEIN: U4/U6 small nuclear ribonucleoprotein Prp3-like [Ciona intestinalis]	unnamed protein product [Mus musculus]	precursor RNA processing 3 isoform A [Drosophila melanogaster]	U4/U6-associated splicing factor HPRP3 [Danio rerio]	974.451	1083.95	864.953	0.797963	-0.325605	0.729798	1
Bot_c11613	GPN-loop GTPase 3	PREDICTED: GPN-loop GTPase 3-like [Ciona intestinalis]	ATP binding domain 1 family member C isoform CRA_c [Mus musculus]	CG2656 [Drosophila melanogaster]	GPN-loop GTPase 3 [Danio rerio]	17.6259	21.1425	14.1094	0.667346	-0.583492	0.464068	1
Bot_c11614	Protocadherin Fat 3	PREDICTED: protocadherin-18 [Ciona intestinalis]	protocadherin Fat 3 precursor [Mus musculus]	RecName: Full=Protein dachsous; AltName: Full=Adherin; Flags: Precursor	cadherin EGF LAG seven-pass G-type receptor 2 precursor [Danio rerio]	43.6256	39.1791	48.0721	1.22698	0.295114	0.940549	1
Bot_c11615	Unclassifiable EST	No hits found	No hits found	No hits found	No hits found	16.401	11.505	21.297	1.85111	0.88839	0.402626	1
Bot_c11618	Round spermatid basic protein 1	PREDICTED: uncharacterized protein LOC100185747 [Ciona intestinalis]	round spermatid basic protein 1-like [Mus musculus]	CG10600 isoform C [Drosophila melanogaster]	No hits found	43.4164	40.3068	46.526	1.1543	0.207014	0.962174	1
Bot_c11619	Unclassifiable EST	No hits found	No hits found	No hits found	No hits found	8.31849	4.44272	12.1943	2.74477	1.45669	0.523732	1
Bot_c1162	Unclassifiable EST	PREDICTED: uncharacterized protein LOC100180971 partial [Ciona intestinalis]	No hits found	No hits found	No hits found	146.77	168.941	124.598	0.737521	-0.439244	0.354732	1
Bot_c11620	Unclassifiable EST	PREDICTED: Niemann-Pick disease type C1 [Ciona intestinalis]	No hits found	No hits found	No hits found	27.2275	30.6378	23.8172	0.777379	-0.36331	0.653417	1
Bot_c11621	Unclassifiable EST	No hits found	No hits found	No hits found	No hits found	1.79319	3.58637	0	0	#NAME?	0.438728	1
Bot_c11622	UPF0636 protein C4orf41	PREDICTED: trafficking protein particle complex subunit 11-like [Ciona intestinalis]	RIKEN cDNA D030016E14 isoform CRA_b [Mus musculus]	SD21833p partial [Drosophila melanogaster]	RecName: Full=Trafficking protein particle complex subunit 11; AltName: Full=Protein foie gras	390.005	439.963	340.048	0.772901	-0.371644	0.842222	1
Bot_c11623	Unclassifiable EST	No hits found	No hits found	No hits found	No hits found	0.691715	0.913199	0.470232	0.514929	-0.957555	1	1
Bot_c11625	Unclassifiable EST	No hits found	No hits found	No hits found	No hits found	28.8214	23.9832	33.6595	1.40346	0.48899	0.721067	1
Bot_c11626	Unclassifiable EST	No hits found	No hits found	No hits found	No hits found	2.97862	0.717275	5.23997	7.30539	2.86896	0.262419	1
Bot_c11628	Delta-like protein 1	PREDICTED: transmembrane cell adhesion receptor mua-3-like [Ciona intestinalis]	crumbs-like protein 1 precursor [Mus musculus]	dumpy isoform U [Drosophila melanogaster]	protocadherin Fat 1 precursor [Danio rerio]	588.585	342.878	834.291	2.4332	1.28286	0.261262	1
Bot_c11629	Protein-tyrosine sulfotransferase 2	PREDICTED: protein-tyrosine sulfotransferase 1-like [Ciona intestinalis]	RecName: Full=Protein-tyrosine sulfotransferase 2; AltName: Full=Tyrosylprotein sulfotransferase 2; Short=TPST-2	transport and golgi organization 13 isoform C [Drosophila melanogaster]	protein-tyrosine sulfotransferase 2 [Danio rerio]	3.3108	3.76649	2.8551	0.758026	-0.399681	1	1
Bot_c11630	N-acetyllactosaminide beta-1,6-N-acetylglucosaminyl-transferase,	PREDICTED: N-acetyllactosaminide beta-1 6-N-acetylglucosaminyl-transferase-like [Ciona intestinalis]	glucosaminyl (N-acetyl) transferase 2 I-branching enzyme isoform CRA_b [Mus musculus]	peptide O-xylosyltransferase [Drosophila melanogaster]	PREDICTED: beta-1 3-galactosyl-O-glycosyl-glycoprotein beta-1 6-N-acetylglucosaminyltransferase-like [Danio rerio]	30.1554	26.6469	33.6639	1.26333	0.337236	0.976996	1
Bot_c11631	Unclassifiable EST	No hits found	No hits found	No hits found	No hits found	10.6393	5.55821	15.7204	2.82832	1.49995	0.29966	1
Bot_c11635	Unclassifiable EST	No hits found	No hits found	No hits found	No hits found	21.066	13.7454	28.3866	2.06517	1.04626	0.637019	1
Bot_c11636	Unclassifiable EST	No hits found	No hits found	No hits found	No hits found	7.52372	0	15.0474	Inf	Inf	0.113537	1
Bot_c11638	Unclassifiable EST	No hits found	No hits found	No hits found	No hits found	41.6693	24.5202	58.8185	2.39878	1.2623	0.651147	1
Bot_c11639	SCL-interrupting locus protein	PREDICTED: SCL-interrupting locus protein homolog [Ciona intestinalis]	Scl/Tal1 interrupting locus isoform CRA_b [Mus musculus]	No hits found	SCL-interrupting locus protein homolog [Danio rerio]	12.0165	10.1589	13.8741	1.36572	0.449657	0.655528	1
Bot_c1164	Unclassifiable EST	No hits found	No hits found	No hits found	No hits found	179.044	160.401	197.687	1.23246	0.301538	0.852854	1
Bot_c11640	Unclassifiable EST	No hits found	No hits found	No hits found	No hits found	41.8825	39.4569	44.308	1.12295	0.16729	0.828348	1
Bot_c11641	Unclassifiable EST	No hits found	No hits found	No hits found	No hits found	3.6837	3.2357	4.13169	1.27691	0.352652	0.903554	1
Bot_c11642	Unclassifiable EST	No hits found	No hits found	No hits found	No hits found	4.46973	2.3225	6.61696	2.84906	1.51049	0.37806	1
Bot_c11643	Unclassifiable EST	No hits found	No hits found	No hits found	No hits found	11.1093	5.11895	17.0996	3.34044	1.74004	0.190604	1
Bot_c11644	Carboxypeptidase B	PREDICTED: carboxypeptidase B-like [Ciona intestinalis]	carboxypeptidase A5 precursor [Mus musculus]	CG14820 [Drosophila melanogaster]	Zgc:112493 protein [Danio rerio]	44.7624	45.5874	43.9374	0.963807	-0.0531831	0.668558	1
[truncated: 48,189 more rows]
