# Supplementary material for: Analysis of the basal chordate Botryllus schlosseri reveals a set of genes associated with fertility
Source: BMC Genomics. 2014 Dec 26;15(1):1183. doi: 10.1186/1471-2164-15-1183 (PMC4523013; doi:10.1186/1471-2164-15-1183)
Supplement: Supplementary file 6 — Additional file 6: Table S4: Differentially Expressed genes between infertile and fertile colonies of Botryllus schlosseri at stage B2: baseMean = mean normalized counts average over all samples from both conditions, baseMean Infertile = mean normalized counts from Infertile samples, baseMean Fertile = mean normalized counts from Fertile samples, foldChange = fold change from Infertile to Fertile, log2FoldChange = the logarithm (to basis 2) of fold change, pval = p value for the statistical significance, padj = p value adjusted for multiple testing with the Benjamini-Hochberg procedure. (XLS 14 MB) [file 12864_2014_7084_MOESM6_ESM.xls]

## Sheet: Supplemental Table 6.csv
Contig EST 5-11	Homo sapiens	Ciona intestinalis	Mus musculus	Drosophila melanogaster	Danio rerio	baseMean	BaseMean Infertile	BaseMean Fertile	foldChange	log2FoldChange	pval	padj
CAP3_round1_contig_3261	Unclassifiable EST	PREDICTED: uncharacterized protein LOC100177400 [Ciona intestinalis]	No hits found	No hits found	No hits found	26949.2	442.357	53455.9	120.844	6.917	1.84e-16	5.95e-12
CAP3_round1_contig_7081	Unclassifiable EST	PREDICTED: uncharacterized protein LOC100177400 [Ciona intestinalis]	No hits found	No hits found	No hits found	10918.6	175.406	21661.7	123.495	6.94831	2.53e-16	5.95e-12
CAP3_round1_contig_5534	Unclassifiable EST	PREDICTED: uncharacterized protein LOC100177400 [Ciona intestinalis]	No hits found	No hits found	No hits found	16989	308.314	33669.7	109.206	6.7709	8.41e-16	1.32e-11
Bot_rep_c47465	Unclassifiable EST	PREDICTED: uncharacterized protein LOC100177400 [Ciona intestinalis]	No hits found	No hits found	No hits found	7945.46	163.1	15727.8	96.4303	6.59141	3.29e-15	2.48e-11
Bot_rep_c49193	Unclassifiable EST	No hits found	No hits found	No hits found	No hits found	853.551	14.1575	1692.94	119.579	6.90182	2.13e-15	2.48e-11
Bot_rep_c50316	Unclassifiable EST	PREDICTED: uncharacterized protein LOC100177400 [Ciona intestinalis]	No hits found	No hits found	No hits found	3282.11	66.2951	6497.93	98.0152	6.61493	3.69e-15	2.48e-11
Bot_rep_c52197	Unclassifiable EST	PREDICTED: uncharacterized protein LOC100177400 [Ciona intestinalis]	No hits found	No hits found	No hits found	1775.23	33.055	3517.4	106.411	6.7335	2.99e-15	2.48e-11
Bot_rep_c48084	Unclassifiable EST	No hits found	No hits found	No hits found	No hits found	528.764	10.9731	1046.55	95.3742	6.57553	3.81e-14	2.24e-10
Bot_c31953	Unclassifiable EST	No hits found	No hits found	No hits found	No hits found	111.44	221.73	1.14929	0.00518329	-7.59192	6.17e-13	3.22e-09
Bot_rep_c45532	Prolow-density lipoprotein receptor-related protein 1	PREDICTED: low-density lipoprotein receptor-related protein 2-like partial [Ciona intestinalis]	low-density lipoprotein receptor-related protein 2 precursor [Mus musculus]	CG8909 isoform C [Drosophila melanogaster]	low-density lipoprotein receptor-related protein 2 precursor [Danio rerio]	427.138	8.09141	846.185	104.578	6.70844	7.83e-12	3.68e-08
CAP3_round1_contig_7497	Tetraspanin-8	PREDICTED: CD9 antigen-like [Ciona intestinalis]	tetraspanin-1 [Mus musculus]	tetraspanin 39D [Drosophila melanogaster]	CD9 antigen like [Danio rerio]	962.2	50.5482	1873.85	37.0706	5.2122	1.47e-11	6.21e-08
CAP3_round1_contig_8450	Ammonium transporter Rh type C	Rh type C glycoprotein [Ciona intestinalis]	Rh type C glycoprotein [Mus musculus]	Rh50 isoform A [Drosophila melanogaster]	ammonium transporter Rh type B [Danio rerio]	2588.47	132.018	5044.92	38.214	5.25603	1.59e-11	6.21e-08
Bot_c22849	Unclassifiable EST	No hits found	No hits found	No hits found	No hits found	104.859	1.76969	207.949	117.506	6.87659	2.95e-11	1.07e-07
Bot_rep_c35964	Fibrinogen C domain-containing protein 1	PREDICTED: fibrinogen C domain-containing protein 1-like [Ciona intestinalis]	unnamed protein product [Mus musculus]	IP08170p [Drosophila melanogaster]	PREDICTED: fibrinogen C domain-containing protein 1 [Danio rerio]	72.1411	0.616999	143.665	232.845	7.86323	4.14e-11	1.39e-07
Bot_c27360	Ankycorbin	PREDICTED: transient receptor potential cation channel subfamily A member 1 [Ciona intestinalis]	retinoic acid induced 14 [Mus musculus]	ankyrin 2 isoform F [Drosophila melanogaster]	Proteasome (prosome macropain) 26S subunit non-ATPase 10 [Danio rerio]	98.4439	4.31899	192.569	44.5865	5.47853	7.41e-09	2.32e-05
CAP3_round1_contig_4927	Unclassifiable EST	PREDICTED: uncharacterized protein LOC100183484 [Ciona intestinalis]	No hits found	No hits found	No hits found	80.3948	3.09668	157.693	50.9232	5.67025	2.79e-08	8.2e-05
Bot_rep_c50326	Histone H1.0	PREDICTED: uncharacterized protein LOC100177222 [Ciona intestinalis]	unnamed protein product [Mus musculus]	histone H1 [Drosophila melanogaster]	H1 histone family member 0 [Danio rerio]	296.022	26.4125	565.631	21.4153	4.42057	4.45e-08	0.000123022
Bot_rep_c45042	Histone H1.0	PREDICTED: uncharacterized protein LOC100177222 [Ciona intestinalis]	unnamed protein product [Mus musculus]	histone H1 [Drosophila melanogaster]	H1 histone family member 0 [Danio rerio]	288.423	27.4135	549.432	20.0424	4.32498	9.59e-08	0.0002503
CAP3_round1_contig_2161	Intestinal-type alkaline phosphatase	endoderm-specific alkaline phosphatase precursor [Ciona intestinalis]	embryonic alkaline phosphatase [Mus musculus]	CG3264 [Drosophila melanogaster]	alkaline phosphatase [Danio rerio]	57.3576	0	114.715	Inf	Inf	1.04e-07	0.000256876
CAP3_round1_contig_2164	Unclassifiable EST	No hits found	No hits found	No hits found	No hits found	669.525	58.7729	1280.28	21.7835	4.44516	2.65e-07	0.000622802
CAP3_round1_contig_3038	Unclassifiable EST	No hits found	No hits found	No hits found	No hits found	49.4437	2.34604	96.5414	41.1509	5.36285	5.05e-07	0.00112938
Bot_rep_c58227	Unclassifiable EST	No hits found	No hits found	LD48059p [Drosophila melanogaster]	No hits found	226.397	420.918	31.8754	0.0757281	-3.72303	5.61e-07	0.00119852
Bot_c16998	Plasminogen	PREDICTED: plasminogen-like [Ciona intestinalis]	plasminogen [Mus musculus]	CG4386 [Drosophila melanogaster]	plasminogen precursor [Danio rerio]	383	4.24937	761.751	179.262	7.48592	6.03e-07	0.00123164
Bot_c1378	Microfibril-associated glycoprotein 4	PREDICTED: tenascin-R-like [Ciona intestinalis]	microfibril-associated glycoprotein 4 precursor [Mus musculus]	CG8642 [Drosophila melanogaster]	PREDICTED: microfibril-associated glycoprotein 4-like [Danio rerio]	669.481	4.23769	1334.72	314.965	8.29905	1.84e-06	0.00360595
CAP3_round1_contig_3428	Unclassifiable EST	No hits found	No hits found	No hits found	No hits found	1412	257.842	2566.15	9.95242	3.31505	2.31e-06	0.0043364
CAP3_round1_contig_7147	Ammonium transporter Rh type B	RhAG-like protein [Ciona intestinalis]	50 kD glycoprotein [Mus musculus brevirostris]	Rh50 isoform A [Drosophila melanogaster]	Rhesus blood group-associated glycoprotein [Danio rerio]	208.216	30.8749	385.558	12.4877	3.64244	2.45e-06	0.00443337
Bot_c16824	Pancreatic secretory granule membrane major glycoprotein GP2	PREDICTED: uncharacterized protein LOC100182005 [Ciona intestinalis]	RecName: Full=Pancreatic secretory granule membrane major glycoprotein GP2; AltName: Full=Pancreatic zymogen granule membrane protein GP-2; Flags: Precursor	No hits found	PREDICTED: pancreatic secretory granule membrane major glycoprotein GP2-like [Danio rerio]	285.909	2.88173	568.936	197.429	7.62519	2.72e-06	0.00473093
Bot_rep_c50403	Histone H1.0	PREDICTED: uncharacterized protein LOC100177222 [Ciona intestinalis]	unnamed protein product [Mus musculus]	histone H1 [Drosophila melanogaster]	H1 histone family member 0 [Danio rerio]	866.069	43.3705	1688.77	38.9382	5.28311	3.25e-06	0.00544735
Bot_c962	Unclassifiable EST	No hits found	No hits found	No hits found	No hits found	377.551	70.1878	684.915	9.75833	3.28663	4.92e-06	0.00796842
Bot_rep_c38583	Unclassifiable EST	No hits found	No hits found	No hits found	No hits found	740.714	150.807	1330.62	8.82333	3.14132	6.7e-06	0.0104981
CAP3_round1_contig_1847	Unclassifiable EST	No hits found	No hits found	No hits found	No hits found	32.1744	62.606	1.74273	0.0278364	-5.16688	8.74e-06	0.0132563
Bot_rep_c46208	Histone-lysine N-methyltransferase MLL2	No hits found	No hits found	No hits found	No hits found	28.4415	1.15269	55.7303	48.348	5.59538	9.76e-06	0.0143386
Bot_c11702	Unclassifiable EST	PREDICTED: alkaline phosphatase tissue-nonspecific isozyme-like [Ciona intestinalis]	No hits found	CG10592 [Drosophila melanogaster]	alkaline phosphatase [Danio rerio]	57.7061	1.54834	113.864	73.5393	6.20044	1.35e-05	0.0191816
CAP3_round1_contig_7602	Synaptonemal complex protein 3	PREDICTED: synaptonemal complex protein 3-like [Ciona intestinalis]	synaptonemal complex protein 3 [Mus musculus]	No hits found	synaptonemal complex protein 3 [Danio rerio]	234.059	30.8632	437.254	14.1675	3.82451	1.71e-05	0.0229678
CAP3_round1_contig_973	Tenascin	PREDICTED: uncharacterized protein LOC100177746 [Ciona intestinalis]	No hits found	No hits found	No hits found	116.299	15.2812	217.317	14.2212	3.82997	1.67e-05	0.0229678
Bot_rep_c51033	Synaptonemal complex protein 3	PREDICTED: synaptonemal complex protein 3-like [Ciona intestinalis]	synaptonemal complex protein 3 [Mus musculus]	No hits found	synaptonemal complex protein 3 [Danio rerio]	88.3544	11.5205	165.188	14.3386	3.84183	2.45e-05	0.0314745
Bot_rep_c53576	Transmembrane protein 180	PREDICTED: transmembrane protein 180 [Ciona intestinalis]	Tmem180 protein [Mus musculus]	No hits found	transmembrane protein 180 [Danio rerio]	202.549	361.162	43.9362	0.121652	-3.03917	2.48e-05	0.0314745
Bot_rep_c34825	Histone H1.0	PREDICTED: uncharacterized protein LOC100177222 [Ciona intestinalis]	unnamed protein product [Mus musculus]	histone H1 [Drosophila melanogaster]	H1 histone family member 0 [Danio rerio]	967.358	38.486	1896.23	49.2707	5.62266	2.96e-05	0.0347887
CAP3_round1_contig_1042	Heparan sulfate glucosamine 3-O-sulfotransferase 3A1	PREDICTED: heparan sulfate glucosamine 3-O-sulfotransferase 1-like [Ciona intestinalis]	unnamed protein product [Mus musculus]	heparan sulfate 3-O sulfotransferase-A [Drosophila melanogaster]	heparan sulfate glucosamine 3-O-sulfotransferase 1 precursor [Danio rerio]	62.0066	8.13206	115.881	14.2499	3.83288	2.95e-05	0.0347887
CAP3_round1_contig_2527	Plasma kallikrein	PREDICTED: uncharacterized protein LOC100176264 [Ciona intestinalis]	RIKEN cDNA 4930478A21 isoform CRA_a [Mus musculus]	stubble [Drosophila melanogaster]	prostasin-like precursor [Danio rerio]	97.5358	0	195.072	Inf	Inf	2.86e-05	0.0347887
Bot_c4338	Unclassifiable EST	No hits found	No hits found	No hits found	glutathione S-transferase M3 (brain) [Danio rerio]	36.3769	3.63237	69.1214	19.0293	4.25015	3.32e-05	0.0372636
Bot_c9453	Calcyphosin-like protein	PREDICTED: calglandulin-like [Ciona intestinalis]	No hits found	No hits found	Zgc:110369 [Danio rerio]	25.2325	1.15269	49.3124	42.7802	5.41887	3.33e-05	0.0372636
Bot_rep_c50436	Fukutin	PREDICTED: fukutin-like [Ciona intestinalis]	fukutin [Mus musculus]	No hits found	fukutin [Danio rerio]	457.232	64.257	850.206	13.2313	3.72589	3.6e-05	0.0393419
Bot_c5114	Meiotic recombination protein REC8 homolog	PREDICTED: uncharacterized protein LOC100176076 [Ciona intestinalis]	meiotic recombination protein REC8 homolog [Mus musculus]	No hits found	meiotic recombination protein REC8 homolog [Danio rerio]	379.939	49.842	710.035	14.2457	3.83246	3.78e-05	0.0404066
Bot_c3257	Unclassifiable EST	No hits found	No hits found	No hits found	No hits found	157.325	281.792	32.8573	0.116601	-3.10035	4.21e-05	0.0439717
Bot_c16892	Unclassifiable EST	No hits found	No hits found	No hits found	No hits found	80.1671	0	160.334	Inf	Inf	5.75e-05	0.0579555
Bot_c6357	Unclassifiable EST	No hits found	No hits found	No hits found	No hits found	13.7869	0	27.5738	Inf	Inf	5.8e-05	0.0579555
Bot_rep_c56546	Actin, cytoplasmic 1	PREDICTED: actin-3-like [Ciona intestinalis]	put. beta-actin (aa 27-375) [Mus musculus]	actin 5C isoform B [Drosophila melanogaster]	RecName: Full=Actin cytoplasmic 1; AltName: Full=Beta-actin-1; Contains: RecName: Full=Actin cytoplasmic 1 N-terminally processed	160.178	32.8796	287.476	8.74331	3.12818	6.28e-05	0.0614443
CAP3_round1_contig_7511	Histone H1.0	PREDICTED: uncharacterized protein LOC100177222 [Ciona intestinalis]	unnamed protein product [Mus musculus]	LD45862p [Drosophila melanogaster]	H1 histone family member 0 [Danio rerio]	689.946	45.2621	1334.63	29.4867	4.88199	6.46e-05	0.061996
Bot_rep_c44885	Beta-actin-like protein 2	PREDICTED: actin-3-like [Ciona intestinalis]	unnamed protein product [Mus musculus]	actin 5C isoform B [Drosophila melanogaster]	RecName: Full=Actin cytoplasmic 1; AltName: Full=Beta-actin-1; Contains: RecName: Full=Actin cytoplasmic 1 N-terminally processed	864.494	209.99	1519	7.23365	2.85472	7.26e-05	0.0668656
CAP3_round1_contig_1301	Histone H2B type 3-B	PREDICTED: histone H2B.1 embryonic-like [Ciona intestinalis]	RecName: Full=Histone H2B type 3-B	Chain D Drosophila Nucleosome Core	PREDICTED: histone H2B 1/2-like [Danio rerio]	41.4181	3.04434	79.7918	26.2099	4.71204	7.17e-05	0.0668656
Bot_rep_c50989	Unclassifiable EST	No hits found	No hits found	No hits found	No hits found	121.795	243.589	0	0	#NAME?	7.49e-05	0.0676527
Bot_c20755	Unclassifiable EST	No hits found	No hits found	No hits found	No hits found	81.3436	13.7736	148.914	10.8116	3.4345	8.74e-05	0.0774963
CCTT15389.b1	Prolyl 4-hydroxylase subunit alpha-1	PREDICTED: prolyl 4-hydroxylase subunit alpha-1-like [Ciona intestinalis]	prolyl 4-hydroxylase alpha(I)-subunit partial [Mus musculus]	prolyl-4-hydroxylase-alpha EFB [Drosophila melanogaster]	prolyl 4-hydroxylase subunit alpha-2 precursor [Danio rerio]	17.8655	35.0185	0.71247	0.0203455	-5.61914	9.04e-05	0.0786296
Bot_c25570	Choline transporter-like protein 1	PREDICTED: choline transporter-like protein 1-like [Ciona intestinalis]	solute carrier family 44 member 1 [Mus musculus]	CG11880 isoform A [Drosophila melanogaster]	PREDICTED: solute carrier family 44 member 1-like [Danio rerio]	46.8627	6.47345	87.252	13.4784	3.75258	9.28e-05	0.0793052
Bot_c5746	Unclassifiable EST	PREDICTED: macrophage mannose receptor 1-like partial [Ciona intestinalis]	No hits found	No hits found	No hits found	77.6287	13.5116	141.746	10.4907	3.39104	0.000107583	0.0886991
CCTT36647.g1	Unclassifiable EST	No hits found	No hits found	No hits found	No hits found	59.2734	118.547	0	0	#NAME?	0.000106378	0.0886991
CAP3_round1_contig_8105	Histone H1.0	PREDICTED: uncharacterized protein LOC100177222 [Ciona intestinalis]	unnamed protein product [Mus musculus]	No hits found	H1 histone family member 0 [Danio rerio]	867.198	56.8188	1677.58	29.525	4.88387	0.000111068	0.0899942
Bot_c5731	Unclassifiable EST	No hits found	No hits found	No hits found	No hits found	38.173	76.346	0	0	#NAME?	0.000116778	0.0914662
Bot_rep_c53538	Unclassifiable EST	No hits found	No hits found	No hits found	No hits found	34.746	1.234	68.2579	55.3144	5.78958	0.000115164	0.0914662
Bot_rep_c40218	Meprin A subunit alpha	PREDICTED: high choriolytic enzyme 1-like partial [Ciona intestinalis]	meprin A alpha subunit partial [Mus musculus]	IP10161p [Drosophila melanogaster]	meprin A subunit alpha precursor [Danio rerio]	12.6165	0	25.2331	Inf	Inf	0.000123098	0.0948362
Bot_c1522	Retinoschisin	PREDICTED: uncharacterized protein LOC100180395 [Ciona intestinalis]	retinoschisis 1 homolog (human) isoform CRA_a [Mus musculus]	No hits found	retinoschisin precursor [Danio rerio]	23.7578	47.5155	0	0	#NAME?	0.000144811	0.106567
Bot_c17169	Unclassifiable EST	No hits found	No hits found	No hits found	No hits found	195.842	344.005	47.6779	0.138596	-2.85104	0.000145128	0.106567
Bot_c25606	Hemicentin-1	PREDICTED: uncharacterized protein LOC100176208 [Ciona intestinalis]	meprin A alpha subunit partial [Mus musculus]	CG6763 isoform A [Drosophila melanogaster]	high choriolytic enzyme [Danio rerio]	69.7666	10.6705	128.863	12.0766	3.59414	0.000143863	0.106567
Bot_rep_c54822	Unclassifiable EST	PREDICTED: uncharacterized protein LOC100183685 partial [Ciona intestinalis]	No hits found	No hits found	No hits found	396.818	52.5416	741.095	14.1049	3.81813	0.000153694	0.111121
Bot_rep_c55703	Unclassifiable EST	No hits found	No hits found	No hits found	No hits found	12.016	0	24.032	Inf	Inf	0.000163527	0.116439
Bot_c24966	Unclassifiable EST	PREDICTED: uncharacterized protein LOC101242181 [Ciona intestinalis]	No hits found	No hits found	No hits found	46.1984	6.01906	86.3777	14.3507	3.84305	0.000170287	0.119442
Bot_c2503	Unclassifiable EST	No hits found	No hits found	No hits found	No hits found	74.2608	14.4022	134.119	9.3124	3.21915	0.00018032	0.12462
Bot_rep_c41646	Unclassifiable EST	No hits found	No hits found	No hits found	No hits found	73.1968	13.5224	132.871	9.82597	3.2966	0.000189421	0.129012
Bot_c1408	Serine/threonine-protein kinase/endoribonuclease IRE1	PREDICTED: serine/threonine-protein kinase/endoribonuclease IRE1-like [Ciona intestinalis]	endoplasmic reticulum (ER) to nucleus signalling 1 isoform CRA_c [Mus musculus]	Inositol-requiring enzyme-1 [Drosophila melanogaster]	PREDICTED: mitogen-activated protein kinase kinase kinase 13 [Danio rerio]	69.862	14.2144	125.51	8.82978	3.14238	0.000197118	0.12932
Bot_rep_c41696	Unclassifiable EST	No hits found	No hits found	No hits found	No hits found	62.3896	10.3742	114.405	11.0278	3.46307	0.000198917	0.12932
CAP3_round1_contig_2202	Unclassifiable EST	No hits found	No hits found	No hits found	No hits found	300.532	75.604	525.461	6.95017	2.79705	0.000199972	0.12932
CAP3_round1_contig_5773	Unclassifiable EST	No hits found	No hits found	No hits found	No hits found	1784	354.022	3213.98	9.07847	3.18245	0.00020088	0.12932
Bot_c13628	Apoptosis-inducing factor 2	PREDICTED: apoptosis-inducing factor 2-like [Ciona intestinalis]	apoptosis-inducing factor 2 isoform 2 [Mus musculus]	No hits found	apoptosis-inducing factor mitochondrion-associated 2 [Danio rerio]	55.1502	10.4608	99.8395	9.54414	3.25461	0.000209954	0.133335
Bot_rep_c54622	Unclassifiable EST	PREDICTED: uncharacterized protein LOC100181946 isoform 1 [Ciona intestinalis]	No hits found	No hits found	No hits found	390.678	104.659	676.698	6.46577	2.69282	0.000224008	0.13876
Bot_rep_c58971	Unclassifiable EST	No hits found	No hits found	No hits found	No hits found	76.9106	16.4908	137.33	8.32771	3.05792	0.000224402	0.13876
Bot_c3513	Meprin A subunit beta	PREDICTED: dorsal-ventral patterning tolloid-like protein 1-like [Ciona intestinalis]	meprin beta-subunit [Mus musculus]	IP10045p [Drosophila melanogaster]	C6ast1 protein [Danio rerio]	40.1086	4.03442	76.1828	18.8832	4.23903	0.00023088	0.140912
Bot_c20718	E3 ubiquitin-protein ligase LRSAM1	zinc finger protein [Ciona intestinalis]	RecName: Full=Baculoviral IAP repeat-containing protein 3; AltName: Full=Inhibitor of apoptosis protein 1; Short=IAP-1; Short=mIAP-1; Short=mIAP1	IAP-like protein ILP [Drosophila melanogaster]	E3 ubiquitin-protein ligase LRSAM1 [Danio rerio]	205.467	60.2081	350.725	5.82522	2.54231	0.000275832	0.166189
Bot_c9017	Alpha-tectorin	PREDICTED: uromodulin-like [Ciona intestinalis]	alpha tectorin [Mus musculus]	No hits found	PREDICTED: alpha-tectorin-like partial [Danio rerio]	25.7578	2.70103	48.8146	18.0726	4.17573	0.000292826	0.174194
Bot_rep_c59076	Unclassifiable EST	No hits found	No hits found	No hits found	uncharacterized protein LOC100037361 [Danio rerio]	362.016	611.164	112.869	0.184679	-2.43691	0.00030377	0.178446
Bot_rep_c52526	Unclassifiable EST	No hits found	No hits found	No hits found	No hits found	404.113	105.95	702.277	6.62838	2.72866	0.000313347	0.181799
Bot_rep_c38823	Unclassifiable EST	No hits found	No hits found	No hits found	No hits found	10.9951	0	21.9903	Inf	Inf	0.000318454	0.182509
Bot_c1916	Unclassifiable EST	No hits found	No hits found	No hits found	No hits found	330.041	86.3093	573.773	6.64787	2.73289	0.000352614	0.192687
Bot_c2511	Unclassifiable EST	No hits found	No hits found	No hits found	No hits found	27.207	2.96304	51.4509	17.3643	4.11805	0.00034421	0.192687
Bot_rep_c39878	Unclassifiable EST	No hits found	No hits found	No hits found	No hits found	23.4958	46.9915	0	0	#NAME?	0.000349893	0.192687
CAP3_round1_contig_6859	Histone H1.0	PREDICTED: uncharacterized protein LOC100177222 [Ciona intestinalis]	unnamed protein product [Mus musculus]	LD45862p [Drosophila melanogaster]	H1 histone family member 0 [Danio rerio]	1060.45	45.1736	2075.73	45.9501	5.522	0.000346985	0.192687
Bot_c8703	Kelch-like protein 5	PREDICTED: kelch-like protein 3-like partial [Ciona intestinalis]	Klhl4 protein partial [Mus musculus]	ring canal protein [Drosophila melanogaster]	PREDICTED: si:ch211-287c11.1 [Danio rerio]	42.2488	8.46978	76.0279	8.97637	3.16613	0.000367127	0.198312
CAP3_round1_contig_9052	Actin, alpha cardiac muscle 1	PREDICTED: actin muscle-type isoform 1 [Ciona intestinalis]	unnamed protein product [Mus musculus]	actin 57B isoform C [Drosophila melanogaster]	actin alpha cardiac muscle 1 [Danio rerio]	399.584	80.3368	718.832	8.94773	3.16152	0.000372629	0.198996
Bot_rep_c37718	Unclassifiable EST	No hits found	No hits found	No hits found	No hits found	30.4895	60.9789	0	0	#NAME?	0.000385339	0.203472
CAP3_round1_contig_3675	Probable RNA-binding protein 46	PREDICTED: uncharacterized protein LOC100182848 [Ciona intestinalis]	APOBEC-1 stimulating protein [Mus musculus]	AT04629p [Drosophila melanogaster]	PREDICTED: APOBEC1 complementation factor isoform 1 [Danio rerio]	425.548	109.681	741.415	6.75976	2.75697	0.000392881	0.205149
Bot_c18226	General transcription factor IIF subunit 2	PREDICTED: general transcription factor IIF subunit 2 [Ciona intestinalis]	general transcription factor IIF subunit 2 [Mus musculus]	transcription factor TFIIFbeta [Drosophila melanogaster]	general transcription factor IIF polypeptide 2a isoform 2 [Danio rerio]	89.9023	24.0002	155.804	6.49179	2.69862	0.000417693	0.215709
Bot_c2986	Unclassifiable EST	No hits found	No hits found	No hits found	No hits found	263.337	89.4142	437.261	4.89028	2.28992	0.000455956	0.232909
Bot_rep_c40041	Unclassifiable EST	No hits found	No hits found	No hits found	No hits found	68.2261	14.4131	122.039	8.46721	3.08189	0.000469217	0.237106
Bot_c736	Suppressor of tumorigenicity 14 protein	PREDICTED: uncharacterized protein LOC100175526 [Ciona intestinalis]	transmembrane protease serine 6 [Mus musculus]	corin isoform B [Drosophila melanogaster]	PREDICTED: suppressor of tumorigenicity 14 protein-like [Danio rerio]	355.532	102.022	609.042	5.96972	2.57766	0.000486168	0.243058
Bot_c28166	Unclassifiable EST	No hits found	No hits found	No hits found	No hits found	49.5436	8.64518	90.4419	10.4615	3.38702	0.000513997	0.254266
Bot_c17706	Speedy protein A	PREDICTED: speedy protein A-like [Ciona intestinalis]	speedy protein A isoform 1 [Mus musculus]	No hits found	Zgc:101624 protein [Danio rerio]	46.7898	8.23145	85.3481	10.3685	3.37414	0.00054758	0.265294
Bot_c22268	Unclassifiable EST	PREDICTED: uncharacterized protein LOC100182273 [Ciona intestinalis]	histone H1oo [Mus musculus]	No hits found	linker histone H1M [Danio rerio]	190.579	50.4202	330.738	6.55962	2.71361	0.000545798	0.265294
Bot_c1178	Unclassifiable EST	PREDICTED: uncharacterized protein LOC100184430 [Ciona intestinalis]	No hits found	No hits found	No hits found	247.404	3.67303	491.135	133.714	7.06301	0.000553321	0.26534
Bot_c1263	Hemicentin-1	PREDICTED: uncharacterized protein LOC100176208 [Ciona intestinalis]	hemicentin 1 precursor [Mus musculus]	CG6696 [Drosophila melanogaster]	hemicentin-1 precursor [Danio rerio]	131.036	34.7712	227.301	6.53703	2.70864	0.000566444	0.2662
Bot_rep_c42395	Unclassifiable EST	No hits found	No hits found	No hits found	No hits found	24.4416	48.8832	0	0	#NAME?	0.000565254	0.2662
Bot_c20648	Unclassifiable EST	No hits found	No hits found	No hits found	No hits found	76.2128	17.0509	135.375	7.93942	2.98903	0.000591127	0.269878
Bot_c22330	Unclassifiable EST	PREDICTED: carbohydrate sulfotransferase 3-like [Ciona intestinalis]	No hits found	CG31637 [Drosophila melanogaster]	No hits found	149.563	29.2727	269.853	9.21859	3.20455	0.000591499	0.269878
CAP3_round1_contig_3336	Calmodulin-regulated spectrin-associated protein 2	PREDICTED: uncharacterized protein LOC100175876 [Ciona intestinalis]	unnamed protein product [Mus musculus]	patronin isoform K [Drosophila melanogaster]	calmodulin-regulated spectrin-associated protein 2 [Danio rerio]	176.296	44.4524	308.14	6.93191	2.79325	0.00058723	0.269878
CAP3_round1_contig_6909	Neurogenic locus notch homolog protein 1	PREDICTED: uncharacterized protein LOC100179854 [Ciona intestinalis]	Dlk1 [Mus musculus]	kugelei isoform C [Drosophila melanogaster]	delta-like protein A [Danio rerio]	92.3243	183.361	1.28712	0.00701956	-7.1544	0.000603703	0.272798
Bot_c13085	Bromodomain-containing protein 8	PREDICTED: uncharacterized protein LOC100175561 [Ciona intestinalis]	Brd8 protein partial [Mus musculus]	CG7154 [Drosophila melanogaster]	bromodomain-containing protein 8 [Danio rerio]	158.205	43.9457	272.464	6.20002	2.63227	0.000635066	0.279929
Bot_rep_c43853	Unclassifiable EST	No hits found	No hits found	No hits found	No hits found	124.401	209.281	39.5207	0.18884	-2.40476	0.00063117	0.279929
CCTT18574.g1	Unclassifiable EST	No hits found	No hits found	No hits found	No hits found	52.9082	10.5188	95.2976	9.05978	3.17948	0.000637353	0.279929
Bot_rep_c39466	Unclassifiable EST	No hits found	No hits found	No hits found	No hits found	41.4245	6.91615	75.9328	10.9791	3.45668	0.000648891	0.282358
Bot_rep_c52228	Unclassifiable EST	No hits found	No hits found	No hits found	No hits found	656.34	203.553	1109.13	5.44886	2.44595	0.000662168	0.282896
CCTT15073.b1	Unclassifiable EST	No hits found	No hits found	No hits found	No hits found	21.9677	43.9355	0	0	#NAME?	0.000657753	0.282896
Bot_c20287	Caspase-2	PREDICTED: caspase-2-like [Ciona intestinalis]	caspase-2 [Mus musculus]	No hits found	caspase-2 [Danio rerio]	28.3429	51.8364	4.84947	0.0935533	-3.41807	0.000669699	0.283536
Bot_rep_c38084	Unclassifiable EST	No hits found	No hits found	No hits found	No hits found	27.2814	3.49873	51.0642	14.5951	3.86741	0.00069133	0.290081
Bot_c689	Unclassifiable EST	PREDICTED: uncharacterized protein LOC100177994 [Ciona intestinalis]	No hits found	No hits found	No hits found	172.198	3.89438	340.501	87.434	6.45012	0.000728066	0.302792
CAP3_round1_contig_2889	Unclassifiable EST	No hits found	No hits found	No hits found	No hits found	127.335	21.9813	232.689	10.5857	3.40405	0.000794559	0.324933
CAP3_round1_contig_3263	Glycine amidinotransferase, mitochondrial	PREDICTED: glycine amidinotransferase mitochondrial-like [Ciona intestinalis]	glycine amidinotransferase mitochondrial precursor [Mus musculus]	No hits found	glycine amidinotransferase mitochondrial [Danio rerio]	125.644	22.482	228.805	10.1773	3.34728	0.000795132	0.324933
Bot_c28398	Unclassifiable EST	PREDICTED: uncharacterized protein LOC100183766 [Ciona intestinalis]	No hits found	No hits found	No hits found	34.2477	0	68.4954	Inf	Inf	0.000824059	0.333764
CAP3_round1_contig_5917	Spermatogenesis-associated protein 17	PREDICTED: spermatogenesis-associated protein 17-like [Ciona intestinalis]	spermatogenesis-associated protein 17 isoform 1 [Mus musculus]	No hits found	spermatogenesis-associated protein 17 [Danio rerio]	98.4564	23.6455	173.267	7.32769	2.87336	0.000830947	0.333764
Bot_c10421	Unclassifiable EST	No hits found	No hits found	No hits found	No hits found	12.6691	25.3381	0	0	#NAME?	0.000857707	0.341593
Bot_c15480	Unclassifiable EST	No hits found	No hits found	No hits found	No hits found	27.8312	0	55.6624	Inf	Inf	0.000912248	0.342986
Bot_c18230	Unclassifiable EST	No hits found	No hits found	No hits found	No hits found	70.7348	136.104	5.36601	0.0394259	-4.66471	0.00091119	0.342986
Bot_c2465	Multidrug resistance protein 1	PREDICTED: multidrug resistance protein 1 [Ciona intestinalis]	mdr1a protein partial [Mus musculus]	P-glycoprotein/multidrug resistance protein [Drosophila melanogaster]	ABC efflux transporter 4 partial [Danio rerio]	406.508	128.007	685.009	5.35134	2.4199	0.000917225	0.342986
Bot_c5846	Kelch-like protein 17	PREDICTED: kelch-like ECH-associated protein 1-like [Ciona intestinalis]	MIPP [Mus musculus]	GH08610p [Drosophila melanogaster]	PREDICTED: kelch-like protein 17 [Danio rerio]	26.5592	4.20872	48.9097	11.621	3.53867	0.000919593	0.342986
Bot_rep_c42872	Unclassifiable EST	PREDICTED: neuronal pentraxin-2-like [Ciona intestinalis]	No hits found	No hits found	No hits found	41.5438	8.02099	75.0666	9.35877	3.22632	0.000889708	0.342986
Bot_rep_c48847	Glutathione S-transferase Mu 2	PREDICTED: glutathione S-transferase Mu 1-like [Ciona intestinalis]	mCG127140 [Mus musculus]	No hits found	glutathione S-transferase M [Danio rerio]	270.039	29.1523	510.926	17.5261	4.13143	0.000880672	0.342986
Bot_rep_c57442	Voltage-dependent anion-selective channel protein 2	PREDICTED: voltage-dependent anion-selective channel protein 2 [Ciona intestinalis]	voltage-dependent anion-selective channel protein 2 [Mus musculus]	porin isoform A [Drosophila melanogaster]	voltage-dependent anion-selective channel protein 2 [Danio rerio]	679.725	1124.48	234.968	0.208957	-2.25872	0.000901588	0.342986
CAP3_round1_contig_4665	Keratin-associated protein 10-9	PREDICTED: uncharacterized protein LOC100181131 [Ciona intestinalis]	No hits found	No hits found	No hits found	138.287	16.6361	259.937	15.6249	3.96577	0.000891723	0.342986
Bot_c23297	Meiotic recombination protein SPO11	PREDICTED: meiotic recombination protein SPO11 [Ciona intestinalis]	meiotic recombination protein SPO11 isoform b [Mus musculus]	meiotic W68 [Drosophila melanogaster]	meiotic recombination protein SPO11 [Danio rerio]	57.2401	12.5802	101.9	8.10002	3.01793	0.000947815	0.345291
Bot_rep_c35777	Unclassifiable EST	No hits found	No hits found	No hits found	No hits found	395.214	122.991	667.438	5.42674	2.44009	0.00094263	0.345291
CAP3_round1_contig_7559	Unclassifiable EST	PREDICTED: uncharacterized protein LOC100176896 [Ciona intestinalis]	No hits found	No hits found	No hits found	764.238	219.404	1309.07	5.9665	2.57688	0.000935539	0.345291
Bot_rep_c35788	Calcium/calmodulin-dependent protein kinase type II subunit gamma	PREDICTED: calcium/calmodulin-dependent protein kinase type II subunit delta [Ciona intestinalis]	calcium/calmodulin-dependent protein kinase type II subunit gamma isoform 1 [Mus musculus]	LD31422p [Drosophila melanogaster]	calcium/calmodulin-dependent protein kinase type II subunit beta [Danio rerio]	346.79	83.5652	610.015	7.29987	2.86787	0.000960269	0.347137
Bot_c1940	Gap junction alpha-1 protein	PREDICTED: gap junction alpha-4 protein [Ciona intestinalis]	Gap junction protein alpha 4 [Mus musculus]	No hits found	PREDICTED: gap junction alpha-8 protein-like [Danio rerio]	239.499	48.329	430.669	8.91119	3.15562	0.00101671	0.364077
Bot_c24604	Unclassifiable EST	No hits found	No hits found	No hits found	No hits found	225.1	61.9641	388.237	6.26551	2.64743	0.00102262	0.364077
Bot_c24782	Unclassifiable EST	No hits found	No hits found	No hits found	No hits found	16.016	1.15269	30.8793	26.7889	4.74356	0.00105068	0.368482
Bot_rep_c37554	Arginyl-tRNA synthetase, cytoplasmic	PREDICTED: arginine--tRNA ligase cytoplasmic [Ciona intestinalis]	unnamed protein product [Mus musculus]	No hits found	Rars protein [Danio rerio]	85.4502	157.317	13.5836	0.0863457	-3.53373	0.00104489	0.368482
CAP3_round1_contig_8549	Unclassifiable EST	No hits found	No hits found	No hits found	No hits found	640.955	1066.37	215.535	0.202119	-2.30672	0.00107059	0.372683
Bot_c9016	Unclassifiable EST	No hits found	No hits found	No hits found	No hits found	32.142	5.22776	59.0562	11.2966	3.49782	0.00113445	0.392011
Bot_rep_c36182	Unclassifiable EST	No hits found	No hits found	No hits found	No hits found	411.252	668.082	154.421	0.231141	-2.11315	0.00118305	0.394866
Bot_rep_c36246	Calmodulin	calmodulin [Ciona intestinalis]	Calm2 protein partial [Mus musculus]	calmodulin isoform A [Drosophila melanogaster]	calmodulin 3a [Danio rerio]	92.4148	24.2734	160.556	6.61448	2.72563	0.001158	0.394866
Bot_rep_c38565	Unclassifiable EST	No hits found	No hits found	No hits found	No hits found	9.4152	18.8304	0	0	#NAME?	0.0011837	0.394866
Bot_rep_c40161	Unclassifiable EST	No hits found	No hits found	No hits found	No hits found	57.8732	13.7148	102.032	7.43951	2.89521	0.00117245	0.394866
Bot_rep_c54944	Ammonium transporter Rh type A	RhAG-like protein [Ciona intestinalis]	Rh type B glycoprotein [Mus musculus]	Rh50 isoform A [Drosophila melanogaster]	ammonium transporter Rh type B [Danio rerio]	254.214	86.9785	421.449	4.84544	2.27663	0.00118472	0.394866
Bot_rep_c53678	Unclassifiable EST	No hits found	No hits found	No hits found	No hits found	54.1649	107.755	0.574646	0.00533288	-7.55087	0.00119573	0.395726
Bot_c16159	Unclassifiable EST	No hits found	No hits found	No hits found	No hits found	268.378	88.2556	448.5	5.08183	2.34535	0.00127208	0.416612
Bot_rep_c38961	Unclassifiable EST	No hits found	No hits found	No hits found	No hits found	36.3676	63.9867	8.7484	0.136722	-2.87068	0.00127656	0.416612
Bot_rep_c36137	Collectin-10	PREDICTED: uncharacterized protein LOC100186027 [Ciona intestinalis]	collectin liver 1 - mouse	down syndrome cell adhesion molecule 3 isoform D [Drosophila melanogaster]	PREDICTED: pulmonary surfactant-associated protein D [Danio rerio]	50.2276	100.455	0	0	#NAME?	0.00129148	0.418574
Bot_rep_c54938	Fibrinogen C domain-containing protein 1	PREDICTED: fibrinogen C domain-containing protein 1-like [Ciona intestinalis]	fibrinogen C domain-containing protein 1 [Mus musculus]	CG30281 [Drosophila melanogaster]	PREDICTED: fibrinogen C domain-containing protein 1 [Danio rerio]	102.205	173.411	30.999	0.17876	-2.4839	0.00132175	0.425449
CAP3_round1_contig_3724	Unclassifiable EST	No hits found	No hits found	No hits found	No hits found	145.713	44.2664	247.16	5.58346	2.48116	0.00139813	0.443954
CAP3_round1_contig_456	HORMA domain-containing protein 2	PREDICTED: uncharacterized protein LOC100180251 [Ciona intestinalis]	unnamed protein product [Mus musculus]	No hits found	zebrafish testis-expressed 38 [Danio rerio]	309.4	76.8986	541.902	7.04697	2.817	0.00139121	0.443954
Bot_c20162	Serine/threonine-protein phosphatase 5	PREDICTED: protein STIP1 homolog [Ciona intestinalis]	phosphoprotein phosphatase partial [Mus musculus]	Hsp70/Hsp90 organizing protein homolog [Drosophila melanogaster]	Zgc:110801 [Danio rerio]	71.7634	12.1258	131.401	10.8365	3.43782	0.00142367	0.449029
Bot_c14038	Unclassifiable EST	No hits found	No hits found	No hits found	No hits found	21.3556	39.5435	3.16767	0.080106	-3.64195	0.0014453	0.452813
Bot_c27203	Unclassifiable EST	No hits found	No hits found	No hits found	No hits found	14.7026	28.256	1.14929	0.0406742	-4.61974	0.00146473	0.45586
Bot_c6644	Unclassifiable EST	No hits found	No hits found	No hits found	No hits found	66.0424	8.78972	123.295	14.0272	3.81015	0.00149628	0.460158
Bot_rep_c54195	Unclassifiable EST	No hits found	No hits found	No hits found	No hits found	121.983	32.2283	211.738	6.56995	2.71588	0.00149812	0.460158
Bot_c25085	Unclassifiable EST	No hits found	No hits found	No hits found	No hits found	166.626	9.04083	324.212	35.8608	5.16434	0.00150889	0.460457
Bot_c22127	Brain-specific angiogenesis inhibitor 3	PREDICTED: uncharacterized protein LOC100175335 [Ciona intestinalis]	mKIAA0550 protein [Mus musculus]	Semaphorin-5c isoform B [Drosophila melanogaster]	LOC557197 protein [Danio rerio]	134.536	36.1598	232.912	6.44119	2.68733	0.00155035	0.461676
Bot_c22725	Putative protein TPRXL	No hits found	No hits found	No hits found	No hits found	190.259	56.1494	324.369	5.77689	2.53029	0.00153735	0.461676
Bot_c29086	Serine/threonine-protein kinase/endoribonuclease IRE1	PREDICTED: serine/threonine-protein kinase/endoribonuclease IRE2-like [Ciona intestinalis]	endoplasmic reticulum (ER) to nucleus signalling 1 isoform CRA_c [Mus musculus]	Inositol-requiring enzyme-1 [Drosophila melanogaster]	uncharacterized protein LOC566836 [Danio rerio]	49.144	0	98.288	Inf	Inf	0.00155218	0.461676
Bot_rep_c40888	Unclassifiable EST	No hits found	No hits found	No hits found	No hits found	143.827	287.655	0	0	#NAME?	0.00154268	0.461676
Bot_c34782	Unclassifiable EST	No hits found	No hits found	No hits found	No hits found	280.129	57.3809	502.878	8.76385	3.13156	0.00156609	0.462883
Bot_c18988	Unclassifiable EST	No hits found	No hits found	No hits found	No hits found	253.815	81.0047	426.626	5.26668	2.39689	0.00162005	0.473631
Bot_c6985	Unclassifiable EST	No hits found	No hits found	No hits found	No hits found	34.5733	7.1311	62.0155	8.69648	3.12043	0.00162261	0.473631
Bot_rep_c54678	Unclassifiable EST	PREDICTED: uncharacterized protein LOC100181946 isoform 1 [Ciona intestinalis]	No hits found	No hits found	No hits found	405.184	123.4	686.968	5.567	2.4769	0.00163934	0.47556
Bot_rep_c36393	Unclassifiable EST	No hits found	No hits found	No hits found	No hits found	83.1957	164.392	1.99959	0.0121635	-6.36129	0.00166484	0.479995
CAP3_round1_contig_8902	Cullin-3	PREDICTED: cullin-3 [Ciona intestinalis]	cullin-3 [Mus musculus]	MIP05150p [Drosophila melanogaster]	cullin-3 [Danio rerio]	305.327	524.865	85.7878	0.163447	-2.6131	0.00167701	0.480554
Bot_rep_c53145	Actin, aortic smooth muscle	PREDICTED: actin muscle [Ciona intestinalis]	actin aortic smooth muscle [Mus musculus]	actin 42A [Drosophila melanogaster]	cardiac muscle alpha actin 1 [Danio rerio]	606.693	27.1684	1186.22	43.6616	5.44829	0.00169546	0.482897
Bot_c5460	Hemicentin-1	PREDICTED: SCO-spondin [Ciona intestinalis]	hemicentin 1 precursor [Mus musculus]	semaphorin 5C [Drosophila melanogaster]	hemicentin-1 precursor [Danio rerio]	237.805	8.44641	467.164	55.3092	5.78945	0.00172468	0.488261
Bot_c11475	Unclassifiable EST	No hits found	No hits found	No hits found	No hits found	18.1816	1.72904	34.6341	20.0309	4.32415	0.00175051	0.488508
Bot_c15767	C-type lectin domain family 4 member F	PREDICTED: collectin-11-like [Ciona intestinalis]	Fc receptor IgE low affinity II alpha polypeptide isoform CRA_c [Mus musculus]	No hits found	novel protein with a Lectin C-type domain [Danio rerio]	67.2448	15.4619	119.028	7.69811	2.9445	0.00175508	0.488508
Bot_c6426	Sortilin-related receptor	PREDICTED: uncharacterized protein LOC100180945 [Ciona intestinalis]	gp250 precursor [Mus musculus]	terribly reduced optic lobes isoform D [Drosophila melanogaster]	PREDICTED: low-density lipoprotein receptor-related protein 2 isoform 5 [Danio rerio]	99.644	165.624	33.6643	0.203258	-2.29861	0.00175674	0.488508
Bot_c1046	Unclassifiable EST	No hits found	No hits found	No hits found	No hits found	76.2717	21.3816	131.162	6.13433	2.6169	0.00179673	0.493784
Bot_c20767	Unclassifiable EST	No hits found	No hits found	No hits found	No hits found	130.44	217.541	43.3394	0.199224	-2.32754	0.00179464	0.493784
Bot_c9481	Unclassifiable EST	No hits found	No hits found	No hits found	No hits found	130.266	3.93503	256.596	65.2081	6.02698	0.00186418	0.506399
CAP3_round1_contig_4096	Unclassifiable EST	No hits found	No hits found	No hits found	No hits found	58.6395	3.53938	113.74	32.1355	5.00609	0.00185655	0.506399
Bot_c1561	EF-hand calcium-binding domain-containing protein 6	PREDICTED: EF-hand calcium-binding domain-containing protein 6 [Ciona intestinalis]	EF-hand calcium-binding domain-containing protein 6 isoform 3 [Mus musculus]	No hits found	Im:7149000 protein [Danio rerio]	960.429	334.208	1586.65	4.74749	2.24716	0.00188353	0.508564
Bot_c25955	Unclassifiable EST	No hits found	No hits found	No hits found	No hits found	14.8158	1.19334	28.4383	23.8308	4.57475	0.00189379	0.508564
Bot_c13895	Angiopoietin-related protein 2	PREDICTED: tenascin-R [Ciona intestinalis]	mCG134590 isoform CRA_c [Mus musculus]	CG8642 [Drosophila melanogaster]	angiopoietin-like 2 [Danio rerio]	151.953	269.208	34.6985	0.128891	-2.95578	0.00191746	0.508698
Bot_c33012	Unclassifiable EST	No hits found	No hits found	No hits found	No hits found	8.19623	0	16.3925	Inf	Inf	0.00192344	0.508698
Bot_c7291	von Willebrand factor A domain-containing protein 2	PREDICTED: E-selectin [Ciona intestinalis]	Vwa2 protein [Mus musculus]	No hits found	matrilin-4 [Danio rerio]	139.962	279.925	0	0	#NAME?	0.0019692	0.508698
Bot_rep_c40724	Unclassifiable EST	No hits found	No hits found	No hits found	No hits found	12.0613	0.931342	23.1914	24.901	4.63813	0.00197006	0.508698
Bot_rep_c48407	Unclassifiable EST	PREDICTED: collectin-43-like [Ciona intestinalis]	No hits found	No hits found	No hits found	1024.69	348.055	1701.33	4.88812	2.28928	0.00194746	0.508698
CAP3_round1_contig_1394	Hemicentin-1	PREDICTED: uncharacterized protein LOC100176208 [Ciona intestinalis]	hemicentin 1 precursor [Mus musculus]	CG6763 isoform A [Drosophila melanogaster]	hemicentin-1 precursor [Danio rerio]	319.716	104.088	535.343	5.14319	2.36266	0.00192792	0.508698
CAP3_round1_contig_4017	Unclassifiable EST	No hits found	No hits found	No hits found	No hits found	234.781	382.651	86.9122	0.227132	-2.1384	0.00196326	0.508698
Bot_c2886	Unclassifiable EST	PREDICTED: uncharacterized protein LOC101242293 [Ciona intestinalis]	No hits found	No hits found	No hits found	59.6016	118.629	0.574646	0.00484407	-7.68956	0.00199386	0.512031
Bot_rep_c51357	Unclassifiable EST	No hits found	No hits found	No hits found	No hits found	23.836	4.60437	43.0675	9.35362	3.22553	0.00202413	0.514183
CAP3_round1_contig_5885	Unclassifiable EST	No hits found	No hits found	No hits found	No hits found	271.684	526.52	16.8481	0.0319989	-4.96583	0.00201456	0.514183
CAP3_round1_contig_1190	ZAR1-like protein	PREDICTED: zygote arrest protein 1-like [Ciona intestinalis]	ZAR1-like protein [Mus musculus]	No hits found	zygote arrest protein 1 [Danio rerio]	378.455	120.34	636.571	5.28977	2.40321	0.00204753	0.517332
Bot_c12289	Unclassifiable EST	No hits found	No hits found	No hits found	No hits found	31.7081	62.8416	0.574646	0.00914435	-6.7729	0.00209802	0.527255
Bot_c4567	Unclassifiable EST	No hits found	No hits found	No hits found	No hits found	247.699	66.3644	429.033	6.4648	2.69261	0.00212813	0.529508
Bot_rep_c51280	Phospholipid hydroperoxide glutathione peroxidase, mitochondrial	glutathione peroxidase_like protein d precursor [Ciona intestinalis]	Gpx4 protein [Mus musculus]	PHGPx isoform C [Drosophila melanogaster]	glutathione peroxidase 4 precursor [Danio rerio]	131.487	25.0385	237.936	9.5028	3.24835	0.00212953	0.529508
Bot_c20159	Unclassifiable EST	No hits found	chloride channel calcium activated 4 precursor [Mus musculus]	No hits found	No hits found	152.345	49.3658	255.324	5.17207	2.37074	0.00222716	0.548761
Bot_c5366	Epithelial membrane protein 1	No hits found	No hits found	No hits found	No hits found	16.8175	2.12469	31.5103	14.8306	3.8905	0.00223031	0.548761
Bot_c25372	Protein unc-93 homolog A	PREDICTED: protein unc-93 homolog A [Ciona intestinalis]	Predicted gene ENSMUSG00000056133 [Mus musculus]	CG4928 [Drosophila melanogaster]	protein unc-93 homolog A [Danio rerio]	54.3794	13.7329	95.0259	6.91957	2.79068	0.00226088	0.552509
Bot_c7912	Unclassifiable EST	No hits found	No hits found	No hits found	No hits found	10.8325	21.6651	0	0	#NAME?	0.0022742	0.552509
CAP3_round1_contig_4110	Protein boule-like	PREDICTED: uncharacterized protein LOC100175703 [Ciona intestinalis]	protein boule-like isoform 1 [Mus musculus]	boule isoform A [Drosophila melanogaster]	deleted in azoospermia-like [Danio rerio]	386.243	76.803	695.683	9.05801	3.17919	0.00228081	0.552509
Bot_c2086	Calcium/calmodulin-dependent protein kinase type II subunit delta	PREDICTED: calcium/calmodulin-dependent protein kinase type II subunit delta-like [Ciona intestinalis]	calcium/calmodulin-dependent protein kinase type II subunit delta isoform 1 [Mus musculus]	Calcium/calmodulin-dependent protein kinase II isoform C [Drosophila melanogaster]	calcium/calmodulin-dependent protein kinase type II subunit beta [Danio rerio]	212.764	70.481	355.048	5.0375	2.33271	0.00231511	0.553509
Bot_c40079	Unclassifiable EST	No hits found	No hits found	No hits found	No hits found	16.9244	2.79403	31.0547	11.1147	3.47439	0.00233205	0.553509
Bot_c6802	Unclassifiable EST	No hits found	No hits found	No hits found	No hits found	36.8956	65.3578	8.43343	0.129035	-2.95417	0.00232923	0.553509
CAP3_round1_contig_6165	Probable ATP-dependent RNA helicase DDX43	PREDICTED: probable ATP-dependent RNA helicase DDX5-like isoform 1 [Ciona intestinalis]	probable ATP-dependent RNA helicase DDX43 [Mus musculus]	CG7878 [Drosophila melanogaster]	Ddx5 protein [Danio rerio]	54.2442	9.62807	98.8604	10.2679	3.36007	0.00231007	0.553509
Bot_c13288	Sodium-coupled monocarboxylate transporter 2	PREDICTED: sodium/iodide cotransporter-like partial [Ciona intestinalis]	Slc5a12 protein [Mus musculus]	IP11270p [Drosophila melanogaster]	sodium-coupled monocarboxylate transporter 2 [Danio rerio]	7.87271	15.7454	0	0	#NAME?	0.00242223	0.55528
Bot_c22030	Interferon regulatory factor 8	interferon regulatory factor like protein [Ciona intestinalis]	No hits found	No hits found	interferon regulatory factor 8 [Danio rerio]	224.94	76.0927	373.788	4.91228	2.29639	0.00241788	0.55528
Bot_c8114	Unclassifiable EST	No hits found	No hits found	No hits found	No hits found	7.86818	0	15.7364	Inf	Inf	0.00239251	0.55528
Bot_rep_c35792	Unclassifiable EST	No hits found	No hits found	No hits found	No hits found	109.452	214.212	4.69112	0.0218994	-5.51296	0.00239814	0.55528
Bot_rep_c41056	Unclassifiable EST	No hits found	No hits found	No hits found	No hits found	78.4161	130.391	26.4411	0.202783	-2.30199	0.00236469	0.55528
Bot_rep_c54934	Delta-like protein 1	PREDICTED: uncharacterized protein LOC100179854 [Ciona intestinalis]	milk fat globule membrane protein E8 [Mus musculus]	Notch growth factor [Drosophila melanogaster]	delta-like protein A [Danio rerio]	392.143	131.504	652.783	4.96396	2.31149	0.00236254	0.55528
Bot_rep_c60052	Unclassifiable EST	No hits found	No hits found	No hits found	No hits found	230.889	76.0415	385.737	5.07272	2.34276	0.00242176	0.55528
Bot_rep_c44403	Unclassifiable EST	No hits found	No hits found	No hits found	No hits found	12.2296	24.4591	0	0	#NAME?	0.00251559	0.573884
Bot_c20421	Unclassifiable EST	No hits found	No hits found	No hits found	No hits found	52.2031	13.0753	91.3309	6.98502	2.80426	0.00255248	0.573942
Bot_c2631	Unclassifiable EST	No hits found	No hits found	No hits found	No hits found	42.0918	1.19334	82.9902	69.5442	6.11986	0.00254064	0.573942
CCTT39506.b1	Unclassifiable EST	No hits found	No hits found	No hits found	No hits found	55.8109	109.722	1.89934	0.0173104	-5.85221	0.00253732	0.573942
CAP3_round1_contig_5499	Lamin-B receptor	PREDICTED: lamin-B receptor-like [Ciona intestinalis]	C-14 sterol reductase [Mus musculus]	lamin B receptor isoform A [Drosophila melanogaster]	delta(14)-sterol reductase [Danio rerio]	695.58	226.876	1164.28	5.13181	2.35947	0.00260587	0.583155
Bot_c806	Single-strand selective monofunctional uracil DNA glycosylase	No hits found	No hits found	No hits found	No hits found	39.9373	78.5687	1.30591	0.0166212	-5.91083	0.00265133	0.585616
Bot_c888	Unclassifiable EST	No hits found	No hits found	No hits found	No hits found	223.68	78.6823	368.678	4.68565	2.22825	0.00265425	0.585616
Bot_rep_c47175	Unclassifiable EST	No hits found	No hits found	No hits found	No hits found	60.7048	16.2713	105.138	6.46157	2.69189	0.00265114	0.585616
Bot_rep_c54627	Spermatogenesis-associated protein 18	PREDICTED: mitochondria-eating protein [Ciona intestinalis]	mCG15721 isoform CRA_a [Mus musculus]	No hits found	mitochondria-eating protein [Danio rerio]	150.724	52.0163	249.432	4.79527	2.26161	0.00271034	0.595197
Bot_c15743	Unclassifiable EST	No hits found	No hits found	No hits found	No hits found	59.9972	16.9218	103.073	6.09112	2.60671	0.00278733	0.608326
Bot_c4403	Unclassifiable EST	No hits found	No hits found	No hits found	No hits found	24.2354	0.616999	47.8538	77.5589	6.27722	0.00279601	0.608326
Bot_rep_c53729	Unclassifiable EST	No hits found	No hits found	No hits found	No hits found	29.6482	59.2964	0	0	#NAME?	0.00283146	0.613199
Bot_c215	Beta-1,4-galactosyltransferase 2	PREDICTED: beta-1 4-N-acetylgalactosaminyltransferase bre-4-like [Ciona intestinalis]	beta-1 4-galactosyltransferase [Mus musculus]	beta4GalNAcTA [Drosophila melanogaster]	beta-1 4-galactosyltransferase 2 [Danio rerio]	45.7648	11.5088	80.0208	6.95299	2.79763	0.00297859	0.628457
Bot_c33366	Unclassifiable EST	PREDICTED: uncharacterized protein LOC100183340 [Ciona intestinalis]	No hits found	No hits found	No hits found	11.0058	21.2992	0.71247	0.0334506	-4.90183	0.00298128	0.628457
Bot_rep_c41775	G1/S-specific cyclin-E1	PREDICTED: G1/S-specific cyclin-E1 isoform 2 [Ciona intestinalis]	Ccne1 protein [Mus musculus]	Drosophila cyclin E type I [Drosophila melanogaster]	Ccne2 protein [Danio rerio]	214.61	344.445	84.7752	0.246121	-2.02256	0.0029585	0.628457
Bot_rep_c48328	Histone H1.0	PREDICTED: uncharacterized protein LOC100177222 [Ciona intestinalis]	unnamed protein product [Mus musculus]	histone H1 [Drosophila melanogaster]	H1 histone family member 0 [Danio rerio]	1384.75	46.1456	2723.35	59.0165	5.88305	0.00298214	0.628457
Bot_rep_c56484	Unclassifiable EST	No hits found	No hits found	No hits found	No hits found	30.8943	55.5911	6.19751	0.111484	-3.16509	0.0029217	0.628457
CAP3_round1_contig_5237	Calcium-activated chloride channel regulator 1	PREDICTED: calcium-activated chloride channel regulator 4-like [Ciona intestinalis]	calcium-activated chloride channel CLCA4 [Mus musculus]	No hits found	No hits found	57.7042	16.1531	99.2553	6.14467	2.61934	0.00296586	0.628457
Bot_c22095	Unclassifiable EST	No hits found	No hits found	No hits found	No hits found	50.362	100.724	0	0	#NAME?	0.00306203	0.642412
Bot_rep_c35832	Unclassifiable EST	No hits found	No hits found	No hits found	No hits found	221.679	351.468	91.891	0.261449	-1.9354	0.00307627	0.642531
Bot_rep_c56647	Exosome complex exonuclease RRP44	PREDICTED: exosome complex exonuclease RRP44-like [Ciona intestinalis]	RIKEN cDNA 2810028N01 isoform CRA_b [Mus musculus]	Dis3 isoform A [Drosophila melanogaster]	PREDICTED: exosome complex exonuclease RRP44 [Danio rerio]	145.227	239.233	51.2209	0.214104	-2.22361	0.00312975	0.650808
Bot_c6823	Calcium/calmodulin-dependent protein kinase type II subunit beta	No hits found	unnamed protein product [Mus musculus]	No hits found	calcium/calmodulin-dependent protein kinase type II subunit beta [Danio rerio]	51.7152	12.9875	90.4429	6.96382	2.79988	0.00316317	0.654231
Bot_rep_c53643	Unclassifiable EST	No hits found	No hits found	No hits found	No hits found	435.727	859.796	11.6575	0.0135584	-6.20467	0.00317405	0.654231
Bot_c13878	Group XV phospholipase A2	PREDICTED: group XV phospholipase A2-like [Ciona intestinalis]	group XV phospholipase A2 precursor [Mus musculus]	CG18858 isoform A [Drosophila melanogaster]	PREDICTED: phosphatidylcholine-sterol acyltransferase-like [Danio rerio]	203.191	39.7306	366.651	9.22843	3.20608	0.00319518	0.655709
Bot_rep_c52352	Carbohydrate sulfotransferase 4	PREDICTED: carbohydrate sulfotransferase 3-like [Ciona intestinalis]	RecName: Full=Carbohydrate sulfotransferase 4; AltName: Full=Galactose/N-acetylglucosamine/N-acetylglucosamine 6-O-sulfotransferase 3; Short=GST-3; AltName: Full=High endothelial cells N-acetylglucosamine 6-O-sulfotransferase; Short=HEC-GlcNAc6ST; AltName: Full=L-selectin ligand sulfotransferase; Short=LSST; AltName: Full=N-acetylglucosamine 6-O-sulfotransferase 2; Short=GlcNAc6ST-2; Short=Gn6st-2	No hits found	uncharacterized protein LOC100170782 [Danio rerio]	75.2608	9.61078	140.911	14.6617	3.87399	0.00327792	0.666866
CAP3_round1_contig_2620	Cytoplasmic polyadenylation element-binding protein 1	PREDICTED: cytoplasmic polyadenylation element-binding protein 1-A [Ciona intestinalis]	cytoplasmic polyadenylation element-binding protein 1 isoform 3 [Mus musculus]	oo18 RNA-binding protein isoform F [Drosophila melanogaster]	RecName: Full=Cytoplasmic polyadenylation element-binding protein 1; Short=CPE-BP1; Short=CPE-binding protein 1; Short=CPEB-1; AltName: Full=Orb/CPEB-related RNA-binding protein; AltName: Full=Protein Zorba; AltName: Full=ZOR-1; AltName: Full=Zebrafish orb-type a	772.948	228.773	1317.12	5.75733	2.5254	0.00327555	0.666866
CCTT41563.b1	Unclassifiable EST	No hits found	No hits found	No hits found	No hits found	9.37855	0	18.7571	Inf	Inf	0.0033055	0.669577
Bot_c4614	Unclassifiable EST	No hits found	No hits found	No hits found	No hits found	8.51003	17.0201	0	0	#NAME?	0.00333932	0.673525
Bot_rep_c55457	Neurogenic locus notch homolog protein 2	PREDICTED: uncharacterized protein LOC100179854 [Ciona intestinalis]	protein delta homolog 1 isoform 2 precursor [Mus musculus]	LD34134p [Drosophila melanogaster]	delta-like protein C precursor [Danio rerio]	1060.95	442.723	1679.18	3.79284	1.92328	0.00338152	0.679123
Bot_rep_c50556	Unclassifiable EST	No hits found	No hits found	No hits found	No hits found	765.238	298.877	1231.6	4.12076	2.04291	0.00342721	0.68537
Bot_c24992	Unclassifiable EST	PREDICTED: uncharacterized protein LOC100177339 [Ciona intestinalis]	No hits found	No hits found	No hits found	106.877	37.278	176.475	4.73403	2.24307	0.00347245	0.68961
Bot_rep_c55718	Unclassifiable EST	No hits found	No hits found	No hits found	No hits found	6.97977	13.9595	0	0	#NAME?	0.00347776	0.68961
Bot_c7284	Glutathione S-transferase Mu 1	No hits found	mCG127140 [Mus musculus]	No hits found	glutathione S-transferase mu 3 [Danio rerio]	50.9968	5.49506	96.4986	17.561	4.1343	0.00349937	0.69098
CAP3_round1_contig_7475	Unclassifiable EST	PREDICTED: dual adapter for phosphotyrosine and 3-phosphotyrosine and 3-phosphoinositide-like [Ciona intestinalis]	No hits found	No hits found	No hits found	1076.09	1677.92	474.259	0.282646	-1.82293	0.00351844	0.691838
Bot_rep_c39774	Tripartite motif-containing protein 71	PREDICTED: RING finger protein nhl-1-like [Ciona intestinalis]	mCG117986 isoform CRA_a [Mus musculus]	another B-box affiliate isoform C [Drosophila melanogaster]	PREDICTED: tripartite motif-containing protein 71 [Danio rerio]	11.9896	0.616999	23.3623	37.8644	5.24277	0.00358466	0.699009
Bot_rep_c55007	Unclassifiable EST	PREDICTED: hematopoietic prostaglandin D synthase-like [Ciona intestinalis]	No hits found	No hits found	No hits found	228.687	365.452	91.9228	0.251532	-1.99119	0.00357795	0.699009
CAP3_round1_contig_6628	Unclassifiable EST	No hits found	No hits found	No hits found	No hits found	24.4766	48.9533	0	0	#NAME?	0.00361744	0.702487
CAP3_round1_contig_4815	Unclassifiable EST	No hits found	No hits found	No hits found	No hits found	102.712	31.0692	174.355	5.61183	2.48847	0.00371303	0.718083
Bot_c2125	Unclassifiable EST	No hits found	No hits found	No hits found	No hits found	142.75	54.6365	230.864	4.22545	2.0791	0.0037344	0.719255
Bot_rep_c35006	LITAF-like protein	PREDICTED: lipopolysaccharide-induced tumor necrosis factor-alpha factor homolog [Ciona intestinalis]	lipopolysaccharide-induced tumor necrosis factor-alpha factor homolog [Mus musculus]	CG32280 isoform A [Drosophila melanogaster]	LITAF-like protein [Danio rerio]	1336.49	2088.97	584.006	0.279566	-1.83874	0.00375747	0.720744
Bot_rep_c47672	Eukaryotic translation initiation factor 3 subunit G	PREDICTED: eukaryotic translation initiation factor 3 subunit G-like [Ciona intestinalis]	eukaryotic translation initiation factor 3 subunit G [Mus musculus]	CG8636 [Drosophila melanogaster]	Eif3g protein [Danio rerio]	140.034	229.234	50.8348	0.22176	-2.17293	0.0037771	0.721564
Bot_c25597	Calcium/calmodulin-dependent protein kinase type II subunit delta	PREDICTED: calcium/calmodulin-dependent protein kinase type II subunit delta-like [Ciona intestinalis]	unnamed protein product [Mus musculus]	IP15240p [Drosophila melanogaster]	calcium/calmodulin-dependent protein kinase type II delta 1 chain isoform 2 [Danio rerio]	158.077	54.6117	261.542	4.78912	2.25976	0.00382554	0.722013
Bot_rep_c36057	Unclassifiable EST	No hits found	No hits found	No hits found	No hits found	245.106	52.609	437.602	8.31802	3.05624	0.00382476	0.722013
Bot_rep_c38477	Unclassifiable EST	No hits found	No hits found	No hits found	No hits found	12.954	0.576346	25.3316	43.9521	5.45786	0.00381298	0.722013
Bot_c3239	Unclassifiable EST	PREDICTED: baculoviral IAP repeat-containing protein 3-like [Ciona intestinalis]	No hits found	Chain A Crystal Structure Of Diap1-bir2/hid Complex	No hits found	51.8906	13.1268	90.6544	6.90606	2.78786	0.00384708	0.723174
Bot_c3645	Unclassifiable EST	No hits found	No hits found	No hits found	No hits found	17.632	2.42734	32.8367	13.5279	3.75786	0.00389012	0.725461
CAP3_round1_contig_7377	Unclassifiable EST	PREDICTED: uncharacterized protein LOC100183225 [Ciona intestinalis]	No hits found	No hits found	No hits found	1719.61	462.918	2976.31	6.42945	2.68469	0.00387511	0.725461
Bot_rep_c42680	Unclassifiable EST	No hits found	No hits found	No hits found	No hits found	7.73586	15.4717	0	0	#NAME?	0.00394358	0.731078
Bot_rep_c48581	Phospholipid hydroperoxide glutathione peroxidase, mitochondrial	glutathione peroxidase_like protein e [Ciona intestinalis]	Gpx4 protein [Mus musculus]	PHGPx isoform C [Drosophila melanogaster]	glutathione peroxidase 4 precursor [Danio rerio]	874.022	226.149	1521.9	6.72962	2.75053	0.00396691	0.731078
CAP3_round1_contig_5122	Unclassifiable EST	No hits found	No hits found	No hits found	No hits found	54.2541	16.4682	92.04	5.58895	2.48258	0.00396344	0.731078
Bot_c3042	Tyrosine-protein kinase Mer	PREDICTED: LOW QUALITY PROTEIN: tyrosine-protein kinase receptor UFO [Ciona intestinalis]	c-mer proto-oncogene tyrosine kinase [Mus musculus]	Dret [Drosophila melanogaster]	Dtk protein [Danio rerio]	90.1126	28.4306	151.795	5.33912	2.4166	0.00402252	0.735557
Bot_c9264	Unclassifiable EST	No hits found	No hits found	No hits found	No hits found	45.8676	12.0554	79.6797	6.60946	2.72453	0.0040125	0.735557
CAP3_round1_contig_5008	Unclassifiable EST	No hits found	No hits found	No hits found	No hits found	93.686	26.5217	160.85	6.06486	2.60047	0.00404748	0.737254
CAP3_round1_contig_4654	Unclassifiable EST	No hits found	No hits found	No hits found	No hits found	40.9965	73.4433	8.54965	0.116412	-3.10269	0.00406631	0.737823
CAP3_round1_contig_5653	Brain-specific angiogenesis inhibitor 1	PREDICTED: uncharacterized protein LOC100182127 [Ciona intestinalis]	meprin A alpha subunit partial [Mus musculus]	RT12613p1 [Drosophila melanogaster]	meprin A subunit alpha precursor [Danio rerio]	225.283	43.0659	407.5	9.46224	3.24218	0.00413031	0.746553
Bot_c7806	Kelch-like protein 17	PREDICTED: kelch-like protein diablo-like [Ciona intestinalis]	unnamed protein product [Mus musculus]	diablo isoform A [Drosophila melanogaster]	PREDICTED: kelch-like protein 3 [Danio rerio]	34.4631	9.66312	59.263	6.1329	2.61657	0.00419211	0.747337
Bot_rep_c47926	Tubulin alpha-3C/D chain	PREDICTED: tubulin alpha chain testis-specific-like [Ciona intestinalis]	alpha-tubulin partial [Mus musculus]	alpha-Tubulin at 84B [Drosophila melanogaster]	alpha-tubulin [Danio rerio]	6.54891	13.0978	0	0	#NAME?	0.00419825	0.747337
CAP3_round1_contig_1382	Unclassifiable EST	No hits found	No hits found	No hits found	No hits found	24.7261	4.77338	44.6787	9.35998	3.22651	0.00416812	0.747337
CAP3_round1_contig_2967	Unclassifiable EST	No hits found	No hits found	No hits found	No hits found	171.53	289.993	53.0661	0.182991	-2.45016	0.00419792	0.747337
Bot_rep_c51453	NADH-ubiquinone oxidoreductase 75 kDa subunit, mitochondrial	PREDICTED: NADH-ubiquinone oxidoreductase 75 kDa subunit mitochondrial-like [Ciona intestinalis]	NADH dehydrogenase (ubiquinone) Fe-S protein 1 isoform CRA_b [Mus musculus]	75kDa subunit NADH:biquinone reductase precursor [Drosophila melanogaster]	NADH-ubiquinone oxidoreductase 75 kDa subunit mitochondrial [Danio rerio]	35.9171	62.9828	8.85146	0.140538	-2.83097	0.00423941	0.751815
Bot_c10321	Angiopoietin-2	PREDICTED: tenascin-R-like [Ciona intestinalis]	angiopoietin-2 [Mus musculus]	CG8642 [Drosophila melanogaster]	angiopoietin 2-like protein [Danio rerio]	39.6544	3.63237	75.6765	20.8339	4.38086	0.00430607	0.75896
Bot_rep_c58170	Dolichyl-diphosphooligosaccharide--protein glycosyltransferase 48	PREDICTED: dolichyl-diphosphooligosaccharide--protein glycosyltransferase 48 kDa subunit [Ciona intestinalis]	dolichyl-di-phosphooligosaccharide-protein glycotransferase isoform CRA_a [Mus musculus]	oligosaccharyltransferase 48K chain - fruit fly (Drosophila melanogaster) (fragment)	dolichyl-diphosphooligosaccharide--protein glycosyltransferase 48 kDa subunit precursor [Danio rerio]	104.027	171.305	36.7483	0.214519	-2.22082	0.004312	0.75896
Bot_rep_c35976	Unclassifiable EST	No hits found	No hits found	No hits found	No hits found	158.155	40.0803	276.23	6.89192	2.78491	0.00434192	0.761375
Bot_c24500	Cyclin-J-like protein	PREDICTED: cyclin-J-like [Ciona intestinalis]	unnamed protein product [Mus musculus]	No hits found	PREDICTED: cyclin-J-like [Danio rerio]	44.8705	12.4511	77.29	6.2075	2.63401	0.00448991	0.768163
Bot_c25874	Unclassifiable EST	No hits found	No hits found	No hits found	No hits found	27.3482	0	54.6965	Inf	Inf	0.00453693	0.768163
Bot_c26775	Influenza virus NS1A-binding protein	PREDICTED: kelch-like protein 1-like [Ciona intestinalis]	kelch family protein Nd1-S2 [Mus musculus]	No hits found	No hits found	12.7824	1.50769	24.0571	15.9563	3.99605	0.00449105	0.768163
Bot_c31589	Unclassifiable EST	PREDICTED: uncharacterized protein LOC100176364 [Ciona intestinalis]	No hits found	No hits found	No hits found	10.0642	20.1284	0	0	#NAME?	0.00454409	0.768163
Bot_c683	Trefoil factor 2	PREDICTED: uncharacterized protein LOC100180900 [Ciona intestinalis]	trefoil factor 1 precursor [Mus musculus]	No hits found	No hits found	354.931	9.65783	700.204	72.5012	6.17993	0.00443332	0.768163
Bot_c9707	Unclassifiable EST	No hits found	No hits found	No hits found	No hits found	13.6453	25.1532	2.13741	0.0849756	-3.55681	0.00450008	0.768163
Bot_c9976	Unclassifiable EST	No hits found	No hits found	No hits found	No hits found	31.9697	7.3931	56.5464	7.64853	2.93518	0.00448893	0.768163
Bot_rep_c43682	Carbohydrate sulfotransferase 1	PREDICTED: carbohydrate sulfotransferase 3-like [Ciona intestinalis]	unnamed protein product [Mus musculus]	No hits found	carbohydrate sulfotransferase 1 precursor [Danio rerio]	7.00849	0	14.017	Inf	Inf	0.00439772	0.768163
Bot_rep_c50722	Unclassifiable EST	PREDICTED: TBC1 domain family member 15 [Ciona intestinalis]	No hits found	No hits found	No hits found	113.781	181.046	46.5167	0.256933	-1.96054	0.00452372	0.768163
CAP3_round1_contig_8601	Unclassifiable EST	No hits found	No hits found	No hits found	No hits found	1856.72	830.457	2882.99	3.47157	1.79559	0.00448251	0.768163
Bot_rep_c41154	Unclassifiable EST	No hits found	No hits found	No hits found	No hits found	57.107	7.25306	106.961	14.747	3.88235	0.00465286	0.783732
Bot_c26963	Tripartite motif-containing protein 71	PREDICTED: RING finger protein nhl-1-like [Ciona intestinalis]	mCG117986 isoform CRA_a [Mus musculus]	another B-box affiliate isoform C [Drosophila melanogaster]	PREDICTED: tripartite motif-containing protein 71 [Danio rerio]	26.8213	5.55299	48.0897	8.66014	3.11439	0.00468086	0.785455
Bot_c2946	Calcium/calmodulin-dependent protein kinase type II subunit delta	PREDICTED: calcium/calmodulin-dependent protein kinase type II subunit delta [Ciona intestinalis]	calcium/calmodulin-dependent protein kinase type II subunit delta isoform 1 [Mus musculus]	Calcium/calmodulin-dependent protein kinase II isoform K [Drosophila melanogaster]	calcium/calmodulin-dependent protein kinase type II delta 1 chain isoform 2 [Danio rerio]	60.2256	17.808	102.643	5.76389	2.52704	0.00469652	0.785455
Bot_c12320	Unclassifiable EST	No hits found	No hits found	No hits found	No hits found	20.9445	41.1765	0.71247	0.0173028	-5.85285	0.0047511	0.791766
Bot_c744	Sarcoplasmic/endoplasmic reticulum calcium ATPase 1	PREDICTED: sarcoplasmic/endoplasmic reticulum calcium ATPase 2-like [Ciona intestinalis]	SERCA2b isoform [Mus musculus]	calcium ATPase at 60A isoform B [Drosophila melanogaster]	Atp2a2a protein [Danio rerio]	329.923	39.7053	620.14	15.6186	3.96519	0.00477796	0.792595
Bot_rep_c38790	Unclassifiable EST	No hits found	No hits found	No hits found	No hits found	6.83081	0	13.6616	Inf	Inf	0.00478981	0.792595
Bot_c11698	Unclassifiable EST	No hits found	No hits found	No hits found	No hits found	27.9087	6.08869	49.7287	8.16739	3.02988	0.00487501	0.792737
Bot_c13994	Arylsulfatase G	PREDICTED: LOW QUALITY PROTEIN: arylsulfatase G-like [Ciona intestinalis]	Arsg protein partial [Mus musculus]	HL07902p [Drosophila melanogaster]	arylsulfatase G precursor [Danio rerio]	85.7626	153.039	18.486	0.120793	-3.0494	0.00482354	0.792737
Bot_c21810	Unclassifiable EST	No hits found	No hits found	No hits found	No hits found	7.58453	15.1691	0	0	#NAME?	0.00486862	0.792737
Bot_c7967	HERV-K_11q22.1 provirus ancestral Pol protein	TPA: zinc finger protein [Ciona intestinalis]	unnamed protein product [Mus musculus]	Pol protein [Drosophila melanogaster]	PREDICTED: uncharacterized protein K02A2.6-like [Danio rerio]	577.689	904.372	251.006	0.277547	-1.84919	0.00486354	0.792737
Bot_rep_c37314	Unclassifiable EST	No hits found	No hits found	No hits found	No hits found	22.5444	43.2082	1.88055	0.043523	-4.52208	0.00483182	0.792737
Bot_c16343	Unclassifiable EST	No hits found	No hits found	No hits found	No hits found	204.802	329.783	79.8211	0.242042	-2.04667	0.00491654	0.796733
Bot_rep_c48811	Unclassifiable EST	No hits found	No hits found	No hits found	No hits found	54.0443	90.2855	17.8032	0.197188	-2.34236	0.00494819	0.799107
Bot_c10556	Kelch-like protein 3	PREDICTED: kelch-like ECH-associated protein 1-like [Ciona intestinalis]	kelch-like protein 3 [Mus musculus]	kelch isoform B [Drosophila melanogaster]	RecName: Full=Kelch-like protein 3	22.6782	5.09941	40.257	7.89444	2.98084	0.00502645	0.808966
Bot_c25528	Unclassifiable EST	No hits found	No hits found	No hits found	No hits found	214.024	65.988	362.061	5.48677	2.45596	0.00504825	0.809701
Bot_c13621	Unclassifiable EST	No hits found	No hits found	No hits found	No hits found	202.919	76.2779	329.56	4.32052	2.11121	0.00512073	0.811692
Bot_c7353	Unclassifiable EST	No hits found	No hits found	No hits found	No hits found	7.86107	0	15.7221	Inf	Inf	0.00512975	0.811692
CAP3_round1_contig_5541	Arrestin domain-containing protein 3	PREDICTED: arrestin domain-containing protein 3-like [Ciona intestinalis]	unnamed protein product [Mus musculus]	CG1105 [Drosophila melanogaster]	arrestin domain-containing protein 3 [Danio rerio]	1873.21	791.835	2954.58	3.73131	1.89968	0.0051154	0.811692
CAP3_round1_contig_7437	Unclassifiable EST	No hits found	No hits found	No hits found	No hits found	10.0478	0.616999	19.4787	31.57	4.98048	0.00508511	0.811692
Bot_c11686	Protein VPRBP	PREDICTED: protein VPRBP [Ciona intestinalis]	protein VPRBP [Mus musculus]	mahjong isoform A [Drosophila melanogaster]	No hits found	80.0873	25.6555	134.519	5.2433	2.39047	0.00520297	0.820515
Bot_c32427	Unclassifiable EST	PREDICTED: carbohydrate sulfotransferase 3-like [Ciona intestinalis]	No hits found	CG31637 [Drosophila melanogaster]	carbohydrate sulfotransferase 1 precursor [Danio rerio]	10.0042	0	20.0084	Inf	Inf	0.00524671	0.824645
Bot_c5773	Unclassifiable EST	PREDICTED: caspase-2-like [Ciona intestinalis]	caspase9S [Mus musculus]	No hits found	uncharacterized protein LOC100192215 [Danio rerio]	12.4289	23.7085	1.14929	0.048476	-4.36659	0.0052657	0.824871
Bot_c6014	Unclassifiable EST	No hits found	No hits found	No hits found	No hits found	50.4322	15.3336	85.5309	5.57801	2.47975	0.00530147	0.827716
Bot_rep_c36390	Unclassifiable EST	No hits found	No hits found	No hits found	No hits found	131.03	9.96578	252.095	25.296	4.66084	0.00536199	0.829036
Bot_rep_c42864	Unclassifiable EST	No hits found	No hits found	No hits found	No hits found	35.5564	64.74	6.37292	0.0984387	-3.34463	0.00538049	0.829036
Bot_rep_c44005	Unclassifiable EST	No hits found	No hits found	No hits found	No hits found	29.9537	0.616999	59.2903	96.0947	6.58638	0.0053354	0.829036
Bot_rep_c47237	Unclassifiable EST	No hits found	No hits found	No hits found	No hits found	55.1873	99.4563	10.9183	0.10978	-3.18732	0.00537496	0.829036
Bot_c20420	Unclassifiable EST	No hits found	No hits found	No hits found	No hits found	74.2668	23.8154	124.718	5.23689	2.38871	0.00543964	0.830677
Bot_rep_c43187	Retinoschisin	PREDICTED: lactadherin-like [Ciona intestinalis]	Chain A Nmr Structure Of The Mouse Mfg-e8 C2 Domain	neurexin IV isoform B [Drosophila melanogaster]	retinoschisin precursor [Danio rerio]	1356.25	568.003	2144.5	3.77551	1.91667	0.00544416	0.830677
CAP3_round1_contig_8589	Unclassifiable EST	No hits found	No hits found	No hits found	No hits found	435.383	175.801	694.966	3.95314	1.983	0.00542914	0.830677
Bot_c29662	Neurogenic locus notch homolog protein 1	PREDICTED: fibropellin-1-like [Ciona intestinalis]	secreted nidogen domain protein precursor [Mus musculus]	developmental protein [Drosophila melanogaster]	protocadherin Fat 1 precursor [Danio rerio]	28.8992	6.42111	51.3774	8.00133	3.00024	0.00554818	0.843808
CAP3_round1_contig_6132	Unclassifiable EST	No hits found	No hits found	No hits found	No hits found	57.832	97.1234	18.5406	0.190898	-2.38913	0.0055667	0.843893
CCTT15073.g1	Unclassifiable EST	No hits found	No hits found	No hits found	No hits found	52.8563	97.9712	7.74149	0.079018	-3.66167	0.00559114	0.844873
Bot_rep_c59186	Actin, cytoplasmic 2	act protein [Ciona intestinalis]	unnamed protein product [Mus musculus]	actin 42A [Drosophila melanogaster]	RecName: Full=Actin cytoplasmic 1; AltName: Full=Beta-actin-1; Contains: RecName: Full=Actin cytoplasmic 1 N-terminally processed	356.552	571.43	141.674	0.247928	-2.01201	0.00562521	0.844878
CAP3_round1_contig_8082	Unclassifiable EST	No hits found	No hits found	No hits found	No hits found	322.754	544.31	101.198	0.18592	-2.42725	0.00562713	0.844878
Bot_c9775	Unclassifiable EST	No hits found	No hits found	No hits found	No hits found	10.9956	21.9911	0	0	#NAME?	0.00570205	0.852207
CAP3_round1_contig_6126	Brain-specific angiogenesis inhibitor 3	PREDICTED: uncharacterized protein LOC100174993 [Ciona intestinalis]	hemicentin 1 precursor [Mus musculus]	No hits found	hemicentin-1 precursor [Danio rerio]	64.4538	11.3688	117.539	10.3387	3.36999	0.0057122	0.852207
Bot_c14706	Unclassifiable EST	No hits found	No hits found	No hits found	No hits found	8.50419	17.0084	0	0	#NAME?	0.0057371	0.853212
Bot_c19203	Unclassifiable EST	No hits found	No hits found	No hits found	No hits found	328.652	141.956	515.348	3.63033	1.8601	0.00587436	0.85775
Bot_c22337	Unclassifiable EST	No hits found	No hits found	No hits found	No hits found	136.978	17.2651	256.691	14.8676	3.8941	0.00587713	0.85775
Bot_c28374	Claudin-19	PREDICTED: claudin-1 [Ciona intestinalis]	claudin-19 isoform 2 [Mus musculus]	No hits found	claudin 17 [Danio rerio]	9.84668	0.576346	19.117	33.1694	5.05178	0.00582217	0.85775
CAP3_round1_contig_1298	Unclassifiable EST	No hits found	No hits found	No hits found	No hits found	85.8576	28.26	143.455	5.07626	2.34377	0.00585301	0.85775
CAP3_round1_contig_5730	Unclassifiable EST	No hits found	No hits found	No hits found	No hits found	273.253	106.709	439.797	4.12146	2.04315	0.00582809	0.85775
CAP3_round1_contig_8197	Bone morphogenetic protein 2	transforming growth factor beta superfamily signaling ligand precursor [Ciona intestinalis]	bone morphogenetic protein 2 preproprotein [Mus musculus]	No hits found	bone morphogenetic protein 16 [Danio rerio]	1095.08	538.83	1651.34	3.06467	1.61573	0.00582401	0.85775
Bot_c23339	Unclassifiable EST	No hits found	No hits found	No hits found	No hits found	201.342	72.8164	329.867	4.53012	2.17955	0.00606581	0.858017
Bot_c31653	Intelectin-2	PREDICTED: intelectin-1-like [Ciona intestinalis]	Itln1 protein [Mus musculus]	No hits found	intelectin 2 precursor [Danio rerio]	570.18	262.96	877.399	3.33662	1.73839	0.00605262	0.858017
Bot_c5064	Unclassifiable EST	No hits found	No hits found	No hits found	No hits found	22.4278	44.8556	0	0	#NAME?	0.00608383	0.858017
Bot_c657	Unclassifiable EST	No hits found	No hits found	No hits found	No hits found	656.558	262.059	1051.06	4.01075	2.00387	0.00598743	0.858017
Bot_rep_c35801	Structural maintenance of chromosomes protein 2	No hits found	No hits found	No hits found	No hits found	169.869	332.414	7.32346	0.0220311	-5.50431	0.00594317	0.858017
Bot_rep_c38993	Mitochondrial Rho GTPase 1	PREDICTED: mitochondrial Rho GTPase 1-A-like [Ciona intestinalis]	unknown [Mus musculus]	LD24810p [Drosophila melanogaster]	mitochondrial Rho GTPase 2 [Danio rerio]	86.2447	31.3285	141.161	4.50583	2.17179	0.00607001	0.858017
Bot_rep_c39775	Unclassifiable EST	No hits found	No hits found	No hits found	No hits found	40.2582	77.9233	2.59302	0.0332766	-4.90935	0.00602633	0.858017
Bot_rep_c40103	Unclassifiable EST	No hits found	No hits found	No hits found	No hits found	18.6938	33.5074	3.88014	0.115799	-3.1103	0.00610542	0.858017
Bot_rep_c43558	Unclassifiable EST	No hits found	No hits found	No hits found	No hits found	164.676	68.5329	260.819	3.80576	1.92818	0.0059945	0.858017
Bot_rep_c48594	Carbohydrate sulfotransferase 4	PREDICTED: carbohydrate sulfotransferase 3-like [Ciona intestinalis]	carbohydrate sulfotransferase 5 precursor [Mus musculus]	CG31637 [Drosophila melanogaster]	uncharacterized protein LOC100170782 [Danio rerio]	172.845	40.7187	304.971	7.48969	2.90491	0.00599368	0.858017
CAP3_round1_contig_3025	Unclassifiable EST	No hits found	No hits found	No hits found	No hits found	65.0664	108.097	22.0359	0.203853	-2.2944	0.00594261	0.858017
CAP3_round1_contig_4207	Unclassifiable EST	interferon regulatory factor like protein [Ciona intestinalis]	No hits found	No hits found	No hits found	169.493	40.0396	298.946	7.46625	2.90038	0.00609376	0.858017
CCAO2429.g1	Unclassifiable EST	No hits found	No hits found	No hits found	No hits found	73.1526	21.2822	125.023	5.87453	2.55447	0.0061163	0.858017
Bot_c9439	Unclassifiable EST	No hits found	No hits found	No hits found	No hits found	16.3059	2.30538	30.3064	13.1459	3.71654	0.00615807	0.858749
CAP3_round1_contig_6263	Myosin-8	No hits found	No hits found	No hits found	No hits found	58.2527	19.0762	97.4292	5.10736	2.35258	0.00615798	0.858749
CAP3_round1_contig_346	Unclassifiable EST	No hits found	No hits found	No hits found	No hits found	53.329	2.468	104.19	42.2164	5.39973	0.00617925	0.859154
Bot_c2182	Unclassifiable EST	No hits found	No hits found	No hits found	No hits found	92.4392	30.2075	154.671	5.12028	2.35622	0.00624175	0.860208
Bot_c6818	Unclassifiable EST	No hits found	No hits found	No hits found	No hits found	20.017	3.49873	36.5352	10.4424	3.38438	0.00623393	0.860208
Bot_rep_c54674	Tetraspanin-8	PREDICTED: CD9 antigen-like [Ciona intestinalis]	No hits found	No hits found	CD9 antigen like [Danio rerio]	175.302	346.349	4.2543	0.0122833	-6.34716	0.00623462	0.860208
CAP3_round1_contig_6175	Unclassifiable EST	No hits found	No hits found	No hits found	No hits found	123.131	51.7657	194.496	3.75723	1.90967	0.00629356	0.864813
Bot_c16832	FUN14 domain-containing protein 2	No hits found	Fundc2 protein partial [Mus musculus]	No hits found	FUN14 domain-containing protein 2 [Danio rerio]	61.988	8.67944	115.297	13.2839	3.7316	0.00633359	0.867775
Bot_c23116	Unclassifiable EST	No hits found	No hits found	No hits found	No hits found	6.06876	12.1375	0	0	#NAME?	0.00639432	0.87355
Bot_c21304	Unclassifiable EST	No hits found	No hits found	No hits found	No hits found	31.1234	0.576346	61.6704	107.002	6.7415	0.00655347	0.887285
Bot_c23680	Unclassifiable EST	No hits found	No hits found	No hits found	No hits found	309.875	144.733	475.017	3.28204	1.71459	0.00658592	0.887285
Bot_c32218	28S ribosomal protein S30, mitochondrial	PREDICTED: 28S ribosomal protein S30 mitochondrial-like [Ciona intestinalis]	Pdcd9 [Mus musculus]	No hits found	28S ribosomal protein S30 mitochondrial [Danio rerio]	12.9057	23.9309	1.88055	0.0785825	-3.66965	0.00658927	0.887285
Bot_c37609	Unclassifiable EST	No hits found	No hits found	No hits found	No hits found	41.1314	78.721	3.54183	0.0449922	-4.47418	0.00657825	0.887285
Bot_c494	Nanos homolog 2	PREDICTED: uncharacterized protein LOC100175135 [Ciona intestinalis]	nanos homolog 2 [Mus musculus]	nanos isoform B [Drosophila melanogaster]	PREDICTED: nanos homolog 1 [Danio rerio]	144.59	53.0102	236.17	4.45518	2.15548	0.00654091	0.887285
Bot_c19189	DnaJ homolog subfamily C member 11	PREDICTED: dnaJ homolog subfamily C member 11 [Ciona intestinalis]	Dnajc11 protein [Mus musculus]	No hits found	dnaJ homolog subfamily C member 11 [Danio rerio]	23.3208	5.75706	40.8846	7.10165	2.82815	0.00677927	0.910262
Bot_c30210	Unclassifiable EST	No hits found	No hits found	No hits found	No hits found	8.18912	0	16.3782	Inf	Inf	0.00682026	0.913158
CAP3_round1_contig_2618	Deoxycytidylate deaminase	PREDICTED: deoxycytidylate deaminase-like [Ciona intestinalis]	RecName: Full=Deoxycytidylate deaminase; AltName: Full=dCMP deaminase	CG6951 isoform A [Drosophila melanogaster]	deoxycytidylate deaminase [Danio rerio]	130.151	57.5116	202.79	3.52608	1.81807	0.00692169	0.924104
Bot_c2109	Unclassifiable EST	No hits found	No hits found	No hits found	No hits found	89.4002	34.0601	144.74	4.24955	2.08731	0.00697392	0.925834
CAP3_round1_contig_8107	Unclassifiable EST	No hits found	No hits found	No hits found	No hits found	605.586	276.961	934.212	3.37309	1.75407	0.00698619	0.925834
CCTT42079.b1	14-3-3 protein epsilon	14-3-3 protein [Ciona intestinalis]	14-3-3 protein epsilon [Mus musculus]	14-3-3epsilon isoform C [Drosophila melanogaster]	tyrosine 3-monooxygenase/tryptophan 5-monooxygenase activation protein epsilon polypeptide 2 [Danio rerio]	439.455	825.931	52.9796	0.0641452	-3.96251	0.00699374	0.925834
CAP3_round1_contig_9579	60S ribosomal protein L17	PREDICTED: 60S ribosomal protein L17-like [Ciona intestinalis]	Rpl17 protein [Mus musculus]	ribosomal protein L17 isoform D [Drosophila melanogaster]	60S ribosomal protein L17 [Danio rerio]	5757.4	8968.54	2546.25	0.28391	-1.8165	0.00705827	0.931751
Bot_rep_c51932	Unclassifiable EST	No hits found	No hits found	No hits found	No hits found	180.759	79.3561	282.163	3.55565	1.83012	0.00710245	0.934957
Bot_c20327	Unclassifiable EST	No hits found	No hits found	No hits found	No hits found	18.0297	3.27738	32.7821	10.0025	3.32229	0.00721069	0.946005
Bot_c6077	Unclassifiable EST	PREDICTED: uncharacterized protein LOC100183009 [Ciona intestinalis]	No hits found	No hits found	No hits found	31.6077	60.3655	2.84988	0.0472104	-4.40475	0.00724676	0.946005
CAP3_round1_contig_1690	Putative uncharacterized protein CXorf30	PREDICTED: uncharacterized protein LOC100179897 [Ciona intestinalis]	mCG140396 [Mus musculus]	No hits found	No hits found	141.138	52.3382	229.937	4.3933	2.13531	0.00724132	0.946005
Bot_rep_c38190	Tolloid-like protein 2	PREDICTED: high choriolytic enzyme 1-like [Ciona intestinalis]	meprin A subunit beta precursor [Mus musculus]	CG6763 isoform A [Drosophila melanogaster]	Npsn protein [Danio rerio]	17.4854	3.23672	31.7341	9.8044	3.29343	0.00731323	0.952036
Bot_c24125	Unclassifiable EST	PREDICTED: uncharacterized protein LOC100177349 isoform 1 [Ciona intestinalis]	No hits found	No hits found	No hits found	185.4	65.013	305.786	4.70347	2.23372	0.00738962	0.955659
Bot_c27997	60S acidic ribosomal protein P0	PREDICTED: 60S acidic ribosomal protein P0 [Ciona intestinalis]	60S acidic ribosomal protein P0 [Mus musculus]	ribosomal protein LP0 isoform A [Drosophila melanogaster]	60S acidic ribosomal protein P0 [Danio rerio]	515.255	804.94	225.57	0.280232	-1.83531	0.00740206	0.955659
CAP3_round1_contig_4981	Unclassifiable EST	PREDICTED: uncharacterized protein LOC100176364 [Ciona intestinalis]	No hits found	No hits found	No hits found	29.2905	58.581	0	0	#NAME?	0.00738422	0.955659
Bot_rep_c52138	Glutathione S-transferase omega-1	PREDICTED: glutathione S-transferase omega-2-like [Ciona intestinalis]	glutathione S-transferase omega-1 [Mus musculus]	glutathione S transferase O3 [Drosophila melanogaster]	uncharacterized protein LOC492500 [Danio rerio]	44.2498	13.4114	75.0882	5.59885	2.48513	0.00749256	0.962057
CAP3_round1_contig_4835	Phosphatidylcholine-sterol acyltransferase	PREDICTED: group XV phospholipase A2-like [Ciona intestinalis]	cholesterol acyltransferase [Mus musculus]	LP10114p [Drosophila melanogaster]	PREDICTED: phosphatidylcholine-sterol acyltransferase-like [Danio rerio]	155.695	56.5161	254.874	4.50976	2.17305	0.0074856	0.962057
Bot_c4009	Hemicentin-1	PREDICTED: A disintegrin and metalloproteinase with thrombospondin motifs 9-like [Ciona intestinalis]	hemicentin 1 precursor [Mus musculus]	semaphorin 5C [Drosophila melanogaster]	PREDICTED: brain-specific angiogenesis inhibitor 3 [Danio rerio]	156.643	49.5133	263.772	5.32731	2.41341	0.00752275	0.963302
Bot_rep_c35634	Intelectin-2	PREDICTED: intelectin-1b-like [Ciona intestinalis]	Itln1 protein [Mus musculus]	No hits found	intelectin 2 precursor [Danio rerio]	375.939	134.48	617.397	4.59101	2.19881	0.00755678	0.96503
CAP3_round1_contig_6644	Tudor domain-containing protein 7	PREDICTED: tudor domain-containing protein 7 isoform 2 [Ciona intestinalis]	unnamed protein product [Mus musculus]	No hits found	tudor domain-containing protein 7A isoform 1 [Danio rerio]	135.547	37.0179	234.077	6.32334	2.66069	0.00758833	0.966433
Bot_rep_c45999	Kelch-like protein 2	PREDICTED: kelch-like protein 3-like partial [Ciona intestinalis]	unnamed protein product [Mus musculus]	ring canal protein [Drosophila melanogaster]	PREDICTED: si:ch211-287c11.1 [Danio rerio]	267.859	55.1519	480.565	8.71349	3.12325	0.00761788	0.967574
Bot_rep_c40483	Unclassifiable EST	No hits found	No hits found	No hits found	No hits found	138.129	218.857	57.402	0.262281	-1.93082	0.00764365	0.96823
Bot_c21967	Unclassifiable EST	No hits found	No hits found	No hits found	No hits found	376.024	718.812	33.2372	0.046239	-4.43475	0.00769975	0.968582
CAP3_round1_contig_5786	Pre-mRNA-splicing factor 18	PREDICTED: pre-mRNA-splicing factor 18-like [Ciona intestinalis]	unnamed protein product [Mus musculus]	Prp18 [Drosophila melanogaster]	pre-mRNA-splicing factor 18 [Danio rerio]	73.9532	24.8578	123.049	4.95011	2.30746	0.00770826	0.968582
CAP3_round1_contig_707	Unclassifiable EST	No hits found	No hits found	No hits found	No hits found	651.496	287.891	1015.1	3.52599	1.81803	0.00769063	0.968582
CAP3_round1_contig_4073	Unclassifiable EST	No hits found	No hits found	No hits found	No hits found	21.1762	4.51138	37.8411	8.38793	3.06831	0.00779187	0.976477
Bot_c11033	Multidrug resistance-associated protein 5	PREDICTED: multidrug resistance-associated protein 5-like [Ciona intestinalis]	ATP-binding cassette sub-family C (CFTR/MRP) member 4 isoform 2 [Mus musculus]	CG11897 isoform B [Drosophila melanogaster]	PREDICTED: multidrug resistance-associated protein 9-like [Danio rerio]	32.3056	54.6365	9.97459	0.182563	-2.45354	0.00784482	0.976716
Bot_c2508	Unclassifiable EST	No hits found	No hits found	No hits found	No hits found	311.458	117.807	505.109	4.2876	2.10017	0.00787667	0.976716
Bot_rep_c39520	Unclassifiable EST	No hits found	No hits found	No hits found	No hits found	27.6695	2.79403	52.5449	18.8062	4.23313	0.0078977	0.976716
Bot_rep_c54874	Unclassifiable EST	PREDICTED: uncharacterized protein LOC100184438 isoform 1 [Ciona intestinalis]	No hits found	No hits found	No hits found	171.76	69.8774	273.642	3.91603	1.96939	0.0078524	0.976716
CAP3_round1_contig_6847	Protein delta homolog 1	PREDICTED: uncharacterized protein LOC100179854 [Ciona intestinalis]	protein crumbs homolog 2 precursor [Mus musculus]	uninflatable isoform A [Drosophila melanogaster]	DeltaC [Danio rerio]	4317.86	1181.95	7453.77	6.30635	2.65681	0.00788517	0.976716
Bot_rep_c50307	Unclassifiable EST	transforming growth factor beta superfamily signaling ligand precursor [Ciona intestinalis]	No hits found	No hits found	No hits found	2339.83	774.653	3905	5.04097	2.3337	0.0079577	0.981391
Bot_rep_c53879	40S ribosomal protein S3a	PREDICTED: 40S ribosomal protein S3a-like [Ciona intestinalis]	mCG1128 isoform CRA_a [Mus musculus]	LD08549p [Drosophila melanogaster]	40S ribosomal protein S3a [Danio rerio]	662.279	1065.87	258.684	0.242696	-2.04278	0.00799814	0.981391
CAP3_round1_contig_8953	Unclassifiable EST	PREDICTED: uncharacterized protein LOC100186076 [Ciona intestinalis]	No hits found	No hits found	si:dkey-29d8.3 [Danio rerio]	54.9016	17.8306	91.9727	5.15815	2.36685	0.00799657	0.981391
Bot_c5879	Unclassifiable EST	No hits found	No hits found	No hits found	No hits found	160.983	12.8946	309.071	23.9691	4.5831	0.00807612	0.988378
Bot_rep_c45547	40S ribosomal protein S8	PREDICTED: 40S ribosomal protein S8 [Ciona intestinalis]	40S ribosomal protein S8 [Mus musculus]	ribosomal protein S8 isoform C [Drosophila melanogaster]	40S ribosomal protein S8 [Danio rerio]	4586.65	7913.13	1260.18	0.159251	-2.65062	0.00813441	0.992926
Bot_c2651	Synaptonemal complex protein 3	PREDICTED: synaptonemal complex protein 3-like [Ciona intestinalis]	synaptonemal complex protein 3 [Mus musculus]	No hits found	synaptonemal complex protein 3 [Danio rerio]	43.0744	13.2089	72.9399	5.52203	2.4652	0.00821737	0.999234
Bot_rep_c35461	Transcription factor SOX-30	transcription factor protein [Ciona intestinalis]	Chain D Structure Of Sox17 Bound To Dna	Sox50E protein [Drosophila melanogaster]	Sox9a protein [Danio rerio]	950.336	302.081	1598.59	5.29193	2.40379	0.00829239	0.999234
Bot_rep_c37212	Unclassifiable EST	PREDICTED: uncharacterized protein C1orf158 homolog isoform 1 [Ciona intestinalis]	No hits found	No hits found	No hits found	204.665	85.0231	324.307	3.81434	1.93143	0.00825426	0.999234
Bot_rep_c43221	Unclassifiable EST	No hits found	No hits found	No hits found	No hits found	46.8861	14.5053	79.2668	5.46467	2.45013	0.00824311	0.999234
Bot_rep_c56494	Unclassifiable EST	No hits found	No hits found	No hits found	No hits found	342.498	536.679	148.317	0.27636	-1.85538	0.0082876	0.999234
454_debris_c101	cAMP-specific 3',5'-cyclic phosphodiesterase 4C	PREDICTED: cAMP-specific 3' 5'-cyclic phosphodiesterase 4B-like [Ciona intestinalis]	unnamed protein product [Mus musculus]	No hits found	PREDICTED: cAMP-specific 3' 5'-cyclic phosphodiesterase 4B-like isoform 2 [Danio rerio]	43.719	48.8218	38.6162	0.790962	-0.33832	0.690585	1
454_debris_c104	ADP-ribosylation factor 3	PREDICTED: ADP-ribosylation factor-like [Ciona intestinalis]	ADP-ribosylation factor 3 [Mus musculus]	ADP ribosylation factor 79F isoform B [Drosophila melanogaster]	ADP-ribosylation factor 2 [Danio rerio]	3.06496	4.24937	1.88055	0.442548	-1.17609	0.680734	1
454_debris_c105	Unclassifiable EST	PREDICTED: uncharacterized protein LOC100182474 [Ciona intestinalis]	No hits found	No hits found	No hits found	0.664735	0.616999	0.71247	1.15473	0.207561	1	1
454_debris_c106	Collagen alpha-1(XII) chain	PREDICTED: integrin alpha-11 [Ciona intestinalis]	procollagen type XII alpha 1 isoform CRA_a [Mus musculus]	No hits found	No hits found	8.83179	11.8232	5.84041	0.49398	-1.01748	0.46889	1
454_debris_c109	Unclassifiable EST	No hits found	No hits found	No hits found	No hits found	1.19334	2.38669	0	0	#NAME?	0.397488	1
454_debris_c110	Unclassifiable EST	No hits found	No hits found	No hits found	No hits found	129.584	176.37	82.7973	0.469451	-1.09095	0.171238	1
454_debris_c114	Prolow-density lipoprotein receptor-related protein 1	PREDICTED: low-density lipoprotein receptor-related protein 2-like partial [Ciona intestinalis]	low-density lipoprotein receptor-related protein 2 precursor [Mus musculus]	terribly reduced optic lobes isoform U [Drosophila melanogaster]	low-density lipoprotein receptor precursor [Danio rerio]	3.91565	2.96304	4.86826	1.643	0.71633	0.911271	1
454_debris_c117	Unclassifiable EST	proteasome Z subunit [Ciona intestinalis]	No hits found	No hits found	Proteasome (prosome macropain) subunit beta type 7 [Danio rerio]	25.0282	22.4775	27.579	1.22696	0.29509	1	1
454_debris_c119	DnaJ homolog subfamily C member 1	PREDICTED: dnaJ homolog subfamily C member 1 [Ciona intestinalis]	dnaJ homolog subfamily C member 1 precursor [Mus musculus]	CG7556 [Drosophila melanogaster]	Zgc:152779 protein [Danio rerio]	12.9552	15.0012	10.9092	0.727221	-0.459535	0.656509	1
454_debris_c1198	Unclassifiable EST	No hits found	No hits found	No hits found	No hits found	4.44546	6.55476	2.33616	0.356408	-1.4884	0.488671	1
454_debris_c123	Unclassifiable EST	No hits found	No hits found	No hits found	No hits found	2.58494	2.43903	2.73085	1.11965	0.163042	0.977613	1
454_debris_c124	Unclassifiable EST	No hits found	No hits found	No hits found	No hits found	1.80356	2.43903	1.16808	0.478913	-1.06217	0.891164	1
454_debris_c127	Isovaleryl-CoA dehydrogenase, mitochondrial	PREDICTED: isovaleryl-CoA dehydrogenase mitochondrial-like [Ciona intestinalis]	unnamed protein product [Mus musculus]	CG6638 [Drosophila melanogaster]	isovaleryl-CoA dehydrogenase mitochondrial [Danio rerio]	144.226	174.604	113.849	0.652043	-0.616961	0.421243	1
454_debris_c13	Caspase-2	PREDICTED: caspase-2-like [Ciona intestinalis]	unnamed protein product [Mus musculus]	Chain A Crystal Structure Of Drice	caspase-7 [Danio rerio]	0.3085	0.616999	0	0	#NAME?	0.882131	1
454_debris_c133	Unclassifiable EST	No hits found	No hits found	No hits found	No hits found	1.89318	1.19334	2.59302	2.1729	1.11962	0.849081	1
454_debris_c135	Unclassifiable EST	PREDICTED: bifunctional arginine demethylase and lysyl-hydroxylase JMJD6 [Ciona intestinalis]	No hits found	CG14331 [Drosophila melanogaster]	No hits found	9.57515	7.82941	11.3209	1.44595	0.532013	0.76295	1
454_debris_c136	Unclassifiable EST	No hits found	No hits found	No hits found	No hits found	6.13263	7.91071	4.35454	0.550461	-0.861287	0.611337	1
454_debris_c137	GMP synthase [glutamine-hydrolyzing]	PREDICTED: GMP synthase [glutamine-hydrolyzing] [Ciona intestinalis]	mCG126035 [Mus musculus]	burgundy [Drosophila melanogaster]	GMP synthase [Danio rerio]	42.5661	46.6852	38.447	0.823538	-0.280092	0.850291	1
454_debris_c138	Unclassifiable EST	PREDICTED: integrin alpha-11 [Ciona intestinalis]	No hits found	No hits found	No hits found	1.61666	2.08403	1.14929	0.551475	-0.858633	0.895174	1
454_debris_c139	Unclassifiable EST	No hits found	No hits found	No hits found	No hits found	10.2121	14.3081	6.11606	0.427453	-1.22616	0.450063	1
454_debris_c142	Unclassifiable EST	PREDICTED: uncharacterized protein LOC100183226 [Ciona intestinalis]	No hits found	CG2794 [Drosophila melanogaster]	uncharacterized protein LOC678543 [Danio rerio]	4.66785	6.44368	2.89202	0.448815	-1.15581	0.580419	1
454_debris_c143	Unclassifiable EST	No hits found	No hits found	No hits found	No hits found	4.61712	6.89807	2.33616	0.338669	-1.56205	0.435839	1
454_debris_c145	Unclassifiable EST	No hits found	No hits found	No hits found	ethylmalonyl-CoA decarboxylase [Danio rerio]	20.5275	19.6752	21.3798	1.08664	0.119871	0.976897	1
454_debris_c148	Low-density lipoprotein receptor-related protein 4	PREDICTED: low-density lipoprotein receptor-related protein 4-like [Ciona intestinalis]	low density lipoprotein receptor-related protein 6 [Mus musculus]	No hits found	low-density lipoprotein receptor-related protein 6 precursor [Danio rerio]	11.0655	11.7355	10.3954	0.885814	-0.174925	0.945045	1
454_debris_c153	Unclassifiable EST	No hits found	No hits found	No hits found	No hits found	13.1616	3.89438	22.4288	5.75928	2.52589	0.0587384	1
454_debris_c154	Unclassifiable EST	No hits found	No hits found	No hits found	No hits found	9.01802	7.84109	10.195	1.3002	0.378728	0.74688	1
454_debris_c156	ATP-dependent RNA helicase DDX55	PREDICTED: ATP-dependent RNA helicase DDX55-like [Ciona intestinalis]	unnamed protein product [Mus musculus]	CG9630 [Drosophila melanogaster]	Ddx55 protein partial [Danio rerio]	14.4087	15.3795	13.4378	0.873745	-0.194716	0.982175	1
454_debris_c157	Unclassifiable EST	No hits found	No hits found	No hits found	No hits found	5.73504	2.30538	9.16469	3.97535	1.99108	0.33895	1
454_debris_c159	Unclassifiable EST	No hits found	No hits found	No hits found	No hits found	8.44828	8.22506	8.6715	1.05428	0.0762562	0.979565	1
454_debris_c160	Unclassifiable EST	No hits found	No hits found	No hits found	No hits found	2.32926	1.234	3.42453	2.77515	1.47256	0.733088	1
454_debris_c161	Unclassifiable EST	No hits found	No hits found	No hits found	No hits found	12.1016	6.50771	17.6956	2.71917	1.44317	0.212534	1
454_debris_c164	Unclassifiable EST	No hits found	No hits found	No hits found	No hits found	5.90136	5.88542	5.91731	1.00542	0.00779621	0.897626	1
454_debris_c167	Unclassifiable EST	No hits found	No hits found	No hits found	No hits found	2.92581	3.27738	2.57423	0.785455	-0.348399	0.898762	1
454_debris_c17	Dynein heavy chain 11, axonemal	PREDICTED: dynein beta chain ciliary-like [Ciona intestinalis]	mCG117026 [Mus musculus]	dynein heavy chain [Drosophila melanogaster]	PREDICTED: dynein heavy chain 11 axonemal-like partial [Danio rerio]	31.2361	23.6508	38.8213	1.64143	0.714956	0.463852	1
454_debris_c171	Unclassifiable EST	No hits found	No hits found	No hits found	No hits found	3.93679	6.11206	1.76152	0.288204	-1.79484	0.503599	1
454_debris_c18	Unclassifiable EST	No hits found	No hits found	No hits found	No hits found	6.27968	4.16807	8.3913	2.01324	1.00952	0.581338	1
454_debris_c181	Unclassifiable EST	No hits found	No hits found	No hits found	No hits found	6.34521	4.69207	7.99835	1.70465	0.769477	0.814286	1
454_debris_c182	Unclassifiable EST	No hits found	No hits found	No hits found	No hits found	9.25579	7.09045	11.4211	1.61078	0.687758	0.698657	1
454_debris_c185	Mitochondrial Rho GTPase 1	PREDICTED: mitochondrial Rho GTPase 1-A-like [Ciona intestinalis]	unnamed protein product [Mus musculus]	mitochondrial Rho isoform C [Drosophila melanogaster]	mitochondrial Rho GTPase 1 [Danio rerio]	7.21474	7.61974	6.80974	0.893697	-0.162143	1	1
454_debris_c188	WD repeat-containing protein 35	PREDICTED: WD repeat-containing protein 35 [Ciona intestinalis]	WD repeat-containing protein 35 isoform 1 [Mus musculus]	Oseg4 isoform A [Drosophila melanogaster]	WD repeat-containing protein 35 [Danio rerio]	44.913	46.6565	43.1695	0.925263	-0.112065	0.907681	1
454_debris_c195	Unclassifiable EST	No hits found	No hits found	No hits found	No hits found	8.51889	9.37775	7.66004	0.816831	-0.291891	0.832604	1
454_debris_c204	UPF0554 protein C2orf43	No hits found	UPF0554 protein C2orf43 homolog isoform 1 [Mus musculus]	CG9186 isoform B [Drosophila melanogaster]	uncharacterized protein LOC566336 [Danio rerio]	4.29171	3.67303	4.9104	1.33688	0.41887	0.825739	1
454_debris_c206	Unclassifiable EST	No hits found	No hits found	No hits found	No hits found	0.652953	0	1.30591	Inf	Inf	0.717004	1
454_debris_c2065	Heat shock 70 kDa protein 1-like	PREDICTED: 60S ribosomal protein L6 isoform 1 [Ciona intestinalis]	M-TAXREB107 [Mus musculus]	heat shock protein cognate 1 isoform C [Drosophila melanogaster]	60S ribosomal protein L6 [Danio rerio]	1128.7	1456.9	800.491	0.549448	-0.863944	0.229765	1
454_debris_c208	Solute carrier family 45 member 4	PREDICTED: solute carrier family 45 member 4-like [Ciona intestinalis]	solute carrier family 45 member 4 isoform 2 [Mus musculus]	GH10292p [Drosophila melanogaster]	membrane-associated transporter protein [Danio rerio]	0.893391	1.19334	0.593436	0.497288	-1.00785	0.893944	1
454_debris_c212	Pleckstrin homology domain-containing family A member 3	No hits found	pleckstrin homology domain-containing family A member 3 [Mus musculus]	No hits found	pleckstrin homology domain-containing family A member 3 [Danio rerio]	21.5459	19.6345	23.4573	1.1947	0.256648	0.820287	1
454_debris_c216	Unclassifiable EST	No hits found	No hits found	No hits found	No hits found	0.925499	1.851	0	0	#NAME?	0.516701	1
454_debris_c22	Unclassifiable EST	No hits found	No hits found	No hits found	No hits found	12.2417	9.91344	14.57	1.46972	0.555545	0.712811	1
454_debris_c221	Unclassifiable EST	No hits found	No hits found	No hits found	No hits found	21.8916	20.5606	23.2227	1.12948	0.175659	1	1
454_debris_c2230	Unclassifiable EST	No hits found	No hits found	No hits found	No hits found	13.4661	16.7355	10.1967	0.609285	-0.71481	0.603926	1
454_debris_c227	Unclassifiable EST	PREDICTED: uncharacterized protein LOC100178184 partial [Ciona intestinalis]	No hits found	No hits found	No hits found	6.42224	7.93409	4.9104	0.618899	-0.692224	0.818504	1
454_debris_c228	Unclassifiable EST	PREDICTED: protein jagunal-like [Ciona intestinalis]	No hits found	No hits found	No hits found	12.16	13.7491	10.5708	0.76884	-0.379245	0.790179	1
454_debris_c229	Unclassifiable EST	No hits found	No hits found	No hits found	No hits found	1.94092	0.576346	3.30549	5.73526	2.51986	0.571857	1
454_debris_c236	G-protein coupled receptor 64	PREDICTED: probable G-protein coupled receptor 128-like [Ciona intestinalis]	latrophilin-2 precursor [Mus musculus]	CG11318 [Drosophila melanogaster]	EGF latrophilin and seven transmembrane domain containing 1 precursor [Danio rerio]	14.2021	17.3589	11.0452	0.636288	-0.652248	0.586249	1
454_debris_c244	Unclassifiable EST	No hits found	No hits found	No hits found	No hits found	0.574646	0	1.14929	Inf	Inf	0.742059	1
454_debris_c248	Unclassifiable EST	No hits found	No hits found	No hits found	No hits found	0.605218	0.616999	0.593436	0.96181	-0.0561758	1	1
454_debris_c25	Unclassifiable EST	No hits found	No hits found	No hits found	No hits found	0.664735	0.616999	0.71247	1.15473	0.207561	1	1
454_debris_c250	Golgi SNAP receptor complex member 1	PREDICTED: LOW QUALITY PROTEIN: Golgi SNAP receptor complex member 1-like [Ciona intestinalis]	Golgi SNAP receptor complex member 1 [Mus musculus]	RH54060p [Drosophila melanogaster]	Golgi SNAP receptor complex member 1 [Danio rerio]	49.9153	47.6628	52.1679	1.09452	0.130301	0.787043	1
454_debris_c252	Unclassifiable EST	No hits found	No hits found	No hits found	No hits found	10.4928	14.5125	6.47316	0.44604	-1.16476	0.30295	1
454_debris_c255	Unclassifiable EST	No hits found	No hits found	No hits found	No hits found	9.9794	9.43009	10.5287	1.1165	0.158985	0.925158	1
454_debris_c257	Unclassifiable EST	No hits found	No hits found	No hits found	No hits found	11.7036	9.88976	13.5175	1.36682	0.450821	0.590087	1
454_debris_c259	Unclassifiable EST	No hits found	No hits found	No hits found	No hits found	7.39988	9.73274	5.06701	0.520615	-0.941711	0.564644	1
454_debris_c26	Unclassifiable EST	No hits found	No hits found	No hits found	No hits found	7.60336	5.88542	9.32131	1.5838	0.663388	0.791808	1
454_debris_c262	Unclassifiable EST	PREDICTED: uncharacterized protein LOC100184750 [Ciona intestinalis]	No hits found	No hits found	PREDICTED: uncharacterized protein C20orf96 [Danio rerio]	10.2489	10.6001	9.89769	0.933739	-0.0989088	0.837568	1
454_debris_c266	Leucine-rich repeat-containing protein 15	PREDICTED: uncharacterized protein LOC100181791 [Ciona intestinalis]	amphoterin-induced protein 2 precursor [Mus musculus]	No hits found	No hits found	42.8269	40.4579	45.1959	1.11711	0.159773	0.97114	1
454_debris_c267	Unclassifiable EST	No hits found	No hits found	No hits found	No hits found	2.75441	1.234	4.27482	3.4642	1.79252	0.663501	1
454_debris_c270	Unclassifiable EST	No hits found	No hits found	No hits found	No hits found	5.21225	4.64502	5.77948	1.24423	0.315255	0.840014	1
454_debris_c275	Unclassifiable EST	PREDICTED: adenylate cyclase type 10-like [Ciona intestinalis]	No hits found	No hits found	No hits found	3.07632	4.96576	1.18687	0.239011	-2.06485	0.418161	1
454_debris_c276	Junctional adhesion molecule C	PREDICTED: junctional adhesion molecule A-like [Ciona intestinalis]	No hits found	No hits found	No hits found	28.9738	26.5153	31.4323	1.18544	0.245425	0.814713	1
454_debris_c283	Unclassifiable EST	No hits found	No hits found	No hits found	No hits found	8.15957	13.8827	2.43641	0.175499	-2.51046	0.134342	1
454_debris_c284	Tribbles homolog 1	PREDICTED: tribbles homolog 2 [Ciona intestinalis]	Trib2 protein partial [Mus musculus]	tribbles [Drosophila melanogaster]	Zgc:165536 protein [Danio rerio]	8099.05	10561.5	5636.56	0.533688	-0.905932	0.182852	1
454_debris_c287	Unclassifiable EST	No hits found	No hits found	No hits found	No hits found	12.2223	12.2124	12.2321	1.00161	0.00232444	0.95566	1
454_debris_c288	Cancer-related nucleoside-triphosphatase	No hits found	cancer-related nucleoside-triphosphatase homolog [Mus musculus]	IP06602p [Drosophila melanogaster]	nucleoside-triphosphatase cancer-related [Danio rerio]	4.24173	6.74074	1.74273	0.258537	-1.95156	0.491363	1
454_debris_c289	Unclassifiable EST	No hits found	No hits found	No hits found	No hits found	27.1887	36.6846	17.6927	0.482293	-1.05202	0.270332	1
454_debris_c29	Katanin p60 ATPase-containing subunit A-like 2	PREDICTED: katanin p60 ATPase-containing subunit A-like 2-like [Ciona intestinalis]	RIKEN cDNA 3110023G01 isoform CRA_a [Mus musculus]	No hits found	katanin p60 ATPase-containing subunit A-like 1 [Danio rerio]	6.61004	4.86637	8.35372	1.71662	0.779571	0.665644	1
454_debris_c290	Signal peptide, CUB and EGF-like domain-containing protein 3	PREDICTED: uncharacterized protein LOC100179587 partial [Ciona intestinalis]	No hits found	No hits found	No hits found	3.33381	3.04434	3.62328	1.19017	0.251166	1	1
454_debris_c293	Metalloendopeptidase OMA1, mitochondrial	PREDICTED: metalloendopeptidase OMA1 mitochondrial-like [Ciona intestinalis]	metalloendopeptidase OMA1 mitochondrial precursor [Mus musculus]	No hits found	RecName: Full=Metalloendopeptidase OMA1 mitochondrial; AltName: Full=Overlapping with the m-AAA protease 1 homolog; Flags: Precursor	2.63782	2.34604	2.9296	1.24874	0.320479	0.996879	1
454_debris_c296	Unclassifiable EST	No hits found	No hits found	No hits found	No hits found	0.644408	0.576346	0.71247	1.23619	0.305896	1	1
454_debris_c299	Vimentin	PREDICTED: glial fibrillary acidic protein-like [Ciona intestinalis]	unnamed protein product [Mus musculus]	lamin [Drosophila melanogaster]	vimentin [Danio rerio]	1053.45	1324.19	782.708	0.591082	-0.758569	0.282579	1
454_debris_c30	StAR-related lipid transfer protein 6	PREDICTED: stAR-related lipid transfer protein 6-like [Ciona intestinalis]	StAR-related lipid transfer (START) domain containing 6 isoform CRA_b [Mus musculus]	Start1 isoform A [Drosophila melanogaster]	PREDICTED: stAR-related lipid transfer protein 5-like [Danio rerio]	6.77518	9.65144	3.89893	0.403974	-1.30767	0.422443	1
454_debris_c300	Ribonuclease ZC3H12A	PREDICTED: probable ribonuclease ZC3H12C-like [Ciona intestinalis]	N4bp1 protein [Mus musculus]	No hits found	PREDICTED: probable ribonuclease ZC3H12B [Danio rerio]	39.2098	38.2519	40.1677	1.05008	0.0705049	1	1
454_debris_c302	Anoctamin-4	PREDICTED: anoctamin-7 [Ciona intestinalis]	mCG129465 [Mus musculus]	CG16718 isoform D [Drosophila melanogaster]	Ano2 protein [Danio rerio]	2.4271	1.19334	3.66086	3.06773	1.61717	0.653258	1
454_debris_c303	Unclassifiable EST	No hits found	No hits found	No hits found	No hits found	37.3729	54.6953	20.0505	0.366586	-1.44778	0.106539	1
454_debris_c304	Unclassifiable EST	No hits found	No hits found	No hits found	No hits found	5.28135	4.29003	6.27267	1.46215	0.548094	0.771537	1
454_debris_c309	Unclassifiable EST	No hits found	No hits found	No hits found	No hits found	1.36542	0	2.73085	Inf	Inf	0.405663	1
454_debris_c31	Unclassifiable EST	No hits found	No hits found	No hits found	No hits found	28.1797	22.0799	34.2794	1.55251	0.634606	0.645187	1
454_debris_c311	Unclassifiable EST	No hits found	No hits found	No hits found	No hits found	9.97141	8.94144	11.0014	1.23038	0.299104	0.888583	1
454_debris_c312	Unclassifiable EST	No hits found	No hits found	No hits found	No hits found	0.288173	0.576346	0	0	#NAME?	0.887274	1
454_debris_c315	Calreticulin	PREDICTED: calreticulin [Ciona intestinalis]	Chain A Structural And Functional Relationships Between The Lectin And Arm Domains Of Calreticulin	calreticulin [Drosophila melanogaster]	Calrl protein [Danio rerio]	82.5643	84.4881	80.6406	0.954461	-0.0672414	0.736807	1
454_debris_c32	Unclassifiable EST	No hits found	No hits found	No hits found	No hits found	9.07584	6.19976	11.9519	1.9278	0.946958	0.591347	1
454_debris_c323	Unclassifiable EST	No hits found	No hits found	No hits found	No hits found	1.54958	2.38669	0.71247	0.298518	-1.74411	0.623608	1
454_debris_c327	Unclassifiable EST	No hits found	No hits found	No hits found	No hits found	17.1994	23.751	10.6477	0.448307	-1.15744	0.246016	1
454_debris_c329	Unclassifiable EST	No hits found	No hits found	No hits found	No hits found	124.823	128.525	121.121	0.942393	-0.0855999	0.94008	1
454_debris_c33	KH domain-containing, RNA-binding, signal transduction-associated	PREDICTED: KH domain-containing RNA-binding signal transduction-associated protein 3 [Ciona intestinalis]	KH domain containing RNA binding signal transduction associated 1 [Mus musculus]	QKR54B [Drosophila melanogaster]	KH domain containing RNA binding signal transduction associated 1a [Danio rerio]	575.61	797.293	353.927	0.443912	-1.17166	0.0778868	1
454_debris_c331	Unclassifiable EST	No hits found	No hits found	No hits found	No hits found	4.17469	3.62069	4.7287	1.30602	0.38518	0.931568	1
454_debris_c332	V-type proton ATPase subunit F	PREDICTED: V-type proton ATPase subunit F-like [Ciona intestinalis]	mCG9139 isoform CRA_a [Mus musculus]	vacuolar H[+] ATPase subunit 14-1 [Drosophila melanogaster]	V-type proton ATPase subunit F [Danio rerio]	11.0214	17.1952	4.84773	0.281924	-1.82662	0.375355	1
454_debris_c336	Unclassifiable EST	No hits found	No hits found	No hits found	No hits found	2.37613	0.616999	4.13526	6.70222	2.74464	0.420818	1
454_debris_c343	Unclassifiable EST	No hits found	No hits found	No hits found	No hits found	1.46889	1.76969	1.16808	0.660049	-0.599355	0.89857	1
454_debris_c344	Unclassifiable EST	No hits found	No hits found	No hits found	No hits found	1.21905	0.576346	1.86176	3.23029	1.69166	0.81426	1
454_debris_c345	Unclassifiable EST	No hits found	No hits found	No hits found	No hits found	11.5796	11.4203	11.7389	1.0279	0.0396963	0.990475	1
454_debris_c348	Slit homolog 3 protein	PREDICTED: LOW QUALITY PROTEIN: slit homolog 2 protein [Ciona intestinalis]	slit homolog 2 (Drosophila) isoform CRA_b [Mus musculus]	slit protein [Drosophila melanogaster]	slit homolog 2 protein [Danio rerio]	21.2224	16.6199	25.8249	1.55385	0.635847	0.532329	1
454_debris_c35	Unclassifiable EST	No hits found	No hits found	No hits found	No hits found	14.3324	19.0473	9.61748	0.504927	-0.985853	0.325248	1
454_debris_c351	Unclassifiable EST	PREDICTED: uncharacterized protein LOC100177026 [Ciona intestinalis]	No hits found	No hits found	No hits found	85.9806	79.026	92.9353	1.17601	0.2339	0.980709	1
454_debris_c352	Unclassifiable EST	No hits found	No hits found	No hits found	No hits found	6.06183	7.11302	5.01064	0.704432	-0.505467	0.820606	1
454_debris_c356	MAU2 chromatid cohesion factor homolog	No hits found	MAU2 chromatid cohesion factor homolog isoform 2 [Mus musculus]	CG4203 [Drosophila melanogaster]	No hits found	4.97246	1.72904	8.21589	4.75172	2.24845	0.327294	1
454_debris_c357	Unclassifiable EST	No hits found	No hits found	No hits found	No hits found	3.2899	5.86734	0.71247	0.12143	-3.0418	0.234369	1
454_debris_c358	Unclassifiable EST	No hits found	No hits found	No hits found	No hits found	3.38478	3.62069	3.14888	0.869691	-0.201426	0.90001	1
454_debris_c36	Piwi-like protein 1	PREDICTED: piwi-like protein 2-like [Ciona intestinalis]	piwi-like homolog 1 (Drosophila) isoform CRA_b [Mus musculus]	Argonaute 3 [Drosophila melanogaster]	Zili [Danio rerio]	385.336	492.135	278.537	0.565976	-0.821187	0.753481	1
454_debris_c361	Unclassifiable EST	No hits found	No hits found	No hits found	No hits found	188.364	223.362	153.366	0.686623	-0.54241	0.45783	1
454_debris_c362	A disintegrin and metalloproteinase with thrombospondin motifs 6	PREDICTED: A disintegrin and metalloproteinase with thrombospondin motifs 6-like [Ciona intestinalis]	unnamed protein product [Mus musculus]	CG31619 isoform B [Drosophila melanogaster]	PREDICTED: A disintegrin and metalloproteinase with thrombospondin motifs 6 [Danio rerio]	16.2869	14.8611	17.7126	1.19188	0.253234	0.861566	1
454_debris_c366	Unclassifiable EST	No hits found	No hits found	No hits found	No hits found	9.26224	9.25499	9.2695	1.00157	0.00225951	0.998893	1
454_debris_c369	Unclassifiable EST	No hits found	No hits found	No hits found	No hits found	0.287323	0	0.574646	Inf	Inf	0.928364	1
454_debris_c370	Unclassifiable EST	No hits found	No hits found	No hits found	No hits found	4.03352	2.70103	5.36601	1.98665	0.990339	0.654418	1
454_debris_c372	Protein RRP5 homolog	PREDICTED: protein RRP5 homolog [Ciona intestinalis]	mKIAA0185 protein [Mus musculus]	No hits found	protein RRP5 homolog [Danio rerio]	17.7608	20.5711	14.9505	0.726769	-0.46043	0.764372	1
454_debris_c375	Unclassifiable EST	No hits found	No hits found	No hits found	No hits found	1.04971	0.931342	1.16808	1.25419	0.326759	0.944607	1
454_debris_c376	Unclassifiable EST	No hits found	No hits found	No hits found	No hits found	0.652953	0	1.30591	Inf	Inf	0.717004	1
454_debris_c377	Unclassifiable EST	No hits found	No hits found	No hits found	No hits found	1.81534	3.05603	0.574646	0.188037	-2.41091	0.59504	1
454_debris_c379	Unclassifiable EST	No hits found	No hits found	No hits found	No hits found	0.605218	0.616999	0.593436	0.96181	-0.0561758	1	1
454_debris_c382	Complement C3	complement component C3 precursor [Ciona intestinalis]	unnamed protein product [Mus musculus]	No hits found	PREDICTED: complement C4-B [Danio rerio]	39.8429	36.6222	43.0636	1.17589	0.233751	0.980897	1
454_debris_c383	Protein SGT1	HsignallingT1 protein [Ciona intestinalis]	unnamed protein product [Mus musculus]	ecdysoneless [Drosophila melanogaster]	ecdysoneless [Danio rerio]	6.52365	7.3054	5.7419	0.78598	-0.347435	0.897348	1
454_debris_c386	Unclassifiable EST	zinc finger protein [Ciona intestinalis]	No hits found	No hits found	No hits found	1.34728	1.50769	1.18687	0.787214	-0.345172	1	1
454_debris_c387	Unclassifiable EST	No hits found	No hits found	No hits found	No hits found	16.0402	12.6081	19.4724	1.54444	0.627082	0.497082	1
454_debris_c388	Solute carrier family 22 member 6	PREDICTED: organic cation transporter protein-like [Ciona intestinalis]	solute carrier family 22 member 7 [Mus musculus]	SD08136p [Drosophila melanogaster]	solute carrier family 22 member 7 [Danio rerio]	9.44428	6.71737	12.1712	1.8119	0.857502	0.584242	1
454_debris_c391	Unclassifiable EST	No hits found	No hits found	No hits found	No hits found	3.10519	4.43007	1.78031	0.401869	-1.3152	0.60507	1
454_debris_c392	Unclassifiable EST	No hits found	No hits found	No hits found	No hits found	18.7421	14.9488	22.5353	1.5075	0.592158	0.681207	1
454_debris_c393	Unclassifiable EST	No hits found	No hits found	No hits found	No hits found	3.4778	1.851	5.10459	2.75775	1.46349	0.611585	1
454_debris_c396	Unclassifiable EST	No hits found	No hits found	No hits found	No hits found	0.913717	1.234	0.593436	0.480905	-1.05618	0.892839	1
454_debris_c397	Unclassifiable EST	No hits found	No hits found	No hits found	No hits found	1.16893	0.576346	1.76152	3.05636	1.61181	0.819887	1
454_debris_c398	Unclassifiable EST	No hits found	No hits found	No hits found	No hits found	22.2889	24.5479	20.03	0.815954	-0.29344	0.689008	1
454_debris_c401	Brain-specific angiogenesis inhibitor 1-associated protein 2	No hits found	brain-specific angiogenesis inhibitor 1-associated protein 2 isoform a [Mus musculus]	CG32082 isoform D [Drosophila melanogaster]	brain-specific angiogenesis inhibitor 1-associated protein 2 [Danio rerio]	88.9379	81.679	96.1969	1.17774	0.236024	0.739589	1
454_debris_c402	Unclassifiable EST	No hits found	No hits found	No hits found	No hits found	17.0543	11.8928	22.2158	1.86801	0.9015	0.525102	1
454_debris_c403	Unclassifiable EST	No hits found	No hits found	No hits found	No hits found	1.34882	1.54834	1.14929	0.742273	-0.429978	1	1
454_debris_c405	Fibrillin-3	PREDICTED: uncharacterized protein LOC100180679 [Ciona intestinalis]	latent transforming growth factor beta binding protein 2 isoform CRA_b [Mus musculus]	dumpy isoform X [Drosophila melanogaster]	fibrillin 4 [Danio rerio]	6.36808	0	12.7362	Inf	Inf	0.0385626	1
454_debris_c406	Unclassifiable EST	No hits found	No hits found	No hits found	No hits found	0.356235	0	0.71247	Inf	Inf	0.911207	1
454_debris_c407	Probable E3 ubiquitin-protein ligase HERC3	PREDICTED: probable E3 ubiquitin-protein ligase HERC4 [Ciona intestinalis]	hect domain and RLD 3 isoform CRA_a [Mus musculus]	No hits found	PREDICTED: probable E3 ubiquitin-protein ligase HERC4 [Danio rerio]	0.296718	0	0.593436	Inf	Inf	0.925932	1
454_debris_c408	Putative RNA-binding protein Luc7-like 2	PREDICTED: putative RNA-binding protein Luc7-like 2-like isoform 1 [Ciona intestinalis]	putative RNA-binding protein Luc7-like 2 isoform 3 [Mus musculus]	CG7564 isoform A [Drosophila melanogaster]	LUC7-like [Danio rerio]	36.6016	42.9139	30.2893	0.705817	-0.502634	0.560362	1
454_debris_c409	Inhibitor of Bruton tyrosine kinase	PREDICTED: inhibitor of Bruton tyrosine kinase [Ciona intestinalis]	unnamed protein product [Mus musculus]	CG8060 [Drosophila melanogaster]	No hits found	3.78738	4.56372	3.01105	0.659781	-0.59994	0.898235	1
454_debris_c41	Low-density lipoprotein receptor-related protein 5	PREDICTED: uncharacterized protein LOC100185147 [Ciona intestinalis]	No hits found	No hits found	No hits found	362.582	406.124	319.04	0.785574	-0.348181	0.558791	1
454_debris_c410	Unclassifiable EST	No hits found	No hits found	No hits found	No hits found	1.74443	1.15269	2.33616	2.0267	1.01914	0.857901	1
454_debris_c411	Unclassifiable EST	No hits found	No hits found	No hits found	No hits found	2.74892	2.468	3.02984	1.22765	0.295903	0.995508	1
454_debris_c412	Unclassifiable EST	No hits found	No hits found	No hits found	No hits found	16.8679	22.3363	11.3995	0.510358	-0.970418	0.392285	1
454_debris_c415	Unclassifiable EST	No hits found	No hits found	No hits found	No hits found	7.53638	5.12838	9.94439	1.93909	0.95538	0.553071	1
454_debris_c416	Neurofibromin	PREDICTED: neurofibromin partial [Ciona intestinalis]	neurofibromatosis 1 isoform CRA_b [Mus musculus]	neurofibromin 1 isoform F [Drosophila melanogaster]	PREDICTED: neurofibromin [Danio rerio]	32.3738	27.1161	37.6316	1.38779	0.472794	0.725568	1
454_debris_c417	Neuropeptides B/W receptor type 2	PREDICTED: somatostatin receptor type 2-like [Ciona intestinalis]	No hits found	No hits found	PREDICTED: c-C chemokine receptor type 5-like [Danio rerio]	1.84306	1.19334	2.49278	2.0889	1.06274	0.851988	1
454_debris_c418	Unclassifiable EST	PREDICTED: P-selectin-like [Ciona intestinalis]	No hits found	No hits found	No hits found	32.8586	30.2418	35.4754	1.17306	0.230276	0.928737	1
454_debris_c42	Unclassifiable EST	PREDICTED: uncharacterized protein LOC100184772 [Ciona intestinalis]	No hits found	No hits found	No hits found	2.78981	3.58003	1.99959	0.558538	-0.840272	0.692105	1
454_debris_c422	Unclassifiable EST	No hits found	No hits found	No hits found	No hits found	26.1004	50.7758	1.42494	0.0280634	-5.15517	0.191708	1
454_debris_c423	Unclassifiable EST	No hits found	No hits found	No hits found	No hits found	9.81842	5.44272	14.1941	2.60791	1.38289	0.325056	1
454_debris_c426	Unclassifiable EST	PREDICTED: D-arabinitol dehydrogenase 1 [Ciona intestinalis]	No hits found	No hits found	No hits found	14.7451	14.0698	15.4203	1.09599	0.132228	1	1
454_debris_c428	Unclassifiable EST	No hits found	No hits found	No hits found	No hits found	30.0947	33.0945	27.0949	0.818714	-0.288569	0.737243	1
454_debris_c430	Unclassifiable EST	PREDICTED: uncharacterized protein LOC100179010 [Ciona intestinalis]	No hits found	No hits found	No hits found	11.8577	9.20345	14.5119	1.57679	0.656991	0.681119	1
454_debris_c431	Poly [ADP-ribose] polymerase 14	PREDICTED: poly [ADP-ribose] polymerase 14-like [Ciona intestinalis]	TCDD-inducible poly [ADP-ribose] polymerase [Mus musculus]	No hits found	LOC100148704 protein [Danio rerio]	55.336	58.0968	52.5752	0.904958	-0.144077	0.798038	1
454_debris_c433	Unclassifiable EST	No hits found	No hits found	No hits found	No hits found	148.348	174.53	122.166	0.699972	-0.514631	0.474286	1
454_debris_c434	SLIT and NTRK-like protein 4	PREDICTED: uncharacterized protein LOC100184369 [Ciona intestinalis]	SLIT and NTRK-like protein 2 precursor [Mus musculus]	No hits found	PREDICTED: sc:d0319 [Danio rerio]	0.862819	0.576346	1.14929	1.9941	0.995739	0.955172	1
454_debris_c437	Unclassifiable EST	No hits found	No hits found	No hits found	No hits found	10.9885	12.7075	9.2695	0.729453	-0.455114	0.838645	1
454_debris_c44	RNA-binding protein 4	PREDICTED: zinc finger CCCH domain-containing protein 7A [Ciona intestinalis]	Rbm4 protein [Mus musculus]	lark isoform A [Drosophila melanogaster]	uncharacterized protein LOC402952 [Danio rerio]	14.3527	17.4176	11.2879	0.648072	-0.625774	0.595944	1
454_debris_c440	Unclassifiable EST	PREDICTED: sodium-dependent glucose transporter 1 [Ciona intestinalis]	No hits found	No hits found	No hits found	7.61914	7.07876	8.15952	1.15268	0.204987	1	1
454_debris_c441	Spindle assembly abnormal protein 6 homolog	PREDICTED: spindle assembly abnormal protein 6 homolog [Ciona intestinalis]	unnamed protein product [Mus musculus]	No hits found	spindle assembly abnormal protein 6 homolog [Danio rerio]	11.5659	15.2918	7.84	0.512692	-0.963836	0.617851	1
454_debris_c446	Unclassifiable EST	No hits found	No hits found	No hits found	No hits found	7.93446	7.43376	8.43517	1.13471	0.182325	1	1
454_debris_c449	Unclassifiable EST	No hits found	No hits found	No hits found	No hits found	6.04913	4.03442	8.06383	1.99876	0.999105	0.727952	1
454_debris_c45	Glioma pathogenesis-related protein 1	PREDICTED: uncharacterized protein LOC100186797 [Ciona intestinalis]	unnamed protein product [Mus musculus]	No hits found	PREDICTED: peptidase inhibitor R3HDML [Danio rerio]	24.0714	26.8007	21.3422	0.79633	-0.328561	0.783463	1
454_debris_c451	Unclassifiable EST	No hits found	No hits found	No hits found	No hits found	1.35821	1.54834	1.16808	0.754409	-0.406582	1	1
454_debris_c453	Unclassifiable EST	No hits found	No hits found	No hits found	No hits found	9.89841	11.9568	7.84	0.655693	-0.608909	0.67506	1
454_debris_c454	Unclassifiable EST	No hits found	No hits found	No hits found	No hits found	13.6905	16.7709	10.6102	0.632655	-0.660509	0.497529	1
454_debris_c459	Unclassifiable EST	No hits found	No hits found	No hits found	No hits found	0.576346	1.15269	0	0	#NAME?	0.694797	1
454_debris_c460	Unclassifiable EST	No hits found	No hits found	No hits found	No hits found	2.55792	1.81034	3.30549	1.82589	0.868602	0.875055	1
454_debris_c463	Unclassifiable EST	No hits found	No hits found	No hits found	No hits found	37.1855	55.4903	18.8807	0.340252	-1.55532	0.139389	1
454_debris_c465	Unclassifiable EST	No hits found	No hits found	No hits found	No hits found	19.4048	19.2558	19.5538	1.01548	0.0221571	0.885356	1
454_debris_c466	Unclassifiable EST	No hits found	No hits found	No hits found	No hits found	12.4241	12.6958	12.1524	0.9572	-0.0631076	0.940101	1
454_debris_c467	Unclassifiable EST	No hits found	No hits found	No hits found	No hits found	39.2528	36.344	42.1615	1.16007	0.214209	0.994634	1
454_debris_c468	E3 ubiquitin-protein ligase LRSAM1	zinc finger protein [Ciona intestinalis]	E3 ubiquitin-protein ligase LRSAM1 [Mus musculus]	No hits found	E3 ubiquitin-protein ligase LRSAM1 [Danio rerio]	1.75212	0	3.50425	Inf	Inf	0.269062	1
454_debris_c472	Pyruvate kinase isozymes M1/M2	PREDICTED: pyruvate kinase isozymes M1/M2-like [Ciona intestinalis]	unnamed protein product [Mus musculus]	pyruvate kinase isoform B [Drosophila melanogaster]	Pkm2a protein [Danio rerio]	27.8069	43.6762	11.9377	0.273322	-1.87132	0.0698984	1
454_debris_c475	Receptor-type tyrosine-protein phosphatase mu	PREDICTED: receptor-type tyrosine-protein phosphatase kappa [Ciona intestinalis]	protein tyrosine phosphatase receptor type M isoform CRA_a [Mus musculus]	domeless [Drosophila melanogaster]	protein tyrosine phosphatase receptor type M a precursor [Danio rerio]	22.724	27.0167	18.4314	0.682221	-0.551689	0.514318	1
454_debris_c477	Unclassifiable EST	No hits found	No hits found	No hits found	No hits found	13.8379	3.31803	24.3577	7.34101	2.87598	0.0927045	1
454_debris_c479	Sushi, von Willebrand factor type A, EGF and pentraxin	PREDICTED: sushi von Willebrand factor type A EGF and pentraxin domain-containing protein 1-like [Ciona intestinalis]	mCG115553 [Mus musculus]	RE38380p [Drosophila melanogaster]	complement factor H like 3 precursor [Danio rerio]	12.6327	19.331	5.93436	0.306986	-1.70375	0.343935	1
454_debris_c481	Unclassifiable EST	No hits found	No hits found	No hits found	No hits found	107.082	125.309	88.8553	0.709089	-0.495962	0.471118	1
454_debris_c482	Unclassifiable EST	No hits found	No hits found	No hits found	No hits found	27.0273	32.9345	21.1201	0.641275	-0.640984	0.504394	1
454_debris_c485	Pre-rRNA-processing protein TSR1 homolog	PREDICTED: pre-rRNA-processing protein TSR1 homolog [Ciona intestinalis]	TSR1 20S rRNA accumulation homolog (yeast) isoform CRA_a [Mus musculus]	RE60845p [Drosophila melanogaster]	pre-rRNA-processing protein TSR1 homolog [Danio rerio]	19.6297	21.8413	17.4182	0.797488	-0.326465	0.773522	1
454_debris_c489	Unclassifiable EST	No hits found	No hits found	No hits found	No hits found	3.75961	4.55203	2.96718	0.651837	-0.617417	0.807945	1
454_debris_c491	Unclassifiable EST	No hits found	No hits found	No hits found	No hits found	4.17762	1.234	7.12123	5.77086	2.52879	0.47774	1
454_debris_c492	Cell division control protein 6 homolog	PREDICTED: cell division control protein 6 homolog [Ciona intestinalis]	cell division control protein 6 homolog isoform b [Mus musculus]	Cdc6 [Drosophila melanogaster]	Zgc:174506 protein [Danio rerio]	59.7975	26.8018	92.7933	3.46221	1.79169	0.066836	1
454_debris_c495	Peroxisomal N(1)-acetyl-spermine/spermidine oxidase	PREDICTED: lysine-specific histone demethylase 1A-like [Ciona intestinalis]	Paox protein [Mus musculus]	CG6034 [Drosophila melanogaster]	uncharacterized protein LOC564675 [Danio rerio]	18.2802	13.7608	22.7996	1.65685	0.728446	0.511814	1
454_debris_c496	Unclassifiable EST	PREDICTED: uncharacterized protein LOC100185794 [Ciona intestinalis]	No hits found	No hits found	No hits found	35.6792	39.5672	31.7912	0.803473	-0.315678	0.583258	1
454_debris_c50	Rhodopsin	PREDICTED: pinopsin-like [Ciona intestinalis]	opsin [Mus musculus]	No hits found	extra-ocular rhodopsin [Danio rerio]	4.0382	5.48337	2.59302	0.472888	-1.08043	0.619426	1
454_debris_c501	Unclassifiable EST	No hits found	No hits found	No hits found	No hits found	1.21282	1.851	0.574646	0.310452	-1.68756	0.750919	1
454_debris_c503	Unclassifiable EST	No hits found	No hits found	No hits found	No hits found	23.3612	9.30284	37.4196	4.02239	2.00805	0.228971	1
454_debris_c51	Unclassifiable EST	No hits found	No hits found	No hits found	No hits found	14.3234	12.4861	16.1607	1.29429	0.372164	0.660319	1
454_debris_c510	Erlin-2	PREDICTED: erlin-2 [Ciona intestinalis]	erlin-2 [Mus musculus]	No hits found	erlin-1 [Danio rerio]	21.7982	17.3581	26.2383	1.51159	0.596064	0.636092	1
454_debris_c513	Unclassifiable EST	No hits found	No hits found	No hits found	No hits found	1.18687	0	2.37374	Inf	Inf	0.443812	1
454_debris_c517	Otogelin	PREDICTED: uncharacterized protein LOC100177041 [Ciona intestinalis]	No hits found	No hits found	No hits found	0.574646	0	1.14929	Inf	Inf	0.742059	1
454_debris_c519	Unclassifiable EST	PREDICTED: stAR-related lipid transfer protein 6-like [Ciona intestinalis]	StAR-related lipid transfer (START) domain containing 6 isoform CRA_b [Mus musculus]	No hits found	No hits found	12.3115	14.5874	10.0355	0.687956	-0.539611	0.59836	1
454_debris_c52	Unclassifiable EST	No hits found	No hits found	No hits found	No hits found	26.0603	22.5847	29.5358	1.30778	0.387117	0.587235	1
454_debris_c521	Unclassifiable EST	No hits found	No hits found	No hits found	No hits found	8.20739	8.59813	7.81665	0.90911	-0.137473	0.895238	1
454_debris_c523	CAD protein	PREDICTED: CAD protein-like partial [Ciona intestinalis]	carbamoyl-phosphate synthetase 2 aspartate transcarbamylase and dihydroorotase isoform CRA_d [Mus musculus]	LP04725p [Drosophila melanogaster]	carbamoyl-phosphate synthetase 2 aspartate transcarbamylase and dihydroorotase [Danio rerio]	29.6463	37.022	22.2705	0.601546	-0.733253	0.532752	1
454_debris_c524	Unclassifiable EST	No hits found	No hits found	No hits found	No hits found	993.014	1180.69	805.341	0.682095	-0.551956	0.458991	1
454_debris_c525	Unclassifiable EST	No hits found	No hits found	No hits found	No hits found	0.356235	0	0.71247	Inf	Inf	0.911207	1
454_debris_c527	Unclassifiable EST	No hits found	No hits found	No hits found	No hits found	25.4912	33.4891	17.4933	0.522359	-0.936885	0.374068	1
454_debris_c528	Unclassifiable EST	No hits found	No hits found	No hits found	No hits found	14.4054	13.0914	15.7193	1.20073	0.263915	0.837276	1
454_debris_c529	Unclassifiable EST	No hits found	No hits found	No hits found	No hits found	0.287323	0	0.574646	Inf	Inf	0.928364	1
454_debris_c53	Unclassifiable EST	No hits found	No hits found	No hits found	No hits found	52.1652	92.2783	12.0522	0.130607	-2.9367	0.00985749	1
454_debris_c532	Unclassifiable EST	No hits found	No hits found	No hits found	No hits found	34.4916	53.7007	15.2825	0.284586	-1.81306	0.0487542	1
454_debris_c534	Unclassifiable EST	No hits found	No hits found	No hits found	No hits found	14.3199	15.9144	12.7253	0.799609	-0.322634	0.842737	1
454_debris_c536	Unclassifiable EST	No hits found	No hits found	No hits found	No hits found	11.4889	19.5532	3.42453	0.175139	-2.51343	0.0482618	1
454_debris_c537	Unclassifiable EST	No hits found	No hits found	No hits found	No hits found	6.37745	4.20872	8.54618	2.03059	1.0219	0.539143	1
454_debris_c54	MYCBP-associated protein	PREDICTED: MYCBP-associated protein-like [Ciona intestinalis]	MYCBP associated protein [Mus musculus]	No hits found	No hits found	14.3402	14.1105	14.57	1.03257	0.0462363	0.976391	1
454_debris_c541	Mitogen-activated protein kinase 15	PREDICTED: putative serine/threonine-protein kinase C05D10.2-like [Ciona intestinalis]	mitogen-activated protein kinase 15 [Mus musculus]	extracellularly regulated kinase 7 isoform C [Drosophila melanogaster]	mitogen-activated protein kinase 15 [Danio rerio]	37.9213	46.1735	29.6691	0.642557	-0.638104	0.401521	1
454_debris_c545	Unclassifiable EST	No hits found	No hits found	No hits found	No hits found	1.77824	2.96304	0.593436	0.20028	-2.31991	0.526416	1
454_debris_c548	Zinc finger protein 597	zinc finger protein [Ciona intestinalis]	KRAB zinc finger protein [Mus musculus]	adult enhancer factor 1 isoform B [Drosophila melanogaster]	Wu:fb97d07 [Danio rerio]	1.2276	0	2.4552	Inf	Inf	0.434549	1
454_debris_c554	Unclassifiable EST	No hits found	No hits found	No hits found	No hits found	0.287323	0	0.574646	Inf	Inf	0.928364	1
454_debris_c556	Rab-like protein 2B	PREDICTED: rab-like protein 2A-like [Ciona intestinalis]	RAB member of RAS oncogene family-like 2A isoform CRA_a [Mus musculus]	ran isoform A [Drosophila melanogaster]	rab-like protein 2B [Danio rerio]	6.29688	7.52675	5.06701	0.6732	-0.570892	0.74982	1
454_debris_c557	Unclassifiable EST	No hits found	No hits found	No hits found	No hits found	13.1159	12.3931	13.8388	1.11665	0.159175	0.915734	1
454_debris_c558	Unclassifiable EST	No hits found	No hits found	No hits found	No hits found	1.35688	0.576346	2.13741	3.70856	1.89086	0.799642	1
454_debris_c560	Unclassifiable EST	PREDICTED: uncharacterized protein LOC100177933 [Ciona intestinalis]	No hits found	No hits found	No hits found	46.96	46.0576	47.8625	1.03919	0.0554558	0.979513	1
454_debris_c562	Unclassifiable EST	No hits found	No hits found	No hits found	No hits found	192.916	148.987	236.845	1.5897	0.66875	0.331746	1
454_debris_c563	Cathepsin K	PREDICTED: cathepsin L1-like [Ciona intestinalis]	cathepsin L-like 3 precursor [Mus musculus]	cysteine proteinase-1 precursor [Drosophila melanogaster]	cathepsin L 1 a precursor [Danio rerio]	1345.06	1427.89	1262.24	0.883992	-0.177895	0.687394	1
454_debris_c567	Unclassifiable EST	No hits found	No hits found	No hits found	No hits found	21.4679	13.4592	29.4766	2.19007	1.13098	0.384973	1
454_debris_c568	Unclassifiable EST	No hits found	No hits found	No hits found	No hits found	25586.8	27132.1	24041.5	0.886089	-0.174477	0.831612	1
454_debris_c569	Unclassifiable EST	No hits found	No hits found	No hits found	No hits found	24.7899	28.1984	21.3815	0.758253	-0.399249	0.5608	1
454_debris_c57	Condensin-2 complex subunit G2	PREDICTED: condensin-2 complex subunit G2-like [Ciona intestinalis]	Non-SMC condensin II complex subunit G2 [Mus musculus]	No hits found	No hits found	25.8255	26.05	25.601	0.982765	-0.025082	1	1
454_debris_c570	Unclassifiable EST	PREDICTED: alpha-aminoadipic semialdehyde dehydrogenase [Ciona intestinalis]	No hits found	No hits found	No hits found	28.2809	33.9137	22.6481	0.667816	-0.582478	0.572807	1
454_debris_c571	Unclassifiable EST	No hits found	No hits found	No hits found	No hits found	17.6699	16.8522	18.4877	1.09705	0.133635	0.998187	1
454_debris_c572	Unclassifiable EST	No hits found	No hits found	No hits found	No hits found	10.9027	10.2857	11.5196	1.11997	0.163454	1	1
454_debris_c574	Trehalase	PREDICTED: CDP-diacylglycerol--glycerol-3-phosphate 3-phosphatidyltransferase mitochondrial-like isoform 1 [Ciona intestinalis]	Treh protein [Mus musculus]	trehalase [Drosophila melanogaster]	PREDICTED: trehalase [Danio rerio]	66.8006	55.6876	77.9136	1.39912	0.484521	0.646058	1
454_debris_c575	Unclassifiable EST	No hits found	No hits found	No hits found	No hits found	1.96104	1.54834	2.37374	1.53309	0.616442	0.845245	1
454_debris_c578	Unclassifiable EST	No hits found	No hits found	No hits found	No hits found	4.19527	4.11573	4.27482	1.03866	0.0547176	0.899166	1
454_debris_c579	Unclassifiable EST	No hits found	No hits found	No hits found	No hits found	7.47987	4.82572	10.134	2.1	1.07039	0.511677	1
454_debris_c584	Propionyl-CoA carboxylase alpha chain, mitochondrial	PREDICTED: propionyl-CoA carboxylase alpha chain mitochondrial isoform 2 [Ciona intestinalis]	propionyl CoA-carboxylase alpha-subunit [Mus musculus]	No hits found	propionyl-CoA carboxylase alpha chain mitochondrial [Danio rerio]	156.245	147.752	164.738	1.11497	0.156999	0.761729	1
454_debris_c585	Hemicentin-1	PREDICTED: SCO-spondin [Ciona intestinalis]	hemicentin 1 precursor [Mus musculus]	Semaphorin-5c isoform A [Drosophila melanogaster]	hemicentin-1 precursor [Danio rerio]	81.1499	97.2244	65.0755	0.669333	-0.579203	0.464974	1
454_debris_c587	Unclassifiable EST	No hits found	No hits found	No hits found	No hits found	1677.97	2251.76	1104.18	0.490363	-1.02808	0.151257	1
454_debris_c588	Unclassifiable EST	No hits found	No hits found	No hits found	No hits found	3.38116	3.71368	3.04863	0.82092	-0.284687	1	1
454_debris_c59	Unclassifiable EST	No hits found	No hits found	No hits found	No hits found	1.3974	1.50769	1.28712	0.853703	-0.228195	1	1
454_debris_c590	Unclassifiable EST	No hits found	No hits found	No hits found	No hits found	5.80334	5.39038	6.2163	1.15322	0.20567	1	1
454_debris_c595	Unclassifiable EST	complement factor B-3 precursor [Ciona intestinalis]	No hits found	No hits found	No hits found	9.34132	7.28203	11.4006	1.56558	0.646699	0.72324	1
454_debris_c599	Unclassifiable EST	PREDICTED: uncharacterized protein LOC100184915 [Ciona intestinalis]	No hits found	Adh transcription factor 1 isoform A [Drosophila melanogaster]	PREDICTED: hypothetical protein LOC100334256 [Danio rerio]	1.45864	1.19334	1.72394	1.44463	0.530697	0.972724	1
454_debris_c6	Unclassifiable EST	No hits found	No hits found	No hits found	No hits found	30.784	30.3863	31.1818	1.02618	0.037282	0.978184	1
454_debris_c600	Unclassifiable EST	No hits found	No hits found	No hits found	No hits found	16.1846	17.0445	15.3246	0.899093	-0.153458	0.884936	1
454_debris_c605	Unclassifiable EST	PREDICTED: uncharacterized protein LOC100184346 [Ciona intestinalis]	No hits found	No hits found	No hits found	18.9936	22.4873	15.5	0.689281	-0.536837	0.598773	1
454_debris_c608	Unclassifiable EST	No hits found	No hits found	No hits found	No hits found	24.7877	28.9833	20.5921	0.710483	-0.493128	0.609606	1
454_debris_c609	Unclassifiable EST	No hits found	No hits found	No hits found	No hits found	5.39874	3.63237	7.16511	1.97257	0.980076	0.557324	1
454_debris_c61	Unclassifiable EST	No hits found	No hits found	No hits found	No hits found	1.73333	0	3.46667	Inf	Inf	0.27181	1
454_debris_c612	Unclassifiable EST	No hits found	No hits found	No hits found	No hits found	12.3369	5.96672	18.707	3.13522	1.64857	0.272796	1
454_debris_c62	Unclassifiable EST	No hits found	No hits found	No hits found	No hits found	15.1366	16.0021	14.271	0.89182	-0.165175	0.800848	1
454_debris_c621	Unclassifiable EST	No hits found	No hits found	No hits found	No hits found	3905.7	4382.63	3428.77	0.782355	-0.354104	0.625818	1
454_debris_c632	Unclassifiable EST	No hits found	No hits found	No hits found	No hits found	23.7206	24.1512	23.29	0.964341	-0.0523852	0.988433	1
454_debris_c635	Ficolin-3	PREDICTED: ficolin-1-like [Ciona intestinalis]	unnamed protein product [Mus musculus]	scabrous isoform A [Drosophila melanogaster]	angiopoietin-related protein 1 precursor [Danio rerio]	36.9974	48.9822	25.0127	0.510649	-0.969595	0.442498	1
454_debris_c636	Sorting nexin-14	PREDICTED: sorting nexin-14-like [Ciona intestinalis]	sorting nexin-14 [Mus musculus]	No hits found	sorting nexin-14 [Danio rerio]	86.115	94.1939	78.0361	0.828463	-0.271491	0.638082	1
454_debris_c638	Unclassifiable EST	No hits found	No hits found	No hits found	No hits found	7.6061	14.4997	0.71247	0.0491368	-4.34705	0.0192115	1
454_debris_c64	Unclassifiable EST	No hits found	No hits found	No hits found	No hits found	2.97781	4.07507	1.88055	0.461477	-1.11567	0.611359	1
454_debris_c640	Protein KIAA0317	PREDICTED: protein KIAA0317 homolog [Ciona intestinalis]	1110018G07Rik protein partial [Mus musculus]	AT17882p [Drosophila melanogaster]	PREDICTED: protein KIAA0317-like [Danio rerio]	10.2535	15.8158	4.69112	0.296609	-1.75337	0.274797	1
454_debris_c641	Unclassifiable EST	No hits found	No hits found	No hits found	No hits found	40.3483	35.4631	45.2335	1.27551	0.351072	0.769051	1
454_debris_c644	Monocarboxylate transporter 14	PREDICTED: monocarboxylate transporter 1-like [Ciona intestinalis]	monocarboxylate transporter 14 [Mus musculus]	CG13907 [Drosophila melanogaster]	solute carrier family 16 (monocarboxylic acid transporters) member 9a [Danio rerio]	27.1855	31.4991	22.8719	0.726113	-0.461734	0.602227	1
454_debris_c646	Unclassifiable EST	No hits found	No hits found	No hits found	No hits found	31.0295	34.0699	27.989	0.821517	-0.283637	0.877355	1
454_debris_c649	Unclassifiable EST	No hits found	No hits found	No hits found	No hits found	29.374	31.5153	27.2327	0.864109	-0.210714	0.876475	1
454_debris_c654	Unclassifiable EST	No hits found	No hits found	No hits found	No hits found	381.483	369.732	393.233	1.06356	0.0889036	0.917603	1
454_debris_c657	Guanine nucleotide-binding protein G(I)/G(S)/G(O) subunit gamma-7	PREDICTED: guanine nucleotide-binding protein G(I)/G(S)/G(O) subunit gamma-7-like [Ciona intestinalis]	guanine nucleotide-binding protein G(I)/G(S)/G(O) subunit gamma-5 precursor [Mus musculus]	G protein gamma30A isoform I [Drosophila melanogaster]	guanine nucleotide-binding protein G(I)/G(S)/G(O) subunit gamma-7 [Danio rerio]	11.2445	15.7401	6.74881	0.428765	-1.22174	0.293175	1
454_debris_c664	Unclassifiable EST	No hits found	No hits found	No hits found	No hits found	42.4618	33.7386	51.1849	1.5171	0.60132	0.481582	1
454_debris_c671	Unclassifiable EST	No hits found	No hits found	No hits found	No hits found	1.39701	2.79403	0	0	#NAME?	0.417451	1
454_debris_c681	Cathepsin L2	PREDICTED: cathepsin L1-like [Ciona intestinalis]	unnamed protein product [Mus musculus]	cathepsin L-like cysteine proteinase (EC 3.4.22.-) CP1 [similarity] - fruit fly (Drosophila melanogaster) (fragment)	cathepsin L.1 precursor [Danio rerio]	110.237	73.6422	146.831	1.99385	0.995556	0.386198	1
454_debris_c683	Unclassifiable EST	No hits found	No hits found	No hits found	No hits found	2.49058	3.81307	1.16808	0.306336	-1.70681	0.570278	1
454_debris_c685	60S ribosomal protein L29	PREDICTED: 60S ribosomal protein L29-like isoform 1 [Ciona intestinalis]	mCG142394 [Mus musculus]	ribosomal protein L29 isoform A [Drosophila melanogaster]	60S ribosomal protein L29 [Danio rerio]	12.1618	17.2776	7.04607	0.407816	-1.29401	0.328683	1
454_debris_c695	Unclassifiable EST	No hits found	No hits found	No hits found	No hits found	5.49808	5.96672	5.02943	0.842913	-0.246544	0.824083	1
454_debris_c699	E3 ubiquitin-protein ligase TRIM36	No hits found	No hits found	No hits found	Zgc:136688 protein [Danio rerio]	6.1659	5.79771	6.53409	1.12701	0.172502	0.877876	1
454_debris_c7	Mesencephalic astrocyte-derived neurotrophic factor	PREDICTED: mesencephalic astrocyte-derived neurotrophic factor [Ciona intestinalis]	Armet protein [Mus musculus]	mesencephalic astrocyte-derived neurotrophic factor [Drosophila melanogaster]	mesencephalic astrocyte-derived neurotrophic factor precursor [Danio rerio]	366.945	367.579	366.312	0.996553	-0.00498164	0.878685	1
454_debris_c70	Neuronal cell adhesion molecule	PREDICTED: neuronal cell adhesion molecule [Ciona intestinalis]	neurofascin isoform 1 precursor [Mus musculus]	LD28757p [Drosophila melanogaster]	neural cell adhesion molecule L1-like protein precursor [Danio rerio]	12.6319	15.3678	9.89596	0.643939	-0.635004	0.648267	1
454_debris_c703	Aldehyde dehydrogenase family 3 member B1	PREDICTED: fatty aldehyde dehydrogenase-like [Ciona intestinalis]	unnamed protein product [Mus musculus]	MIP27310p [Drosophila melanogaster]	PREDICTED: fatty aldehyde dehydrogenase-like [Danio rerio]	46.7462	56.1506	37.3417	0.665027	-0.588514	0.520002	1
454_debris_c704	Unclassifiable EST	No hits found	No hits found	No hits found	No hits found	83.3025	84.7901	81.8149	0.964912	-0.0515313	0.836075	1
454_debris_c709	Dynein heavy chain 1, axonemal	PREDICTED: dynein heavy chain 3 axonemal-like [Ciona intestinalis]	mCG3819 [Mus musculus]	dynein heavy chain at 36C [Drosophila melanogaster]	PREDICTED: dynein heavy chain 3 axonemal [Danio rerio]	14.4402	7.59637	21.2841	2.80187	1.48639	0.239676	1
454_debris_c71	Tenascin-X	No hits found	mCG134590 isoform CRA_c [Mus musculus]	tenascin accessory isoform H [Drosophila melanogaster]	PREDICTED: teneurin-1 [Danio rerio]	3.4212	4.24937	2.59302	0.610213	-0.712615	0.793886	1
454_debris_c710	Unclassifiable EST	PREDICTED: nebulin-like [Ciona intestinalis]	No hits found	No hits found	No hits found	34.9555	27.93	41.981	1.50308	0.587922	0.513958	1
454_debris_c711	Unclassifiable EST	No hits found	No hits found	No hits found	No hits found	5.61537	6.85741	4.37333	0.637753	-0.648931	0.677752	1
454_debris_c715	Granulins	PREDICTED: granulins-like [Ciona intestinalis]	unnamed protein product [Mus musculus]	No hits found	Grnb protein [Danio rerio]	6.84848	4.15638	9.54059	2.29541	1.19875	0.568286	1
454_debris_c718	Fibrocystin-L	PREDICTED: fibrocystin-L-like [Ciona intestinalis]	fibrocystin-L precursor [Mus musculus]	No hits found	fibrocystin-L isoform 2 precursor [Danio rerio]	15.4535	16.0898	14.8172	0.920905	-0.118876	0.860022	1
454_debris_c72	Unclassifiable EST	PREDICTED: uncharacterized oxidoreductase YrbE-like [Ciona intestinalis]	No hits found	No hits found	No hits found	18.7387	19.7979	17.6796	0.893002	-0.163264	0.920973	1
454_debris_c723	Beta-galactosidase	No hits found	beta-galactosidase precursor [Mus musculus]	beta galactosidase isoform B [Drosophila melanogaster]	Galactosidase beta 1-like [Danio rerio]	23.6517	27.6853	19.6182	0.708617	-0.496922	0.550249	1
454_debris_c729	Uncharacterized protein C4orf40	No hits found	No hits found	No hits found	No hits found	48.0624	38.2583	57.8666	1.51253	0.59696	0.618854	1
454_debris_c73	Unclassifiable EST	No hits found	No hits found	No hits found	No hits found	1.56991	2.42734	0.71247	0.293519	-1.76848	0.621277	1
454_debris_c731	Unclassifiable EST	No hits found	No hits found	No hits found	No hits found	1.46889	1.76969	1.16808	0.660049	-0.599355	0.89857	1
454_debris_c737	Serine/threonine-protein kinase PAK 6	PREDICTED: serine/threonine-protein kinase/endoribonuclease IRE1-like [Ciona intestinalis]	unnamed protein product [Mus musculus]	Inositol-requiring enzyme-1 [Drosophila melanogaster]	PREDICTED: serine/threonine-protein kinase PAK 6-like [Danio rerio]	26.7904	36.3695	17.2114	0.473237	-1.07937	0.438904	1
454_debris_c743	Unclassifiable EST	No hits found	No hits found	No hits found	No hits found	16.8669	15.5421	18.1916	1.17047	0.227084	0.740483	1
454_debris_c745	Elongation factor 1-gamma	PREDICTED: elongation factor 1-gamma-like [Ciona intestinalis]	unnamed protein product [Mus musculus]	RE15368p [Drosophila melanogaster]	uncharacterized protein LOC100037382 [Danio rerio]	283.086	401.556	164.616	0.409946	-1.28649	0.110079	1
454_debris_c746	Unclassifiable EST	No hits found	No hits found	No hits found	No hits found	10.7339	15.0716	6.39627	0.424392	-1.23653	0.373427	1
454_debris_c748	Unclassifiable EST	No hits found	No hits found	No hits found	No hits found	2.92627	5.14006	0.71247	0.138611	-2.85088	0.315065	1
454_debris_c751	Fibrillin-2	PREDICTED: uncharacterized protein LOC100182237 [Ciona intestinalis]	sushi von Willebrand factor type A EGF and pentraxin domain-containing protein 1 precursor [Mus musculus]	dumpy isoform J [Drosophila melanogaster]	notch homolog 2 [Danio rerio]	13.0195	1.50769	24.5314	16.2709	4.02422	0.185382	1
454_debris_c753	Unclassifiable EST	No hits found	No hits found	No hits found	No hits found	0.296718	0	0.593436	Inf	Inf	0.925932	1
454_debris_c763	Ketohexokinase	PREDICTED: ketohexokinase [Ciona intestinalis]	ketohexokinase isoform CRA_b [Mus musculus]	CG7328 [Drosophila melanogaster]	ketohexokinase [Danio rerio]	18.8482	11.1591	26.5373	2.37808	1.2498	0.221943	1
454_debris_c765	Unclassifiable EST	No hits found	No hits found	No hits found	No hits found	0.584041	0	1.16808	Inf	Inf	0.738935	1
454_debris_c766	Unclassifiable EST	PREDICTED: uncharacterized protein LOC100182044 [Ciona intestinalis]	No hits found	No hits found	No hits found	22.7751	9.44737	36.1029	3.82148	1.93413	0.0753479	1
454_debris_c767	Unclassifiable EST	No hits found	No hits found	No hits found	No hits found	3.17137	3.05603	3.2867	1.07548	0.104983	0.990746	1
454_debris_c77	FERM domain-containing protein 4A	PREDICTED: uncharacterized protein LOC100175529 [Ciona intestinalis]	unnamed protein product [Mus musculus]	No hits found	FERM domain-containing protein 4A [Danio rerio]	4.01245	2.70103	5.32387	1.97105	0.978965	0.717067	1
454_debris_c774	Unclassifiable EST	No hits found	No hits found	No hits found	No hits found	9.21772	8.34702	10.0884	1.20863	0.273367	0.870981	1
454_debris_c778	Unclassifiable EST	No hits found	No hits found	No hits found	No hits found	12.0122	8.06884	15.9556	1.97744	0.983634	0.557997	1
454_debris_c779	Unclassifiable EST	No hits found	No hits found	No hits found	No hits found	6.39549	11.6417	1.14929	0.0987222	-3.34048	0.260678	1
454_debris_c78	Unclassifiable EST	PREDICTED: uncharacterized protein LOC100178834 [Ciona intestinalis]	No hits found	No hits found	No hits found	0.3085	0.616999	0	0	#NAME?	0.882131	1
454_debris_c780	Unclassifiable EST	No hits found	No hits found	No hits found	No hits found	7.59915	7.59637	7.60193	1.00073	0.00105487	1	1
454_debris_c787	UPF0551 protein C8orf38, mitochondrial	No hits found	mCG5105 isoform CRA_a [Mus musculus]	CG15738 [Drosophila melanogaster]	LOC569692 protein [Danio rerio]	41.1614	57.8552	24.4677	0.422913	-1.24157	0.166933	1
454_debris_c788	Unclassifiable EST	No hits found	No hits found	No hits found	No hits found	26.5693	24.985	28.1537	1.12682	0.172259	0.943588	1
454_debris_c79	Unclassifiable EST	No hits found	No hits found	No hits found	No hits found	11.6097	10.9901	12.2293	1.11275	0.154135	0.882521	1
454_debris_c790	UDP-GlcNAc:betaGal beta-1,3-N-acetylglucosaminyltransferase 4	PREDICTED: uncharacterized protein LOC101243166 [Ciona intestinalis]	UDP-GlcNAc:betaGal beta-1 3-N-acetylglucosaminyltransferase 4 [Mus musculus]	CG3038 [Drosophila melanogaster]	Unknown (protein for MGC:198302) [Danio rerio]	6.16858	6.67672	5.66045	0.847789	-0.238222	0.897514	1
454_debris_c791	Unclassifiable EST	No hits found	No hits found	No hits found	No hits found	263.424	118.423	408.424	3.44885	1.78612	0.301245	1
454_debris_c792	S phase cyclin A-associated protein in the endoplasmic reticulum	PREDICTED: S phase cyclin A-associated protein in the endoplasmic reticulum [Ciona intestinalis]	unnamed protein product [Mus musculus]	No hits found	S phase cyclin A-associated protein in the endoplasmic reticulum [Danio rerio]	10.1369	6.37406	13.8997	2.18066	1.12477	0.379903	1
454_debris_c793	Tetratricopeptide repeat protein 28	PREDICTED: tetratricopeptide repeat protein 28-like [Ciona intestinalis]	tetratricopeptide repeat protein 28 [Mus musculus]	CG43163 isoform D [Drosophila melanogaster]	PREDICTED: tetratricopeptide repeat protein 28-like [Danio rerio]	21.253	22.2083	20.2977	0.913969	-0.129782	0.781483	1
454_debris_c795	Unclassifiable EST	No hits found	No hits found	No hits found	No hits found	2.22201	1.851	2.59302	1.40088	0.486332	0.983207	1
454_debris_c8	Glutamate--cysteine ligase catalytic subunit	PREDICTED: glutamate--cysteine ligase catalytic subunit-like [Ciona intestinalis]	unnamed protein product [Mus musculus]	gamma-glutamylcysteine synthetase [Drosophila melanogaster]	Glutamate-cysteine ligase catalytic subunit [Danio rerio]	59.602	64.8184	54.3857	0.839048	-0.253175	0.770232	1
454_debris_c801	Unclassifiable EST	No hits found	No hits found	No hits found	No hits found	3275.16	4839.69	1710.64	0.353461	-1.50038	0.409833	1
454_debris_c805	Nucleolar MIF4G domain-containing protein 1	PREDICTED: nucleolar MIF4G domain-containing protein 1 [Ciona intestinalis]	mCG122632 [Mus musculus]	CG9004 [Drosophila melanogaster]	nucleolar MIF4G domain-containing protein 1 [Danio rerio]	35.7601	37.9835	33.5367	0.88293	-0.17963	0.801667	1
454_debris_c809	Neurobeachin	PREDICTED: neurobeachin [Ciona intestinalis]	unnamed protein product [Mus musculus]	A-kinase anchor protein DAKAP550 [Drosophila melanogaster]	PREDICTED: neurobeachin-like [Danio rerio]	35.9158	30.4269	41.4046	1.36079	0.444442	0.637177	1
454_debris_c81	Fibrocystin-L	PREDICTED: fibrocystin-L-like [Ciona intestinalis]	fibrocystin-L precursor [Mus musculus]	No hits found	polycystic kidney and hepatic disease 1 (autosomal recessive)-like 1 precursor [Danio rerio]	19.8289	12.6318	27.026	2.13953	1.09729	0.379148	1
454_debris_c812	Tumor necrosis factor receptor superfamily member 1B	No hits found	unnamed protein product [Mus musculus]	No hits found	Ngfrl protein [Danio rerio]	3.85176	6.99106	0.71247	0.101912	-3.29461	0.171522	1
454_debris_c818	Unclassifiable EST	No hits found	No hits found	No hits found	No hits found	9.98634	9.55844	10.4142	1.08953	0.123708	0.998502	1
454_debris_c819	Proto-oncogene tyrosine-protein kinase Yes	PREDICTED: LOW QUALITY PROTEIN: protein MON2 homolog [Ciona intestinalis]	unnamed protein product [Mus musculus]	Dsrc41 [Drosophila melanogaster]	tyrosine-protein kinase yes [Danio rerio]	99.5171	110.308	88.726	0.804346	-0.314111	0.548337	1
454_debris_c82	Unclassifiable EST	No hits found	No hits found	No hits found	No hits found	2.86372	3.01537	2.71206	0.89941	-0.152949	1	1
454_debris_c829	Ribosomal protein S6 kinase alpha-1	PREDICTED: ribosomal protein S6 kinase alpha-3 [Ciona intestinalis]	ribosomal protein S6 kinase alpha-3 [Mus musculus]	ribosomal protein S6 kinase II isoform A [Drosophila melanogaster]	PREDICTED: ribosomal protein S6 kinase alpha-2-like [Danio rerio]	39.3703	37.278	41.4626	1.11226	0.153489	0.869394	1
454_debris_c831	Nesprin-1	PREDICTED: nesprin-1 [Ciona intestinalis]	enaptin165 short isoform [Mus musculus]	Muscle-specific protein 300 isoform B [Drosophila melanogaster]	novel protein similar to vertebrate spectrin repeat containing nuclear envelope 1 (SYNE1) [Danio rerio]	33.9698	34.5156	33.424	0.968373	-0.0463654	0.857879	1
454_debris_c832	1,4-alpha-glucan-branching enzyme	PREDICTED: 1 4-alpha-glucan-branching enzyme [Ciona intestinalis]	glucan (1 4-alpha-) branching enzyme 1 isoform CRA_b [Mus musculus]	CG33138 isoform A [Drosophila melanogaster]	No hits found	29.3638	32.3247	26.4029	0.816803	-0.29194	0.793107	1
454_debris_c84	Unclassifiable EST	No hits found	No hits found	No hits found	No hits found	4.39214	3.31803	5.46625	1.64744	0.720225	0.754873	1
454_debris_c840	Unclassifiable EST	No hits found	No hits found	No hits found	No hits found	8.25525	3.41102	13.0995	3.84033	1.94123	0.221304	1
454_debris_c843	Unclassifiable EST	No hits found	No hits found	No hits found	No hits found	71.7842	76.9227	66.6457	0.866398	-0.206898	0.730785	1
454_debris_c844	Unclassifiable EST	PREDICTED: uncharacterized protein LOC100185915 [Ciona intestinalis]	No hits found	No hits found	No hits found	18.9001	9.81405	27.9862	2.85164	1.51179	0.172824	1
454_debris_c856	Formin-1	PREDICTED: formin-2-like [Ciona intestinalis]	formin 2 [Mus musculus]	cappuccino isoform G [Drosophila melanogaster]	No hits found	23.3592	16.5902	30.1282	1.81603	0.860785	0.438328	1
454_debris_c86	Unclassifiable EST	No hits found	No hits found	No hits found	No hits found	3.42935	4.95937	1.89934	0.382981	-1.38466	0.666975	1
454_debris_c866	Unclassifiable EST	No hits found	No hits found	No hits found	No hits found	8.5166	7.21241	9.82079	1.36165	0.445359	0.801719	1
454_debris_c868	Unclassifiable EST	No hits found	No hits found	No hits found	No hits found	2.36979	2.16534	2.57423	1.18884	0.249549	0.980835	1
454_debris_c87	Unclassifiable EST	No hits found	No hits found	No hits found	No hits found	0.296718	0	0.593436	Inf	Inf	0.925932	1
454_debris_c874	Trefoil factor 3	PREDICTED: macrophage mannose receptor 1-like [Ciona intestinalis]	No hits found	No hits found	No hits found	34.5047	24.5886	44.4208	1.80656	0.853247	0.414532	1
454_debris_c88	Unclassifiable EST	No hits found	No hits found	No hits found	No hits found	9.86811	12.2937	7.44249	0.605389	-0.724066	0.599346	1
454_debris_c883	Transmembrane protein C9orf5	PREDICTED: transmembrane protein 245-like [Ciona intestinalis]	RIKEN cDNA D730040F13 isoform CRA_a [Mus musculus]	CG2698 isoform E [Drosophila melanogaster]	No hits found	4.86654	3.31803	6.41506	1.93339	0.951134	0.625116	1
454_debris_c887	TATA-binding protein-associated factor 172	PREDICTED: TATA-binding protein-associated factor 172-like [Ciona intestinalis]	TBP-associated factor 170 [Mus musculus]	MIP08622p1 [Drosophila melanogaster]	No hits found	42.8549	42.9673	42.7425	0.994767	-0.0075691	0.88843	1
454_debris_c889	Cellular nucleic acid-binding protein	PREDICTED: DNA-binding protein HEXBP isoform 1 [Ciona intestinalis]	unnamed protein product [Mus musculus]	CG3800 isoform A [Drosophila melanogaster]	Zinc finger protein 9 [Danio rerio]	174.357	238.471	110.243	0.462292	-1.11313	0.130205	1
454_debris_c892	Unclassifiable EST	No hits found	No hits found	No hits found	No hits found	0.77417	1.54834	0	0	#NAME?	0.63753	1
454_debris_c893	Unclassifiable EST	No hits found	No hits found	No hits found	No hits found	1.17217	1.76969	0.574646	0.324715	-1.62275	0.755218	1
454_debris_c896	Unclassifiable EST	No hits found	No hits found	No hits found	No hits found	8.01993	8.99378	7.04607	0.783438	-0.352109	0.895147	1
454_debris_c898	Unclassifiable EST	No hits found	No hits found	No hits found	No hits found	9.38188	13.6967	5.06701	0.369943	-1.43463	0.288001	1
454_debris_c905	CLIP-associating protein 1	PREDICTED: CLIP-associating protein 1 partial [Ciona intestinalis]	mKIAA0622 protein [Mus musculus]	microtubule associated-protein [Drosophila melanogaster]	CLIP-associating protein 1 [Danio rerio]	68.3151	57.5002	79.1301	1.37617	0.460659	0.47863	1
454_debris_c906	Unclassifiable EST	No hits found	No hits found	No hits found	No hits found	9.20477	9.91344	8.4961	0.857028	-0.222586	0.893389	1
454_debris_c908	Unclassifiable EST	No hits found	No hits found	No hits found	No hits found	5.13678	4.47072	5.80283	1.29796	0.376249	0.870353	1
454_debris_c909	Unclassifiable EST	PREDICTED: uncharacterized protein LOC100184451 isoform 2 [Ciona intestinalis]	No hits found	No hits found	No hits found	33.1915	42.2913	24.0918	0.569664	-0.811816	0.404819	1
454_debris_c910	Unclassifiable EST	No hits found	No hits found	No hits found	No hits found	70.4899	74.9117	66.0682	0.881947	-0.181236	0.807174	1
454_debris_c912	Unclassifiable EST	No hits found	No hits found	No hits found	No hits found	2.17281	2.34604	1.99959	0.852326	-0.230523	0.898821	1
454_debris_c916	Unclassifiable EST	PREDICTED: uncharacterized protein LOC100181498 [Ciona intestinalis]	No hits found	No hits found	No hits found	7.53502	8.85374	6.2163	0.70211	-0.51023	0.826848	1
454_debris_c917	Solute carrier family 22 member 15	PREDICTED: solute carrier family 22 member 15-like [Ciona intestinalis]	No hits found	No hits found	No hits found	3.0416	2.08403	3.99917	1.91896	0.940324	0.769766	1
454_debris_c921	Unclassifiable EST	PREDICTED: uncharacterized protein LOC100177167 [Ciona intestinalis]	No hits found	No hits found	No hits found	7.85984	6.28107	9.43861	1.50271	0.587565	0.739533	1
454_debris_c923	Unclassifiable EST	No hits found	No hits found	No hits found	No hits found	5.12041	5.78603	4.45479	0.769921	-0.377217	0.818312	1
454_debris_c924	Unclassifiable EST	No hits found	No hits found	No hits found	No hits found	7.47955	8.63799	6.3211	0.73178	-0.450519	0.852553	1
454_debris_c928	Pre-rRNA-processing protein TSR1 homolog	PREDICTED: pre-rRNA-processing protein TSR1 homolog [Ciona intestinalis]	Tsr1 protein [Mus musculus]	No hits found	pre-rRNA-processing protein TSR1 homolog [Danio rerio]	13.1485	17.0509	9.24615	0.542266	-0.882927	0.400916	1
454_debris_c94	Unclassifiable EST	No hits found	No hits found	No hits found	No hits found	55.55	75.1189	35.9811	0.478988	-1.06194	0.368784	1
454_debris_c96	Catalase	PREDICTED: catalase-like [Ciona intestinalis]	unnamed protein product [Mus musculus]	catalase [Drosophila melanogaster]	catalase [Danio rerio]	104.377	126.894	81.8593	0.645098	-0.632409	0.410841	1
454_debris_c97	Unclassifiable EST	No hits found	No hits found	No hits found	No hits found	8.81489	9.21513	8.41464	0.913133	-0.131103	0.953052	1
454_debris_c98	Unclassifiable EST	No hits found	No hits found	No hits found	No hits found	19.5982	19.5234	19.6729	1.00765	0.0110017	0.989542	1
454_debris_c99	Unclassifiable EST	No hits found	No hits found	No hits found	No hits found	1.14929	0	2.29858	Inf	Inf	0.452684	1
454_debris_rep_c1004	Unclassifiable EST	No hits found	No hits found	No hits found	No hits found	115.005	118.265	111.745	0.944871	-0.0818115	0.882031	1
454_debris_rep_c1012	Unclassifiable EST	No hits found	hypothetical protein 2 (rRNA external transcribed spacer) - mouse	No hits found	No hits found	110792	112142	109442	0.975923	-0.0351605	0.975686	1
454_debris_rep_c1015	Cytochrome c oxidase subunit 1	cytochrome oxidase subunit I [Ciona intestinalis]	cytochrome oxidase subunit 1 [Mus musculus domesticus]	cytochrome oxidase subunit 1 [Drosophila melanogaster]	cytochrome oxidase subunit 1 partial (mitochondrion) [Danio rerio]	116.92	128.322	105.517	0.822284	-0.282291	0.71787	1
454_debris_rep_c1019	Unclassifiable EST	PREDICTED: uncharacterized protein LOC100179854 [Ciona intestinalis]	No hits found	No hits found	No hits found	181.941	77.5074	286.374	3.6948	1.8855	0.106819	1
454_debris_rep_c1021	Elongation factor 2	PREDICTED: elongation factor 2-like [Ciona intestinalis]	unnamed protein product [Mus musculus]	elongation factor 2b isoform A [Drosophila melanogaster]	eukaryotic translation elongation factor 2b [Danio rerio]	128.533	175.723	81.3427	0.462904	-1.11122	0.111725	1
454_debris_rep_c1061	60S ribosomal protein L12	PREDICTED: 60S ribosomal protein L12 [Ciona intestinalis]	unnamed protein product [Mus musculus]	ribosomal protein L12 isoform A [Drosophila melanogaster]	60S ribosomal protein L12 [Danio rerio]	1043.55	1337.74	749.367	0.560176	-0.836048	0.25438	1
454_debris_rep_c1062	Unclassifiable EST	No hits found	hypothetical protein 2 (rRNA external transcribed spacer) - mouse	No hits found	No hits found	5869.03	8084.71	3653.35	0.451884	-1.14598	0.112602	1
454_debris_rep_c1072	40S ribosomal protein SA	PREDICTED: 40S ribosomal protein SA-like [Ciona intestinalis]	laminin receptor [Mus musculus]	stubarista isoform A [Drosophila melanogaster]	40S ribosomal protein SA [Danio rerio]	2996.68	4292.61	1700.75	0.396204	-1.33569	0.0487071	1
454_debris_rep_c1074	Unclassifiable EST	No hits found	No hits found	No hits found	No hits found	1294.59	1087.75	1501.42	1.3803	0.464981	0.705023	1
454_debris_rep_c1089	Sodium/potassium-transporting ATPase subunit beta-2	PREDICTED: sodium/potassium-transporting ATPase subunit beta-1 [Ciona intestinalis]	sodium/potassium-transporting ATPase subunit beta-2 [Mus musculus]	No hits found	ATPase Na+/K+ transporting beta 2b polypeptide [Danio rerio]	128.402	146.215	110.589	0.756347	-0.40288	0.618377	1
454_debris_rep_c1092	40S ribosomal protein S7	PREDICTED: 40S ribosomal protein S7 isoform 1 [Ciona intestinalis]	mCG116065 [Mus musculus]	ribosomal protein S7 isoform A [Drosophila melanogaster]	40S ribosomal protein S7 [Danio rerio]	1118.74	1462.89	774.593	0.529494	-0.917315	0.204995	1
454_debris_rep_c1099	Tubulin alpha-3E chain	PREDICTED: tubulin alpha-1A chain isoform 2 [Ciona intestinalis]	unnamed protein product [Mus musculus]	alpha tubulin 84B partial [Drosophila melanogaster]	tubulin alpha 1 like 2 [Danio rerio]	1597.54	1721.18	1473.89	0.856329	-0.223764	0.893843	1
454_debris_rep_c1115	Unclassifiable EST	No hits found	No hits found	No hits found	No hits found	71.7951	71.9932	71.5971	0.994498	-0.00795991	0.799339	1
454_debris_rep_c1119	Unclassifiable EST	No hits found	No hits found	No hits found	No hits found	3966.86	4058.67	3875.04	0.954756	-0.0667962	0.991617	1
454_debris_rep_c1130	Unclassifiable EST	No hits found	hypothetical protein 2 (rRNA external transcribed spacer) - mouse	No hits found	No hits found	114147	109415	118878	1.08649	0.119672	0.798875	1
454_debris_rep_c1145	Keratin-associated protein 5-9	putative Cd-metallothionein [Ciona intestinalis]	No hits found	No hits found	No hits found	43.5508	64.9781	22.1235	0.340477	-1.55437	0.367812	1
454_debris_rep_c1164	Unclassifiable EST	No hits found	No hits found	No hits found	No hits found	791.713	1241.87	341.557	0.275035	-1.86232	0.144138	1
454_debris_rep_c1168	Calmodulin	PREDICTED: calmodulin-A-like [Ciona intestinalis]	calmodulin [Mus musculus]	AT15141p [Drosophila melanogaster]	calmodulin 3a [Danio rerio]	446.453	539.783	353.123	0.654194	-0.612209	0.383129	1
454_debris_rep_c1171	Unclassifiable EST	No hits found	No hits found	No hits found	No hits found	15.6861	16.7475	14.6247	0.873245	-0.195542	0.766	1
454_debris_rep_c1179	Unclassifiable EST	No hits found	No hits found	No hits found	No hits found	762.377	1222.47	302.283	0.247272	-2.01583	0.0183513	1
454_debris_rep_c1182	Unclassifiable EST	No hits found	No hits found	No hits found	No hits found	5.10215	2.78234	7.42197	2.66753	1.4155	0.463354	1
454_debris_rep_c1184	Unclassifiable EST	No hits found	No hits found	No hits found	No hits found	6.89394	7.43376	6.35413	0.854767	-0.226397	0.829192	1
454_debris_rep_c1185	Unclassifiable EST	No hits found	No hits found	No hits found	No hits found	0.71247	0	1.42494	Inf	Inf	0.699353	1
454_debris_rep_c1203	Unclassifiable EST	No hits found	No hits found	No hits found	No hits found	1638.79	1742.92	1534.67	0.880518	-0.183576	0.784858	1
454_debris_rep_c1211	Unclassifiable EST	No hits found	No hits found	No hits found	No hits found	10.9548	10.7454	11.1643	1.03898	0.055172	0.942608	1
454_debris_rep_c1214	Unclassifiable EST	No hits found	No hits found	No hits found	No hits found	21.5301	15.012	28.0482	1.86838	0.901787	0.384471	1
454_debris_rep_c1215	Chymotrypsin-like protease CTRL-1	PREDICTED: cationic trypsin-like [Ciona intestinalis]	chymotrypsin-like precursor [Mus musculus]	trypsin-delta [Drosophila melanogaster]	novel protein containing trypsin domains [Danio rerio]	86.0983	96.2147	75.982	0.789712	-0.340601	0.80112	1
454_debris_rep_c1255	Unclassifiable EST	No hits found	No hits found	No hits found	No hits found	150.681	238.936	62.4261	0.261267	-1.9364	0.131279	1
454_debris_rep_c1270	Unclassifiable EST	No hits found	No hits found	No hits found	No hits found	119.822	151.959	87.6854	0.577032	-0.793276	0.344111	1
454_debris_rep_c1287	Unclassifiable EST	PREDICTED: annexin A5 [Ciona intestinalis]	No hits found	No hits found	No hits found	186.346	152.466	220.226	1.44443	0.530498	0.773042	1
454_debris_rep_c1304	Unclassifiable EST	No hits found	No hits found	No hits found	No hits found	20.8229	17.7545	23.8913	1.34565	0.4283	0.694849	1
454_debris_rep_c1306	Unclassifiable EST	No hits found	No hits found	No hits found	No hits found	3.06258	3.63237	2.49278	0.686267	-0.543158	0.897807	1
454_debris_rep_c1308	Cathepsin D	PREDICTED: cathepsin D-like [Ciona intestinalis]	unnamed protein product [Mus musculus]	cathD [Drosophila melanogaster]	uncharacterized protein LOC336746 precursor [Danio rerio]	301.736	308.414	295.057	0.956691	-0.0638745	0.865554	1
454_debris_rep_c1311	Unclassifiable EST	No hits found	No hits found	No hits found	No hits found	2.09127	1.15269	3.02984	2.6285	1.39424	0.750193	1
454_debris_rep_c1312	Unclassifiable EST	No hits found	No hits found	No hits found	No hits found	7.76283	8.85374	6.67192	0.75357	-0.408186	0.896065	1
454_debris_rep_c1319	Unclassifiable EST	No hits found	No hits found	No hits found	No hits found	337.172	422.735	251.61	0.595195	-0.748566	0.3081	1
454_debris_rep_c1327	Unclassifiable EST	No hits found	No hits found	No hits found	No hits found	14.323	19.3435	9.30252	0.480911	-1.05616	0.390987	1
454_debris_rep_c1329	Unclassifiable EST	No hits found	No hits found	No hits found	No hits found	217.44	397.309	37.5706	0.0945627	-3.40258	0.0257188	1
454_debris_rep_c1343	Unclassifiable EST	No hits found	No hits found	No hits found	No hits found	33.1939	34.583	31.8048	0.919664	-0.120821	1	1
454_debris_rep_c1345	Heat shock protein HSP 90-alpha	PREDICTED: heat shock protein HSP 90-beta [Ciona intestinalis]	heat shock-like protein [Mus musculus]	heat shock protein 83 isoform A [Drosophila melanogaster]	heat shock protein HSP 90-alpha [Danio rerio]	147.439	207.966	86.912	0.417915	-1.25872	0.168541	1
454_debris_rep_c1346	Unclassifiable EST	No hits found	No hits found	No hits found	No hits found	53.1404	71.0846	35.1962	0.495131	-1.01412	0.81847	1
454_debris_rep_c1350	Unclassifiable EST	No hits found	No hits found	No hits found	No hits found	46.4755	30.7936	62.1574	2.01852	1.01329	0.266036	1
454_debris_rep_c1351	40S ribosomal protein S13	PREDICTED: hematopoietic prostaglandin D synthase-like [Ciona intestinalis]	mCG123365 isoform CRA_b [Mus musculus]	ribosomal protein S17 [Drosophila melanogaster]	40S ribosomal protein S13 [Danio rerio]	263.39	271.909	254.871	0.937341	-0.0933541	0.876356	1
454_debris_rep_c1352	Unclassifiable EST	No hits found	No hits found	No hits found	No hits found	4.342	4.78506	3.89893	0.814812	-0.29546	0.898759	1
454_debris_rep_c1357	Brain-specific angiogenesis inhibitor 3	PREDICTED: uncharacterized protein LOC100175335 [Ciona intestinalis]	mCG1049288 [Mus musculus]	No hits found	Zgc:165536 protein [Danio rerio]	32170.9	36269.7	28072	0.77398	-0.369632	0.612091	1
454_debris_rep_c1372	Unclassifiable EST	No hits found	No hits found	No hits found	No hits found	6.68468	8.38208	4.98729	0.594995	-0.74905	0.870553	1
454_debris_rep_c1373	40S ribosomal protein S21	PREDICTED: 40S ribosomal protein S21 [Ciona intestinalis]	40S ribosomal protein S21 [Mus musculus]	Chain V Structure Of The D. Melanogaster 40s Ribosomal Proteins	40S ribosomal protein S21 [Danio rerio]	6.46522	8.91248	4.01796	0.450825	-1.14936	0.471815	1
454_debris_rep_c1374	Unclassifiable EST	No hits found	No hits found	No hits found	No hits found	5.14138	7.33437	2.94839	0.401996	-1.31475	0.513233	1
454_debris_rep_c1376	Unclassifiable EST	No hits found	No hits found	No hits found	No hits found	3.02446	1.851	4.19793	2.26793	1.18137	0.698606	1
454_debris_rep_c1382	Unclassifiable EST	No hits found	No hits found	No hits found	No hits found	244.196	160.236	328.155	2.04795	1.03418	0.361121	1
454_debris_rep_c1393	Unclassifiable EST	No hits found	No hits found	No hits found	No hits found	16.117	24.7682	7.46584	0.301429	-1.73011	0.14893	1
454_debris_rep_c1395	Unclassifiable EST	No hits found	No hits found	No hits found	No hits found	6.22391	4.29003	8.15778	1.90157	0.927191	0.539713	1
454_debris_rep_c1402	Unclassifiable EST	PREDICTED: mRNA turnover protein 4 homolog [Ciona intestinalis]	No hits found	ribosomal protein LP0-like [Drosophila melanogaster]	mRNA turnover protein 4 homolog [Danio rerio]	8.60695	10.6234	6.59046	0.62037	-0.688799	0.710351	1
454_debris_rep_c1408	Tubulin beta-3 chain	PREDICTED: tubulin beta chain [Ciona intestinalis]	unnamed protein product [Mus musculus]	beta-Tubulin at 97EF isoform C [Drosophila melanogaster]	uncharacterized protein LOC641565 [Danio rerio]	732.905	382.379	1083.43	2.8334	1.50253	0.161418	1
454_debris_rep_c1410	Keratin-associated protein 5-9	No hits found	No hits found	No hits found	No hits found	209.708	242.766	176.65	0.727658	-0.458667	0.5248	1
454_debris_rep_c1419	Unclassifiable EST	No hits found	No hits found	No hits found	No hits found	0.605218	0.616999	0.593436	0.96181	-0.0561758	1	1
454_debris_rep_c1441	40S ribosomal protein S6	PREDICTED: 40S ribosomal protein S6-like [Ciona intestinalis]	mCG6542 isoform CRA_d [Mus musculus]	ribosomal protein S6 isoform A [Drosophila melanogaster]	Zgc:92237 [Danio rerio]	7009.44	8417.96	5600.91	0.665353	-0.587809	0.408991	1
454_debris_rep_c1442	Unclassifiable EST	No hits found	No hits found	No hits found	No hits found	14.8206	11.8864	17.7547	1.4937	0.578893	0.643162	1
454_debris_rep_c1443	Unclassifiable EST	No hits found	No hits found	No hits found	No hits found	27.5051	23.5812	31.4289	1.3328	0.414456	0.648591	1
454_debris_rep_c1447	Unclassifiable EST	No hits found	No hits found	No hits found	No hits found	20.6703	20.6705	20.6701	0.99998	-2.86e-05	0.905114	1
454_debris_rep_c1450	Unclassifiable EST	No hits found	No hits found	No hits found	No hits found	11.7732	13.1321	10.4142	0.793037	-0.33454	0.839613	1
454_debris_rep_c1452	Unclassifiable EST	No hits found	No hits found	No hits found	No hits found	0.664735	0.616999	0.71247	1.15473	0.207561	1	1
454_debris_rep_c1455	Unclassifiable EST	No hits found	No hits found	No hits found	No hits found	183.007	173.884	192.13	1.10494	0.143965	0.966882	1
454_debris_rep_c1464	Unclassifiable EST	No hits found	No hits found	No hits found	No hits found	2.15071	1.234	3.06743	2.48576	1.31369	0.745766	1
454_debris_rep_c1468	Unclassifiable EST	No hits found	No hits found	No hits found	No hits found	40480.7	45325.3	35636.1	0.78623	-0.346977	0.677257	1
454_debris_rep_c1477	Unclassifiable EST	No hits found	No hits found	No hits found	No hits found	34.6633	37.6221	31.7046	0.842713	-0.246887	0.800516	1
454_debris_rep_c1481	Unclassifiable EST	No hits found	No hits found	No hits found	No hits found	4.05738	4.19703	3.91772	0.93345	-0.0993557	0.899553	1
454_debris_rep_c1484	Unclassifiable EST	No hits found	No hits found	No hits found	No hits found	1.33873	2.08403	0.593436	0.284754	-1.81221	0.738244	1
454_debris_rep_c1486	Unclassifiable EST	No hits found	No hits found	No hits found	No hits found	18.9296	27.1899	10.6694	0.392401	-1.3496	0.299956	1
454_debris_rep_c1491	Unclassifiable EST	No hits found	No hits found	No hits found	No hits found	19.4572	18.0689	20.8455	1.15367	0.20623	0.789277	1
454_debris_rep_c1501	Neutral cholesterol ester hydrolase 1	PREDICTED: arylacetamide deacetylase [Ciona intestinalis]	uncharacterized protein LOC433597 [Mus musculus]	No hits found	Aadacl4 protein [Danio rerio]	11.3519	9.20345	13.5004	1.46689	0.552761	0.761636	1
454_debris_rep_c1504	Unclassifiable EST	PREDICTED: thiosulfate sulfurtransferase/rhodanese-like domain-containing protein 1-like [Ciona intestinalis]	No hits found	No hits found	PREDICTED: thiosulfate sulfurtransferase/rhodanese-like domain-containing protein 1-like [Danio rerio]	428.608	629.274	227.942	0.36223	-1.46502	0.22732	1
454_debris_rep_c1514	Unclassifiable EST	No hits found	No hits found	No hits found	No hits found	55.7242	55.9686	55.4797	0.991264	-0.0126583	0.958581	1
454_debris_rep_c1523	Mucin-5AC (Fragments)	No hits found	No hits found	No hits found	No hits found	0.904322	1.234	0.574646	0.465678	-1.1026	0.893348	1
454_debris_rep_c1531	Unclassifiable EST	No hits found	No hits found	No hits found	No hits found	6.0401	7.44544	4.63475	0.622495	-0.683867	0.752409	1
454_debris_rep_c1535	Unclassifiable EST	No hits found	No hits found	No hits found	No hits found	43.2763	54.364	32.1887	0.592096	-0.756097	0.350643	1
454_debris_rep_c1540	Elongation factor 1-alpha 1	PREDICTED: elongation factor 1-alpha [Ciona intestinalis]	unnamed protein product [Mus musculus]	GM14559p [Drosophila melanogaster]	eukaryotic translation elongation factor 1 alpha 1-like [Danio rerio]	6179.09	6775.37	5582.8	0.823984	-0.279312	0.723064	1
454_debris_rep_c1542	Iron-sulfur cluster assembly enzyme ISCU, mitochondrial	PREDICTED: iron-sulfur cluster assembly enzyme ISCU mitochondrial-like [Ciona intestinalis]	Chain A Solution Structure Of Iron-Sulfur Cluster Protein U (Iscu)	CG9836 [Drosophila melanogaster]	Zgc:110331 [Danio rerio]	44.8531	34.5265	55.1796	1.59818	0.676432	0.558098	1
454_debris_rep_c1546	Unclassifiable EST	No hits found	No hits found	No hits found	No hits found	10.2752	11.0661	9.48422	0.857049	-0.22255	0.837544	1
454_debris_rep_c1551	60S ribosomal protein L17	PREDICTED: 60S ribosomal protein L17-like [Ciona intestinalis]	Rpl17 protein [Mus musculus]	ribosomal protein L17 isoform D [Drosophila melanogaster]	60S ribosomal protein L17 [Danio rerio]	51.8512	59.0892	44.6133	0.755016	-0.405422	0.707461	1
454_debris_rep_c1553	Unclassifiable EST	No hits found	No hits found	No hits found	No hits found	16.2802	14.1918	18.3687	1.29432	0.372194	0.826089	1
454_debris_rep_c1555	Unclassifiable EST	No hits found	No hits found	No hits found	No hits found	5.17257	2.12469	8.22045	3.86902	1.95197	0.292134	1
454_debris_rep_c1567	Protein FAM26E	No hits found	unnamed protein product [Mus musculus]	No hits found	PREDICTED: protein FAM26E-like [Danio rerio]	363.349	266.199	460.5	1.72991	0.790694	0.280995	1
454_debris_rep_c1577	Unclassifiable EST	No hits found	No hits found	No hits found	No hits found	2.57897	3.27738	1.88055	0.573798	-0.801385	0.786407	1
454_debris_rep_c1581	Unclassifiable EST	No hits found	No hits found	No hits found	No hits found	10.5778	12.2478	8.90784	0.727301	-0.459375	0.691492	1
454_debris_rep_c1583	Unclassifiable EST	PREDICTED: THAP domain-containing protein 1 A-like [Ciona intestinalis]	No hits found	No hits found	Zgc:153292 protein [Danio rerio]	1.97521	2.78234	1.16808	0.41982	-1.25216	0.767836	1
454_debris_rep_c1594	Unclassifiable EST	No hits found	No hits found	No hits found	No hits found	44.2518	34.5671	53.9364	1.56034	0.641857	0.586252	1
454_debris_rep_c1595	Receptor expression-enhancing protein 5	PREDICTED: receptor expression-enhancing protein 5-like isoform 3 [Ciona intestinalis]	receptor expression-enhancing protein 5 [Mus musculus]	MIP06274p [Drosophila melanogaster]	receptor expression-enhancing protein 5 [Danio rerio]	74.1306	68.2523	80.0089	1.17225	0.229283	0.823368	1
454_debris_rep_c1596	Heat shock cognate 71 kDa protein	PREDICTED: heat shock cognate 71 kDa protein [Ciona intestinalis]	mCG5074 isoform CRA_a [Mus musculus]	RH04426p [Drosophila melanogaster]	heat shock cognate 70 kDa protein [Danio rerio]	515.91	829.476	202.345	0.243944	-2.03538	0.00966224	1
454_debris_rep_c1598	Unclassifiable EST	No hits found	No hits found	No hits found	No hits found	1.50808	1.72904	1.28712	0.744412	-0.425826	0.897648	1
454_debris_rep_c1599	EF-hand domain-containing family member C2	EFHC2 protein [Ciona intestinalis]	unnamed protein product [Mus musculus]	EFHC1 homologue 2 [Drosophila melanogaster]	RecName: Full=EF-hand domain-containing family member C2	87.3301	59.5394	115.121	1.93353	0.951234	0.241642	1
454_debris_rep_c1606	ADP/ATP translocase 4	PREDICTED: ADP/ATP translocase 3-like [Ciona intestinalis]	adenine nucleotide translocase-1 [Mus musculus]	stress-sensitive B isoform C [Drosophila melanogaster]	ADP/ATP translocase 2 [Danio rerio]	21491	22934.8	20047.2	0.874094	-0.19414	0.823722	1
454_debris_rep_c1610	Unclassifiable EST	No hits found	No hits found	No hits found	No hits found	6.67437	8.06244	5.28629	0.655669	-0.608961	0.683145	1
454_debris_rep_c1611	Unclassifiable EST	No hits found	No hits found	No hits found	No hits found	17.541	22.6198	12.4622	0.55094	-0.860032	0.757984	1
454_debris_rep_c1613	Unclassifiable EST	No hits found	No hits found	No hits found	No hits found	31.0506	23.6166	38.4847	1.62956	0.704485	0.535171	1
454_debris_rep_c1614	Unclassifiable EST	No hits found	No hits found	No hits found	No hits found	16.4045	16.3978	16.4113	1.00082	0.00118552	1	1
454_debris_rep_c1633	Cytochrome c oxidase subunit 1	cytochrome oxidase subunit I [Ciona intestinalis]	cytochrome oxidase subunit 1 [Mus musculus domesticus]	cytochrome oxidase subunit 1 [Drosophila melanogaster]	cytochrome oxidase subunit 1 partial (mitochondrion) [Danio rerio]	11.2995	8.30636	14.2926	1.72068	0.782983	0.513761	1
454_debris_rep_c1636	Myosin regulatory light chain 2, ventricular/cardiac muscle isoform	PREDICTED: myosin regulatory light chain smooth muscle-like isoform 3 [Ciona intestinalis]	myosin light chain 2 [Mus musculus]	spaghetti squash [Drosophila melanogaster]	myosin light polypeptide 2b regulatory cardiac slow [Danio rerio]	211.113	205.424	216.803	1.05539	0.0777802	0.955458	1
454_debris_rep_c1637	Ras-related protein Rab-5B	PREDICTED: ras-related protein Rab-5C-like [Ciona intestinalis]	Chain A Gppnhp-Bound Rab5c G55q Mutant Gtpase	Rab5 isoform E [Drosophila melanogaster]	RAB5A member RAS oncogene family [Danio rerio]	22.7556	21.2349	24.2762	1.14323	0.19311	0.736397	1
454_debris_rep_c1640	Unclassifiable EST	No hits found	No hits found	No hits found	No hits found	42190.5	39332.9	45048.1	1.1453	0.195731	0.597412	1
454_debris_rep_c1643	Unclassifiable EST	No hits found	No hits found	No hits found	No hits found	1.86268	3.72537	0	0	#NAME?	0.355107	1
454_debris_rep_c1649	Unclassifiable EST	No hits found	No hits found	No hits found	No hits found	0.288173	0.576346	0	0	#NAME?	0.887274	1
454_debris_rep_c1651	Unclassifiable EST	No hits found	No hits found	No hits found	No hits found	6.72932	5.00641	8.45222	1.68828	0.755553	0.700495	1
454_debris_rep_c1656	Unclassifiable EST	No hits found	No hits found	No hits found	No hits found	46.0401	49.0028	43.0773	0.879078	-0.185938	0.701159	1
454_debris_rep_c1659	Histone H4	histone h4 [Ciona intestinalis]	histone H4 [Mus musculus]	histone H4 [Drosophila melanogaster]	histone 1 H4 like [Danio rerio]	147.629	175.421	119.838	0.683148	-0.549729	0.497732	1
454_debris_rep_c1660	Unclassifiable EST	No hits found	No hits found	No hits found	No hits found	7.13408	4.93599	9.33216	1.89063	0.91887	0.721723	1
454_debris_rep_c1665	Translation factor GUF1, mitochondrial	No hits found	mCG10523 isoform CRA_b [Mus musculus]	waclaw [Drosophila melanogaster]	PREDICTED: translation factor GUF1 mitochondrial [Danio rerio]	13.2091	8.88271	17.5355	1.97411	0.981204	0.408194	1
454_debris_rep_c1666	Unclassifiable EST	No hits found	No hits found	No hits found	No hits found	0.356235	0	0.71247	Inf	Inf	0.911207	1
454_debris_rep_c1667	Unclassifiable EST	No hits found	No hits found	No hits found	No hits found	6.3063	6.05972	6.55288	1.08138	0.112879	0.959063	1
454_debris_rep_c1673	Unclassifiable EST	No hits found	No hits found	No hits found	No hits found	4.61454	6.63606	2.59302	0.390747	-1.35569	0.482405	1
454_debris_rep_c1675	Unclassifiable EST	No hits found	No hits found	No hits found	No hits found	11.9899	20.6931	3.2867	0.158831	-2.65444	0.0542343	1
454_debris_rep_c1676	Tubulin beta-2C chain	PREDICTED: tubulin beta chain [Ciona intestinalis]	mCG20287 [Mus musculus]	beta-Tubulin at 56D isoform B [Drosophila melanogaster]	Zgc:55461 [Danio rerio]	144.604	72.219	216.989	3.0046	1.58717	0.130267	1
454_debris_rep_c1683	Unclassifiable EST	No hits found	No hits found	No hits found	No hits found	4.00818	4.69207	3.32428	0.70849	-0.497181	0.725819	1
454_debris_rep_c1689	Unclassifiable EST	No hits found	No hits found	No hits found	No hits found	18.4213	17.1258	19.7167	1.15129	0.203246	0.890111	1
454_debris_rep_c1693	Retinol dehydrogenase 13	PREDICTED: retinol dehydrogenase 14-like [Ciona intestinalis]	unnamed protein product [Mus musculus]	FI07747p [Drosophila melanogaster]	retinol dehydrogenase 12-like [Danio rerio]	12.3671	11.9632	12.7709	1.06752	0.0942573	0.936244	1
454_debris_rep_c1706	Unclassifiable EST	No hits found	No hits found	No hits found	No hits found	19.4321	10.9378	27.9263	2.5532	1.35231	0.178104	1
454_debris_rep_c1709	Tubulin alpha-1A chain	PREDICTED: tubulin alpha chain testis-specific-like [Ciona intestinalis]	unnamed protein product [Mus musculus]	alpha-Tubulin at 84D [Drosophila melanogaster]	Tuba8l4 protein [Danio rerio]	599.374	421.298	777.451	1.84537	0.88391	0.373018	1
454_debris_rep_c1710	Unclassifiable EST	No hits found	No hits found	No hits found	No hits found	7.00551	9.4184	4.59261	0.487621	-1.03617	0.495631	1
454_debris_rep_c1715	Unclassifiable EST	No hits found	No hits found	No hits found	No hits found	3.0739	2.38669	3.76111	1.57587	0.656146	0.899182	1
454_debris_rep_c1740	Unclassifiable EST	No hits found	No hits found	No hits found	No hits found	10.396	10.4781	10.314	0.984337	-0.0227751	0.943115	1
454_debris_rep_c1741	Unclassifiable EST	No hits found	No hits found	No hits found	No hits found	9.81062	5.97841	13.6428	2.28202	1.19031	0.386592	1
454_debris_rep_c1742	Zinc finger protein 91	zinc finger protein [Ciona intestinalis]	Zinc finger protein 317 [Mus musculus]	RT01137p [Drosophila melanogaster]	PREDICTED: zinc finger protein 629 [Danio rerio]	12.0557	9.36606	14.7454	1.57435	0.654753	0.714981	1
454_debris_rep_c1743	Unclassifiable EST	No hits found	No hits found	No hits found	No hits found	31.0213	31.0846	30.9579	0.995925	-0.00589091	0.926024	1
454_debris_rep_c1744	Unclassifiable EST	No hits found	No hits found	No hits found	No hits found	2.80605	1.851	3.76111	2.03193	1.02285	0.780857	1
454_debris_rep_c1747	Unclassifiable EST	No hits found	No hits found	No hits found	No hits found	26.53	36.6094	16.4506	0.449354	-1.15408	0.212232	1
454_debris_rep_c1752	Unclassifiable EST	No hits found	No hits found	No hits found	No hits found	50.6462	57.6108	43.6816	0.758219	-0.399313	0.610442	1
454_debris_rep_c1755	Malate dehydrogenase, mitochondrial	PREDICTED: malate dehydrogenase mitochondrial-like [Ciona intestinalis]	unnamed protein product [Mus musculus]	malate dehydrogenase 2 [Drosophila melanogaster]	malate dehydrogenase mitochondrial [Danio rerio]	282.468	329.221	235.714	0.715976	-0.482017	0.55131	1
454_debris_rep_c1756	Hemicentin-1	PREDICTED: uncharacterized protein LOC101242719 [Ciona intestinalis]	Spon1 protein [Mus musculus]	No hits found	spondin-1 precursor [Danio rerio]	306.279	347.265	265.293	0.763951	-0.388448	0.469647	1
454_debris_rep_c1765	Tubulin beta-2C chain	PREDICTED: tubulin beta chain [Ciona intestinalis]	Tubb5 protein partial [Mus musculus]	beta-1 tubulin [Drosophila melanogaster]	PREDICTED: tubulin beta-6 chain-like [Danio rerio]	277.101	154.15	400.053	2.59522	1.37586	0.165994	1
454_debris_rep_c1778	Unclassifiable EST	No hits found	No hits found	No hits found	No hits found	192.74	213.153	172.328	0.808471	-0.306732	0.651806	1
454_debris_rep_c1782	Unclassifiable EST	No hits found	No hits found	No hits found	No hits found	2.13192	1.234	3.02984	2.45531	1.2959	0.747154	1
454_debris_rep_c1784	Unclassifiable EST	No hits found	No hits found	No hits found	No hits found	0.973235	1.234	0.71247	0.577367	-0.792439	0.889689	1
454_debris_rep_c1785	Unclassifiable EST	No hits found	No hits found	No hits found	No hits found	6.63507	9.62807	3.64207	0.378276	-1.40249	0.355905	1
454_debris_rep_c1792	Unclassifiable EST	No hits found	No hits found	No hits found	No hits found	2.69887	2.38669	3.01105	1.2616	0.335258	0.996119	1
454_debris_rep_c1796	Unclassifiable EST	No hits found	No hits found	No hits found	No hits found	8.38606	8.81309	7.95903	0.903092	-0.147055	1	1
454_debris_rep_c1803	Unclassifiable EST	No hits found	No hits found	No hits found	No hits found	90.9816	86.2435	95.7197	1.10988	0.1504	0.82579	1
454_debris_rep_c1805	Unclassifiable EST	No hits found	No hits found	No hits found	No hits found	36.3909	37.4647	35.317	0.942674	-0.0851697	0.993302	1
454_debris_rep_c1835	Unclassifiable EST	No hits found	No hits found	No hits found	No hits found	23.9713	20.1883	27.7544	1.37478	0.4592	0.773844	1
454_debris_rep_c1844	Unclassifiable EST	No hits found	No hits found	No hits found	No hits found	4.77826	4.47072	5.0858	1.13758	0.185967	1	1
454_debris_rep_c1846	Unclassifiable EST	No hits found	No hits found	No hits found	No hits found	13.3052	10.9144	15.696	1.4381	0.52416	0.777521	1
454_debris_rep_c1847	Protein PIEZO2	PREDICTED: piezo-type mechanosensitive ion channel component 2-like [Ciona intestinalis]	unnamed protein product [Mus musculus]	CG42617 partial [Drosophila melanogaster]	PREDICTED: protein PIEZO1 [Danio rerio]	10.5497	12.1899	8.90957	0.730901	-0.452253	0.729143	1
454_debris_rep_c1851	Unclassifiable EST	No hits found	No hits found	No hits found	No hits found	10.0087	13.6444	6.37292	0.467072	-1.09828	0.358964	1
454_debris_rep_c1854	60S ribosomal protein L10	PREDICTED: LOW QUALITY PROTEIN: 60S ribosomal protein L10-like [Ciona intestinalis]	60S ribosomal protein L10 [Mus musculus]	LD24589p partial [Drosophila melanogaster]	60S ribosomal protein L10 [Danio rerio]	865.185	1066.42	663.948	0.622594	-0.683636	0.364968	1
454_debris_rep_c1870	Actin, cytoplasmic 2	actin [Ciona intestinalis]	unnamed protein product [Mus musculus]	actin 5C isoform B [Drosophila melanogaster]	Bactin1 protein [Danio rerio]	0.574646	0	1.14929	Inf	Inf	0.742059	1
454_debris_rep_c1873	Unclassifiable EST	No hits found	No hits found	No hits found	No hits found	1.43891	2.16534	0.71247	0.329034	-1.60369	0.728793	1
454_debris_rep_c1888	Unclassifiable EST	No hits found	No hits found	No hits found	No hits found	0.296718	0	0.593436	Inf	Inf	0.925932	1
454_debris_rep_c1895	Unclassifiable EST	No hits found	No hits found	No hits found	No hits found	2.38799	1.15269	3.62328	3.14332	1.65229	0.65642	1
454_debris_rep_c1896	Unclassifiable EST	No hits found	No hits found	No hits found	No hits found	13.929	11.6831	16.1749	1.38447	0.469332	0.751574	1
454_debris_rep_c1898	Heat shock cognate 71 kDa protein	PREDICTED: heat shock cognate 71 kDa protein [Ciona intestinalis]	unnamed protein product [Mus musculus]	RH04426p [Drosophila melanogaster]	heat shock cognate 71 kDa protein [Danio rerio]	872.422	1210.87	533.975	0.440985	-1.1812	0.0874245	1
454_debris_rep_c1899	Myosin-7	PREDICTED: myosin-4 [Ciona intestinalis]	Myh7 protein [Mus musculus]	myosin heavy chain isoform B [Drosophila melanogaster]	myosin-7 [Danio rerio]	27012.4	31432.1	22592.7	0.718779	-0.47638	0.513874	1
454_debris_rep_c1900	ADP/ATP translocase 3	PREDICTED: ADP/ATP translocase 3-like [Ciona intestinalis]	ADP/ATP translocase 2 [Mus musculus]	stress-sensitive B isoform C [Drosophila melanogaster]	ADP/ATP translocase 2 [Danio rerio]	900.777	1200.62	600.93	0.500515	-0.998516	0.148626	1
454_debris_rep_c1905	Unclassifiable EST	No hits found	No hits found	No hits found	No hits found	15622.8	17890.2	13355.3	0.746515	-0.421756	0.600772	1
454_debris_rep_c1922	Unclassifiable EST	No hits found	No hits found	No hits found	No hits found	136.209	207.609	64.8101	0.312174	-1.67958	0.0778415	1
454_debris_rep_c1926	Chymotrypsinogen B2	PREDICTED: chymotrypsinogen A-like [Ciona intestinalis]	unnamed protein product [Mus musculus]	CG10405 [Drosophila melanogaster]	Zgc:112160 protein partial [Danio rerio]	67.437	57.8948	76.9792	1.32964	0.411034	0.859679	1
454_debris_rep_c1931	Kallikrein-4	PREDICTED: chymotrypsinogen A-like [Ciona intestinalis]	kallikrein-4 precursor [Mus musculus]	gammaTrypsin [Drosophila melanogaster]	novel protein containing trypsin domains [Danio rerio]	1036.02	1406.47	665.568	0.473218	-1.07942	0.53416	1
454_debris_rep_c1936	60S ribosomal protein L4	PREDICTED: 60S ribosomal protein L4 [Ciona intestinalis]	unnamed protein product [Mus musculus]	ribosomal protein L4 [Drosophila melanogaster]	60S ribosomal protein L4 [Danio rerio]	3109.88	3923.74	2296.01	0.585157	-0.773105	0.254424	1
454_debris_rep_c1945	Unclassifiable EST	No hits found	No hits found	No hits found	No hits found	5.7101	9.55844	1.86176	0.194777	-2.36011	0.190769	1
454_debris_rep_c1947	60S ribosomal protein L23	PREDICTED: 60S ribosomal protein L23 partial [Ciona intestinalis]	unnamed protein product [Mus musculus]	ribosomal protein L17A [Drosophila melanogaster]	60S ribosomal protein L23 [Danio rerio]	15.0607	19.6696	10.4518	0.53137	-0.912211	0.502831	1
454_debris_rep_c1952	Unclassifiable EST	No hits found	No hits found	No hits found	No hits found	47687.2	53028.8	42345.5	0.798538	-0.324567	0.669297	1
454_debris_rep_c1957	Unclassifiable EST	No hits found	No hits found	No hits found	No hits found	29.658	30.8588	28.4572	0.922176	-0.116886	0.82083	1
454_debris_rep_c1961	Actin, cytoplasmic 2	PREDICTED: actin-3-like [Ciona intestinalis]	unnamed protein product [Mus musculus]	RE12057p [Drosophila melanogaster]	Bactin1 protein [Danio rerio]	152.297	179.868	124.726	0.693431	-0.528175	0.370343	1
454_debris_rep_c1962	Unclassifiable EST	No hits found	No hits found	No hits found	No hits found	65.8907	57.2593	74.5221	1.30149	0.38016	0.713044	1
454_debris_rep_c1963	Tubulin alpha-3E chain	PREDICTED: tubulin alpha chain testis-specific-like [Ciona intestinalis]	tubulin alpha-3 chain [Mus musculus]	alpha-Tubulin at 85E [Drosophila melanogaster]	Tubulin alpha 4 like [Danio rerio]	18.6383	18.7502	18.5265	0.988069	-0.0173167	0.964406	1
454_debris_rep_c1964	Polyubiquitin-C	PREDICTED: LOW QUALITY PROTEIN: polyubiquitin 14 isoform 2 [Ciona intestinalis]	Ubc protein [Mus musculus]	ubiquitin [Drosophila melanogaster]	ubiquitin C [Danio rerio]	116.972	134.811	99.1344	0.735361	-0.443476	0.567207	1
454_debris_rep_c1966	Unclassifiable EST	transmembrane protein Vc16 [Ciona intestinalis]	No hits found	No hits found	No hits found	268.684	3.53938	533.828	150.825	7.23673	0.0419231	1
454_debris_rep_c1975	Unclassifiable EST	No hits found	No hits found	No hits found	No hits found	2.2197	1.15269	3.2867	2.85133	1.51164	0.740761	1
454_debris_rep_c1978	Bax inhibitor 1	PREDICTED: probable Bax inhibitor 1 [Ciona intestinalis]	bax inhibitor 1 [Mus musculus]	Bax Inhibitor-1 isoform A [Drosophila melanogaster]	PREDICTED: probable Bax inhibitor 1 [Danio rerio]	1105.86	1578.86	632.853	0.400828	-1.31895	0.32479	1
454_debris_rep_c1983	Unclassifiable EST	No hits found	No hits found	No hits found	No hits found	27.8246	27.4113	28.2379	1.03016	0.0428656	0.853198	1
454_debris_rep_c1991	Elongation factor 2	PREDICTED: elongation factor 2-like [Ciona intestinalis]	unnamed protein product [Mus musculus]	elongation factor 2b isoform A [Drosophila melanogaster]	eukaryotic translation elongation factor 2b [Danio rerio]	21090.9	27593.4	14588.5	0.528694	-0.919494	0.194867	1
454_debris_rep_c1992	Unclassifiable EST	PREDICTED: uncharacterized protein LOC100177994 [Ciona intestinalis]	No hits found	No hits found	No hits found	1777.02	2408.01	1146.03	0.475923	-1.0712	0.43219	1
454_debris_rep_c1993	Unclassifiable EST	No hits found	No hits found	No hits found	No hits found	8.51671	6.93872	10.0947	1.45484	0.540858	0.75465	1
454_debris_rep_c1996	Unclassifiable EST	No hits found	No hits found	No hits found	No hits found	29.6126	30.9868	28.2385	0.911307	-0.133991	0.853026	1
454_debris_rep_c2004	Tubulin alpha-3C/D chain	PREDICTED: tubulin alpha-1A chain isoform 1 [Ciona intestinalis]	tubulin alpha-3 chain [Mus musculus]	alpha tubulin 84B partial [Drosophila melanogaster]	tubulin alpha-1C chain [Danio rerio]	830.702	864.459	796.944	0.921899	-0.117319	0.839591	1
454_debris_rep_c2014	40S ribosomal protein S6	PREDICTED: 40S ribosomal protein S6-like [Ciona intestinalis]	mCG123976 [Mus musculus]	IP19982p [Drosophila melanogaster]	Zgc:92237 [Danio rerio]	11379.9	15097.4	7662.27	0.507522	-0.978459	0.189819	1
454_debris_rep_c2016	60S ribosomal protein L39	PREDICTED: 60S ribosomal protein L39-like [Ciona intestinalis]	mCG146274 [Mus musculus]	ribosomal protein L39 [Drosophila melanogaster]	ribosomal protein L39 [Danio rerio]	5207.68	6222.1	4193.26	0.67393	-0.56933	0.427818	1
454_debris_rep_c2021	Unclassifiable EST	No hits found	No hits found	No hits found	No hits found	315.671	342.356	288.985	0.844105	-0.244505	0.955148	1
454_debris_rep_c2028	Heat shock 70 kDa protein 1-like	PREDICTED: heat shock cognate 71 kDa protein [Ciona intestinalis]	unnamed protein product [Mus musculus]	AT29796p [Drosophila melanogaster]	RecName: Full=Heat shock cognate 71 kDa protein; AltName: Full=Heat shock 70 kDa protein 8	231.978	334.201	129.755	0.388256	-1.36492	0.0543032	1
454_debris_rep_c2029	Unclassifiable EST	No hits found	No hits found	No hits found	Zgc:165536 protein [Danio rerio]	15965.3	19936.4	11994.3	0.601629	-0.733054	0.289117	1
454_debris_rep_c2035	Elongation factor 1-alpha 2	PREDICTED: elongation factor 1-alpha [Ciona intestinalis]	elongation factor 1-alpha 2 [Mus musculus]	elongation factor 1alpha100E isoform A [Drosophila melanogaster]	eukaryotic translation elongation factor 1 alpha 1 [Danio rerio]	1674.31	1733.66	1614.97	0.931541	-0.102309	0.914605	1
454_debris_rep_c2039	Actin, cytoplasmic 2	PREDICTED: actin muscle-like [Ciona intestinalis]	unnamed protein product [Mus musculus]	Chain A Crystal Structure Of Monomeric Actin In The Adp Bound State	alpha-cardiac actin [Danio rerio]	14068.2	14333.3	13803	0.963	-0.0543922	0.988908	1
454_debris_rep_c2044	Unclassifiable EST	No hits found	No hits found	No hits found	No hits found	868.007	957.741	778.273	0.812613	-0.29936	0.761055	1
454_debris_rep_c2045	60S acidic ribosomal protein P0	PREDICTED: 60S acidic ribosomal protein P0 [Ciona intestinalis]	Ribosomal protein large P0 [Mus musculus]	ribosomal protein LP0 isoform A [Drosophila melanogaster]	60S acidic ribosomal protein P0 [Danio rerio]	863.89	1098.26	629.516	0.573192	-0.802909	0.236073	1
454_debris_rep_c2059	Coagulation factor XII	PREDICTED: cationic trypsin-3-like [Ciona intestinalis]	mCG4990 isoform CRA_d [Mus musculus]	EG:80H7.3 [Drosophila melanogaster]	PREDICTED: serine protease 27 [Danio rerio]	1192.79	1399.71	985.865	0.704334	-0.505669	0.723103	1
454_debris_rep_c2062	Unclassifiable EST	No hits found	No hits found	No hits found	No hits found	4348.03	5584.77	3111.3	0.557104	-0.843982	0.2246	1
454_debris_rep_c2071	Tubulin alpha-1B chain	PREDICTED: tubulin alpha-1A chain isoform 1 [Ciona intestinalis]	tubulin alpha-1B chain [Mus musculus]	alpha tubulin 84B partial [Drosophila melanogaster]	MGC171407 protein [Danio rerio]	1818.11	1668.04	1968.18	1.17993	0.238706	0.814243	1
454_debris_rep_c2072	Unclassifiable EST	No hits found	No hits found	No hits found	No hits found	70.1706	119.062	21.2795	0.178727	-2.48417	0.0313038	1
454_debris_rep_c2075	Tubulin alpha-3E chain	PREDICTED: tubulin alpha chain testis-specific-like [Ciona intestinalis]	alpha-tubulin partial [Mus musculus]	alpha-Tubulin at 84D [Drosophila melanogaster]	uncharacterized protein LOC100037361 [Danio rerio]	179210	171385	187035	1.09131	0.126063	0.780488	1
454_debris_rep_c2087	Unclassifiable EST	No hits found	No hits found	No hits found	No hits found	10089.3	14464.4	5714.26	0.395057	-1.33987	0.0485968	1
454_debris_rep_c2088	Elongation factor 1-alpha 2	PREDICTED: elongation factor 1-alpha [Ciona intestinalis]	mCG15232 isoform CRA_g [Mus musculus]	elongation factor 1alpha100E isoform A [Drosophila melanogaster]	Zgc:109885 protein [Danio rerio]	390.343	506.633	274.053	0.540931	-0.886483	0.192105	1
454_debris_rep_c2090	60S acidic ribosomal protein P0	PREDICTED: 60S acidic ribosomal protein P0 [Ciona intestinalis]	60S acidic ribosomal protein P0 [Mus musculus]	ribosomal protein LP0 isoform A [Drosophila melanogaster]	60S acidic ribosomal protein P0 [Danio rerio]	3123.86	3808.5	2439.22	0.640467	-0.642804	0.310723	1
454_debris_rep_c2092	Chymotrypsin-like protease CTRL-1	PREDICTED: chymotrypsinogen A-like [Ciona intestinalis]	unnamed protein product [Mus musculus]	CG8952 [Drosophila melanogaster]	uncharacterized protein LOC641564 precursor [Danio rerio]	1117.83	1026.19	1209.46	1.1786	0.23707	0.926711	1
454_debris_rep_c2094	40S ribosomal protein S9	PREDICTED: 40S ribosomal protein S9-like isoform 3 [Ciona intestinalis]	Rps9 protein partial [Mus musculus]	ribosomal protein S9 isoform B [Drosophila melanogaster]	ribosomal protein S9 [Danio rerio]	688.722	939.716	437.728	0.465809	-1.10219	0.117772	1
454_debris_rep_c2097	40S ribosomal protein S9	PREDICTED: 40S ribosomal protein S9-like isoform 3 [Ciona intestinalis]	40S ribosomal protein S9 [Mus musculus]	ribosomal protein S9 isoform A [Drosophila melanogaster]	ribosomal protein S9 [Danio rerio]	1378.29	1633.16	1123.42	0.687881	-0.539768	0.475695	1
454_debris_rep_c2102	Unclassifiable EST	No hits found	No hits found	LD48059p [Drosophila melanogaster]	No hits found	21520.4	26692.4	16348.4	0.612474	-0.707279	0.329013	1
454_debris_rep_c2104	Unclassifiable EST	No hits found	No hits found	No hits found	Zgc:165536 protein [Danio rerio]	81004.6	94756.9	67252.3	0.709736	-0.494646	0.446969	1
454_debris_rep_c2108	Tubulin beta-3 chain	PREDICTED: tubulin beta chain [Ciona intestinalis]	unnamed protein product [Mus musculus]	beta-Tubulin at 56D isoform B [Drosophila melanogaster]	Zgc:55461 [Danio rerio]	1772.38	1472.88	2071.89	1.40669	0.492304	0.473054	1
454_debris_rep_c2112	Heat shock cognate 71 kDa protein	PREDICTED: heat shock cognate 71 kDa protein [Ciona intestinalis]	unnamed protein product [Mus musculus]	RH04426p [Drosophila melanogaster]	HSC70 protein [Danio rerio]	639.223	817.575	460.87	0.563704	-0.826989	0.272964	1
454_debris_rep_c2113	AN1-type zinc finger protein 5	PREDICTED: AN1-type zinc finger protein 5 [Ciona intestinalis]	Chain A Solution Structure Of The Zf-An1 Domain From Mouse Zinc Finger Protein 216	CG43674 isoform C [Drosophila melanogaster]	AN1-type zinc finger protein 5 [Danio rerio]	12992.6	15030.2	10954.9	0.728859	-0.456288	0.545876	1
454_debris_rep_c2116	Unclassifiable EST	No hits found	No hits found	No hits found	No hits found	81546.9	85076.9	78016.9	0.917016	-0.124981	0.906426	1
454_debris_rep_c2120	Tropomyosin alpha-3 chain	PREDICTED: ADP/ATP translocase 3-like [Ciona intestinalis]	tropomyosin 1 alpha isoform CRA_f [Mus musculus]	stress-sensitive B isoform C [Drosophila melanogaster]	alpha-tropomyosin [Danio rerio]	1509.76	1343.71	1675.82	1.24716	0.318648	0.679162	1
454_debris_rep_c2121	Heat shock 70 kDa protein 1A/1B	PREDICTED: heat shock cognate 71 kDa protein [Ciona intestinalis]	68 kDa heat shock protein partial [Mus musculus]	heat shock protein cognate 1 isoform C [Drosophila melanogaster]	novel protein similar to vertebrate heat shock cognate 70-kd protein (hsp70) [Danio rerio]	43.8719	52.3078	35.436	0.677451	-0.561811	0.55658	1
454_debris_rep_c2124	Unclassifiable EST	No hits found	No hits found	No hits found	No hits found	31.2126	21.0673	41.3579	1.96314	0.97316	0.359031	1
454_debris_rep_c2126	Unclassifiable EST	No hits found	No hits found	LD48059p [Drosophila melanogaster]	No hits found	21033.3	26851.4	15215.2	0.566645	-0.819483	0.252585	1
454_debris_rep_c2130	Unclassifiable EST	No hits found	No hits found	No hits found	No hits found	25262.5	28290.9	22234.1	0.78591	-0.347565	0.651019	1
454_debris_rep_c2135	Tubulin beta-4 chain	PREDICTED: tubulin beta chain [Ciona intestinalis]	beta-tubulin partial [Mus musculus]	beta-Tubulin at 56D isoform B [Drosophila melanogaster]	tubulin beta 2c [Danio rerio]	224.771	214.991	234.55	1.09098	0.125621	0.917127	1
454_debris_rep_c2137	Tubulin beta-2C chain	PREDICTED: tubulin beta chain-like isoform 1 [Ciona intestinalis]	tubulin beta-4B chain [Mus musculus]	beta-1 tubulin [Drosophila melanogaster]	Zgc:55461 [Danio rerio]	702.082	646.359	757.806	1.17242	0.229493	0.772274	1
454_debris_rep_c2143	Unclassifiable EST	No hits found	No hits found	No hits found	No hits found	30915.1	40584.3	21245.9	0.523502	-0.933734	0.359805	1
454_debris_rep_c2144	Laminin subunit beta-2	PREDICTED: laminin subunit beta-1 [Ciona intestinalis]	unnamed protein product [Mus musculus]	GH02457p [Drosophila melanogaster]	laminin beta 2 [Danio rerio]	69839.2	73707.3	65971.1	0.895042	-0.159973	0.862944	1
454_debris_rep_c2157	Heat shock cognate 71 kDa protein	PREDICTED: heat shock cognate 71 kDa protein [Ciona intestinalis]	unnamed protein product [Mus musculus]	RH04426p [Drosophila melanogaster]	uncharacterized protein LOC393586 [Danio rerio]	185.045	308.252	61.839	0.200612	-2.31752	0.0186766	1
454_debris_rep_c2160	Unclassifiable EST	No hits found	No hits found	No hits found	No hits found	37924.6	37771.1	38078.1	1.00813	0.0116775	0.922325	1
454_debris_rep_c2162	Unclassifiable EST	No hits found	No hits found	No hits found	No hits found	170005	187130	152880	0.816972	-0.291641	0.726951	1
454_debris_rep_c2167	Tubulin beta-4 chain	PREDICTED: tubulin beta chain-like isoform 1 [Ciona intestinalis]	unnamed protein product [Mus musculus]	beta-Tubulin at 85D [Drosophila melanogaster]	uncharacterized protein LOC335798 [Danio rerio]	587.722	596.466	578.979	0.970681	-0.042931	0.907052	1
454_debris_rep_c2171	Unclassifiable EST	No hits found	No hits found	No hits found	No hits found	30049	34588.3	25509.7	0.737523	-0.439239	0.584564	1
454_debris_rep_c2174	Unclassifiable EST	No hits found	No hits found	No hits found	No hits found	85636.8	86908.9	84364.8	0.970727	-0.0428625	0.980297	1
454_debris_rep_c2176	40S ribosomal protein S14	PREDICTED: 40S ribosomal protein S14 isoform 2 [Ciona intestinalis]	40S ribosomal protein S14 [Mus musculus]	ribosomal protein S14a isoform B [Drosophila melanogaster]	40S ribosomal protein S14 [Danio rerio]	1232.59	1578.42	886.766	0.561805	-0.831859	0.231673	1
454_debris_rep_c2179	Unclassifiable EST	No hits found	mCG1049288 [Mus musculus]	No hits found	Zgc:165536 protein [Danio rerio]	40674.7	47621.3	33728	0.708254	-0.497662	0.480654	1
454_debris_rep_c2184	Elongation factor 2	PREDICTED: elongation factor 2-like [Ciona intestinalis]	unnamed protein product [Mus musculus]	unnamed protein product [Drosophila melanogaster]	eukaryotic translation elongation factor 2b [Danio rerio]	41107.2	45729.5	36484.8	0.797839	-0.32583	0.667476	1
454_debris_rep_c2186	Unclassifiable EST	No hits found	No hits found	No hits found	No hits found	1586.48	2249.3	923.664	0.410644	-1.28404	0.0681608	1
454_debris_rep_c2187	Unclassifiable EST	No hits found	No hits found	No hits found	Zgc:165536 protein [Danio rerio]	8216.23	10118.9	6313.56	0.623938	-0.680527	0.343349	1
454_debris_rep_c2190	Unclassifiable EST	No hits found	No hits found	No hits found	No hits found	6089.06	10604.6	1573.57	0.148387	-2.75257	0.206407	1
454_debris_rep_c2191	Tubulin alpha-1A chain	PREDICTED: tubulin alpha chain testis-specific-like [Ciona intestinalis]	unnamed protein product [Mus musculus]	alpha-Tubulin at 84D [Drosophila melanogaster]	LOC795591 protein [Danio rerio]	15619.6	18677.3	12561.9	0.672576	-0.572231	0.436373	1
454_debris_rep_c2194	Unclassifiable EST	No hits found	hypothetical protein 2 (rRNA external transcribed spacer) - mouse	No hits found	uncharacterized protein LOC100037361 [Danio rerio]	113276	118984	107568	0.904051	-0.145523	0.87725	1
454_debris_rep_c2196	Unclassifiable EST	No hits found	No hits found	No hits found	No hits found	59.4741	95.5437	23.4044	0.244961	-2.02938	0.0971989	1
454_debris_rep_c2197	Unclassifiable EST	No hits found	No hits found	No hits found	No hits found	32943.7	41082.9	24804.6	0.603769	-0.727931	0.32747	1
454_debris_rep_c2200	Unclassifiable EST	No hits found	No hits found	No hits found	No hits found	23912.6	28884	18941.1	0.655765	-0.60875	0.41066	1
454_debris_rep_c2203	Unclassifiable EST	No hits found	No hits found	LD48059p [Drosophila melanogaster]	No hits found	8140.79	10631.7	5649.82	0.53141	-0.912102	0.187484	1
454_debris_rep_c2209	Unclassifiable EST	No hits found	No hits found	LD48059p [Drosophila melanogaster]	No hits found	26049.9	30771.6	21328.2	0.693114	-0.528836	0.486742	1
454_debris_rep_c2210	Latrophilin-2	PREDICTED: L-rhamnose-binding lectin CSL3-like [Ciona intestinalis]	latrophilin-1 precursor [Mus musculus]	RE25258p [Drosophila melanogaster]	uncharacterized protein LOC562807 precursor [Danio rerio]	930.72	518.335	1343.1	2.59119	1.37361	0.16848	1
454_debris_rep_c2211	Unclassifiable EST	No hits found	No hits found	No hits found	No hits found	12.7681	18.7265	6.80974	0.363641	-1.45941	0.25799	1
454_debris_rep_c2214	Unclassifiable EST	No hits found	No hits found	No hits found	No hits found	21.3736	27.9409	14.8064	0.529917	-0.91616	0.365499	1
454_debris_rep_c2218	Unclassifiable EST	No hits found	No hits found	No hits found	No hits found	445.25	488.947	401.553	0.82126	-0.28409	0.722557	1
454_debris_rep_c2219	Unclassifiable EST	No hits found	No hits found	No hits found	No hits found	1270.15	1266	1274.29	1.00654	0.00941042	0.887251	1
454_debris_rep_c2222	Unclassifiable EST	No hits found	No hits found	No hits found	No hits found	372.28	388.994	355.566	0.914066	-0.129629	0.933278	1
454_debris_rep_c2223	Unclassifiable EST	No hits found	No hits found	No hits found	No hits found	1508.13	1397.2	1619.06	1.15879	0.212615	0.676703	1
454_debris_rep_c2224	Unclassifiable EST	No hits found	No hits found	No hits found	No hits found	177.248	320.587	33.9091	0.105772	-3.24097	0.0438948	1
454_debris_rep_c2237	Actin, cytoplasmic 2	actin [Ciona intestinalis]	unnamed protein product [Mus musculus]	actin [Drosophila melanogaster]	RecName: Full=Actin cytoplasmic 1; AltName: Full=Beta-actin-1; Contains: RecName: Full=Actin cytoplasmic 1 N-terminally processed	673.079	906.508	439.65	0.484993	-1.04397	0.132672	1
454_debris_rep_c2239	Actin, alpha cardiac muscle 1	actin [Ciona intestinalis]	unnamed protein product [Mus musculus]	actin 5C isoform B [Drosophila melanogaster]	Bactin1 protein [Danio rerio]	2562.01	3671.89	1452.13	0.395472	-1.33835	0.0472001	1
454_debris_rep_c2246	POTE ankyrin domain family member E	actin [Ciona intestinalis]	beta-actin [Mus musculus]	actin [Drosophila melanogaster]	beta-actin [Danio rerio]	2341.15	2597.96	2084.35	0.802303	-0.317781	0.615552	1
454_debris_rep_c2247	Actin, cytoplasmic 1	actin [Ciona intestinalis]	actin cytoplasmic 2 [Mus musculus]	actin 5C isoform B [Drosophila melanogaster]	actin cytoplasmic 1 [Danio rerio]	3314.6	3479.14	3150.06	0.905413	-0.143352	0.755777	1
454_debris_rep_c2251	Actin, cytoplasmic 2	actin [Ciona intestinalis]	put. beta-actin (aa 27-375) [Mus musculus]	actin 5C isoform B [Drosophila melanogaster]	beta-actin [Danio rerio]	2703.3	4430.86	975.75	0.220217	-2.183	0.0131914	1
454_debris_rep_c933	Unclassifiable EST	No hits found	No hits found	No hits found	uncharacterized protein LOC100037361 [Danio rerio]	258329	289297	227361	0.785911	-0.347562	0.678431	1
454_debris_rep_c941	Heat shock cognate 71 kDa protein	PREDICTED: heat shock cognate 71 kDa protein [Ciona intestinalis]	unnamed protein product [Mus musculus]	heat shock cognate 4 [Drosophila melanogaster]	Heat shock protein 8 [Danio rerio]	1770.2	2310.26	1230.14	0.532467	-0.909237	0.190773	1
454_debris_rep_c942	Unclassifiable EST	No hits found	No hits found	No hits found	No hits found	81.0947	72.9218	89.2676	1.22416	0.291788	0.779712	1
454_debris_rep_c945	60S ribosomal protein L5	PREDICTED: 60S ribosomal protein L5 [Ciona intestinalis]	unnamed protein product [Mus musculus]	ribosomal protein L5 isoform A [Drosophila melanogaster]	ribosomal protein L5 [Danio rerio]	2751	3178.39	2323.61	0.731066	-0.451926	0.538029	1
454_debris_rep_c946	Chymotrypsinogen B2	PREDICTED: chymotrypsinogen A-like [Ciona intestinalis]	unnamed protein product [Mus musculus]	epsilonTrypsin [Drosophila melanogaster]	chymotrypsinogen B2 precursor [Danio rerio]	1971.22	2059.15	1883.29	0.914595	-0.128796	0.921125	1
454_debris_rep_c970	60S ribosomal protein L4	PREDICTED: 60S ribosomal protein L4 [Ciona intestinalis]	unnamed protein product [Mus musculus]	ribosomal protein L4 [Drosophila melanogaster]	ribosomal protein L4 [Danio rerio]	240.454	333.12	147.789	0.44365	-1.17251	0.10468	1
454_debris_rep_c981	Trypsin-2	PREDICTED: cationic trypsin-like [Ciona intestinalis]	mCG4990 isoform CRA_d [Mus musculus]	trypsin-delta [Drosophila melanogaster]	Try protein [Danio rerio]	174.382	194.967	153.797	0.788837	-0.342201	0.814694	1
454_debris_rep_c997	60S ribosomal protein L18	PREDICTED: 60S ribosomal protein L18 isoform 1 [Ciona intestinalis]	PREDICTED: 60S ribosomal protein L18-like [Mus musculus]	ribosomal protein L18 isoform A [Drosophila melanogaster]	60S ribosomal protein L18 [Danio rerio]	750.591	1019.21	481.974	0.472892	-1.08042	0.163219	1
Bot_c10001	Unclassifiable EST	No hits found	No hits found	No hits found	No hits found	43.9176	37.3706	50.4645	1.35038	0.433364	0.455472	1
Bot_c10002	Probable tRNA pseudouridine synthase 2	PREDICTED: probable tRNA pseudouridine synthase 2-like isoform 2 [Ciona intestinalis]	probable tRNA pseudouridine synthase 2 [Mus musculus]	CG7849 [Drosophila melanogaster]	Zgc:91836 [Danio rerio]	29.6058	32.9654	26.2463	0.796178	-0.328838	0.666403	1
Bot_c10003	Unclassifiable EST	PREDICTED: transportin-1 [Ciona intestinalis]	No hits found	No hits found	Rexo1 protein [Danio rerio]	16.9948	20.5079	13.4817	0.657388	-0.605182	0.645966	1
Bot_c10005	Prostaglandin E2 receptor EP4 subtype	PREDICTED: prostaglandin E2 receptor EP4 subtype-like [Ciona intestinalis]	unnamed protein product [Mus musculus]	No hits found	prostaglandin E receptor 4 (subtype EP4) a [Danio rerio]	12.4703	14.1692	10.7713	0.760193	-0.395562	0.658759	1
Bot_c10006	Unclassifiable EST	No hits found	No hits found	No hits found	No hits found	12.8326	7.4861	18.1791	2.42838	1.27999	0.29546	1
Bot_c10008	Unclassifiable EST	No hits found	No hits found	No hits found	No hits found	24.6481	19.8965	29.3997	1.47763	0.563287	0.616654	1
Bot_c10009	Unclassifiable EST	No hits found	No hits found	No hits found	No hits found	0.576346	1.15269	0	0	#NAME?	0.694797	1
Bot_c1001	Gamma-glutamylcyclotransferase	No hits found	gamma-glutamylcyclotransferase [Mus musculus]	CG32196 isoform B [Drosophila melanogaster]	gamma-glutamylcyclotransferase precursor [Danio rerio]	156.68	110.296	203.064	1.84108	0.88055	0.220435	1
Bot_c10010	Unclassifiable EST	No hits found	No hits found	No hits found	No hits found	42.7837	41.8146	43.7528	1.04635	0.0653697	0.928593	1
Bot_c10011	Unclassifiable EST	No hits found	No hits found	No hits found	No hits found	14.4936	13.4871	15.5	1.14925	0.200693	0.836639	1
Bot_c10013	Unclassifiable EST	PREDICTED: uncharacterized protein LOC100177451 [Ciona intestinalis]	No hits found	No hits found	No hits found	60.9432	46.5059	75.3805	1.62088	0.696777	0.483714	1
Bot_c10014	Unclassifiable EST	No hits found	No hits found	No hits found	No hits found	79.1477	83.1843	75.1111	0.902948	-0.147285	0.887841	1
Bot_c10015	Unclassifiable EST	No hits found	No hits found	No hits found	No hits found	133.475	153.37	113.579	0.74055	-0.43333	0.549018	1
Bot_c10017	Unclassifiable EST	No hits found	No hits found	No hits found	No hits found	1228.2	1427.54	1028.86	0.720724	-0.472481	0.371525	1
Bot_c10018	Protein polybromo-1	PREDICTED: protein polybromo-1 [Ciona intestinalis]	RecName: Full=Protein polybromo-1; AltName: Full=BRG1-associated factor 180; Short=BAF180	LD26355p [Drosophila melanogaster]	polybromo 1 like [Danio rerio]	222.874	259.115	186.633	0.720269	-0.473392	0.475993	1
Bot_c10019	Golgi-specific brefeldin A-resistance guanine nucleotide exchange	PREDICTED: golgi-specific brefeldin A-resistance guanine nucleotide exchange factor 1 [Ciona intestinalis]	golgi-specific brefeldin A-resistance factor 1 [Mus musculus]	gartenzwerg isoform B [Drosophila melanogaster]	PREDICTED: Golgi-specific brefeldin A-resistance guanine nucleotide exchange factor 1 [Danio rerio]	76.057	78.5162	73.5978	0.937358	-0.0933272	0.883312	1
Bot_c1002	Condensin-2 complex subunit G2	PREDICTED: condensin-2 complex subunit G2-like [Ciona intestinalis]	Ncapg2 protein [Mus musculus]	No hits found	condensin-2 complex subunit G2 [Danio rerio]	487.108	437.987	536.23	1.2243	0.291962	0.608387	1
Bot_c10020	Methyl-CpG-binding domain protein 2	PREDICTED: methyl-CpG-binding domain protein 2-like [Ciona intestinalis]	methyl-CpG binding protein MBD2 [Mus musculus]	MBD-like isoform C [Drosophila melanogaster]	methyl-CpG-binding domain protein 2 [Danio rerio]	706.482	758.734	654.23	0.862265	-0.213797	0.834467	1
Bot_c10022	Histone-lysine N-methyltransferase SETD1A	PREDICTED: uncharacterized protein LOC101243241 [Ciona intestinalis]	SET domain containing 1A [Mus musculus]	No hits found	PREDICTED: hypothetical protein LOC556535 [Danio rerio]	40.3143	46.6927	33.936	0.726794	-0.460381	0.567253	1
Bot_c10023	Unclassifiable EST	No hits found	No hits found	No hits found	No hits found	106.303	91.7421	120.864	1.31743	0.397727	0.601771	1
Bot_c10024	Unclassifiable EST	No hits found	No hits found	No hits found	No hits found	110.583	126.151	95.0141	0.753177	-0.408939	0.523042	1
Bot_c10026	Unclassifiable EST	No hits found	No hits found	No hits found	No hits found	2.92599	2.92238	2.9296	1.00247	0.00355942	0.998435	1
Bot_c10028	Tetratricopeptide repeat protein 7B	PREDICTED: tetratricopeptide repeat protein 7B-like [Ciona intestinalis]	tetratricopeptide repeat domain 7B [Mus musculus]	lethal (2) k14710 isoform A [Drosophila melanogaster]	tetratricopeptide repeat protein 7B [Danio rerio]	42.208	43.4198	40.9963	0.944184	-0.08286	0.932279	1
Bot_c10029	Unclassifiable EST	No hits found	No hits found	No hits found	No hits found	55.2149	53.7631	56.6666	1.054	0.0758811	0.847915	1
Bot_c10030	Unclassifiable EST	No hits found	No hits found	No hits found	No hits found	10.7464	9.29644	12.1963	1.31193	0.39169	0.834586	1
Bot_c10031	Nitric oxide synthase-interacting protein	PREDICTED: nitric oxide synthase-interacting protein [Ciona intestinalis]	nitric oxide synthase-interacting protein isoform 1 [Mus musculus]	CG6179 [Drosophila melanogaster]	nitric oxide synthase-interacting protein [Danio rerio]	73.6051	77.013	70.1972	0.911498	-0.133688	0.834145	1
Bot_c10033	Apoptosis-stimulating of p53 protein 1	PREDICTED: apoptosis-stimulating of p53 protein 1-like [Ciona intestinalis]	p53BP2 partial [Mus musculus]	RE13301p [Drosophila melanogaster]	LOC563577 protein partial [Danio rerio]	93.3636	85.2051	101.522	1.1915	0.252782	0.73776	1
Bot_c10034	Ubiquitin conjugation factor E4 B	PREDICTED: ubiquitin conjugation factor E4 B [Ciona intestinalis]	unnamed protein product [Mus musculus]	SD06937p [Drosophila melanogaster]	UBE4B-III splice isoform III [Danio rerio]	20.8079	18.7438	22.8719	1.22024	0.287163	0.843282	1
Bot_c10035	Voltage-dependent calcium channel subunit alpha-2/delta-2	PREDICTED: VWFA and cache domain-containing protein 1-like [Ciona intestinalis]	voltage-dependent calcium channel alpha-2-delta-2 mutant subunit 2 [Mus musculus]	straightjacket isoform D [Drosophila melanogaster]	calcium channel voltage-dependent alpha 2/delta subunit 2 [Danio rerio]	21.025	7.53315	34.5168	4.58199	2.19597	0.0647265	1
Bot_c10036	Xylulose kinase	PREDICTED: xylulose kinase-like [Ciona intestinalis]	Xylb protein partial [Mus musculus]	CG3534 [Drosophila melanogaster]	xylulose kinase [Danio rerio]	74.5279	82.5417	66.5141	0.805824	-0.311463	0.878536	1
Bot_c10038	Flap endonuclease 1	PREDICTED: flap endonuclease 1 [Ciona intestinalis]	flap structure specific endonuclease 1 isoform CRA_a [Mus musculus]	flap endonuclease 1 [Drosophila melanogaster]	flap endonuclease 1 [Danio rerio]	56.8463	63.9906	49.702	0.776707	-0.364557	0.816645	1
Bot_c10039	Fasciculation and elongation protein zeta-2	PREDICTED: fasciculation and elongation protein zeta-2-like [Ciona intestinalis]	fasciculation and elongation protein zeta-2 [Mus musculus]	Unc-76 isoform D [Drosophila melanogaster]	fasciculation and elongation protein zeta-2 [Danio rerio]	89.6151	66.6162	112.614	1.69049	0.75744	0.325488	1
Bot_c1004	U3 small nucleolar RNA-associated protein 6 homolog	PREDICTED: U3 small nucleolar RNA-associated protein 6 homolog [Ciona intestinalis]	multiple hat domains [Mus musculus]	CG7246 [Drosophila melanogaster]	U3 small nucleolar RNA-associated protein 6 homolog [Danio rerio]	754.49	956.654	552.326	0.577352	-0.792477	0.31617	1
Bot_c10040	Succinyl-CoA ligase [GDP-forming] subunit alpha, mitochondrial	PREDICTED: succinyl-CoA ligase [ADP/GDP-forming] subunit alpha mitochondrial-like [Ciona intestinalis]	unnamed protein product [Mus musculus]	CG6255 [Drosophila melanogaster]	succinyl-CoA ligase [GDP-forming] subunit alpha mitochondrial [Danio rerio]	0.864518	1.72904	0	0	#NAME?	0.533165	1
Bot_c10041	Unclassifiable EST	No hits found	No hits found	No hits found	No hits found	17.6142	14.3435	20.8848	1.45605	0.542057	0.659109	1
Bot_c10042	N-acetylgalactosamine-6-sulfatase	PREDICTED: steryl-sulfatase-like [Ciona intestinalis]	mFLJ00319 protein [Mus musculus]	No hits found	Galns protein [Danio rerio]	9.48043	9.22153	9.73934	1.05615	0.0788181	0.950803	1
Bot_c10043	Vacuolar protein sorting-associated protein 41 homolog	zinc finger protein [Ciona intestinalis]	vacuolar protein sorting 41 (yeast) isoform CRA_a [Mus musculus]	vacuolar assembly protein VPS41 homolog [Drosophila melanogaster]	PREDICTED: vacuolar protein sorting-associated protein 41 homolog [Danio rerio]	62.5608	51.5421	73.5796	1.42756	0.513556	0.628783	1
Bot_c10044	Unclassifiable EST	No hits found	No hits found	No hits found	No hits found	14.209	4.33068	24.0873	5.562	2.4756	0.0487914	1
Bot_c10045	Unclassifiable EST	No hits found	No hits found	No hits found	No hits found	108.944	111.917	105.97	0.946858	-0.0787798	0.98292	1
Bot_c10046	Trafficking protein particle complex subunit 10	PREDICTED: trafficking protein particle complex subunit 10-like [Ciona intestinalis]	mCG118392 [Mus musculus]	shal interactor of Di-Leucine motif [Drosophila melanogaster]	No hits found	34.9935	24.7113	45.2756	1.83218	0.873562	0.36508	1
Bot_c10048	Unclassifiable EST	No hits found	No hits found	No hits found	No hits found	21.9958	18.9885	25.003	1.31674	0.396975	0.713502	1
Bot_c10049	Xaa-Pro dipeptidase	PREDICTED: xaa-Pro dipeptidase [Ciona intestinalis]	peptidase D isoform CRA_b [Mus musculus]	dipeptidase C [Drosophila melanogaster]	Pepd protein [Danio rerio]	63.6787	82.55	44.8074	0.542791	-0.88153	0.310832	1
Bot_c10051	Unclassifiable EST	No hits found	No hits found	No hits found	No hits found	75.418	104.4	46.4363	0.444794	-1.16879	0.421744	1
Bot_c10052	Unclassifiable EST	No hits found	No hits found	No hits found	No hits found	19.8641	10.9551	28.7732	2.62647	1.39313	0.308355	1
Bot_c10053	Syntaxin-18	PREDICTED: syntaxin-18 [Ciona intestinalis]	syntaxin-18 [Mus musculus]	syntaxin 18 [Drosophila melanogaster]	syntaxin-18 [Danio rerio]	283.441	306.42	260.462	0.850016	-0.234438	0.768797	1
Bot_c10055	Unclassifiable EST	No hits found	No hits found	No hits found	No hits found	29.5652	18.7555	40.3749	2.1527	1.10615	0.268178	1
Bot_c10056	Unclassifiable EST	No hits found	No hits found	No hits found	No hits found	4.43854	4.95937	3.91772	0.789964	-0.340141	0.997399	1
Bot_c10057	Unclassifiable EST	No hits found	No hits found	No hits found	No hits found	2.49925	2.38669	2.61181	1.09432	0.130041	1	1
Bot_c10058	Unclassifiable EST	PREDICTED: zinc finger MYM-type protein 1-like [Ciona intestinalis]	No hits found	No hits found	No hits found	27.3163	30.1638	24.4688	0.811196	-0.301877	0.908056	1
Bot_c10059	Unclassifiable EST	PREDICTED: transforming growth factor-beta receptor-associated protein 1-like [Ciona intestinalis]	No hits found	No hits found	No hits found	8.18683	7.52675	8.84691	1.1754	0.233146	0.911169	1
Bot_c1006	Unclassifiable EST	No hits found	No hits found	No hits found	No hits found	257.71	262.697	252.723	0.962032	-0.055844	0.911733	1
Bot_c10060	Unclassifiable EST	PREDICTED: titin [Ciona intestinalis]	No hits found	No hits found	No hits found	8.66284	10.1167	7.20898	0.712582	-0.488873	0.774308	1
Bot_c10061	Unclassifiable EST	PREDICTED: uncharacterized protein LOC100179381 [Ciona intestinalis]	No hits found	No hits found	No hits found	43.0895	40.7307	45.4482	1.11582	0.158106	1	1
Bot_c10062	Unclassifiable EST	PREDICTED: uncharacterized protein LOC101243023 [Ciona intestinalis]	No hits found	ORF [Drosophila melanogaster]	PREDICTED: hypothetical protein LOC100034411 [Danio rerio]	8.37166	3.31803	13.4253	4.04616	2.01655	0.194934	1
Bot_c10063	Caspase-2	PREDICTED: caspase-2-like [Ciona intestinalis]	unnamed protein product [Mus musculus]	No hits found	caspase-2 [Danio rerio]	4.76528	5.92607	3.60449	0.608243	-0.717281	0.669476	1
Bot_c10064	40S ribosomal protein S8	PREDICTED: 40S ribosomal protein S8 [Ciona intestinalis]	unnamed protein product [Mus musculus]	ribosomal protein S8 isoform C [Drosophila melanogaster]	40S ribosomal protein S8 [Danio rerio]	2.01721	4.03442	0	0	#NAME?	0.262834	1
Bot_c10067	Unclassifiable EST	No hits found	No hits found	No hits found	No hits found	5.94294	6.46176	5.42411	0.839417	-0.25254	0.753412	1
Bot_c10068	R3H and coiled-coil domain-containing protein 1	PREDICTED: uncharacterized protein LOC100182346 [Ciona intestinalis]	No hits found	No hits found	No hits found	37.1916	26.5145	47.8687	1.80538	0.852301	0.355674	1
Bot_c10069	RB1-inducible coiled-coil protein 1	PREDICTED: uncharacterized protein LOC100187500 [Ciona intestinalis]	No hits found	LD09358p [Drosophila melanogaster]	No hits found	136.202	102.192	170.212	1.66561	0.736048	0.345852	1
Bot_c1007	Unclassifiable EST	No hits found	No hits found	No hits found	No hits found	106.79	105.002	108.577	1.03405	0.0483002	0.928054	1
Bot_c10070	Unclassifiable EST	No hits found	No hits found	No hits found	No hits found	238.553	197.136	279.97	1.42019	0.506079	0.828916	1
Bot_c10071	Phosphatidylinositol-4-phosphate 3-kinase C2 domain-containing	PREDICTED: phosphatidylinositol 4-phosphate 3-kinase C2 domain-containing subunit alpha-like [Ciona intestinalis]	phosphoinositide 3-kinase [Mus musculus]	No hits found	PREDICTED: phosphatidylinositol-4-phosphate 3-kinase C2 domain-containing subunit alpha [Danio rerio]	23.4089	14.5306	32.2872	2.22201	1.15187	0.358199	1
Bot_c10072	Unclassifiable EST	No hits found	No hits found	No hits found	No hits found	9.22274	6.5141	11.9314	1.83162	0.873124	0.585279	1
Bot_c10076	PiggyBac transposable element-derived protein 4	PREDICTED: piggyBac transposable element-derived protein 4-like partial [Ciona intestinalis]	No hits found	No hits found	No hits found	24.4239	21.958	26.8899	1.22461	0.292319	0.877494	1
Bot_c10078	Unclassifiable EST	No hits found	No hits found	No hits found	No hits found	7.34186	5.18071	9.50301	1.8343	0.875233	0.554993	1
Bot_c1008	AT-rich interactive domain-containing protein 4A	Retinoblastoma-binding protein [Ciona intestinalis]	AT-rich interactive domain-containing protein 4A [Mus musculus]	CG34422 isoform D [Drosophila melanogaster]	Zgc:110391 protein partial [Danio rerio]	267.269	198.834	335.704	1.68836	0.755622	0.363877	1
Bot_c10081	Unclassifiable EST	No hits found	No hits found	No hits found	No hits found	12.676	8.1844	17.1676	2.0976	1.06874	0.387357	1
Bot_c10084	Dynein heavy chain 8, axonemal	PREDICTED: dynein heavy chain 8 axonemal [Ciona intestinalis]	axonemal dynein heavy chain 8 short form [Mus musculus]	gamma dynein [Drosophila melanogaster]	PREDICTED: dynein heavy chain 10 axonemal [Danio rerio]	11.2988	7.07876	15.5188	2.19231	1.13245	0.484952	1
Bot_c10085	Unclassifiable EST	No hits found	No hits found	No hits found	No hits found	87.7052	97.3601	78.0503	0.801666	-0.318927	0.685071	1
Bot_c10087	Unclassifiable EST	No hits found	No hits found	No hits found	No hits found	2.34861	1.54834	3.14888	2.03371	1.02411	0.731767	1
Bot_c10088	Unclassifiable EST	No hits found	No hits found	No hits found	No hits found	6.46	8.64518	4.27482	0.494475	-1.01603	0.581551	1
Bot_c10089	Ubiquitin-protein ligase E3B	PREDICTED: ubiquitin-protein ligase E3B [Ciona intestinalis]	ubiquitin-protein ligase E3B [Mus musculus]	CG5087 isoform A [Drosophila melanogaster]	ubiquitin-protein ligase E3B [Danio rerio]	20.8872	23.4826	18.2918	0.778951	-0.360396	0.811322	1
Bot_c10090	Unclassifiable EST	PREDICTED: uncharacterized protein LOC100183357 partial [Ciona intestinalis]	mCG121055 [Mus musculus]	No hits found	No hits found	7.78182	7.9224	7.64124	0.964511	-0.05213	1	1
Bot_c10094	Unclassifiable EST	No hits found	No hits found	No hits found	No hits found	1.44856	1.72904	1.16808	0.675568	-0.565827	0.899054	1
Bot_c10095	Unclassifiable EST	No hits found	No hits found	No hits found	No hits found	11.7572	14.4482	9.06619	0.627496	-0.672321	0.630211	1
Bot_c10096	Serine/threonine-protein kinase 11	PREDICTED: serine/threonine-protein kinase STK11 [Ciona intestinalis]	LKB1 serine/threonin kinase [Mus musculus]	CG7236 isoform B [Drosophila melanogaster]	serine/threonine-protein kinase STK11 [Danio rerio]	95.0816	70.3157	119.847	1.70442	0.76928	0.507986	1
Bot_c10097	Unclassifiable EST	PREDICTED: uncharacterized protein LOC100186529 [Ciona intestinalis]	No hits found	No hits found	No hits found	5.9022	3.63237	8.17202	2.24977	1.16978	0.495973	1
Bot_c10098	Unclassifiable EST	No hits found	No hits found	No hits found	No hits found	49.2959	47.1538	51.438	1.09086	0.125461	0.903934	1
Bot_c10099	Phosphatidylinositol-4,5-bisphosphate 3-kinase catalytic subunit	PREDICTED: phosphatidylinositol 4 5-bisphosphate 3-kinase catalytic subunit gamma isoform [Ciona intestinalis]	phosphoinositide 3-kinase gamma [Mus musculus]	hypothetical protein [Drosophila melanogaster]	PREDICTED: phosphatidylinositol-4 5-bisphosphate 3-kinase catalytic subunit gamma isoform [Danio rerio]	72.8358	80.9282	64.7435	0.800011	-0.321907	0.599305	1
Bot_c10100	Ubiquitin carboxyl-terminal hydrolase 40	PREDICTED: ubiquitin carboxyl-terminal hydrolase 40 [Ciona intestinalis]	mCG142257 isoform CRA_a [Mus musculus]	Ubiquitin-specific protease 64E isoform D [Drosophila melanogaster]	Usp40 protein [Danio rerio]	9.27453	10.4898	8.05928	0.768297	-0.380263	0.778434	1
Bot_c10102	Dynein heavy chain 9, axonemal	PREDICTED: dynein beta chain ciliary-like partial [Ciona intestinalis]	dynein heavy chain 9 axonemal [Mus musculus]	dynein [Drosophila melanogaster]	dynein heavy chain 9-related protein [Danio rerio]	3.50045	3.27738	3.72352	1.13613	0.184127	1	1
Bot_c10103	Unclassifiable EST	No hits found	No hits found	No hits found	No hits found	0.643558	0	1.28712	Inf	Inf	0.719896	1
Bot_c10105	Transcription initiation factor TFIID subunit 1-like	PREDICTED: transcription initiation factor TFIID subunit 1-like [Ciona intestinalis]	No hits found	No hits found	transcription initiation factor TFIID subunit 1 [Danio rerio]	11.4712	11.9975	10.945	0.912276	-0.132458	0.941764	1
Bot_c10107	Unclassifiable EST	No hits found	No hits found	No hits found	No hits found	20.6095	21.2641	19.9548	0.938425	-0.0916859	0.916672	1
Bot_c10108	Unclassifiable EST	No hits found	No hits found	No hits found	No hits found	28.9497	34.8333	23.0661	0.662185	-0.594693	0.555094	1
Bot_c10109	Unclassifiable EST	No hits found	No hits found	No hits found	No hits found	3.90507	4.16807	3.64207	0.873804	-0.194619	0.993524	1
Bot_c10110	Exportin-4	PREDICTED: exportin-4-like [Ciona intestinalis]	RecName: Full=Exportin-4; Short=Exp4	No hits found	exportin-4 [Danio rerio]	37.6108	20.0482	55.1733	2.75203	1.4605	0.121719	1
Bot_c10111	Unclassifiable EST	No hits found	No hits found	No hits found	No hits found	104.524	135.22	73.8291	0.545994	-0.873042	0.212997	1
Bot_c10112	Von Hippel-Lindau disease tumor suppressor	No hits found	von Hippel-Lindau disease tumor suppressor [Mus musculus]	No hits found	von Hippel-Lindau tumor suppressor like [Danio rerio]	16.6799	15.5658	17.7941	1.14315	0.193014	0.995846	1
Bot_c10113	Unclassifiable EST	No hits found	No hits found	No hits found	No hits found	58.9608	52.1045	65.817	1.26317	0.337053	0.579428	1
Bot_c10115	CDK5 regulatory subunit-associated protein 1	PREDICTED: CDK5 regulatory subunit-associated protein 1 [Ciona intestinalis]	CDK5 regulatory subunit-associated protein 1 [Mus musculus]	CG6345 [Drosophila melanogaster]	Zgc:162738 protein [Danio rerio]	56.8209	67.3376	46.3042	0.687642	-0.54027	0.621997	1
Bot_c10116	Vacuolar protein sorting-associated protein 18 homolog	PREDICTED: vacuolar protein sorting-associated protein 18 homolog [Ciona intestinalis]	unnamed protein product [Mus musculus]	deep orange [Drosophila melanogaster]	Vps18 protein [Danio rerio]	62.4199	58.3062	66.5335	1.14111	0.190433	0.876761	1
Bot_c10117	Structural maintenance of chromosomes protein 6	PREDICTED: structural maintenance of chromosomes protein 6 [Ciona intestinalis]	unnamed protein product [Mus musculus]	CG5524 [Drosophila melanogaster]	structural maintenance of chromosomes protein 6 [Danio rerio]	26.9127	28.6987	25.1266	0.875532	-0.191768	0.847492	1
Bot_c10118	Unclassifiable EST	No hits found	No hits found	No hits found	No hits found	57.371	83.0518	31.6902	0.381571	-1.38998	0.520075	1
Bot_c10119	Unclassifiable EST	No hits found	No hits found	No hits found	No hits found	5.90477	3.89438	7.91516	2.03246	1.02323	0.592989	1
Bot_c1012	Protein VPRBP	PREDICTED: protein VPRBP [Ciona intestinalis]	protein VPRBP [Mus musculus]	SD05932p [Drosophila melanogaster]	No hits found	365.586	436.779	294.393	0.67401	-0.569158	0.424409	1
Bot_c10120	Unclassifiable EST	No hits found	No hits found	No hits found	No hits found	22.4138	19.0932	25.7343	1.34782	0.430633	0.607383	1
Bot_c10121	Coiled-coil and C2 domain-containing protein 2A	PREDICTED: coiled-coil and C2 domain-containing protein 2A [Ciona intestinalis]	RIKEN cDNA 5730509K17 [Mus musculus]	No hits found	No hits found	31.4568	36.9527	25.961	0.702545	-0.509337	0.606243	1
Bot_c10122	Pyrroline-5-carboxylate reductase-like protein C14orf148	PREDICTED: NADP-dependent oxidoreductase domain-containing protein 1-like [Ciona intestinalis]	NADP-dependent oxidoreductase domain-containing protein 1 [Mus musculus]	No hits found	Pycrl protein [Danio rerio]	208.937	197.575	220.298	1.11501	0.157052	0.863363	1
Bot_c10124	Unclassifiable EST	PREDICTED: uncharacterized protein LOC100170056 [Ciona intestinalis]	No hits found	ORF3 [Drosophila melanogaster]	polyprotein [Danio rerio]	23.6585	22.9119	24.405	1.06517	0.0910838	1	1
Bot_c10125	Unclassifiable EST	No hits found	No hits found	No hits found	No hits found	15.0827	16.3688	13.7966	0.84286	-0.246634	0.798747	1
Bot_c10127	Dynein heavy chain 17, axonemal	PREDICTED: dynein beta chain ciliary-like partial [Ciona intestinalis]	mCG117026 [Mus musculus]	dynein heavy chain at 93AB isoform B [Drosophila melanogaster]	dynein axonemal heavy polypeptide 9 [Danio rerio]	5.7043	0.576346	10.8323	18.7947	4.23226	0.0586453	1
Bot_c1013	Unclassifiable EST	PREDICTED: uncharacterized protein LOC100178824 [Ciona intestinalis]	No hits found	No hits found	No hits found	428.914	379.353	478.474	1.26129	0.334901	0.584626	1
Bot_c10130	Myelin transcription factor 1-like protein	TPA: transcription factor protein [Ciona intestinalis]	unnamed protein product [Mus musculus]	CG43689 isoform F [Drosophila melanogaster]	myelin transcription factor 1-like protein [Danio rerio]	47.2517	43.4089	51.0944	1.17705	0.235176	0.803807	1
Bot_c10132	Unclassifiable EST	No hits found	No hits found	No hits found	No hits found	8.68178	9.29005	8.07351	0.869049	-0.20249	0.964198	1
Bot_c10133	Unclassifiable EST	No hits found	No hits found	No hits found	No hits found	0.596672	1.19334	0	0	#NAME?	0.688317	1
Bot_c10134	Unclassifiable EST	No hits found	No hits found	No hits found	No hits found	1.90173	0.616999	3.18646	5.16445	2.36861	0.576511	1
Bot_c10135	Unclassifiable EST	No hits found	No hits found	No hits found	No hits found	69.9161	82.3738	57.4583	0.697531	-0.51967	0.560618	1
Bot_c10136	Glyoxylate reductase/hydroxypyruvate reductase	PREDICTED: probable 2-ketogluconate reductase-like [Ciona intestinalis]	glyoxylate reductase/hydroxypyruvate reductase [Mus musculus]	CG1236 [Drosophila melanogaster]	uncharacterized protein LOC692276 [Danio rerio]	105.018	124.277	85.7593	0.690064	-0.535198	0.700721	1
Bot_c10137	Unclassifiable EST	PREDICTED: uncharacterized protein LOC100184915 [Ciona intestinalis]	No hits found	CG9437 [Drosophila melanogaster]	PREDICTED: hypothetical protein LOC100334256 [Danio rerio]	81.3755	61.5895	101.162	1.64251	0.715906	0.478261	1
Bot_c10140	Unclassifiable EST	No hits found	No hits found	No hits found	No hits found	14.6854	10.5124	18.8584	1.79393	0.843123	0.550576	1
Bot_c10141	Unclassifiable EST	PREDICTED: uncharacterized protein LOC100184639 [Ciona intestinalis]	No hits found	No hits found	PREDICTED: hypothetical protein LOC100006560 [Danio rerio]	27.0564	35.1507	18.9621	0.539453	-0.890431	0.521533	1
Bot_c10145	Unclassifiable EST	No hits found	No hits found	No hits found	No hits found	52.673	52.907	52.4389	0.991153	-0.0128206	0.985243	1
Bot_c10148	Unclassifiable EST	No hits found	No hits found	No hits found	No hits found	30.7532	31.9923	29.5142	0.922542	-0.116314	0.959053	1
Bot_c10151	Unclassifiable EST	No hits found	No hits found	No hits found	No hits found	7.74135	7.4861	7.99661	1.0682	0.0951752	0.973276	1
Bot_c10152	Unclassifiable EST	No hits found	No hits found	No hits found	No hits found	77.0417	61.1743	92.9091	1.51876	0.602893	0.410935	1
Bot_c10153	von Willebrand factor	PREDICTED: SCO-spondin-like partial [Ciona intestinalis]	Von Willebrand factor homolog [Mus musculus]	hemolectin isoform B [Drosophila melanogaster]	TPA_inf: von Willebrand factor [Danio rerio]	66.1158	52.5536	79.6781	1.51613	0.600393	0.436984	1
Bot_c10155	KLRAQ motif-containing protein 1	PREDICTED: protein phosphatase 1 regulatory subunit 21-like partial [Ciona intestinalis]	RIKEN cDNA 1110018J12 isoform CRA_b [Mus musculus]	No hits found	protein phosphatase 1 regulatory subunit 21 [Danio rerio]	95.6933	67.985	123.402	1.81513	0.860073	0.272094	1
Bot_c10156	Unclassifiable EST	No hits found	No hits found	No hits found	No hits found	62.175	70.3966	53.9534	0.766419	-0.383794	0.616168	1
Bot_c10157	Zinc finger protein 677	PREDICTED: zinc finger protein 850-like [Ciona intestinalis]	RIKEN cDNA A830058L05 isoform CRA_a [Mus musculus]	crooked legs isoform D [Drosophila melanogaster]	PREDICTED: zinc finger protein 569-like isoform 2 [Danio rerio]	16.2053	12.3931	20.0175	1.61521	0.691721	0.542919	1
Bot_c10158	Dynein heavy chain 8, axonemal	PREDICTED: dynein heavy chain 8 axonemal [Ciona intestinalis]	axonemal dynein heavy chain 8 Dnahc8 [Mus musculus]	CG9492 isoform F [Drosophila melanogaster]	PREDICTED: dynein heavy chain 10 axonemal [Danio rerio]	8.5213	5.8971	11.1455	1.88999	0.918382	0.568101	1
Bot_c10159	Neuroblastoma-amplified sequence	PREDICTED: neuroblastoma-amplified sequence-like partial [Ciona intestinalis]	Nbas protein [Mus musculus]	No hits found	neuroblastoma-amplified sequence [Danio rerio]	26.603	29.2333	23.9728	0.820051	-0.286215	0.880491	1
Bot_c10160	Unclassifiable EST	No hits found	No hits found	No hits found	No hits found	54.3702	87.6239	21.1166	0.240992	-2.05295	0.0981776	1
Bot_c10161	Otoferlin	PREDICTED: otoferlin [Ciona intestinalis]	otoferlin isoform 1 [Mus musculus]	No hits found	otoferlin [Danio rerio]	20.2118	18.5865	21.8371	1.17489	0.232528	0.815841	1
Bot_c10162	Unclassifiable EST	No hits found	No hits found	No hits found	No hits found	809.506	852.951	766.062	0.898131	-0.155003	0.814487	1
Bot_c10163	Unclassifiable EST	PREDICTED: sodium-dependent glucose transporter 1-like [Ciona intestinalis]	No hits found	No hits found	No hits found	53.3026	59.1716	47.4336	0.801628	-0.318996	0.679439	1
Bot_c10166	Mitochondrial glutamate carrier 1	PREDICTED: calcium-binding mitochondrial carrier protein Aralar1-like [Ciona intestinalis]	Slc25a22 protein [Mus musculus]	CG12201 isoform B [Drosophila melanogaster]	PREDICTED: mitochondrial glutamate carrier 1-like [Danio rerio]	25.559	26.8884	24.2296	0.90112	-0.150209	0.847843	1
Bot_c10167	Unclassifiable EST	No hits found	No hits found	No hits found	No hits found	4.96771	7.0434	2.89202	0.4106	-1.28419	0.633812	1
Bot_c10168	Unclassifiable EST	No hits found	No hits found	No hits found	No hits found	23.5698	27.9929	19.1467	0.683983	-0.547968	0.828723	1
Bot_c10170	Unclassifiable EST	No hits found	No hits found	No hits found	No hits found	47.1626	57.4606	36.8645	0.64156	-0.640343	0.400776	1
Bot_c10172	Sodium- and chloride-dependent GABA transporter 3	PREDICTED: sodium- and chloride-dependent GABA transporter 2-like [Ciona intestinalis]	sodium- and chloride-dependent glycine transporter 2 isoform a [Mus musculus]	CG1732 isoform A [Drosophila melanogaster]	solute carrier family 6 (neurotransmitter transporter GABA) member 11a [Danio rerio]	920.322	820.103	1020.54	1.24441	0.315458	0.562877	1
Bot_c10173	Unclassifiable EST	PREDICTED: uncharacterized protein LOC101242224 [Ciona intestinalis]	No hits found	SD27140p [Drosophila melanogaster]	PREDICTED: hypothetical protein LOC100034411 [Danio rerio]	32.6123	27.1033	38.1213	1.40652	0.492128	0.55563	1
Bot_c10174	Unclassifiable EST	PREDICTED: uncharacterized protein LOC100179199 [Ciona intestinalis]	No hits found	No hits found	No hits found	49.9901	51.2093	48.7708	0.952381	-0.0703898	0.92317	1
Bot_c10175	Ankyrin repeat and SAM domain-containing protein 6	PREDICTED: ankyrin repeat and SAM domain-containing protein 6-like [Ciona intestinalis]	ankyrin repeat and SAM domain-containing protein 6 [Mus musculus]	ankyrin 2 isoform U [Drosophila melanogaster]	ankyrin repeat and SOCS box protein 7 [Danio rerio]	25.8158	25.2994	26.3323	1.04083	0.057732	0.973228	1
Bot_c10176	Unclassifiable EST	No hits found	No hits found	No hits found	No hits found	6.32973	4.24937	8.41009	1.97914	0.984871	0.579842	1
Bot_c10177	Sushi, von Willebrand factor type A, EGF and pentraxin	PREDICTED: CUB and sushi domain-containing protein 3-like [Ciona intestinalis]	mCG12393 [Mus musculus]	furrowed [Drosophila melanogaster]	PREDICTED: CUB and sushi domain-containing protein 3 [Danio rerio]	84.825	73.7116	95.9384	1.30154	0.380217	0.875434	1
Bot_c10178	Unclassifiable EST	No hits found	No hits found	No hits found	No hits found	42.4292	55.773	29.0853	0.521494	-0.939277	0.255811	1
Bot_c10179	Unclassifiable EST	No hits found	No hits found	No hits found	No hits found	13.3641	13.0101	13.718	1.05441	0.0764345	0.92475	1
Bot_c1018	Glucocorticoid modulatory element-binding protein 1	PREDICTED: uncharacterized protein LOC100180481 [Ciona intestinalis]	glucocorticoid modulatory element-binding protein 1 [Mus musculus]	deformed epidermal autoregulatory factor-1 isoform A [Drosophila melanogaster]	PREDICTED: glucocorticoid modulatory element-binding protein 2 [Danio rerio]	1260.76	1294.96	1226.56	0.947177	-0.0782934	0.984345	1
Bot_c10180	Unclassifiable EST	No hits found	No hits found	No hits found	No hits found	5.84413	2.47968	9.20857	3.71361	1.89282	0.242723	1
Bot_c10181	Unclassifiable EST	No hits found	No hits found	No hits found	No hits found	75.3179	89.6256	61.0103	0.680724	-0.554859	0.500821	1
Bot_c10182	60S ribosomal protein L10	PREDICTED: LOW QUALITY PROTEIN: 60S ribosomal protein L10-like [Ciona intestinalis]	mCG11470 [Mus musculus]	ribosomal protein L10 isoform C [Drosophila melanogaster]	60S ribosomal protein L10 [Danio rerio]	2.59355	5.18711	0	0	#NAME?	0.235222	1
Bot_c10183	Unclassifiable EST	No hits found	No hits found	No hits found	No hits found	2.10706	3.62069	0.593436	0.163902	-2.6091	0.433541	1
Bot_c10186	Unclassifiable EST	No hits found	No hits found	No hits found	No hits found	7.35144	8.05605	6.64683	0.825074	-0.277405	1	1
Bot_c10188	Unclassifiable EST	No hits found	No hits found	No hits found	No hits found	39.6909	47.0115	32.3704	0.688563	-0.53834	0.518898	1
Bot_c10189	Unclassifiable EST	No hits found	No hits found	No hits found	No hits found	5.96691	8.17272	3.76111	0.460202	-1.11966	0.483964	1
Bot_c1019	Choline transporter-like protein 1	PREDICTED: CDW92 antigen-like [Ciona intestinalis]	solute carrier family 44 member 1 [Mus musculus]	CG1311 isoform A [Drosophila melanogaster]	PREDICTED: solute carrier family 44 member 1-like [Danio rerio]	751.147	767.756	734.539	0.956736	-0.0638075	0.975931	1
Bot_c10192	Unclassifiable EST	No hits found	No hits found	No hits found	No hits found	42.4674	34.9617	49.9731	1.42937	0.515376	0.551437	1
Bot_c10193	Proto-oncogene tyrosine-protein kinase Src	PREDICTED: tyrosine-protein kinase fyna-like [Ciona intestinalis]	Chain A Crystal Structure Of A Sh3 And Sh2 Domains Of Fyn Protein (Proto- Concogene Tyrosine-Protein Kinase Fyn) From Mus Musculus At 1.98 A Resolution	Src oncogene at 42A isoform A [Drosophila melanogaster]	tyrosine-protein kinase fyna [Danio rerio]	9.95235	3.31803	16.5867	4.99895	2.32162	0.112176	1
Bot_c10194	Unclassifiable EST	PREDICTED: alpha-(1 3)-fucosyltransferase [Ciona intestinalis]	No hits found	No hits found	Unknown (protein for IMAGE:8129958) [Danio rerio]	32.6892	26.7013	38.6772	1.44851	0.534573	0.483964	1
Bot_c10195	Unclassifiable EST	No hits found	No hits found	No hits found	No hits found	110.64	140.166	81.1138	0.578696	-0.789122	0.302074	1
Bot_c10196	Unclassifiable EST	No hits found	No hits found	No hits found	No hits found	69.9576	34.8823	105.033	3.01107	1.59028	0.0573747	1
Bot_c10197	Endoplasmic reticulum aminopeptidase 1	PREDICTED: puromycin-sensitive aminopeptidase-like [Ciona intestinalis]	unnamed protein product [Mus musculus]	RE12912p [Drosophila melanogaster]	PREDICTED: endoplasmic reticulum aminopeptidase 1-like [Danio rerio]	21.5155	15.2568	27.7743	1.82046	0.8643	0.366972	1
Bot_c10198	Unclassifiable EST	No hits found	No hits found	No hits found	No hits found	35.7084	25.7232	45.6937	1.77636	0.828925	0.395764	1
Bot_c10199	Unclassifiable EST	No hits found	No hits found	No hits found	No hits found	59.5498	74.6664	44.4333	0.595091	-0.748818	0.440929	1
Bot_c102	Phosphofurin acidic cluster sorting protein 2	PREDICTED: phosphofurin acidic cluster sorting protein 1-like [Ciona intestinalis]	phosphofurin acidic cluster sorting protein 1 [Mus musculus]	krueppel target at 95D isoform A [Drosophila melanogaster]	phosphofurin acidic cluster sorting protein 1 [Danio rerio]	757.064	757.222	756.906	0.999583	-0.000601432	1	1
Bot_c1020	Tetratricopeptide repeat protein 15	PREDICTED: trafficking protein particle complex subunit 12-like [Ciona intestinalis]	unnamed protein product [Mus musculus]	CG11396 [Drosophila melanogaster]	tetratricopeptide repeat protein 15 [Danio rerio]	956.747	845.379	1068.11	1.26347	0.337395	0.638044	1
Bot_c10200	Phosphotidylinositol phosphatase PTPRQ	PREDICTED: phosphotidylinositol phosphatase PTPRQ-like [Ciona intestinalis]	usherin [Mus musculus]	down syndrome cell adhesion molecule isoform E [Drosophila melanogaster]	Down syndrome cell adhesion molecule a precursor [Danio rerio]	568.762	463.859	673.664	1.45231	0.538345	0.437982	1
Bot_c10201	Unclassifiable EST	No hits found	No hits found	No hits found	No hits found	0.465671	0.931342	0	0	#NAME?	0.8466	1
Bot_c10202	Unclassifiable EST	No hits found	No hits found	No hits found	No hits found	8.70782	8.21337	9.20228	1.1204	0.164016	0.987955	1
Bot_c10203	Unclassifiable EST	No hits found	No hits found	No hits found	No hits found	274.108	301.434	246.781	0.818688	-0.288615	0.653093	1
Bot_c10204	Protein scribble homolog	PREDICTED: protein scribble homolog [Ciona intestinalis]	protein scribble homolog [Mus musculus]	scribbled isoform N [Drosophila melanogaster]	protein scribble homolog [Danio rerio]	85.8169	85.0003	86.6336	1.01922	0.027459	0.953203	1
Bot_c10205	Unclassifiable EST	No hits found	No hits found	No hits found	No hits found	10.6445	7.17175	14.1172	1.96845	0.977059	0.465518	1
Bot_c10206	Unclassifiable EST	No hits found	No hits found	No hits found	No hits found	57.4956	51.1498	63.8414	1.24813	0.319763	0.67051	1
Bot_c10209	Single-strand selective monofunctional uracil DNA glycosylase	PREDICTED: single-strand selective monofunctional uracil DNA glycosylase [Ciona intestinalis]	single-strand selective monofunctional uracil DNA glycosylase isoform CRA_b [Mus musculus]	IP10341p [Drosophila melanogaster]	PREDICTED: single-strand selective monofunctional uracil DNA glycosylase partial [Danio rerio]	0.3085	0.616999	0	0	#NAME?	0.882131	1
Bot_c10211	Plasminogen	PREDICTED: uncharacterized protein LOC100179640 [Ciona intestinalis]	plasminogen isoform CRA_d [Mus musculus]	neurospecific receptor tyrosine kinase [Drosophila melanogaster]	plasminogen precursor [Danio rerio]	124.735	157.476	91.9934	0.584173	-0.775534	0.265807	1
Bot_c10213	Unclassifiable EST	No hits found	No hits found	No hits found	No hits found	1650.84	1944.79	1356.89	0.697706	-0.519309	0.465729	1
Bot_c10214	Alpha-(1,3)-fucosyltransferase	PREDICTED: alpha-(1 3)-fucosyltransferase [Ciona intestinalis]	alpha 1 3-fucosyltransferase [Mus musculus]	RE34634p [Drosophila melanogaster]	fucosyltransferase 9 [Danio rerio]	40.1451	41.9121	38.3782	0.915682	-0.127081	0.891678	1
Bot_c10216	Unclassifiable EST	No hits found	No hits found	No hits found	No hits found	17.8243	19.1684	16.4802	0.859758	-0.217997	0.820021	1
Bot_c10218	Probable alpha-ketoglutarate-dependent dioxygenase ABH4	PREDICTED: alpha-ketoglutarate-dependent dioxygenase alkB homolog 4-like [Ciona intestinalis]	alpha-ketoglutarate-dependent dioxygenase alkB homolog 4 [Mus musculus]	CG4036 isoform A [Drosophila melanogaster]	LOC553475 protein partial [Danio rerio]	85.6046	70.214	100.995	1.43839	0.524453	0.435054	1
Bot_c10219	Phosphatidate phosphatase LPIN2	PREDICTED: phosphatidate phosphatase LPIN3 [Ciona intestinalis]	No hits found	No hits found	phosphatidate phosphatase LPIN1 [Danio rerio]	63.0315	63.0389	63.0242	0.999766	-0.000336916	0.965892	1
Bot_c10220	Centrosomal protein of 290 kDa	PREDICTED: centrosomal protein of 290 kDa-like [Ciona intestinalis]	mCG12157 [Mus musculus]	No hits found	centrosomal protein of 290 kDa [Danio rerio]	23.7737	19.7339	27.8136	1.40943	0.495116	0.689453	1
Bot_c10221	Unclassifiable EST	No hits found	No hits found	No hits found	No hits found	2.7671	2.92238	2.61181	0.893728	-0.162093	0.899903	1
Bot_c10223	Neuroendocrine convertase 2	Neuroendocrine convertase 2-like [Ciona intestinalis]	unnamed protein product [Mus musculus]	prohormone and neuropeptide processing protease [Drosophila melanogaster]	neuroendocrine convertase 2 precursor [Danio rerio]	104.042	107.182	100.903	0.941417	-0.0870948	0.988013	1
Bot_c10224	Neutral alpha-glucosidase C	PREDICTED: alpha-glucosidase YihQ-like [Ciona intestinalis]	mCG132433 isoform CRA_a [Mus musculus]	No hits found	PREDICTED: neutral alpha-glucosidase AB-like [Danio rerio]	87.8334	85.1496	90.5172	1.06304	0.0881921	0.946519	1
Bot_c10225	Unclassifiable EST	No hits found	No hits found	No hits found	No hits found	39.8591	41.434	38.2842	0.92398	-0.114067	1	1
Bot_c10226	Unclassifiable EST	No hits found	No hits found	No hits found	No hits found	0.356235	0	0.71247	Inf	Inf	0.911207	1
Bot_c10228	D-2-hydroxyglutarate dehydrogenase, mitochondrial	PREDICTED: d-2-hydroxyglutarate dehydrogenase mitochondrial-like [Ciona intestinalis]	mCG12639 isoform CRA_c [Mus musculus]	EG:87B1.3 [Drosophila melanogaster]	D-2-hydroxyglutarate dehydrogenase mitochondrial precursor [Danio rerio]	71.425	82.6489	60.201	0.728395	-0.457208	0.544077	1
Bot_c10229	Cytochrome P450 2A6	PREDICTED: cytochrome P450 2B19-like [Ciona intestinalis]	cytochrome P450 2B19 precursor [Mus musculus]	cytochrome P450 Cyp18a1 [Drosophila melanogaster]	cytochrome P450 family 2 subfamily AA polypeptide 12 [Danio rerio]	29.5608	27.5207	31.6009	1.14826	0.199446	0.765411	1
Bot_c1023	Unclassifiable EST	No hits found	No hits found	No hits found	No hits found	362.824	370.243	355.405	0.959924	-0.0590076	0.996355	1
Bot_c10230	Unclassifiable EST	No hits found	No hits found	No hits found	No hits found	39.5732	31.9527	47.1938	1.47699	0.562658	0.58698	1
Bot_c10234	Putative phospholipase B-like 2	PREDICTED: uncharacterized protein LOC100170064 [Ciona intestinalis]	unnamed protein product [Mus musculus]	No hits found	uncharacterized protein LOC100009622 precursor [Danio rerio]	52	49.702	54.298	1.09247	0.127595	0.998919	1
Bot_c10236	Importin-11	PREDICTED: importin-11-like [Ciona intestinalis]	unnamed protein product [Mus musculus]	IP06983p [Drosophila melanogaster]	importin-11 isoform 2 [Danio rerio]	18.4211	16.0138	20.8285	1.30066	0.37924	0.74082	1
Bot_c10237	Solute carrier family 2, facilitated glucose transporter member 7	PREDICTED: solute carrier family 2 facilitated glucose transporter member 5 [Ciona intestinalis]	fructose transporter GLUT5 [Mus musculus]	glucose transporter 1 isoform Q [Drosophila melanogaster]	solute carrier family 2 facilitated glucose transporter member 3 [Danio rerio]	58.4982	58.4048	58.5917	1.0032	0.00460914	0.926537	1
Bot_c10238	WD repeat-containing protein 27	PREDICTED: WD repeat-containing protein 27-like [Ciona intestinalis]	WD repeat-containing protein 27 [Mus musculus]	No hits found	No hits found	22.5636	17.3762	27.7509	1.59707	0.675427	0.589625	1
Bot_c10239	Unclassifiable EST	No hits found	No hits found	No hits found	No hits found	1.22075	1.72904	0.71247	0.412062	-1.27907	0.750093	1
Bot_c1024	17-beta-hydroxysteroid dehydrogenase 14	PREDICTED: 3-oxoacyl-[acyl-carrier-protein] reductase FabG [Ciona intestinalis]	Hsd17b14 protein [Mus musculus]	CG12171 [Drosophila melanogaster]	uncharacterized protein LOC449555 [Danio rerio]	213.068	187.922	238.214	1.26762	0.34212	0.613196	1
Bot_c10240	RING finger protein 185	No hits found	RecName: Full=E3 ubiquitin-protein ligase RNF185; AltName: Full=RING finger protein 185	CG8974 isoform C [Drosophila melanogaster]	E3 ubiquitin-protein ligase RNF185 [Danio rerio]	7.0344	4.78506	9.28373	1.94015	0.956166	0.56315	1
Bot_c10241	Coiled-coil domain-containing protein 33	PREDICTED: coiled-coil domain-containing protein 33-like [Ciona intestinalis]	coiled-coil domain-containing protein 33 isoform 2 [Mus musculus]	No hits found	LOC553442 protein [Danio rerio]	122.456	106.084	138.828	1.30866	0.388094	0.616041	1
Bot_c10242	Unclassifiable EST	No hits found	No hits found	No hits found	No hits found	27.8413	27.3525	28.3301	1.03574	0.0506639	0.794186	1
Bot_c10244	Unclassifiable EST	PREDICTED: uncharacterized protein LOC100184662 [Ciona intestinalis]	No hits found	No hits found	No hits found	10.5289	11.5548	9.50301	0.822431	-0.282033	0.893162	1
Bot_c10245	Unclassifiable EST	No hits found	No hits found	No hits found	No hits found	50.5125	56.8075	44.2175	0.778374	-0.361464	0.652979	1
Bot_c10248	Unclassifiable EST	No hits found	No hits found	No hits found	No hits found	9.90337	8.05076	11.756	1.46023	0.546199	0.738465	1
Bot_c10249	Probable O-sialoglycoprotein endopeptidase	PREDICTED: probable tRNA threonylcarbamoyladenosine biosynthesis protein osgep-like [Ciona intestinalis]	RecName: Full=Probable tRNA threonylcarbamoyladenosine biosynthesis protein Osgep; AltName: Full=t(6)A37 threonylcarbamoyladenosine biosynthesis protein Osgep	CG4933 [Drosophila melanogaster]	probable O-sialoglycoprotein endopeptidase [Danio rerio]	11.0623	10.2684	11.8562	1.15463	0.207428	0.847998	1
Bot_c1025	Mps one binder kinase activator-like 3	PREDICTED: Mps One Binder kinase activator-like 3-like [Ciona intestinalis]	preimplantation protein 3 isoform CRA_b [Mus musculus]	Mob4 isoform B [Drosophila melanogaster]	mps one binder kinase activator-like 3 [Danio rerio]	770.261	810.584	729.939	0.90051	-0.151185	0.790484	1
Bot_c10250	Unclassifiable EST	No hits found	No hits found	No hits found	No hits found	4.52076	2.96304	6.07848	2.05144	1.03663	0.690974	1
Bot_c10253	Unclassifiable EST	No hits found	No hits found	No hits found	No hits found	15.7953	18.5458	13.0448	0.703384	-0.507616	0.715815	1
Bot_c10255	Unclassifiable EST	No hits found	No hits found	No hits found	No hits found	18.3863	13.6154	23.1572	1.70081	0.76622	0.580942	1
Bot_c10259	Arginyl-tRNA--protein transferase 1	PREDICTED: arginyl-tRNA--protein transferase 1-like [Ciona intestinalis]	arginyl-tRNA--protein transferase 1 isoform 4 [Mus musculus]	Ate1 isoform A [Drosophila melanogaster]	arginyl-tRNA protein transferase [Danio rerio]	61.1544	54.7126	67.5962	1.23548	0.30507	0.660732	1
Bot_c1026	Bardet-Biedl syndrome 4 protein	PREDICTED: Bardet-Biedl syndrome 4 protein homolog [Ciona intestinalis]	unnamed protein product [Mus musculus]	BBS4 [Drosophila melanogaster]	Bardet-Biedl syndrome 4 [Danio rerio]	324.755	229.732	419.779	1.82726	0.869678	0.201326	1
Bot_c10260	Sodium-coupled monocarboxylate transporter 1	PREDICTED: sodium-coupled monocarboxylate transporter 2-like [Ciona intestinalis]	No hits found	No hits found	No hits found	76.9189	78.4745	75.3633	0.960354	-0.0583616	0.966939	1
Bot_c10261	Unclassifiable EST	PREDICTED: uncharacterized protein LOC100180089 [Ciona intestinalis]	No hits found	No hits found	No hits found	22.1796	26.3226	18.0367	0.685217	-0.545368	0.781934	1
Bot_c10263	Baculoviral IAP repeat-containing protein 2	PREDICTED: E3 ubiquitin-protein ligase XIAP [Ciona intestinalis]	Birc3 protein [Mus musculus]	IAP-like protein ILP [Drosophila melanogaster]	baculoviral IAP repeat-containing 3 [Danio rerio]	183.149	199.259	167.039	0.838299	-0.254462	0.696674	1
Bot_c10264	Sarcoplasmic/endoplasmic reticulum calcium ATPase 2	PREDICTED: sarcoplasmic/endoplasmic reticulum calcium ATPase 1-like [Ciona intestinalis]	ATPase Ca++ transporting cardiac muscle fast twitch 1 isoform CRA_a [Mus musculus]	calcium ATPase at 60A isoform B [Drosophila melanogaster]	ATPase Ca++ transporting cardiac muscle slow twitch 2b [Danio rerio]	73.0914	68.1484	78.0345	1.14507	0.195432	0.874184	1
Bot_c10265	Unclassifiable EST	No hits found	No hits found	No hits found	No hits found	1.93541	3.27738	0.593436	0.18107	-2.46538	0.508722	1
Bot_c10266	Unclassifiable EST	No hits found	No hits found	No hits found	No hits found	62.2801	26.5751	97.985	3.6871	1.88248	0.120143	1
Bot_c10268	Unclassifiable EST	No hits found	No hits found	No hits found	No hits found	9.83342	3.93503	15.7318	3.99789	1.99924	0.179103	1
Bot_c10269	Unclassifiable EST	No hits found	No hits found	No hits found	No hits found	35.4583	42.5472	28.3694	0.666775	-0.584729	0.503431	1
Bot_c10270	Unclassifiable EST	No hits found	No hits found	No hits found	No hits found	83.4003	65.7556	101.045	1.53668	0.619813	0.484632	1
Bot_c10272	Unclassifiable EST	No hits found	No hits found	No hits found	No hits found	24.5973	18.0112	31.1834	1.73133	0.791881	0.593779	1
Bot_c10274	Mitogen-activated protein kinase kinase kinase MLT	PREDICTED: uncharacterized protein LOC100186169 [Ciona intestinalis]	mitogen-activated protein kinase kinase kinase MLT isoform 3 [Mus musculus]	wallenda isoform A [Drosophila melanogaster]	protein kinase Npk [Danio rerio]	93.6146	85.3917	101.837	1.19259	0.2541	0.788288	1
Bot_c10275	Unclassifiable EST	No hits found	No hits found	No hits found	No hits found	69.1261	57.6692	80.5829	1.39733	0.482673	0.471568	1
Bot_c10277	Unclassifiable EST	No hits found	No hits found	No hits found	No hits found	21.2576	22.2425	20.2726	0.911434	-0.13379	0.846054	1
Bot_c10278	Unclassifiable EST	No hits found	No hits found	No hits found	No hits found	10.1636	9.08149	11.2457	1.23831	0.308378	0.9478	1
Bot_c10279	Unclassifiable EST	PREDICTED: uncharacterized protein LOC101243532 [Ciona intestinalis]	No hits found	No hits found	No hits found	12.5515	11.6823	13.4207	1.14881	0.200134	1	1
Bot_c1028	Rho guanine nucleotide exchange factor 7	PREDICTED: rho guanine nucleotide exchange factor 7 partial [Ciona intestinalis]	p85SPR [Mus musculus]	rho-type guanine exchange factor - fruit fly (Drosophila melanogaster)	PREDICTED: rho guanine nucleotide exchange factor 6-like [Danio rerio]	285.704	288.072	283.335	0.983556	-0.0239204	0.936702	1
Bot_c10280	Pregnancy zone protein	alpha-2-macroglobulin homologue precursor [Ciona intestinalis]	alpha-2-macroglobulin [Mus musculus]	GH08432p [Drosophila melanogaster]	PREDICTED: alpha-2-macroglobulin-like isoform 1 [Danio rerio]	56.304	73.727	38.8811	0.527366	-0.923123	0.224921	1
Bot_c10282	Unclassifiable EST	No hits found	No hits found	No hits found	No hits found	8.41575	5.51234	11.3192	2.05342	1.03803	0.568829	1
Bot_c10283	Unclassifiable EST	No hits found	No hits found	No hits found	No hits found	119.656	88.4884	150.824	1.70444	0.769302	0.345916	1
Bot_c10284	Unclassifiable EST	No hits found	No hits found	No hits found	No hits found	3.28289	3.85372	2.71206	0.70375	-0.506865	0.796656	1
Bot_c10285	Unclassifiable EST	No hits found	No hits found	No hits found	No hits found	20.0448	19.4365	20.6531	1.06259	0.0875852	0.858753	1
Bot_c10286	Neurogenic locus notch homolog protein 1	PREDICTED: multiple epidermal growth factor-like domains protein 10-like [Ciona intestinalis]	notch-1 [Mus musculus]	unnamed protein product [Drosophila melanogaster]	neurogenic locus notch homolog protein 1 precursor [Danio rerio]	34.4435	33.0358	35.8513	1.08523	0.117995	1	1
Bot_c10287	Unclassifiable EST	No hits found	No hits found	No hits found	No hits found	85.1085	97.6056	72.6113	0.743925	-0.42677	0.65419	1
Bot_c10289	Epoxide hydrolase 4	PREDICTED: epoxide hydrolase 4-like [Ciona intestinalis]	abhydrolase domain containing 7 [Mus musculus]	No hits found	PREDICTED: epoxide hydrolase 4-like [Danio rerio]	18.2231	22.8893	13.5568	0.592277	-0.755655	0.440766	1
Bot_c1029	Acetoacetyl-CoA synthetase	PREDICTED: acetoacetyl-CoA synthetase-like [Ciona intestinalis]	acetoacetyl-CoA synthetase [Mus musculus]	RecName: Full=Acetyl-coenzyme A synthetase; AltName: Full=Acetate--CoA ligase; AltName: Full=Acetyl-CoA synthetase; Short=ACS; Short=AceCS; AltName: Full=Acyl-activating enzyme	RecName: Full=Acetoacetyl-CoA synthetase	632.488	715.811	549.165	0.767193	-0.382339	0.613286	1
Bot_c10291	Unclassifiable EST	PREDICTED: uncharacterized protein LOC100170091 [Ciona intestinalis]	No hits found	No hits found	No hits found	90.1526	76.742	103.563	1.3495	0.432421	0.622244	1
Bot_c10293	Putative pre-mRNA-splicing factor ATP-dependent RNA helicase DHX32	PREDICTED: putative pre-mRNA-splicing factor ATP-dependent RNA helicase DHX15-like [Ciona intestinalis]	unnamed protein product [Mus musculus]	CG11107 isoform A [Drosophila melanogaster]	DEAD/H (Asp-Glu-Ala-Asp/His) box polypeptide 32 [Danio rerio]	39.7891	33.2797	46.2985	1.39119	0.476324	0.673436	1
Bot_c10294	Nuclear pore complex protein Nup107	PREDICTED: nuclear pore complex protein Nup107-like [Ciona intestinalis]	No hits found	No hits found	Nucleoporin 107 [Danio rerio]	40.0205	53.613	26.428	0.49294	-1.02052	0.26878	1
Bot_c10295	Leucine-rich repeat-containing protein 1	PREDICTED: leucine-rich repeat and death domain-containing protein 1-like [Ciona intestinalis]	leucine-rich repeat-containing protein 1 isoform 1 [Mus musculus]	LP05663p [Drosophila melanogaster]	leucine-rich repeat-containing protein 1 [Danio rerio]	95.6915	80.2592	111.124	1.38456	0.46943	0.721078	1
Bot_c10297	Serine/threonine-protein kinase MRCK alpha	PREDICTED: mediator of RNA polymerase II transcription subunit 13-like [Ciona intestinalis]	Cdc42bpb protein [Mus musculus]	genghis khan [Drosophila melanogaster]	serine/threonine-protein kinase MRCK alpha [Danio rerio]	150.722	117.009	184.435	1.57624	0.656486	0.448912	1
Bot_c103	Unclassifiable EST	No hits found	No hits found	No hits found	No hits found	1019.34	1133.05	905.633	0.79929	-0.323209	0.678862	1
Bot_c10300	Unclassifiable EST	No hits found	No hits found	No hits found	No hits found	90.6863	105.276	76.0965	0.722829	-0.468274	0.817273	1
Bot_c10301	Unclassifiable EST	No hits found	No hits found	No hits found	No hits found	12.8699	11.3451	14.3946	1.26879	0.343458	0.64567	1
Bot_c10302	Unclassifiable EST	No hits found	No hits found	No hits found	No hits found	13.1498	8.63879	17.6608	2.04436	1.03165	0.409059	1
Bot_c10303	60S ribosomal protein L17	PREDICTED: 60S ribosomal protein L17-like [Ciona intestinalis]	60S ribosomal protein L17 [Mus musculus]	ribosomal protein L17 isoform D [Drosophila melanogaster]	60S ribosomal protein L17 [Danio rerio]	4.61076	9.22153	0	0	#NAME?	0.181378	1
Bot_c10305	Unclassifiable EST	No hits found	No hits found	No hits found	No hits found	21.0029	18.3651	23.6408	1.28726	0.364307	0.652693	1
Bot_c10306	Uncharacterized protein C7orf62	PREDICTED: uncharacterized protein C7orf62-like [Ciona intestinalis]	uncharacterized protein C7orf62 homolog [Mus musculus]	No hits found	PREDICTED: uncharacterized protein C7orf62-like [Danio rerio]	233.036	155.565	310.508	1.996	0.997113	0.204247	1
Bot_c10308	Serine/threonine-protein phosphatase 2A regulatory subunit B''	PREDICTED: serine/threonine-protein phosphatase 2A regulatory subunit B'' subunit gamma [Ciona intestinalis]	serine/threonine-protein phosphatase 2A regulatory subunit B'' subunit gamma [Mus musculus]	IP13829p [Drosophila melanogaster]	serine/threonine-protein phosphatase 2A regulatory subunit B'' subunit gamma [Danio rerio]	298.542	373.539	223.545	0.598451	-0.740696	0.31316	1
Bot_c10309	Golgin subfamily A member 2	PREDICTED: golgin subfamily A member 2-like [Ciona intestinalis]	mKIAA4150 protein [Mus musculus]	LP03286p [Drosophila melanogaster]	Golgin subfamily A member 2 [Danio rerio]	56.8552	65.864	47.8464	0.726443	-0.461079	0.548131	1
Bot_c1031	Chromaffin granule amine transporter	PREDICTED: uncharacterized protein LOC100183813 [Ciona intestinalis]	synaptic vesicular amine transporter [Mus musculus]	vesicular monoamine transporter isoform C [Drosophila melanogaster]	synaptic vesicular amine transporter [Danio rerio]	217.871	171.431	264.312	1.5418	0.624614	0.733619	1
Bot_c10310	Unclassifiable EST	No hits found	No hits found	No hits found	No hits found	3.24596	0.576346	5.91557	10.2639	3.35951	0.326634	1
Bot_c10311	Peroxisomal sarcosine oxidase	PREDICTED: peroxisomal sarcosine oxidase-like [Ciona intestinalis]	peroxisomal sarcosine oxidase [Mus musculus]	No hits found	LOC558601 protein [Danio rerio]	14.5366	18.2785	10.7947	0.590566	-0.75983	0.519263	1
Bot_c10312	DNA-directed RNA polymerase III subunit RPC4	PREDICTED: DNA-directed RNA polymerase III subunit RPC4 [Ciona intestinalis]	Polymerase (RNA) III (DNA directed) polypeptide D [Mus musculus]	CG5147 [Drosophila melanogaster]	Zgc:56407 [Danio rerio]	49.0177	43.7044	54.3311	1.24315	0.314	0.721185	1
Bot_c10313	Unclassifiable EST	No hits found	No hits found	No hits found	No hits found	19.3518	22.7086	15.995	0.704357	-0.505622	0.568938	1
Bot_c10315	Unclassifiable EST	PREDICTED: uncharacterized protein LOC100178184 partial [Ciona intestinalis]	No hits found	No hits found	No hits found	75.3033	67.618	82.9887	1.22732	0.295507	0.723026	1
Bot_c10316	Unclassifiable EST	No hits found	No hits found	No hits found	No hits found	213.962	217.309	210.615	0.969197	-0.0451386	0.898705	1
Bot_c10317	PiggyBac transposable element-derived protein 4	No hits found	No hits found	No hits found	uncharacterized protein LOC100037365 [Danio rerio]	0.575496	0.576346	0.574646	0.997051	-0.00426085	1	1
Bot_c10318	Unclassifiable EST	PREDICTED: uncharacterized protein LOC100186669 [Ciona intestinalis]	No hits found	No hits found	No hits found	10.3637	10.1754	10.5521	1.03701	0.0524323	0.999381	1
Bot_c10320	Titin	connectin [Ciona intestinalis]	titin isoform N2-B [Mus musculus]	sallimus isoform Y [Drosophila melanogaster]	titin a [Danio rerio]	94.2225	89.966	98.4789	1.09462	0.130435	0.851559	1
Bot_c10323	Unclassifiable EST	No hits found	No hits found	No hits found	No hits found	1.44086	2.88173	0	0	#NAME?	0.309097	1
Bot_c10324	Low-density lipoprotein receptor-related protein 2	PREDICTED: low-density lipoprotein receptor-related protein 2-like partial [Ciona intestinalis]	low-density lipoprotein receptor-related protein 2 precursor [Mus musculus]	megalin isoform A [Drosophila melanogaster]	low-density lipoprotein receptor-related protein 2 precursor [Danio rerio]	6.05702	5.18071	6.93333	1.3383	0.420398	0.731708	1
Bot_c10325	Unclassifiable EST	PREDICTED: WD repeat-containing protein 49-like partial [Ciona intestinalis]	No hits found	No hits found	No hits found	60.5765	55.2538	65.8991	1.19266	0.254183	0.780692	1
Bot_c10326	Vam6/Vps39-like protein	PREDICTED: vacuolar protein sorting 39-like [Ciona intestinalis]	unnamed protein product [Mus musculus]	CG7146 [Drosophila melanogaster]	vam6/Vps39-like protein [Danio rerio]	63.1237	60.505	65.7424	1.08656	0.119771	0.895795	1
Bot_c10327	Unclassifiable EST	No hits found	No hits found	No hits found	No hits found	95.68	59.9053	131.455	2.19438	1.13381	0.136058	1
Bot_c10328	Unclassifiable EST	No hits found	No hits found	No hits found	No hits found	56.3673	62.7878	49.9469	0.795487	-0.330089	0.611625	1
Bot_c10330	Pleckstrin homology-like domain family B member 2	PREDICTED: pleckstrin homology-like domain family B member 2-like [Ciona intestinalis]	unnamed protein product [Mus musculus]	No hits found	No hits found	28.0732	29.4964	26.6501	0.903503	-0.146399	0.874718	1
Bot_c10331	Kinesin-like protein KIFC3	PREDICTED: uncharacterized protein LOC100187504 [Ciona intestinalis]	kinesin heavy chain isoform 5C [Mus musculus]	GM14862p [Drosophila melanogaster]	kinesin heavy chain isoform 5C [Danio rerio]	9.19925	12.1258	6.27267	0.517299	-0.950931	0.429784	1
Bot_c10332	Unclassifiable EST	PREDICTED: iron transport multicopper oxidase FET3-like [Ciona intestinalis]	No hits found	No hits found	No hits found	16.2294	19.5125	12.9463	0.663488	-0.591859	0.533729	1
Bot_c10333	Unclassifiable EST	No hits found	No hits found	No hits found	No hits found	8.57769	9.21513	7.94024	0.861652	-0.214822	0.894251	1
Bot_c10334	Unclassifiable EST	No hits found	No hits found	No hits found	No hits found	29.2392	26.9572	31.5212	1.1693	0.225651	0.836285	1
Bot_c10335	Unclassifiable EST	No hits found	No hits found	No hits found	No hits found	14.4096	16.6372	12.182	0.732217	-0.449657	0.639142	1
Bot_c10337	Caspase-2	PREDICTED: caspase-2-like [Ciona intestinalis]	unnamed protein product [Mus musculus]	caspase 6-like protein BG2 [Drosophila melanogaster]	caspase-2 [Danio rerio]	106.591	122.911	90.2721	0.734453	-0.445257	0.583914	1
Bot_c10341	Unclassifiable EST	No hits found	No hits found	No hits found	No hits found	6.79868	13.5974	0	0	#NAME?	0.0222748	1
Bot_c10343	Unclassifiable EST	fibroblast growth factor with large molecular mass precursor [Ciona intestinalis]	No hits found	No hits found	No hits found	33.6386	30.8343	36.443	1.1819	0.241106	0.826895	1
Bot_c10344	Mucin-4	PREDICTED: uncharacterized protein LOC100183467 [Ciona intestinalis]	mucin Muc4 partial [Mus musculus]	No hits found	No hits found	62.4279	48.9622	75.8936	1.55005	0.63231	0.520617	1
Bot_c10348	Plectin	PREDICTED: plectin [Ciona intestinalis]	No hits found	No hits found	No hits found	79.0695	67.9135	90.2256	1.32854	0.409839	0.582776	1
Bot_c10349	Unclassifiable EST	PREDICTED: uncharacterized protein LOC100183735 [Ciona intestinalis]	No hits found	No hits found	No hits found	37.0854	36.7773	37.3935	1.01675	0.0239714	0.95883	1
Bot_c1035	Calcium uptake protein 1, mitochondrial	PREDICTED: calcium uptake protein 1 mitochondrial isoform 2 [Ciona intestinalis]	calcium binding atopy-related autoantigen 1 isoform CRA_c [Mus musculus]	CG4495 isoform B [Drosophila melanogaster]	mitochondrial calcium uptake 1 [Danio rerio]	595.529	529.299	661.759	1.25026	0.322223	0.743156	1
Bot_c10350	Unclassifiable EST	No hits found	No hits found	No hits found	No hits found	39.256	39.4964	39.0155	0.987822	-0.0176763	0.994207	1
Bot_c10352	Unclassifiable EST	No hits found	No hits found	No hits found	No hits found	10.9538	13.9298	7.97782	0.572717	-0.804105	0.540826	1
Bot_c10353	Unclassifiable EST	No hits found	No hits found	No hits found	No hits found	0.575496	0.576346	0.574646	0.997051	-0.00426085	1	1
Bot_c10356	Unclassifiable EST	No hits found	No hits found	No hits found	No hits found	1.35583	0.931342	1.78031	1.91155	0.934745	0.799749	1
Bot_c10357	Phospholipase D3	No hits found	unnamed protein product [Mus musculus]	CG9248 isoform B [Drosophila melanogaster]	PREDICTED: phospholipase D3 [Danio rerio]	784.876	982.099	587.652	0.598363	-0.740906	0.264606	1
Bot_c10359	Sushi, von Willebrand factor type A, EGF and pentraxin	PREDICTED: uncharacterized protein LOC100185624 [Ciona intestinalis]	mCG12393 [Mus musculus]	furrowed isoform B [Drosophila melanogaster]	PREDICTED: CUB and sushi domain-containing protein 3 [Danio rerio]	257.755	300.821	214.69	0.713681	-0.486648	0.598185	1
Bot_c10361	Laminin subunit alpha-2	PREDICTED: laminin subunit alpha-2 [Ciona intestinalis]	Lama2 protein [Mus musculus]	wing blister isoform C [Drosophila melanogaster]	laminin subunit alpha-1 [Danio rerio]	52.7432	63.0133	42.473	0.674032	-0.56911	0.52812	1
Bot_c10362	Unclassifiable EST	No hits found	No hits found	No hits found	No hits found	56.0031	53.8328	58.1735	1.08063	0.111879	0.895311	1
Bot_c10363	Unclassifiable EST	No hits found	No hits found	No hits found	No hits found	33.6628	40.5377	26.7879	0.660814	-0.597684	0.671336	1
Bot_c10364	Unclassifiable EST	No hits found	No hits found	No hits found	No hits found	40.1589	42.4481	37.8696	0.89214	-0.164658	0.684501	1
Bot_c10365	Unclassifiable EST	No hits found	No hits found	No hits found	No hits found	25.3905	29.071	21.71	0.746794	-0.421217	0.618764	1
Bot_c10366	Unclassifiable EST	No hits found	No hits found	No hits found	No hits found	26.2522	30.8757	21.6286	0.700505	-0.513534	0.617801	1
Bot_c10367	Breakpoint cluster region protein	PREDICTED: breakpoint cluster region protein isoform 1 [Ciona intestinalis]	Bcr protein [Mus musculus]	RhoGAP1A isoform C [Drosophila melanogaster]	uncharacterized protein LOC560226 [Danio rerio]	50.1557	48.5609	51.7505	1.06568	0.0917774	0.990578	1
Bot_c10368	Eukaryotic translation initiation factor 5B	PREDICTED: uncharacterized protein LOC100186371 [Ciona intestinalis]	No hits found	No hits found	No hits found	322.219	260.522	383.917	1.47364	0.559388	0.452228	1
Bot_c10369	Synaptotagmin-like protein 1	PREDICTED: synaptotagmin-like protein 4-like [Ciona intestinalis]	mFLJ00227 protein [Mus musculus]	IP13955p [Drosophila melanogaster]	LOC565707 protein [Danio rerio]	37.6705	37.7738	37.5672	0.99453	-0.00791294	0.986272	1
Bot_c10370	Unclassifiable EST	No hits found	No hits found	No hits found	No hits found	9.46662	7.96945	10.9638	1.37573	0.460195	0.83047	1
Bot_c10371	Unclassifiable EST	No hits found	No hits found	No hits found	No hits found	9.77729	10.8267	8.72787	0.806143	-0.310892	0.893844	1
Bot_c10372	Neurobeachin	PREDICTED: neurobeachin [Ciona intestinalis]	mCG11376 isoform CRA_b [Mus musculus]	AKAP550 [Drosophila melanogaster]	neurobeachin a [Danio rerio]	63.001	75.4822	50.5198	0.669295	-0.579287	0.538764	1
Bot_c10373	Unclassifiable EST	No hits found	No hits found	No hits found	No hits found	27.9324	22.1902	33.6745	1.51754	0.601736	0.63714	1
Bot_c10375	Insulinoma-associated protein 1	PREDICTED: uncharacterized protein LOC100178955 [Ciona intestinalis]	insulinoma-associated protein 1 [Mus musculus]	nervous fingers 2 isoform A [Drosophila melanogaster]	insulinoma-associated 1a [Danio rerio]	28.2889	42.6218	13.9561	0.32744	-1.6107	0.163559	1
Bot_c10376	Dual specificity mitogen-activated protein kinase kinase 5	PREDICTED: dual specificity mitogen-activated protein kinase kinase 5 [Ciona intestinalis]	Mitogen-activated protein kinase kinase 5 [Mus musculus]	No hits found	No hits found	33.918	31.1252	36.7107	1.17945	0.238114	0.860071	1
Bot_c10377	Forkhead box protein L2	FoxL protein [Ciona intestinalis]	pituitary forkhead factor [Mus musculus]	fork head domain DNA binding protein [Drosophila melanogaster]	forkhead box protein L2 [Danio rerio]	20.3479	20.4609	20.235	0.988963	-0.0160119	0.889967	1
Bot_c10378	Unclassifiable EST	No hits found	No hits found	No hits found	No hits found	97.5124	81.323	113.702	1.39815	0.483518	0.576063	1
Bot_c10379	INO80 complex subunit C	No hits found	INO80 complex subunit C [Mus musculus]	CG12659 isoform B [Drosophila melanogaster]	INO80 complex subunit C-like [Danio rerio]	15.3583	14.0815	16.6351	1.18134	0.240428	0.819863	1
Bot_c1038	Tubulin gamma-1 chain	PREDICTED: tubulin gamma-1 chain [Ciona intestinalis]	mCG20203 isoform CRA_b [Mus musculus]	gamma-Tubulin at 23C [Drosophila melanogaster]	tubulin gamma-1 chain [Danio rerio]	635.074	878.289	391.858	0.44616	-1.16437	0.115919	1
Bot_c10380	Zinc finger matrin-type protein 3	No hits found	No hits found	No hits found	No hits found	49.372	49.3286	49.4155	1.00176	0.00253916	0.96711	1
Bot_c10381	Phosphatidylinositol-4-phosphate 3-kinase C2 domain-containing	PREDICTED: phosphatidylinositol 4-phosphate 3-kinase C2 domain-containing subunit alpha-like [Ciona intestinalis]	phosphoinositide-3-kinase class 2 beta polypeptide [Mus musculus]	phosphotidylinositol 3 kinase 68D isoform A [Drosophila melanogaster]	PREDICTED: phosphatidylinositol-4-phosphate 3-kinase C2 domain-containing subunit beta [Danio rerio]	113.29	114.563	112.017	0.977777	-0.0324224	0.897981	1
Bot_c10383	Unclassifiable EST	No hits found	No hits found	No hits found	No hits found	2.32835	4.65671	0	0	#NAME?	0.320949	1
Bot_c10384	Krev interaction trapped protein 1	PREDICTED: krev interaction trapped protein 1-like [Ciona intestinalis]	Krit1 protein partial [Mus musculus]	No hits found	RecName: Full=Krev interaction trapped protein 1; Short=Krev interaction trapped 1; AltName: Full=Cerebral cavernous malformations 1 protein homolog; AltName: Full=Santa	43.4872	36.2951	50.6792	1.39631	0.481621	0.600687	1
Bot_c10385	Unclassifiable EST	No hits found	No hits found	No hits found	No hits found	10.2738	6.45537	14.0921	2.18301	1.12632	0.353482	1
Bot_c10386	Unclassifiable EST	No hits found	No hits found	No hits found	No hits found	170.594	176.393	164.794	0.934244	-0.0981284	0.979029	1
Bot_c10387	Protein MICAL-3	PREDICTED: protein-methionine sulfoxide oxidase MICAL3 partial [Ciona intestinalis]	protein-methionine sulfoxide oxidase MICAL3 isoform 2 [Mus musculus]	MICAL-like [Drosophila melanogaster]	RecName: Full=Protein-methionine sulfoxide oxidase mical3a; AltName: Full=Molecule interacting with CasL protein 3A; Short=MICAL-3A	57.9867	44.9275	71.0459	1.58135	0.661153	0.401148	1
Bot_c10388	Unclassifiable EST	No hits found	No hits found	No hits found	No hits found	20.3105	13.4464	27.1746	2.02095	1.01503	0.291959	1
Bot_c10389	Unclassifiable EST	No hits found	No hits found	No hits found	No hits found	6.93822	13.283	0.593436	0.0446763	-4.48435	0.104148	1
Bot_c10390	Unclassifiable EST	No hits found	No hits found	No hits found	No hits found	15.6868	16.6425	14.7312	0.885155	-0.175998	0.929614	1
Bot_c10391	Chromodomain-helicase-DNA-binding protein 6	PREDICTED: uncharacterized protein LOC100185023 [Ciona intestinalis]	chromodomain-helicase-DNA-binding protein 7 [Mus musculus]	kismet isoform A [Drosophila melanogaster]	chromodomain-helicase-DNA-binding protein 8 [Danio rerio]	114.488	125.774	103.201	0.820529	-0.285375	0.65032	1
Bot_c10393	Beta-parvin	PREDICTED: beta-parvin [Ciona intestinalis]	unnamed protein product [Mus musculus]	parvin [Drosophila melanogaster]	beta-parvin [Danio rerio]	673.397	788.384	558.411	0.708298	-0.497571	0.479235	1
Bot_c10395	Unclassifiable EST	PREDICTED: uncharacterized protein LOC100180193 [Ciona intestinalis]	No hits found	No hits found	No hits found	6.04391	3.59172	8.4961	2.36547	1.24213	0.4525	1
Bot_c10396	Periodic tryptophan protein 2 homolog	PREDICTED: periodic tryptophan protein 2 homolog [Ciona intestinalis]	WD-repeat protein p103 [Mus musculus]	CG12325 [Drosophila melanogaster]	periodic tryptophan protein 2 homolog [Danio rerio]	66.7231	70.4346	63.0116	0.894611	-0.160667	0.877372	1
Bot_c10397	Unclassifiable EST	No hits found	No hits found	No hits found	No hits found	4.41132	5.26202	3.56062	0.676663	-0.56349	0.898568	1
Bot_c10398	Unclassifiable EST	No hits found	No hits found	No hits found	No hits found	13.0044	12.1718	13.837	1.13681	0.184994	0.819611	1
Bot_c10399	Unclassifiable EST	No hits found	No hits found	No hits found	No hits found	23.3793	29.8729	16.8857	0.565251	-0.823037	0.554606	1
Bot_c1040	Tyrosine-protein phosphatase non-receptor type 6	PREDICTED: tyrosine-protein phosphatase non-receptor type 11-like [Ciona intestinalis]	tyrosine-protein phosphatase non-receptor type 11 isoform b [Mus musculus]	corkscrew phosphatase splice variant A [Drosophila melanogaster]	tyrosine-protein phosphatase non-receptor type 11 [Danio rerio]	220.664	234.73	206.597	0.880147	-0.184184	0.821467	1
Bot_c10400	Cytochrome P450 2U1	PREDICTED: cytochrome P450 2U1-like [Ciona intestinalis]	unnamed protein product [Mus musculus]	cytochrome P450 Cyp306a1 [Drosophila melanogaster]	PREDICTED: vitamin D 25-hydroxylase [Danio rerio]	127.187	139.341	115.033	0.825547	-0.276578	0.659821	1
Bot_c10401	Unclassifiable EST	PREDICTED: uncharacterized protein LOC100182664 [Ciona intestinalis]	No hits found	No hits found	No hits found	91.3878	71.6271	111.149	1.55177	0.633911	0.406397	1
Bot_c10402	Unclassifiable EST	PREDICTED: uncharacterized protein LOC100175270 [Ciona intestinalis]	No hits found	No hits found	No hits found	5.22049	1.15269	9.28829	8.05791	3.01041	0.160682	1
Bot_c10404	Unclassifiable EST	No hits found	No hits found	No hits found	No hits found	30.5318	42.3537	18.7098	0.441752	-1.17869	0.257897	1
Bot_c10405	Unclassifiable EST	No hits found	No hits found	No hits found	No hits found	86.9231	110.348	63.498	0.575433	-0.79728	0.296813	1
Bot_c10407	Unclassifiable EST	No hits found	No hits found	No hits found	No hits found	108.754	93.3189	124.188	1.33079	0.412286	0.666294	1
Bot_c10408	Unclassifiable EST	No hits found	No hits found	No hits found	No hits found	24.7776	30.8516	18.7035	0.606243	-0.722032	0.439981	1
Bot_c10409	Unclassifiable EST	No hits found	No hits found	No hits found	No hits found	21.0654	13.3245	28.8063	2.16191	1.11231	0.260159	1
Bot_c10410	Dermatan-sulfate epimerase-like protein	PREDICTED: dermatan-sulfate epimerase-like protein-like [Ciona intestinalis]	unnamed protein product [Mus musculus]	No hits found	dermatan-sulfate epimerase precursor [Danio rerio]	43.998	47.9439	40.052	0.835393	-0.259474	0.695115	1
Bot_c10414	Unclassifiable EST	No hits found	No hits found	No hits found	No hits found	46.8098	41.8884	51.7311	1.23497	0.304481	0.599868	1
Bot_c10417	Fibrillin-1	gamma-carboxyglutamic acid protein 4 [Ciona intestinalis]	fibrillin 1 isoform CRA_a [Mus musculus]	dumpy isoform J [Drosophila melanogaster]	fibrillin 4 [Danio rerio]	200.645	147.912	253.378	1.71303	0.776555	0.352434	1
Bot_c10418	Unclassifiable EST	No hits found	No hits found	No hits found	No hits found	3.84731	1.81034	5.88428	3.25037	1.7006	0.496245	1
Bot_c10419	Unclassifiable EST	No hits found	No hits found	No hits found	No hits found	42.2479	45.7416	38.7541	0.847238	-0.239161	0.70852	1
Bot_c1042	Conserved oligomeric Golgi complex subunit 8	PREDICTED: conserved oligomeric Golgi complex subunit 8-like [Ciona intestinalis]	unnamed protein product [Mus musculus]	CG6488 [Drosophila melanogaster]	conserved oligomeric Golgi complex subunit 8 [Danio rerio]	562.666	557.287	568.046	1.01931	0.0275873	0.964488	1
Bot_c10420	UDP-glucuronic acid/UDP-N-acetylgalactosamine transporter	PREDICTED: UDP-N-acetylglucosamine/UDP-glucose/GDP-mannose transporter [Ciona intestinalis]	unnamed protein product [Mus musculus]	UDP-sugar transporter [Drosophila melanogaster]	solute carrier family 35 (UDP-glucuronic acid/UDP-N-acetylgalactosamine dual transporter) member D1a [Danio rerio]	10.3112	10.0471	10.5754	1.05258	0.0739353	0.885582	1
Bot_c10422	Unclassifiable EST	No hits found	No hits found	No hits found	No hits found	17.8408	13.9885	21.693	1.55077	0.632986	0.657205	1
Bot_c10423	Unclassifiable EST	No hits found	No hits found	No hits found	No hits found	14.2932	22.115	6.47143	0.292626	-1.77287	0.167173	1
Bot_c10424	Unclassifiable EST	No hits found	No hits found	No hits found	No hits found	2.40232	3.49873	1.30591	0.373252	-1.42178	0.576584	1
Bot_c10426	Unclassifiable EST	PREDICTED: uncharacterized protein LOC100177420 [Ciona intestinalis]	No hits found	No hits found	No hits found	26.7029	19.9488	33.457	1.67714	0.746003	0.474799	1
Bot_c10427	TBC1 domain family member 19	PREDICTED: TBC1 domain family member 19 [Ciona intestinalis]	TBC1 domain family member 19 isoform CRA_c [Mus musculus]	CG7742 [Drosophila melanogaster]	TBC1 domain family member 19 [Danio rerio]	59.8599	55.8528	63.8671	1.14349	0.193444	0.863141	1
Bot_c10428	Unclassifiable EST	No hits found	No hits found	No hits found	No hits found	113.887	101.319	126.454	1.24808	0.319713	0.773958	1
Bot_c10429	Unclassifiable EST	PREDICTED: hemocyanin G-type units Oda to Odg-like [Ciona intestinalis]	No hits found	No hits found	No hits found	8.06944	10.815	5.32387	0.492267	-1.02249	0.465228	1
Bot_c1043	Serine/threonine-protein kinase/endoribonuclease IRE1	PREDICTED: serine/threonine-protein kinase/endoribonuclease IRE1-like [Ciona intestinalis]	endoplasmic reticulum (ER) to nucleus signalling 1 isoform CRA_c [Mus musculus]	Inositol-requiring enzyme-1 [Drosophila melanogaster]	calcium/calmodulin-dependent protein kinase 1Db isoform short [Danio rerio]	846.43	888.71	804.149	0.90485	-0.144249	0.90053	1
Bot_c10433	Baculoviral IAP repeat-containing protein 4	zinc finger protein [Ciona intestinalis]	MIHA [Mus musculus]	mitochondrial E3 ubiquitin protein ligase 1 homologue [Drosophila melanogaster]	baculoviral IAP repeat-containing 2 [Danio rerio]	7.04279	5.92607	8.15952	1.37689	0.461408	0.906494	1
Bot_c10434	Probable ATP-dependent RNA helicase DDX46	PREDICTED: probable ATP-dependent RNA helicase DDX46-like [Ciona intestinalis]	mKIAA0801 protein [Mus musculus]	unknown [Drosophila melanogaster]	Ddx46 protein [Danio rerio]	58.1845	69.4634	46.9056	0.675257	-0.566492	0.515687	1
Bot_c10435	Kelch-like protein 28	PREDICTED: kelch-like protein diablo-like [Ciona intestinalis]	BTB (POZ) domain containing 5 isoform CRA_b [Mus musculus]	Diablo [Drosophila melanogaster]	PREDICTED: kelch-like protein 28-like [Danio rerio]	3.88867	0	7.77733	Inf	Inf	0.0456221	1
Bot_c10437	Unclassifiable EST	No hits found	No hits found	No hits found	No hits found	4.33207	3.00369	5.66045	1.8845	0.914181	0.756824	1
Bot_c10438	Unclassifiable EST	No hits found	No hits found	No hits found	No hits found	83.256	98.315	68.1969	0.693657	-0.527705	0.809806	1
Bot_c10439	Unclassifiable EST	No hits found	No hits found	No hits found	No hits found	6.27302	6.03075	6.5153	1.08035	0.111495	0.876329	1
Bot_c1044	Unclassifiable EST	No hits found	No hits found	No hits found	No hits found	187.883	200.471	175.295	0.874417	-0.193607	0.778185	1
Bot_c10440	Leucine-rich repeat-containing protein 6	PREDICTED: protein TILB homolog [Ciona intestinalis]	unnamed protein product [Mus musculus]	touch insensitive larva B [Drosophila melanogaster]	RecName: Full=Protein TILB homolog; AltName: Full=Leucine-rich repeat-containing 6-like protein; AltName: Full=Leucine-rich repeat-containing protein 6; AltName: Full=Seahorse	16.0697	13.9415	18.1979	1.3053	0.384386	0.698781	1
Bot_c10442	Unclassifiable EST	No hits found	No hits found	No hits found	No hits found	16.196	18.1792	14.2129	0.781825	-0.355082	0.762615	1
Bot_c10443	Iduronate 2-sulfatase	PREDICTED: iduronate 2-sulfatase-like [Ciona intestinalis]	unnamed protein product [Mus musculus]	IP11730p [Drosophila melanogaster]	iduronate 2-sulfatase [Danio rerio]	59.5601	59.3406	59.7795	1.0074	0.010632	0.996621	1
Bot_c10444	Phosphatidylinositol 4-kinase alpha	PREDICTED: LOW QUALITY PROTEIN: phosphatidylinositol 4-kinase alpha-like [Ciona intestinalis]	Phosphatidylinositol 4-kinase catalytic alpha polypeptide [Mus musculus]	SD12145p [Drosophila melanogaster]	phosphatidylinositol 4-kinase alpha [Danio rerio]	9.90783	10.4898	9.32587	0.889043	-0.169676	0.946324	1
Bot_c10445	Folylpolyglutamate synthase, mitochondrial	PREDICTED: folylpolyglutamate synthase mitochondrial-like [Ciona intestinalis]	folylpolyglutamate synthetase [Mus musculus]	No hits found	folylpolyglutamate synthase mitochondrial [Danio rerio]	64.8587	72.4791	57.2384	0.789723	-0.340581	0.638882	1
Bot_c10446	Unclassifiable EST	No hits found	No hits found	No hits found	No hits found	12.7568	20.3464	5.16726	0.253964	-1.9773	0.324401	1
Bot_c10447	Transcription factor GATA-5	No hits found	No hits found	GATA factor e [Drosophila melanogaster]	No hits found	89.5074	89.978	89.0369	0.98954	-0.0151695	0.955628	1
Bot_c10449	Diacylglycerol kinase iota	PREDICTED: diacylglycerol kinase iota-like [Ciona intestinalis]	diacylglycerol kinase iota [Mus musculus]	retinal degeneration A isoform D [Drosophila melanogaster]	PREDICTED: diacylglycerol kinase zeta-like [Danio rerio]	249.818	253.096	246.54	0.974096	-0.0378637	0.847485	1
Bot_c10450	Niemann-Pick C1 protein	PREDICTED: niemann-Pick C1 protein [Ciona intestinalis]	unnamed protein product [Mus musculus]	RE56428p [Drosophila melanogaster]	Niemann-Pick C1 protein precursor [Danio rerio]	117.867	96.1917	139.543	1.45067	0.536722	0.589441	1
Bot_c10451	Cytoplasmic FMR1-interacting protein 2	PREDICTED: cytoplasmic FMR1-interacting protein 1 homolog [Ciona intestinalis]	cytoplasmic FMR1 interacting protein 2 [Mus musculus]	LD47929p [Drosophila melanogaster]	Cyfip1 protein [Danio rerio]	28.334	28.8903	27.7778	0.961491	-0.0566543	0.903824	1
Bot_c10452	TBC1 domain family member 10B	PREDICTED: TBC1 domain family member 10B [Ciona intestinalis]	TBC1 domain family member 10b [Mus musculus]	whacked isoform A [Drosophila melanogaster]	PREDICTED: TBC1 domain family member 10A [Danio rerio]	34.1465	35.9807	32.3123	0.898043	-0.155143	0.823815	1
Bot_c10453	Ankyrin repeat domain-containing protein 33B	No hits found	ankyrin repeat domain-containing protein 33B isoform 3 [Mus musculus]	No hits found	PREDICTED: ankyrin repeat domain-containing protein 33B-like [Danio rerio]	15.1182	16.0029	14.2334	0.889428	-0.169051	0.843371	1
Bot_c10455	Zinc finger homeobox protein 3	No hits found	zinc finger homeobox protein 4 [Mus musculus]	Zn finger homeodomain 2 isoform A [Drosophila melanogaster]	PREDICTED: zinc finger homeobox protein 4-like [Danio rerio]	78.1477	79.0817	77.2138	0.97638	-0.0344857	0.908323	1
Bot_c10456	Major facilitator superfamily domain-containing protein 6-like	PREDICTED: major facilitator superfamily domain-containing protein 6-like protein A-like [Ciona intestinalis]	major facilitator superfamily domain-containing protein 6-like [Mus musculus]	No hits found	major facilitator superfamily domain-containing protein 6-like [Danio rerio]	231.351	188.968	273.733	1.44857	0.534627	0.500066	1
Bot_c10457	Versican core protein	PREDICTED: hepatic lectin-like [Ciona intestinalis]	mCG116562 isoform CRA_b [Mus musculus]	No hits found	uncharacterized protein LOC100170830 precursor [Danio rerio]	5.56099	8.27211	2.84988	0.344517	-1.53735	0.29649	1
Bot_c10458	Unclassifiable EST	No hits found	No hits found	No hits found	No hits found	6.45152	4.15638	8.74666	2.10439	1.07341	0.622289	1
Bot_c10459	Unclassifiable EST	No hits found	No hits found	No hits found	No hits found	76.3801	83.825	68.9352	0.82237	-0.28214	0.722381	1
Bot_c10460	PHD and RING finger domain-containing protein 1	PREDICTED: uncharacterized protein LOC100186145 [Ciona intestinalis]	unnamed protein product [Mus musculus]	MIP13377p [Drosophila melanogaster]	No hits found	53.5394	62.9899	44.0888	0.699933	-0.51471	0.567412	1
Bot_c10461	Protein ELYS	PREDICTED: protein ELYS-like [Ciona intestinalis]	protein ELYS [Mus musculus]	No hits found	PREDICTED: protein ELYS [Danio rerio]	17.81	18.1972	17.4227	0.957438	-0.0627489	0.958531	1
Bot_c10464	Unclassifiable EST	No hits found	No hits found	No hits found	No hits found	37.4272	35.9518	38.9027	1.08208	0.113809	0.924041	1
Bot_c10465	Unclassifiable EST	No hits found	No hits found	No hits found	No hits found	21.5276	21.5206	21.5346	1.00065	0.000943913	0.940955	1
Bot_c10467	Unclassifiable EST	No hits found	No hits found	No hits found	No hits found	6.76654	8.54579	4.98729	0.583596	-0.776958	0.500508	1
Bot_c10468	Unclassifiable EST	PREDICTED: uncharacterized protein LOC100185464 [Ciona intestinalis]	No hits found	No hits found	No hits found	18.4793	23.7197	13.239	0.558146	-0.841286	0.609309	1
Bot_c10469	Non-lysosomal glucosylceramidase	PREDICTED: non-lysosomal glucosylceramidase [Ciona intestinalis]	mKIAA1605 protein [Mus musculus]	RE08574p [Drosophila melanogaster]	PREDICTED: non-lysosomal glucosylceramidase [Danio rerio]	28.5173	31.1784	25.8562	0.829297	-0.270038	0.820152	1
Bot_c10471	Unclassifiable EST	No hits found	No hits found	No hits found	No hits found	13.3161	19.1915	7.44076	0.387711	-1.36695	0.618078	1
Bot_c10474	Nucleolar and coiled-body phosphoprotein 1	No hits found	nucleolar and coiled-body phosphoprotein 1 isoform CRA_a [Mus musculus]	Nopp140 isoform B [Drosophila melanogaster]	nucleolar and coiled-body phosphoprotein 1 [Danio rerio]	693.901	734.615	653.188	0.889157	-0.169491	0.878722	1
Bot_c10476	Protein amnionless	PREDICTED: uncharacterized protein LOC100178913 [Ciona intestinalis]	protein amnionless precursor [Mus musculus]	No hits found	Im:7155895 protein [Danio rerio]	11.8352	8.8014	14.869	1.68939	0.756504	0.564889	1
Bot_c10478	Unclassifiable EST	No hits found	No hits found	No hits found	No hits found	0.753844	1.50769	0	0	#NAME?	0.642867	1
Bot_c10480	Unclassifiable EST	No hits found	No hits found	No hits found	No hits found	9.83033	9.5061	10.1545	1.06821	0.0952	0.892531	1
Bot_c10481	Unclassifiable EST	No hits found	No hits found	No hits found	No hits found	2.70246	0.931342	4.47358	4.80337	2.26405	0.388257	1
Bot_c10483	Hemicentin-1	No hits found	No hits found	No hits found	No hits found	0.652953	0	1.30591	Inf	Inf	0.717004	1
Bot_c10484	DNA mismatch repair protein Mlh1	PREDICTED: DNA mismatch repair protein Mlh1-like [Ciona intestinalis]	mutL homolog 1 (E. coli) isoform CRA_a [Mus musculus]	mutL homolog [Drosophila melanogaster]	DNA mismatch repair protein Mlh1 [Danio rerio]	23.3666	25.6246	21.1087	0.823766	-0.279694	0.81525	1
Bot_c10485	Dynein heavy chain 17, axonemal	PREDICTED: dynein beta chain ciliary-like [Ciona intestinalis]	dynein axonemal heavy chain 9 [Mus musculus]	dynein heavy chain at 93AB isoform C [Drosophila melanogaster]	PREDICTED: dynein heavy chain 10 axonemal [Danio rerio]	137.934	69.0202	206.848	2.99692	1.58348	0.0351847	1
Bot_c10486	Unclassifiable EST	No hits found	No hits found	No hits found	No hits found	1.10923	0.931342	1.28712	1.382	0.46676	0.941518	1
Bot_c10487	Unclassifiable EST	No hits found	No hits found	No hits found	No hits found	7.91233	4.95937	10.8653	2.19086	1.1315	0.383601	1
Bot_c10488	Acrosin	PREDICTED: uncharacterized protein LOC100175526 [Ciona intestinalis]	plasminogen isoform CRA_j [Mus musculus]	CG1299 isoform B [Drosophila melanogaster]	plasminogen precursor [Danio rerio]	13.3602	22.0087	4.71164	0.214081	-2.22377	0.291302	1
Bot_c10489	Unclassifiable EST	No hits found	No hits found	No hits found	No hits found	54.5058	59.6982	49.3134	0.826045	-0.275707	0.905123	1
Bot_c10491	Dynein heavy chain 17, axonemal	PREDICTED: dynein beta chain ciliary-like [Ciona intestinalis]	dynein heavy chain 17 axonemal [Mus musculus]	dynein heavy chain at 93AB isoform B [Drosophila melanogaster]	PREDICTED: dynein heavy chain 10 axonemal [Danio rerio]	36.077	14.4538	57.7003	3.99206	1.99713	0.0374577	1
Bot_c10492	NAD-dependent deacetylase sirtuin-1	PREDICTED: NAD-dependent histone deacetylase Sir2-like [Ciona intestinalis]	Sirt1 protein [Mus musculus]	LD07439p [Drosophila melanogaster]	PREDICTED: NAD-dependent deacetylase sirtuin-1 [Danio rerio]	35.0354	27.808	42.2629	1.51981	0.603889	0.513618	1
Bot_c10494	Vacuolar protein sorting-associated protein 53 homolog	PREDICTED: vacuolar protein sorting-associated protein 53 homolog isoform 1 [Ciona intestinalis]	unnamed protein product [Mus musculus]	CG3338 [Drosophila melanogaster]	vacuolar protein sorting 53 homolog [Danio rerio]	45.4331	34.9617	55.9046	1.59902	0.677192	0.442497	1
Bot_c10495	CDP-diacylglycerol--glycerol-3-phosphate 3-phosphatidyltransferase,	PREDICTED: CDP-diacylglycerol--glycerol-3-phosphate 3-phosphatidyltransferase mitochondrial-like [Ciona intestinalis]	silencer-associated factor [Mus musculus]	CG7718 [Drosophila melanogaster]	No hits found	14.5089	15.5361	13.4817	0.867766	-0.204623	0.801124	1
Bot_c10496	Y+L amino acid transporter 1	PREDICTED: cystine/glutamate transporter-like [Ciona intestinalis]	solute carrier family 7 (cationic amino acid transporter y+ system) member 9 isoform CRA_b [Mus musculus]	RH65810p [Drosophila melanogaster]	PREDICTED: large neutral amino acids transporter small subunit 2 [Danio rerio]	49.1846	67.0592	31.3099	0.466899	-1.09882	0.157145	1
Bot_c10497	Mitochondrial import inner membrane translocase subunit Tim10	PREDICTED: sorting nexin-27-like [Ciona intestinalis]	mitochondrial import inner membrane translocase subunit Tim10 [Mus musculus]	translocase of inner membrane 10 isoform A [Drosophila melanogaster]	mitochondrial import inner membrane translocase subunit Tim10 [Danio rerio]	380.06	470.315	289.806	0.616196	-0.698539	0.394656	1
Bot_c105	IgGFc-binding protein	PREDICTED: IgGFc-binding protein [Ciona intestinalis]	Fc fragment of IgG binding protein precursor [Mus musculus]	hemolectin isoform A [Drosophila melanogaster]	PREDICTED: hypothetical protein LOC100147904 [Danio rerio]	341.761	291.275	392.247	1.34666	0.429383	0.588896	1
Bot_c1050	Unclassifiable EST	PREDICTED: protein rolling stone-like [Ciona intestinalis]	No hits found	CG9555 [Drosophila melanogaster]	No hits found	324.111	360.572	287.649	0.797759	-0.325976	0.655327	1
Bot_c10502	Unclassifiable EST	PREDICTED: uncharacterized protein LOC100176140 [Ciona intestinalis]	No hits found	No hits found	No hits found	59.2275	49.3586	69.0964	1.39988	0.485307	0.624666	1
Bot_c10503	Unclassifiable EST	No hits found	No hits found	No hits found	No hits found	7.27607	1.86268	12.6895	6.81247	2.76818	0.0729849	1
Bot_c10505	Unclassifiable EST	TPA: zinc finger protein [Ciona intestinalis]	No hits found	No hits found	No hits found	7.8873	9.63975	6.13485	0.636412	-0.651968	0.650407	1
Bot_c10506	Unclassifiable EST	No hits found	No hits found	No hits found	No hits found	104.656	90.4775	118.835	1.31342	0.393325	0.621151	1
Bot_c10507	Unclassifiable EST	No hits found	No hits found	No hits found	No hits found	11.6033	2.12469	21.0818	9.92233	3.31068	0.0427738	1
Bot_c10509	Unclassifiable EST	No hits found	No hits found	No hits found	No hits found	4.70916	4.82572	4.59261	0.951695	-0.0714295	0.987372	1
Bot_c1051	Protein FAM135A	PREDICTED: protein FAM135B-like [Ciona intestinalis]	unnamed protein product [Mus musculus]	CG32333 isoform A [Drosophila melanogaster]	uncharacterized protein LOC566435 [Danio rerio]	622.499	626.42	618.578	0.987482	-0.018174	0.991709	1
Bot_c10511	Unclassifiable EST	No hits found	No hits found	No hits found	No hits found	56.3153	65.3589	47.2718	0.723265	-0.467404	0.558289	1
Bot_c10513	Unclassifiable EST	No hits found	No hits found	No hits found	No hits found	80.5226	94.043	67.0023	0.712465	-0.48911	0.443458	1
Bot_c10514	Aquaporin-2	PREDICTED: aquaporin-8 [Ciona intestinalis]	major intrinsic protein [Mus musculus]	drip isoform D [Drosophila melanogaster]	aquaporin-4 [Danio rerio]	7.98672	7.59637	8.37706	1.10277	0.141134	0.982553	1
Bot_c10516	Unclassifiable EST	PREDICTED: uncharacterized protein LOC100177751 [Ciona intestinalis]	No hits found	No hits found	No hits found	0.356235	0	0.71247	Inf	Inf	0.911207	1
Bot_c10517	Rab proteins geranylgeranyltransferase component A 1	PREDICTED: rab proteins geranylgeranyltransferase component A 1 [Ciona intestinalis]	choroidermia [Mus musculus]	Rab escort protein [Drosophila melanogaster]	Chm protein [Danio rerio]	32.8152	34.6429	30.9876	0.894487	-0.160868	0.798657	1
Bot_c10519	Ubiquitin-protein ligase E3B	PREDICTED: ubiquitin-protein ligase E3B [Ciona intestinalis]	Ube3b protein partial [Mus musculus]	CG5087 isoform B [Drosophila melanogaster]	ubiquitin-protein ligase E3B [Danio rerio]	93.7979	112.662	74.934	0.665123	-0.588307	0.445001	1
Bot_c1052	Taperin	PREDICTED: uncharacterized protein LOC100180160 [Ciona intestinalis]	unnamed protein product [Mus musculus]	No hits found	No hits found	359.587	341.171	378.002	1.10795	0.147898	0.862669	1
Bot_c10520	Neurogenic locus notch homolog protein 3	PREDICTED: uncharacterized protein LOC100181677 [Ciona intestinalis]	neurogenic locus notch homolog protein 3 precursor [Mus musculus]	EG:140G11.1 [Drosophila melanogaster]	neurogenic locus notch homolog protein 3 precursor [Danio rerio]	14.0955	14.0345	14.1565	1.0087	0.012496	0.920565	1
Bot_c10521	Unclassifiable EST	No hits found	No hits found	No hits found	No hits found	2.30538	4.61076	0	0	#NAME?	0.247831	1
Bot_c10522	Unclassifiable EST	No hits found	No hits found	No hits found	No hits found	13.5557	11.4735	15.6379	1.36296	0.446741	0.682304	1
Bot_c10523	HemK methyltransferase family member 2	PREDICTED: hemK methyltransferase family member 2-like [Ciona intestinalis]	N6-DNA methyltransferase A isoform 1 [Mus musculus]	CG9960 [Drosophila melanogaster]	N(6)-adenine-specific DNA methyltransferase 1 [Danio rerio]	24.5608	31.0947	18.027	0.579746	-0.786508	0.673115	1
Bot_c10524	ATP-dependent RNA helicase DDX1	PREDICTED: ATP-dependent RNA helicase DDX1-like [Ciona intestinalis]	ATP-dependent RNA helicase DDX1 [Mus musculus]	Dead-box-1 [Drosophila melanogaster]	ATP-dependent RNA helicase DDX1 [Danio rerio]	260.838	353.024	168.651	0.477731	-1.06573	0.105222	1
Bot_c10525	Unclassifiable EST	No hits found	No hits found	No hits found	No hits found	37.9357	43.0016	32.8698	0.764386	-0.387628	0.611368	1
Bot_c10528	Unclassifiable EST	PREDICTED: ankyrin repeat and death domain-containing protein 1A-like [Ciona intestinalis]	No hits found	No hits found	No hits found	31.9485	25.6897	38.2073	1.48726	0.572657	0.596869	1
Bot_c10529	Unclassifiable EST	No hits found	No hits found	No hits found	No hits found	43.5141	32.8072	54.2211	1.65272	0.724839	0.400133	1
Bot_c1053	Peptidyl-prolyl cis-trans isomerase FKBP6	PREDICTED: peptidyl-prolyl cis-trans isomerase FKBP6 [Ciona intestinalis]	peptidyl-prolyl cis-trans isomerase FKBP6 isoform 1 [Mus musculus]	shutdown [Drosophila melanogaster]	Si:dkey-189h5.5 protein [Danio rerio]	211.076	105.435	316.717	3.00391	1.58684	0.0364476	1
Bot_c10530	HMG domain-containing protein 4	transcription factor protein [Ciona intestinalis]	unnamed protein product [Mus musculus]	Chain A Solution Structure Of The Hmg-Box Domain In The Ssrp1 Subunit Of Fact	HMG domain-containing protein 4 [Danio rerio]	108.626	126.58	90.6721	0.71632	-0.481324	0.565431	1
Bot_c10531	Unclassifiable EST	No hits found	No hits found	No hits found	No hits found	34.1797	39.2445	29.115	0.741886	-0.430731	0.633073	1
Bot_c10532	Unclassifiable EST	No hits found	No hits found	No hits found	No hits found	33.7826	36.7826	30.7825	0.836877	-0.256913	0.902951	1
Bot_c10533	3,2-trans-enoyl-CoA isomerase, mitochondrial	PREDICTED: enoyl-CoA delta isomerase 1 mitochondrial-like [Ciona intestinalis]	enoyl-CoA delta isomerase 1 mitochondrial precursor [Mus musculus]	CG4598 isoform A [Drosophila melanogaster]	Dci protein [Danio rerio]	373.962	133.123	614.8	4.61828	2.20736	0.337677	1
Bot_c10535	Leucine-rich repeat-containing protein 63	PREDICTED: uncharacterized protein LOC100180427 [Ciona intestinalis]	unnamed protein product [Mus musculus]	scribbled isoform J [Drosophila melanogaster]	leucine-rich repeat-containing protein 1 [Danio rerio]	248.697	246.668	250.727	1.01645	0.0235452	0.923927	1
Bot_c10536	Unclassifiable EST	No hits found	No hits found	No hits found	No hits found	7.98219	3.09668	12.8677	4.15532	2.05496	0.146866	1
Bot_c10537	Unclassifiable EST	No hits found	No hits found	No hits found	No hits found	0.296718	0	0.593436	Inf	Inf	0.925932	1
Bot_c10539	Unclassifiable EST	No hits found	No hits found	No hits found	No hits found	28.4471	23.4701	33.424	1.42411	0.510057	0.603363	1
Bot_c1054	Putative beta-lactamase-like 1	PREDICTED: putative beta-lactamase-like 1-like [Ciona intestinalis]	lactamase beta-like 1 [Mus musculus]	No hits found	serine beta-lactamase-like protein LACTB mitochondrial [Danio rerio]	263.588	287.058	240.118	0.836478	-0.2576	0.6305	1
Bot_c10540	Unclassifiable EST	No hits found	No hits found	No hits found	No hits found	11.8844	15.8097	7.95903	0.503426	-0.990149	0.402838	1
Bot_c10541	Uridine-cytidine kinase-like 1	PREDICTED: uridine-cytidine kinase-like 1-like [Ciona intestinalis]	uridine-cytidine kinase-like 1 [Mus musculus]	lethal (2) k01209 isoform A [Drosophila melanogaster]	PREDICTED: si:dkey-256k13.1 [Danio rerio]	148.816	174.458	123.173	0.706034	-0.50219	0.483527	1
Bot_c10542	Methyltransferase-like protein 4	PREDICTED: methyltransferase-like protein 4-like [Ciona intestinalis]	Mettl4 protein [Mus musculus]	CG14906 [Drosophila melanogaster]	PREDICTED: methyltransferase-like protein 4-like [Danio rerio]	7.84495	8.40575	7.28414	0.866566	-0.206618	0.895056	1
Bot_c10544	Unclassifiable EST	No hits found	No hits found	No hits found	No hits found	39.4695	48.0693	30.8697	0.642192	-0.638924	0.689055	1
Bot_c10545	Brain-specific angiogenesis inhibitor 1	PREDICTED: A disintegrin and metalloproteinase with thrombospondin motifs gon-1-like [Ciona intestinalis]	hemicentin 1 precursor [Mus musculus]	Semaphorin-5c isoform A [Drosophila melanogaster]	hemicentin-1 precursor [Danio rerio]	112.849	127.265	98.4333	0.773451	-0.370617	0.547451	1
Bot_c10546	Acrosin	PREDICTED: transmembrane protease serine 9-like [Ciona intestinalis]	protease serine 8 (prostasin) isoform CRA_b [Mus musculus]	CG8172 isoform D [Drosophila melanogaster]	PREDICTED: serine protease 27-like [Danio rerio]	155.093	138.395	171.792	1.24132	0.31187	0.790663	1
Bot_c10547	Unclassifiable EST	No hits found	No hits found	No hits found	No hits found	47.3455	54.0717	40.6193	0.751212	-0.412709	0.492498	1
Bot_c10548	Protein dopey-1	PREDICTED: protein dopey-1-like [Ciona intestinalis]	unnamed protein product [Mus musculus]	CG15099 isoform A [Drosophila melanogaster]	dopey family member 2 [Danio rerio]	20.0293	20.6363	19.4223	0.941174	-0.0874668	0.952563	1
Bot_c1055	Solute carrier family 25 member 44	PREDICTED: solute carrier family 25 member 44-like [Ciona intestinalis]	unnamed protein product [Mus musculus]	CG5805 [Drosophila melanogaster]	solute carrier family 25 member 44 b [Danio rerio]	332.027	327.349	336.705	1.02858	0.0406554	0.966065	1
Bot_c10552	Unclassifiable EST	No hits found	No hits found	No hits found	No hits found	0.287323	0	0.574646	Inf	Inf	0.928364	1
Bot_c10555	Myosin-6	PREDICTED: myosin-7 [Ciona intestinalis]	alpha cardiac myosin heavy chain [Mus musculus]	muscle myosin heavy chain [Drosophila melanogaster]	ventricular myosin heavy chain [Danio rerio]	59.9674	3.01537	116.919	38.7744	5.27703	0.00885993	1
Bot_c10558	Sushi, nidogen and EGF-like domain-containing protein 1	PREDICTED: sushi von Willebrand factor type A EGF and pentraxin domain-containing protein 1-like partial [Ciona intestinalis]	lectin-like transmembrane protein [Mus musculus]	No hits found	versican b precursor [Danio rerio]	63.2506	58.4176	68.0837	1.16547	0.220908	0.947765	1
Bot_c10559	Arylsulfatase J	PREDICTED: arylsulfatase B-like [Ciona intestinalis]	No hits found	No hits found	No hits found	21.9693	17.9868	25.9518	1.44283	0.528901	0.624944	1
Bot_c10560	Unclassifiable EST	No hits found	No hits found	No hits found	No hits found	33.9521	38.0124	29.8918	0.78637	-0.34672	0.592146	1
Bot_c10561	Unclassifiable EST	No hits found	No hits found	No hits found	No hits found	1.43891	2.16534	0.71247	0.329034	-1.60369	0.728793	1
Bot_c10562	DEP domain-containing protein 5	PREDICTED: DEP domain-containing protein 5 [Ciona intestinalis]	DEP domain-containing protein 5 isoform 1 [Mus musculus]	CG12090 isoform A [Drosophila melanogaster]	No hits found	11.5686	9.51779	13.6195	1.43095	0.516973	0.759158	1
Bot_c10563	Unclassifiable EST	No hits found	No hits found	No hits found	No hits found	3.5073	1.54834	5.46625	3.53039	1.81983	0.416788	1
Bot_c10564	Unclassifiable EST	No hits found	No hits found	No hits found	No hits found	4.60632	8.63799	0.574646	0.0665254	-3.90995	0.323527	1
Bot_c10569	Unclassifiable EST	No hits found	No hits found	No hits found	No hits found	4.19193	4.93599	3.44788	0.698517	-0.517633	0.845609	1
Bot_c10572	Fibroleukin	PREDICTED: uncharacterized protein LOC100184033 [Ciona intestinalis]	unnamed protein product [Mus musculus]	No hits found	LOC563523 protein [Danio rerio]	12.3521	14.4655	10.2388	0.707811	-0.498563	0.699992	1
Bot_c10573	Unclassifiable EST	No hits found	No hits found	No hits found	No hits found	24.2147	21.6255	26.8039	1.23945	0.309705	0.870729	1
Bot_c10574	A-kinase anchor protein 13	PREDICTED: rho guanine nucleotide exchange factor 28-like [Ciona intestinalis]	mCG15699 isoform CRA_d [Mus musculus]	GH26723p [Drosophila melanogaster]	PREDICTED: rho guanine nucleotide exchange factor 2 [Danio rerio]	269.975	234.86	305.09	1.29903	0.377437	0.676176	1
Bot_c10575	Unclassifiable EST	No hits found	No hits found	No hits found	No hits found	4.6719	3.62069	5.72311	1.58067	0.660536	0.851224	1
Bot_c10576	Unclassifiable EST	PREDICTED: n N'-diacetylchitobiase-like [Ciona intestinalis]	No hits found	No hits found	No hits found	46.545	47.2961	45.7939	0.968239	-0.0465645	0.985072	1
Bot_c10578	Proline-serine-threonine phosphatase-interacting protein 1	No hits found	proline-serine-threonine phosphatase-interacting protein 1 isoform CRA_b [Mus musculus]	No hits found	novel protein similar to vertebrate nebulin (NEB) [Danio rerio]	10.0727	12.6796	7.46584	0.588807	-0.764133	0.642393	1
Bot_c10579	Unclassifiable EST	No hits found	No hits found	No hits found	No hits found	13.6898	14.0762	13.3034	0.9451	-0.0814615	0.783587	1
Bot_c10580	Enteropeptidase	PREDICTED: uncharacterized protein LOC100185187 [Ciona intestinalis]	unnamed protein product [Mus musculus]	CG8170 isoform B [Drosophila melanogaster]	plasminogen activator urokinase a precursor [Danio rerio]	8.07483	13.8323	2.31737	0.167534	-2.57748	0.399117	1
Bot_c10581	Intraflagellar transport protein 81 homolog	PREDICTED: intraflagellar transport protein 81 homolog [Ciona intestinalis]	unnamed protein product [Mus musculus]	No hits found	intraflagellar transport protein 81 homolog [Danio rerio]	18.4263	15.0942	21.7585	1.44152	0.527587	0.598347	1
Bot_c10582	Unclassifiable EST	No hits found	No hits found	No hits found	No hits found	14.4781	9.44177	19.5145	2.06683	1.04742	0.314703	1
Bot_c10583	Unclassifiable EST	PREDICTED: IQ motif and SEC7 domain-containing protein 1 [Ciona intestinalis]	No hits found	No hits found	No hits found	69.6722	56.3968	82.9476	1.47079	0.556589	0.567442	1
Bot_c10584	Unclassifiable EST	No hits found	No hits found	No hits found	No hits found	68.1747	57.4779	78.8716	1.37221	0.456497	0.573256	1
Bot_c10586	Unclassifiable EST	No hits found	No hits found	No hits found	No hits found	53.1981	74.0731	32.3231	0.436368	-1.19638	0.185439	1
Bot_c10590	Unclassifiable EST	No hits found	No hits found	No hits found	No hits found	46.7649	53.1879	40.3419	0.758479	-0.398819	0.577842	1
Bot_c10591	Unclassifiable EST	No hits found	No hits found	No hits found	No hits found	72.4878	143.551	1.42494	0.0099264	-6.65451	0.111699	1
Bot_c10592	Unclassifiable EST	No hits found	No hits found	No hits found	No hits found	31.2332	41.3998	21.0665	0.508856	-0.97467	0.319172	1
Bot_c10593	Unclassifiable EST	No hits found	No hits found	No hits found	No hits found	1.05911	0.931342	1.18687	1.27437	0.349782	0.944111	1
Bot_c10594	Neurobeachin-like protein 1	PREDICTED: ALS2CR17-like [Ciona intestinalis]	unnamed protein product [Mus musculus]	CG43367 isoform E [Drosophila melanogaster]	PREDICTED: neurobeachin-like protein 1-like [Danio rerio]	78.4178	69.7321	87.1035	1.24912	0.320908	0.762921	1
Bot_c10595	Unclassifiable EST	No hits found	No hits found	No hits found	No hits found	5.36277	8.96402	1.76152	0.19651	-2.34733	0.246089	1
Bot_c10596	Unclassifiable EST	No hits found	No hits found	No hits found	No hits found	320.368	283.056	357.679	1.26363	0.337578	0.560352	1
Bot_c10598	Unclassifiable EST	No hits found	No hits found	No hits found	No hits found	3.61481	3.72537	3.50425	0.940645	-0.0882783	0.885872	1
Bot_c10599	SAM domain and HD domain-containing protein 1	PREDICTED: SAM domain and HD domain-containing protein 1 [Ciona intestinalis]	SAM domain and HD domain 1 isoform CRA_b [Mus musculus]	falten [Drosophila melanogaster]	SAM domain and HD domain-containing protein 1 [Danio rerio]	20.7388	20.1936	21.2841	1.054	0.0758788	0.904823	1
Bot_c106	F-box only protein 39	PREDICTED: F-box only protein 39-like [Ciona intestinalis]	mCG120256 [Mus musculus]	No hits found	No hits found	19.1728	33.1596	5.18605	0.156396	-2.67672	0.238745	1
Bot_c10600	Aggrecan core protein	PREDICTED: C-type mannose receptor 2-like [Ciona intestinalis]	low affinity IgE Fc receptor isoform B [Mus musculus]	No hits found	c-type lectin [Danio rerio]	230.49	188.949	272.03	1.4397	0.525772	0.647632	1
Bot_c10601	IgGFc-binding protein	PREDICTED: zonadhesin-like [Ciona intestinalis]	RecName: Full=Zonadhesin; Flags: Precursor	hemolectin [Drosophila melanogaster]	PREDICTED: hypothetical protein LOC100147904 [Danio rerio]	11.9682	12.4338	11.5026	0.925109	-0.112305	0.943081	1
Bot_c10602	Sterol regulatory element-binding protein cleavage-activating	PREDICTED: sterol regulatory element-binding protein cleavage-activating protein-like partial [Ciona intestinalis]	SREBP cleavage activating protein isoform CRA_b [Mus musculus]	No hits found	PREDICTED: sterol regulatory element-binding protein cleavage-activating protein-like [Danio rerio]	33.1508	30.9454	35.3563	1.14254	0.192246	0.872118	1
Bot_c10603	Unclassifiable EST	No hits found	No hits found	No hits found	No hits found	8.95799	5.48337	12.4326	2.26733	1.18099	0.419546	1
Bot_c10604	Neurogenic locus notch homolog protein 1	Notch precursor [Ciona intestinalis]	transmembrane receptor Notch1 B [Mus musculus]	EG:140G11.1 [Drosophila melanogaster]	notch homolog 2 [Danio rerio]	86.4825	97.8869	75.0781	0.766988	-0.382725	0.604057	1
Bot_c10605	Vacuolar protein sorting-associated protein 13A	PREDICTED: vacuolar protein sorting-associated protein 13C-like partial [Ciona intestinalis]	unnamed protein product [Mus musculus]	vacuolar protein sorting 13 isoform A [Drosophila melanogaster]	Vps13a protein [Danio rerio]	21.9475	18.5929	25.302	1.36085	0.444503	0.687895	1
Bot_c10606	Unclassifiable EST	No hits found	No hits found	No hits found	No hits found	67.2715	63.0426	71.5003	1.13416	0.181623	0.87926	1
Bot_c10608	Inactive hydroxysteroid dehydrogenase-like protein 1	PREDICTED: very-long-chain 3-oxoacyl-CoA reductase 1-like [Ciona intestinalis]	unnamed protein product [Mus musculus]	CG31809 [Drosophila melanogaster]	Si:ch211-284e13.2 protein [Danio rerio]	88.7514	88.9522	88.5507	0.995487	-0.00652631	0.857004	1
Bot_c10610	Unclassifiable EST	No hits found	No hits found	No hits found	No hits found	38.8198	38.1578	39.4819	1.0347	0.049216	0.95395	1
Bot_c10611	Unclassifiable EST	No hits found	No hits found	No hits found	No hits found	70.007	57.3687	82.6452	1.4406	0.526665	0.571974	1
Bot_c10612	Slit homolog 3 protein	toll-like receptor 7-like precursor [Ciona intestinalis]	toll-like receptor 13 precursor [Mus musculus]	tollo [Drosophila melanogaster]	slit homolog 3 protein precursor [Danio rerio]	11.4575	13.4935	9.42155	0.69823	-0.518225	0.644015	1
Bot_c10613	Unclassifiable EST	No hits found	No hits found	No hits found	No hits found	8.15554	8.88911	7.42197	0.834951	-0.260237	0.776644	1
Bot_c10614	Unclassifiable EST	No hits found	No hits found	No hits found	No hits found	3.2112	4.52306	1.89934	0.419924	-1.2518	0.675047	1
Bot_c10615	Acyl-coenzyme A thioesterase 11	PREDICTED: acyl-coenzyme A thioesterase 11-like [Ciona intestinalis]	Acot12 protein partial [Mus musculus]	No hits found	acyl-coenzyme A thioesterase 11 [Danio rerio]	7.10368	8.86014	5.34722	0.603514	-0.728541	0.641818	1
Bot_c10616	Unclassifiable EST	No hits found	No hits found	No hits found	No hits found	54.0897	60.4504	47.729	0.789556	-0.340886	0.845153	1
Bot_c10618	Unclassifiable EST	No hits found	No hits found	No hits found	No hits found	10.131	9.5927	10.6694	1.11224	0.153464	0.823006	1
Bot_c10619	Unclassifiable EST	No hits found	No hits found	No hits found	No hits found	134.038	195.037	73.0386	0.374486	-1.41702	0.0433368	1
Bot_c1062	Unclassifiable EST	PREDICTED: uncharacterized protein LOC100184194 [Ciona intestinalis]	No hits found	No hits found	No hits found	485.027	294.213	675.841	2.29711	1.19982	0.0818456	1
Bot_c10621	Unclassifiable EST	No hits found	No hits found	No hits found	No hits found	58.7288	41.2194	76.2381	1.84957	0.88719	0.309508	1
Bot_c10622	Adenosine deaminase-like protein	No hits found	unnamed protein product [Mus musculus]	No hits found	No hits found	22.2105	34.5062	9.91475	0.287332	-1.79921	0.116405	1
Bot_c10623	Unclassifiable EST	No hits found	No hits found	No hits found	No hits found	32.0639	40.2	23.9278	0.595219	-0.748508	0.420651	1
Bot_c10624	Unclassifiable EST	No hits found	No hits found	No hits found	No hits found	0.465671	0.931342	0	0	#NAME?	0.8466	1
Bot_c10625	Unclassifiable EST	No hits found	No hits found	No hits found	No hits found	3.80399	6.42111	1.18687	0.184839	-2.43566	0.267206	1
Bot_c10627	Slit homolog 2 protein	PREDICTED: vasorin-like [Ciona intestinalis]	unnamed protein product [Mus musculus]	slit isoform F [Drosophila melanogaster]	Slit3 protein [Danio rerio]	42.6102	42.1056	43.1149	1.02397	0.0341746	0.927059	1
Bot_c10628	Unclassifiable EST	No hits found	No hits found	No hits found	No hits found	14.7713	13.0625	16.4802	1.26165	0.335308	0.708648	1
Bot_c10629	Unclassifiable EST	No hits found	No hits found	No hits found	No hits found	33.7989	28.5993	38.9984	1.36361	0.447435	0.634266	1
Bot_c1063	Serine/threonine-protein kinase 3	PREDICTED: serine/threonine-protein kinase 3-like [Ciona intestinalis]	serine/threonine-protein kinase 3 [Mus musculus]	hippo isoform A [Drosophila melanogaster]	serine/threonine-protein kinase 3 [Danio rerio]	1262.29	1377.17	1147.42	0.833173	-0.263312	0.721303	1
Bot_c10630	Unclassifiable EST	No hits found	No hits found	No hits found	No hits found	6.56985	6.64775	6.49195	0.976564	-0.0342132	1	1
Bot_c10631	Unclassifiable EST	No hits found	No hits found	No hits found	No hits found	3.6261	3.94672	3.30549	0.83753	-0.255787	1	1
Bot_c10633	Kelch-like protein 24	PREDICTED: kelch-like protein 1-like [Ciona intestinalis]	kelch-like 7 (Drosophila) isoform CRA_b [Mus musculus]	CG15097 isoform D [Drosophila melanogaster]	kelch-like protein 24 [Danio rerio]	1.66214	0	3.32428	Inf	Inf	0.312771	1
Bot_c10634	Unclassifiable EST	PREDICTED: kelch-like protein 2-like [Ciona intestinalis]	No hits found	No hits found	No hits found	45.5736	35.2354	55.9119	1.58681	0.66613	0.409768	1
Bot_c10635	Neuron navigator 3	PREDICTED: neuron navigator 2-like [Ciona intestinalis]	mKIAA0938 protein [Mus musculus]	sickie isoform K [Drosophila melanogaster]	neuron navigator 3 [Danio rerio]	22.0869	21.7592	22.4146	1.03012	0.0428125	0.988216	1
Bot_c10636	Unclassifiable EST	No hits found	No hits found	No hits found	No hits found	3.05118	1.72904	4.37333	2.52935	1.33876	0.697096	1
Bot_c10637	Sulfotransferase 1C4	PREDICTED: sulfotransferase family cytosolic 1B member 1 [Ciona intestinalis]	unnamed protein product [Mus musculus]	MIP05809p [Drosophila melanogaster]	sulfotransferase family 1 cytosolic sulfotransferase 5 [Danio rerio]	6.89955	6.41471	7.38439	1.15116	0.203093	0.889456	1
Bot_c10638	Unclassifiable EST	PREDICTED: alpha-tectorin [Ciona intestinalis]	No hits found	No hits found	No hits found	16.89	20.3968	13.3831	0.656139	-0.607928	0.604307	1
Bot_c10639	Unclassifiable EST	No hits found	No hits found	No hits found	No hits found	128.832	190.513	67.1514	0.352477	-1.5044	0.0573528	1
Bot_c1064	Uncharacterized protein KIAA0564	PREDICTED: von Willebrand factor A domain-containing protein 8 [Ciona intestinalis]	mKIAA0564 protein [Mus musculus]	c12.2 isoform B [Drosophila melanogaster]	von Willebrand factor A domain-containing protein 8 [Danio rerio]	423.062	448.726	397.397	0.885613	-0.175252	0.862802	1
Bot_c10640	Lysosomal acid phosphatase	PREDICTED: lysosomal acid phosphatase-like [Ciona intestinalis]	acid phosphatase 2 lysosomal isoform CRA_b [Mus musculus]	acid phosphatase 1 isoform A [Drosophila melanogaster]	lysosomal acid phosphatase precursor [Danio rerio]	13.9278	17.0671	10.7884	0.632116	-0.66174	0.62331	1
Bot_c10641	Baculoviral IAP repeat-containing protein 2	zinc finger protein [Ciona intestinalis]	inhibitor of apoptosis protein 1 [Mus musculus]	IAP-like protein ILP [Drosophila melanogaster]	baculoviral IAP repeat-containing 2 [Danio rerio]	984.283	1158.96	809.605	0.698561	-0.517542	0.512983	1
Bot_c10642	Cytosolic carboxypeptidase-like protein 5	PREDICTED: ATP/GTP binding protein-like 5 [Ciona intestinalis]	cytosolic carboxypeptidase-like protein 5 isoform 5 [Mus musculus]	drosophila Nna1 ortholog isoform G [Drosophila melanogaster]	cytosolic carboxypeptidase-like protein 5 [Danio rerio]	25.6292	17.7086	33.5499	1.89455	0.921858	0.618756	1
Bot_c10643	E3 ubiquitin-protein ligase TRAF7	zinc finger protein [Ciona intestinalis]	No hits found	No hits found	No hits found	44.7579	45.2373	44.2784	0.978803	-0.03091	0.928316	1
Bot_c10644	Unclassifiable EST	No hits found	No hits found	No hits found	No hits found	72.8754	67.7483	78.0025	1.15136	0.203336	0.857475	1
Bot_c10645	Unclassifiable EST	No hits found	No hits found	No hits found	No hits found	29.2359	39.1874	19.2845	0.49211	-1.02295	0.350506	1
Bot_c10646	DNA-directed RNA polymerase II subunit RPB1	PREDICTED: LOW QUALITY PROTEIN: DNA-directed RNA polymerase II subunit RPB1-like [Ciona intestinalis]	RecName: Full=DNA-directed RNA polymerase II subunit RPB1; Short=RNA polymerase II subunit B1; AltName: Full=DNA-directed RNA polymerase II subunit A; AltName: Full=DNA-directed RNA polymerase III largest subunit	LD43558p [Drosophila melanogaster]	PREDICTED: DNA-directed RNA polymerase II subunit RPB1 isoform 1 [Danio rerio]	129.72	140.711	118.729	0.843781	-0.245059	0.729278	1
Bot_c10647	Unclassifiable EST	No hits found	No hits found	No hits found	No hits found	4.67713	7.49249	1.86176	0.248484	-2.00878	0.452579	1
Bot_c10648	Baculoviral IAP repeat-containing protein 4	PREDICTED: E3 ubiquitin-protein ligase XIAP [Ciona intestinalis]	unnamed protein product [Mus musculus]	Chain A Crystal Structure Of Diap1-bir2/hid Complex	baculoviral IAP repeat-containing 3 [Danio rerio]	17.6238	18.9821	16.2655	0.856884	-0.222828	1	1
Bot_c10649	5'-AMP-activated protein kinase catalytic subunit alpha-2	PREDICTED: 5'-AMP-activated protein kinase catalytic subunit alpha-2-like [Ciona intestinalis]	protein kinase AMP-activated alpha 2 catalytic subunit isoform CRA_a [Mus musculus]	SNF1A/AMP-activated protein kinase isoform A [Drosophila melanogaster]	PREDICTED: 5'-AMP-activated protein kinase catalytic subunit alpha-2 [Danio rerio]	125.184	127.831	122.538	0.958595	-0.0610062	0.852313	1
Bot_c1065	ATP-binding cassette sub-family G member 4	PREDICTED: ATP-binding cassette sub-family G member 4 [Ciona intestinalis]	mCG141862 isoform CRA_b [Mus musculus]	ABC transporter expressed in trachea isoform A [Drosophila melanogaster]	ATP-binding cassette sub-family G member 1 [Danio rerio]	340.251	419.149	261.353	0.623532	-0.681463	0.296036	1
Bot_c10650	Unclassifiable EST	No hits found	No hits found	No hits found	No hits found	0.605218	0.616999	0.593436	0.96181	-0.0561758	1	1
Bot_c10652	Unclassifiable EST	PREDICTED: G-protein coupled receptor 64-like [Ciona intestinalis]	No hits found	No hits found	No hits found	0.593436	0	1.18687	Inf	Inf	0.735844	1
Bot_c10653	Unclassifiable EST	No hits found	No hits found	No hits found	No hits found	21.8654	31.0367	12.694	0.409	-1.28983	0.340389	1
Bot_c10654	Transmembrane protein 135	PREDICTED: transmembrane protein 135 isoform 1 [Ciona intestinalis]	unnamed protein product [Mus musculus]	CG11737 isoform A [Drosophila melanogaster]	Zgc:162425 protein [Danio rerio]	48.0903	37.4297	58.751	1.56964	0.650431	0.446375	1
Bot_c10657	Unclassifiable EST	No hits found	No hits found	No hits found	No hits found	52.7228	0	105.446	Inf	Inf	0.0744657	1
Bot_c10659	Unclassifiable EST	No hits found	No hits found	No hits found	No hits found	19.8571	29.2437	10.4706	0.358047	-1.48178	0.418688	1
Bot_c1066	Contactin-associated protein 1	PREDICTED: contactin-associated protein 1-like [Ciona intestinalis]	neurexin IV [Mus musculus]	neurexin IV isoform A [Drosophila melanogaster]	PREDICTED: si:ch73-150k18.1 [Danio rerio]	328.531	268.499	388.562	1.44716	0.533229	0.574703	1
Bot_c10660	FRAS1-related extracellular matrix protein 2	PREDICTED: FRAS1-related extracellular matrix protein 2 partial [Ciona intestinalis]	Fras1 related extracellular matrix protein 2 [Mus musculus]	No hits found	Fras1 related extracellular matrix protein 2b precursor [Danio rerio]	69.9305	68.5207	71.3403	1.04115	0.0581782	0.99555	1
Bot_c10661	Unclassifiable EST	No hits found	No hits found	No hits found	No hits found	8.72222	4.90703	12.5374	2.55499	1.35332	0.330907	1
Bot_c10662	Unclassifiable EST	PREDICTED: uncharacterized protein LOC101243109 [Ciona intestinalis]	No hits found	No hits found	No hits found	4.43683	1.15269	7.72096	6.69821	2.74377	0.244309	1
Bot_c10663	Unclassifiable EST	No hits found	No hits found	No hits found	No hits found	167.991	199.875	136.107	0.680962	-0.554354	0.412226	1
Bot_c10664	Peptide-N(4)-(N-acetyl-beta-glucosaminyl)asparagine amidase	PREDICTED: peptide-N(4)-(N-acetyl-beta-glucosaminyl)asparagine amidase-like [Ciona intestinalis]	PNGase [Mus musculus]	SD19435p [Drosophila melanogaster]	peptide-N(4)-(N-acetyl-beta-glucosaminyl)asparagine amidase [Danio rerio]	40.9458	50.9229	30.9688	0.608151	-0.717499	0.465995	1
Bot_c10665	Rho-associated protein kinase 1	PREDICTED: rho-associated protein kinase 2 [Ciona intestinalis]	rho-associated protein kinase 1 [Mus musculus]	No hits found	Rho-associated coiled-coil containing protein kinase 1 [Danio rerio]	160.095	152.208	167.981	1.10363	0.142263	0.910425	1
Bot_c10668	Unclassifiable EST	No hits found	No hits found	No hits found	No hits found	17.9436	18.6444	17.2428	0.924821	-0.112753	0.922176	1
Bot_c1067	Ras-related protein Rab-27B	PREDICTED: ras-related protein Rab-27B [Ciona intestinalis]	RAB27b member RAS oncogene family [Mus musculus]	Rab27 isoform C [Drosophila melanogaster]	ras-related protein Rab-27A [Danio rerio]	468.606	371.132	566.081	1.52528	0.609075	0.404979	1
Bot_c10673	Unclassifiable EST	PREDICTED: glutathione gamma-glutamylcysteinyltransferase 1-like [Ciona intestinalis]	No hits found	No hits found	No hits found	20.6036	19.8856	21.3217	1.07221	0.100594	0.982307	1
Bot_c10674	Unclassifiable EST	No hits found	No hits found	No hits found	No hits found	18.776	9.25499	28.297	3.05749	1.61235	0.436597	1
Bot_c10675	Unclassifiable EST	No hits found	No hits found	No hits found	No hits found	501.201	378.164	624.238	1.65071	0.723084	0.476706	1
Bot_c10676	Two pore calcium channel protein 2	PREDICTED: two pore calcium channel protein 2-like [Ciona intestinalis]	unnamed protein product [Mus musculus]	No hits found	two pore calcium channel protein 2 [Danio rerio]	9.74853	5.71641	13.7807	2.41072	1.26946	0.326511	1
Bot_c10677	Unclassifiable EST	No hits found	No hits found	No hits found	No hits found	16.7765	13.4935	20.0596	1.48662	0.572032	0.649679	1
Bot_c10678	Receptor-interacting serine/threonine-protein kinase 1	PREDICTED: CBL-interacting protein kinase 33-like [Ciona intestinalis]	unnamed protein product [Mus musculus]	GH09326p [Drosophila melanogaster]	Ripk1l protein [Danio rerio]	12.7576	9.78508	15.7301	1.60756	0.684869	0.512969	1
Bot_c10679	Beta-galactosidase-1-like protein	PREDICTED: beta-galactosidase-1-like protein 2-like [Ciona intestinalis]	galactosidase beta 1 isoform CRA_b [Mus musculus]	beta galactosidase isoform B [Drosophila melanogaster]	Galactosidase beta 1-like [Danio rerio]	9.85811	8.6271	11.0891	1.28538	0.362197	0.889609	1
Bot_c10681	Unclassifiable EST	No hits found	No hits found	No hits found	No hits found	54.1471	55.5339	52.7603	0.950055	-0.0739173	0.88077	1
Bot_c10682	Unclassifiable EST	PREDICTED: integrin alpha-1-like [Ciona intestinalis]	No hits found	No hits found	matrilin-4 [Danio rerio]	2.99235	1.19334	4.79136	4.01507	2.00543	0.497746	1
Bot_c10683	Unclassifiable EST	No hits found	No hits found	No hits found	No hits found	19.141	22.8008	15.4812	0.678978	-0.558563	0.569577	1
Bot_c10685	Unclassifiable EST	PREDICTED: leucine-rich repeat-containing protein 15 [Ciona intestinalis]	No hits found	No hits found	No hits found	42.0619	38.5673	45.5565	1.18122	0.240279	0.975698	1
Bot_c10686	Unclassifiable EST	No hits found	No hits found	No hits found	No hits found	0.931731	0.576346	1.28712	2.23324	1.15914	0.951113	1
Bot_c10688	Unclassifiable EST	COS41.3 [Ciona intestinalis]	No hits found	No hits found	PREDICTED: uncharacterized protein K02A2.6-like [Danio rerio]	45.0997	39.2634	50.9361	1.29729	0.375503	0.64005	1
Bot_c10689	Nuclear pore complex protein Nup85	PREDICTED: nuclear pore complex protein Nup85-like [Ciona intestinalis]	unnamed protein product [Mus musculus]	No hits found	nuclear pore complex protein Nup85 [Danio rerio]	55.2829	59.4623	51.1036	0.859429	-0.21855	0.884131	1
Bot_c1069	Uncharacterized protein C11orf65	PREDICTED: uncharacterized protein C11orf65 homolog [Ciona intestinalis]	RIKEN cDNA 4930550C14 isoform CRA_a [Mus musculus]	No hits found	PREDICTED: putative uncharacterized protein CXorf58-like [Danio rerio]	257.049	198.094	316.004	1.59522	0.673757	0.376907	1
Bot_c10690	Inverted formin-2	PREDICTED: inverted formin-2 [Ciona intestinalis]	RecName: Full=Inverted formin-2	No hits found	No hits found	6.5937	5.97841	7.20898	1.20584	0.270033	0.893322	1
Bot_c10691	Unclassifiable EST	No hits found	No hits found	No hits found	No hits found	39.7833	49.116	30.4505	0.619971	-0.689728	0.636063	1
Bot_c10692	Unclassifiable EST	PREDICTED: uncharacterized protein LOC101242436 [Ciona intestinalis]	No hits found	No hits found	No hits found	18.7903	19.6236	17.957	0.915069	-0.128047	0.845688	1
Bot_c10693	Baculoviral IAP repeat-containing protein 3	zinc finger protein [Ciona intestinalis]	unnamed protein product [Mus musculus]	No hits found	Xiap protein [Danio rerio]	128.954	131.653	126.255	0.958998	-0.0604005	0.83037	1
Bot_c10694	Slit homolog 2 protein	PREDICTED: LOW QUALITY PROTEIN: slit homolog 2 protein [Ciona intestinalis]	No hits found	No hits found	slit homolog 2 protein [Danio rerio]	47.6171	58.1573	37.0768	0.637526	-0.649444	0.430065	1
Bot_c10695	Serologically defined colon cancer antigen 1	PREDICTED: nuclear export mediator factor Nemf [Ciona intestinalis]	unnamed protein product [Mus musculus]	caliban isoform B [Drosophila melanogaster]	No hits found	21.1225	25.8042	16.4409	0.637141	-0.650316	0.721522	1
Bot_c10697	Chondroitin sulfate glucuronyltransferase	PREDICTED: chondroitin sulfate synthase 2-like [Ciona intestinalis]	chondroitin sulfate glucuronyltransferase precursor [Mus musculus]	No hits found	PREDICTED: chondroitin sulfate glucuronyltransferase isoform 1 [Danio rerio]	28.3858	24.5596	32.212	1.31159	0.391312	0.739611	1
Bot_c10698	Unclassifiable EST	No hits found	No hits found	No hits found	No hits found	13.9577	15.1069	12.8085	0.847855	-0.23811	0.733723	1
Bot_c10699	Serine/threonine-protein kinase 33	PREDICTED: serine/threonine-protein kinase 33-like [Ciona intestinalis]	serine/threonine kinase 33 [Mus musculus]	phosphorylase kinase gamma [Drosophila melanogaster]	serine/threonine-protein kinase 33 [Danio rerio]	88.3027	68.0264	108.579	1.59613	0.674577	0.418004	1
Bot_c107	Unclassifiable EST	No hits found	No hits found	No hits found	No hits found	452.203	463.816	440.591	0.949925	-0.0741143	0.923163	1
Bot_c1070	Unclassifiable EST	PREDICTED: uncharacterized protein LOC100181269 [Ciona intestinalis]	No hits found	No hits found	No hits found	340.154	370.301	310.006	0.837172	-0.256404	0.817667	1
Bot_c10700	Unclassifiable EST	No hits found	No hits found	No hits found	No hits found	33.6205	19.2909	47.9501	2.48564	1.31362	0.0796458	1
Bot_c10701	Probable leucyl-tRNA synthetase, mitochondrial	PREDICTED: probable leucine--tRNA ligase mitochondrial [Ciona intestinalis]	leucyl-tRNA synthetase mitochondrial [Mus musculus]	Leucyl-tRNA synthetase [Drosophila melanogaster]	probable leucyl-tRNA synthetase mitochondrial [Danio rerio]	62.2027	83.007	41.3983	0.498733	-1.00366	0.32166	1
Bot_c10702	Ski oncogene	PREDICTED: uncharacterized protein LOC100175177 [Ciona intestinalis]	Ski protein [Mus musculus]	No hits found	No hits found	74.3531	87.6753	61.0308	0.6961	-0.522633	0.443954	1
Bot_c10703	Angiopoietin-2	PREDICTED: ryncolin-4-like [Ciona intestinalis]	tenascin-X [Mus musculus]	CG30281 [Drosophila melanogaster]	angiopoietin-related protein 4 precursor [Danio rerio]	21.6187	18.8312	24.4061	1.29605	0.374118	0.573815	1
Bot_c10705	Unclassifiable EST	No hits found	No hits found	No hits found	No hits found	34.7475	31.5804	37.9146	1.20057	0.263723	0.795646	1
Bot_c10706	Unclassifiable EST	No hits found	No hits found	No hits found	No hits found	14.5224	14.3951	14.6497	1.01769	0.025302	1	1
Bot_c10707	Unclassifiable EST	No hits found	No hits found	No hits found	No hits found	45.2862	48.9856	41.5869	0.848962	-0.236228	0.660844	1
Bot_c10708	Radial spoke head 10 homolog B2	PREDICTED: radial spoke head 10 homolog B-like [Ciona intestinalis]	mCG17965 [Mus musculus]	No hits found	radial spoke head 10 homolog B [Danio rerio]	56.6823	34.6006	78.7639	2.27637	1.18674	0.197974	1
Bot_c10710	Unclassifiable EST	No hits found	No hits found	No hits found	No hits found	25.0661	17.4692	32.6631	1.86976	0.90285	0.407983	1
Bot_c10711	Partitioning defective 6 homolog beta	PREDICTED: partitioning defective 6 homolog gamma [Ciona intestinalis]	Par-6 partitioning defective 6 homolog gamma (C. elegans) [Mus musculus]	par-6 [Drosophila melanogaster]	partitioning defective 6 homolog gamma [Danio rerio]	70.4751	50.1842	90.766	1.80866	0.854919	0.299841	1
Bot_c10713	Unclassifiable EST	PREDICTED: protocadherin-18 [Ciona intestinalis]	No hits found	No hits found	No hits found	109.228	123.982	94.4735	0.761993	-0.392151	0.725623	1
Bot_c10714	Unclassifiable EST	No hits found	No hits found	No hits found	No hits found	26.4607	25.7872	27.1342	1.05223	0.0734545	0.971408	1
Bot_c10715	WD repeat and FYVE domain-containing protein 3	No hits found	WD repeat and FYVE domain-containing protein 3 [Mus musculus]	blue cheese [Drosophila melanogaster]	No hits found	21.5658	20.4556	22.676	1.10855	0.148672	0.848838	1
Bot_c10716	Unclassifiable EST	PREDICTED: uncharacterized protein LOC100183390 isoform 1 [Ciona intestinalis]	No hits found	No hits found	PREDICTED: hypothetical protein LOC569383 [Danio rerio]	39.2839	33.9671	44.6008	1.31306	0.392929	0.699564	1
Bot_c10719	Unclassifiable EST	No hits found	No hits found	No hits found	No hits found	2.72602	2.16534	3.2867	1.51787	0.602047	0.869138	1
Bot_c1072	Serine/threonine-protein kinase N2	PREDICTED: LOW QUALITY PROTEIN: serine/threonine-protein kinase N2-like [Ciona intestinalis]	unnamed protein product [Mus musculus]	protein kinase related to protein kinase N isoform E [Drosophila melanogaster]	protein kinase N1 [Danio rerio]	1944.97	1809.32	2080.61	1.14994	0.201556	0.757411	1
Bot_c10720	Unclassifiable EST	No hits found	No hits found	No hits found	No hits found	9.14492	3.01537	15.2745	5.06553	2.34071	0.163699	1
Bot_c10721	Unclassifiable EST	No hits found	No hits found	No hits found	No hits found	62.0361	63.916	60.1562	0.941175	-0.0874647	0.8801	1
Bot_c10723	Unclassifiable EST	No hits found	No hits found	No hits found	No hits found	19.1933	16.9504	21.4361	1.26464	0.338721	0.646481	1
Bot_c10724	Unclassifiable EST	No hits found	No hits found	No hits found	No hits found	43.9827	32.4993	55.466	1.70668	0.771197	0.427267	1
Bot_c10726	Sodium-coupled monocarboxylate transporter 1	PREDICTED: sodium-coupled monocarboxylate transporter 2-like [Ciona intestinalis]	mCG16775 [Mus musculus]	RE09178p [Drosophila melanogaster]	sodium-coupled monocarboxylate transporter 1 [Danio rerio]	11.6778	8.35341	15.0023	1.79595	0.844744	0.660736	1
Bot_c10727	Unclassifiable EST	No hits found	No hits found	No hits found	No hits found	24.3001	28.0753	20.5249	0.731066	-0.451926	0.658747	1
Bot_c10728	Unclassifiable EST	No hits found	No hits found	No hits found	No hits found	602.966	543.614	662.319	1.21836	0.284943	0.585644	1
Bot_c10730	Unclassifiable EST	No hits found	No hits found	No hits found	No hits found	0.864518	1.72904	0	0	#NAME?	0.533165	1
Bot_c10731	UPF0705 protein C11orf49	PREDICTED: UPF0705 protein C11orf49 homolog [Ciona intestinalis]	unnamed protein product [Mus musculus]	No hits found	UPF0705 protein C11orf49 homolog [Danio rerio]	17.7939	14.9831	20.6046	1.37519	0.459634	0.686434	1
Bot_c10732	Unclassifiable EST	No hits found	No hits found	No hits found	No hits found	52.7282	52.8743	52.582	0.994472	-0.0079976	0.935509	1
Bot_c10733	Unclassifiable EST	No hits found	No hits found	No hits found	No hits found	4.46346	2.468	6.45893	2.61707	1.38795	0.585509	1
Bot_c10736	Dynein heavy chain 5, axonemal	PREDICTED: dynein heavy chain 8 axonemal [Ciona intestinalis]	dynein axonemal heavy chain 5 isoform CRA_b [Mus musculus]	CG9492 isoform D [Drosophila melanogaster]	dynein axonemal heavy polypeptide 9 [Danio rerio]	140.106	88.1886	192.024	2.17742	1.12262	0.147241	1
Bot_c10738	Unclassifiable EST	No hits found	No hits found	No hits found	No hits found	6.5108	11.141	1.88055	0.168795	-2.56666	0.169534	1
Bot_c10739	Unclassifiable EST	PREDICTED: macrophage mannose receptor 1-like partial [Ciona intestinalis]	No hits found	No hits found	No hits found	2.13123	1.76969	2.49278	1.4086	0.494258	0.984736	1
Bot_c1074	Kelch-like protein 13	PREDICTED: Kelch-like 13-like [Ciona intestinalis]	unnamed protein product [Mus musculus]	KLHL18 isoform A [Drosophila melanogaster]	kelch-like 9 isoform 1 [Danio rerio]	846.726	1228.75	464.701	0.37819	-1.40282	0.166538	1
Bot_c10742	Unclassifiable EST	No hits found	No hits found	No hits found	No hits found	26.451	30.509	22.393	0.733978	-0.446192	0.593202	1
Bot_c10743	Conserved oligomeric Golgi complex subunit 7	PREDICTED: conserved oligomeric Golgi complex subunit 7 [Ciona intestinalis]	unnamed protein product [Mus musculus]	No hits found	conserved oligomeric Golgi complex subunit 7 [Danio rerio]	57.7552	48.1163	67.394	1.40065	0.486094	0.503672	1
Bot_c10744	Unclassifiable EST	PREDICTED: nesprin-1 [Ciona intestinalis]	No hits found	No hits found	No hits found	104.75	99.4092	110.09	1.10744	0.14723	0.944051	1
Bot_c10745	Unclassifiable EST	No hits found	No hits found	No hits found	No hits found	1.00064	0.576346	1.42494	2.47237	1.3059	0.947249	1
Bot_c10747	Cleavage and polyadenylation specificity factor subunit 1	PREDICTED: LOW QUALITY PROTEIN: cleavage and polyadenylation specificity factor subunit 1-like partial [Ciona intestinalis]	unnamed protein product [Mus musculus]	cleavage and polyadenylation specificity factor [Drosophila melanogaster]	LOC564406 protein partial [Danio rerio]	45.2262	41.7495	48.703	1.16655	0.222252	0.781374	1
Bot_c10748	Unclassifiable EST	No hits found	No hits found	No hits found	No hits found	55.9393	65.1575	46.7211	0.717049	-0.479857	0.451933	1
Bot_c10750	Unclassifiable EST	No hits found	No hits found	No hits found	No hits found	59.7644	57.1168	62.4119	1.09271	0.127904	0.986659	1
Bot_c10751	Brefeldin A-inhibited guanine nucleotide-exchange protein 1	PREDICTED: brefeldin A-inhibited guanine nucleotide-exchange protein 1 [Ciona intestinalis]	brefeldin A-inhibited guanine nucleotide-exchange protein 2 [Mus musculus]	No hits found	No hits found	7.49554	8.14375	6.84732	0.840807	-0.250154	0.896005	1
Bot_c10752	Unclassifiable EST	No hits found	No hits found	No hits found	No hits found	8.85947	5.16903	12.5499	2.4279	1.27971	0.394349	1
Bot_c10753	Protein NYNRIN	PREDICTED: uncharacterized protein K02A2.6-like partial [Ciona intestinalis]	mKIAA1305 protein [Mus musculus]	reverse transcriptase [Drosophila melanogaster]	PREDICTED: uncharacterized protein K02A2.6-like [Danio rerio]	90.1371	96.8095	83.4647	0.862154	-0.213982	0.850296	1
Bot_c10754	Unclassifiable EST	PREDICTED: uncharacterized protein LOC100186903 [Ciona intestinalis]	No hits found	No hits found	No hits found	23.9244	25.3637	22.4852	0.88651	-0.173791	0.728108	1
Bot_c10755	ZZ-type zinc finger-containing protein 3	zinc finger protein 1 [Ciona intestinalis]	unnamed protein product [Mus musculus]	No hits found	ZZ-type zinc finger-containing protein 3 [Danio rerio]	115.309	119.605	111.014	0.928168	-0.107543	0.920631	1
Bot_c10756	Unclassifiable EST	No hits found	No hits found	No hits found	No hits found	50.5505	35.6029	65.4982	1.83969	0.879462	0.246578	1
Bot_c10757	Unclassifiable EST	No hits found	No hits found	No hits found	No hits found	6.94142	7.25306	6.62978	0.914066	-0.12963	0.896771	1
Bot_c10758	DNA-directed RNA polymerase I subunit RPA12	PREDICTED: DNA-directed RNA polymerase I subunit RPA12-like [Ciona intestinalis]	DNA-directed RNA polymerase I subunit RPA12 [Mus musculus]	RpI12 [Drosophila melanogaster]	DNA-directed RNA polymerase I subunit RPA12 [Danio rerio]	27.974	22.3943	33.5538	1.49832	0.583346	0.58663	1
Bot_c1076	Beta-galactosidase	No hits found	galactosidase beta 1 isoform CRA_a [Mus musculus]	beta galactosidase isoform B [Drosophila melanogaster]	beta-galactosidase-1-like protein precursor [Danio rerio]	192.666	179.132	206.201	1.15111	0.203027	0.760445	1
Bot_c10761	Apolipoprotein(a)	PREDICTED: plasminogen-like [Ciona intestinalis]	plasminogen isoform CRA_d [Mus musculus]	receptor tyrosine kinase [Drosophila melanogaster]	plasminogen precursor [Danio rerio]	41.9653	46.0233	37.9072	0.823652	-0.279892	0.648098	1
Bot_c10762	Unclassifiable EST	transcription factor protein [Ciona intestinalis]	No hits found	No hits found	No hits found	375.684	283.683	467.685	1.64862	0.721259	0.317567	1
Bot_c10763	Unclassifiable EST	No hits found	No hits found	No hits found	No hits found	3.27757	2.79403	3.76111	1.34612	0.428812	0.759427	1
Bot_c10766	Serine/threonine-protein kinase 40	PREDICTED: uncharacterized protein LOC100186101 [Ciona intestinalis]	serine/threonine kinase 40 isoform CRA_b [Mus musculus]	Salt-inducible kinase 3 isoform A [Drosophila melanogaster]	PREDICTED: serine/threonine-protein kinase 40 partial [Danio rerio]	33.4197	35.8	31.0394	0.867021	-0.205861	0.774642	1
Bot_c10767	Unclassifiable EST	No hits found	No hits found	No hits found	No hits found	4.62749	9.25499	0	0	#NAME?	0.187885	1
Bot_c10768	Trifunctional purine biosynthetic protein adenosine-3	PREDICTED: trifunctional purine biosynthetic protein adenosine-3-like [Ciona intestinalis]	unnamed protein product [Mus musculus]	RH01206p [Drosophila melanogaster]	trifunctional purine biosynthetic protein adenosine-3 [Danio rerio]	32.6865	37.3823	27.9907	0.748769	-0.417407	0.79628	1
Bot_c10769	Unclassifiable EST	No hits found	No hits found	No hits found	No hits found	58.4922	51.6135	65.3709	1.26655	0.340902	0.810412	1
Bot_c1077	Cleavage and polyadenylation specificity factor subunit 1	PREDICTED: LOW QUALITY PROTEIN: cleavage and polyadenylation specificity factor subunit 1-like partial [Ciona intestinalis]	cleavage and polyadenylation specificity factor subunit 1 isoform 2 [Mus musculus]	cleavage and polyadenylation specificity factor 160 isoform A [Drosophila melanogaster]	cleavage and polyadenylation specificity factor subunit 1 [Danio rerio]	809.046	1055.02	563.076	0.533713	-0.905864	0.23168	1
Bot_c10771	Acrosin	PREDICTED: transmembrane protease serine 9-like [Ciona intestinalis]	acrosin isoform 3 [Mus musculus]	CG10663 [Drosophila melanogaster]	prostasin precursor [Danio rerio]	7.46453	4.19703	10.732	2.55705	1.35448	0.444113	1
Bot_c10772	Unclassifiable EST	No hits found	No hits found	No hits found	No hits found	58.7474	69.6279	47.8669	0.687468	-0.540636	0.497594	1
Bot_c10773	Pendrin	SLC26A2 anion exchanger [Ciona intestinalis]	expressed sequence C78409 isoform CRA_b [Mus musculus]	prestin [Drosophila melanogaster]	solute carrier family 26 member 3 [Danio rerio]	45.2746	39.4154	51.1338	1.2973	0.375515	0.803165	1
Bot_c10775	Unclassifiable EST	No hits found	No hits found	No hits found	No hits found	13.9391	20.1635	7.71467	0.382606	-1.38607	0.672834	1
Bot_c10777	Unclassifiable EST	No hits found	No hits found	No hits found	No hits found	13.77	15.5658	11.9742	0.769261	-0.378456	0.631612	1
Bot_c10781	Unclassifiable EST	No hits found	No hits found	No hits found	No hits found	41.1576	33.471	48.8443	1.4593	0.545279	0.461354	1
Bot_c10783	Cyclin-H	PREDICTED: cyclin-H-like [Ciona intestinalis]	cyclin H isoform CRA_b [Mus musculus]	AT31544p [Drosophila melanogaster]	cyclin-H [Danio rerio]	28.229	29.3319	27.1262	0.924803	-0.112782	0.994349	1
Bot_c10784	Unclassifiable EST	No hits found	No hits found	No hits found	No hits found	0.3085	0.616999	0	0	#NAME?	0.882131	1
Bot_c10785	Unclassifiable EST	No hits found	No hits found	No hits found	No hits found	68.5401	34.737	102.343	2.94624	1.55887	0.569293	1
Bot_c10786	Nucleolin	nucleolin like protein CiRGG1 [Ciona intestinalis]	nucleolin isoform CRA_c [Mus musculus]	RE27227p [Drosophila melanogaster]	Zgc:152810 [Danio rerio]	52.1114	81.401	22.8218	0.280362	-1.83464	0.0390245	1
Bot_c10787	Unclassifiable EST	No hits found	No hits found	No hits found	No hits found	148.144	160.612	135.676	0.844742	-0.243418	0.734361	1
Bot_c10788	Unclassifiable EST	No hits found	No hits found	No hits found	No hits found	1.67392	0.616999	2.73085	4.42601	2.14601	0.674097	1
Bot_c10789	Unclassifiable EST	No hits found	No hits found	No hits found	No hits found	8.69737	15.4954	1.89934	0.122575	-3.02827	0.0884643	1
Bot_c10790	Collagen type IV alpha-3-binding protein	PREDICTED: uncharacterized protein LOC101242857 [Ciona intestinalis]	collagen type IV alpha-3-binding protein isoform 1 [Mus musculus]	CG5004 isoform D [Drosophila melanogaster]	Swap70b partial [Danio rerio]	30.2042	27.8016	32.6067	1.17283	0.23	0.794674	1
Bot_c10792	Rho GTPase-activating protein 24	PREDICTED: uncharacterized protein LOC100175245 [Ciona intestinalis]	GTPase-activating protein p68RacGAP [Mus musculus]	No hits found	PREDICTED: rho GTPase-activating protein 22-like [Danio rerio]	127.052	142.976	111.128	0.777248	-0.363553	0.531318	1
Bot_c10793	40S ribosomal protein S15a	PREDICTED: 40S ribosomal protein S15a [Ciona intestinalis]	Rps15a protein [Mus musculus]	ribosomal protein S15Ab [Drosophila melanogaster]	40S ribosomal protein S15a [Danio rerio]	3.1699	6.3398	0	0	#NAME?	0.215028	1
Bot_c10795	Unclassifiable EST	No hits found	No hits found	No hits found	No hits found	43.098	42.1199	44.0762	1.04645	0.065499	0.898793	1
Bot_c10796	Unclassifiable EST	PREDICTED: carbohydrate sulfotransferase 3-like [Ciona intestinalis]	No hits found	No hits found	No hits found	15.0666	17.1258	13.0073	0.75951	-0.396859	0.717349	1
Bot_c10797	Unclassifiable EST	PREDICTED: leucine-rich repeat-containing protein 15 [Ciona intestinalis]	No hits found	No hits found	No hits found	10.5078	7.51507	13.5004	1.79645	0.84515	0.591058	1
Bot_c10799	Hemicentin-1	PREDICTED: SCO-spondin [Ciona intestinalis]	hemicentin 1 precursor [Mus musculus]	Semaphorin-5c isoform B [Drosophila melanogaster]	hemicentin-1 precursor [Danio rerio]	16.973	21.7121	12.2339	0.563457	-0.827623	0.460622	1
Bot_c1080	Unclassifiable EST	PREDICTED: uncharacterized protein LOC100182221 [Ciona intestinalis]	No hits found	No hits found	No hits found	544.677	468.604	620.749	1.32468	0.405641	0.704361	1
Bot_c10800	Unclassifiable EST	PREDICTED: trafficking protein particle complex subunit 9 [Ciona intestinalis]	No hits found	No hits found	No hits found	59.7972	57.3676	62.2268	1.0847	0.117299	0.874107	1
Bot_c10801	Unclassifiable EST	No hits found	No hits found	No hits found	No hits found	20.7203	17.2252	24.2154	1.40581	0.491401	0.708812	1
Bot_c10803	Protein VPRBP	PREDICTED: protein VPRBP [Ciona intestinalis]	mKIAA0800 protein [Mus musculus]	No hits found	No hits found	22.9003	6.19976	39.6009	6.38749	2.67525	0.0179415	1
Bot_c10805	Unclassifiable EST	No hits found	No hits found	No hits found	No hits found	55.4312	52.9206	57.9418	1.09488	0.130774	0.988094	1
Bot_c10807	Unclassifiable EST	No hits found	No hits found	No hits found	No hits found	18.9291	19.453	18.4052	0.946137	-0.0798798	0.873818	1
Bot_c10808	Structural maintenance of chromosomes protein 3	PREDICTED: structural maintenance of chromosomes protein 3-like partial [Ciona intestinalis]	unnamed protein product [Mus musculus]	RE14758p [Drosophila melanogaster]	structural maintenance of chromosomes protein 3 [Danio rerio]	42.1094	30.864	53.3548	1.7287	0.789691	0.337506	1
Bot_c10809	Unclassifiable EST	No hits found	No hits found	No hits found	No hits found	0.752994	0.931342	0.574646	0.617009	-0.696637	1	1
Bot_c10811	Unclassifiable EST	No hits found	No hits found	No hits found	No hits found	43.2835	48.4206	38.1464	0.787813	-0.344075	0.747347	1
Bot_c10812	Unclassifiable EST	No hits found	No hits found	No hits found	No hits found	65.8491	49.9278	81.7704	1.63777	0.711736	0.437498	1
Bot_c10814	YEATS domain-containing protein 4	PREDICTED: YEATS domain-containing protein 4-like [Ciona intestinalis]	YEATS domain-containing protein 4 [Mus musculus]	Gas41 [Drosophila melanogaster]	YEATS domain-containing protein 4 [Danio rerio]	48.5566	44.5363	52.5768	1.18054	0.239445	0.722312	1
Bot_c10815	THAP domain-containing protein 2	PREDICTED: uncharacterized protein LOC100178809 [Ciona intestinalis]	THAP domain-containing protein 2 [Mus musculus]	No hits found	LOC798124 protein [Danio rerio]	15.7577	15.2278	16.2877	1.0696	0.097072	0.891372	1
Bot_c10816	Zinc finger SWIM domain-containing protein KIAA0913	PREDICTED: zinc finger SWIM domain-containing protein 8-like [Ciona intestinalis]	2310021P13Rik protein partial [Mus musculus]	CG34401 isoform A [Drosophila melanogaster]	zinc finger SWIM-type containing 8 [Danio rerio]	108.124	92.9384	123.31	1.32679	0.407943	0.698558	1
Bot_c1082	von Willebrand factor	PREDICTED: von Willebrand factor-like [Ciona intestinalis]	PREDICTED: eukaryotic initiation factor 4A-III-like [Mus musculus]	eIF4AIII [Drosophila melanogaster]	eukaryotic initiation factor 4A-III [Danio rerio]	827.865	705.837	949.892	1.34577	0.428427	0.494643	1
Bot_c10820	Unclassifiable EST	No hits found	No hits found	No hits found	No hits found	47.3843	51.6395	43.1291	0.835196	-0.259814	0.683442	1
Bot_c10821	Unclassifiable EST	No hits found	No hits found	No hits found	No hits found	3.29762	0.616999	5.97824	9.68921	3.27638	0.246424	1
Bot_c10822	Retinol dehydrogenase 11	PREDICTED: retinol dehydrogenase 14-like [Ciona intestinalis]	unnamed protein product [Mus musculus]	CG2065 isoform A [Drosophila melanogaster]	LOC407663 protein partial [Danio rerio]	110.124	99.1307	121.117	1.2218	0.289003	0.72705	1
Bot_c10823	Cubilin	PREDICTED: CUB and sushi domain-containing protein 3-like [Ciona intestinalis]	CUB and Sushi multiple domains 1 [Mus musculus]	tolkin isoform A [Drosophila melanogaster]	PREDICTED: cubilin [Danio rerio]	1.04032	0.931342	1.14929	1.23402	0.303363	0.945106	1
Bot_c10824	Unclassifiable EST	No hits found	No hits found	No hits found	No hits found	126.885	164.324	89.4452	0.544321	-0.877471	0.272811	1
Bot_c10826	Unclassifiable EST	No hits found	No hits found	No hits found	No hits found	7.15171	8.50514	5.79827	0.681737	-0.552712	0.641183	1
Bot_c10827	5-hydroxytryptamine receptor 1A	PREDICTED: uncharacterized protein LOC100177390 [Ciona intestinalis]	5-hydroxytryptamine receptor 1A [Mus musculus]	octopamine receptor 2 isoform B [Drosophila melanogaster]	5-hydroxytryptamine (serotonin) receptor 1A b [Danio rerio]	23.0327	21.7185	24.3469	1.12102	0.164814	0.924852	1
Bot_c10828	Unclassifiable EST	No hits found	No hits found	No hits found	No hits found	23.5834	23.4133	23.7535	1.01453	0.0208114	0.908019	1
Bot_c1083	MACRO domain-containing protein 2	PREDICTED: uncharacterized protein LOC100176739 [Ciona intestinalis]	O-acetyl-ADP-ribose deacetylase MACROD2 isoform 1 [Mus musculus]	CG18812 isoform F [Drosophila melanogaster]	MACRO domain-containing protein 2 [Danio rerio]	583.724	551.885	615.562	1.11538	0.157535	0.714413	1
Bot_c10830	Mediator of RNA polymerase II transcription subunit 14	PREDICTED: mediator of RNA polymerase II transcription subunit 14-like [Ciona intestinalis]	mediator of RNA polymerase II transcription subunit 14 isoform b [Mus musculus]	mediator complex subunit 14 isoform B [Drosophila melanogaster]	mediator of RNA polymerase II transcription subunit 14 [Danio rerio]	69.3229	69.7499	68.8959	0.987756	-0.0177729	0.985781	1
Bot_c10832	Beta-1,4-galactosyltransferase 7	PREDICTED: beta-1 4-galactosyltransferase 7 isoform 1 [Ciona intestinalis]	unnamed protein product [Mus musculus]	Chain A Crystal Structure Of Drosophila Beta1 4-Galactosyltransferas	Xylosylprotein beta 1 4-galactosyltransferase polypeptide 7 (galactosyltransferase I) [Danio rerio]	73.1932	80.563	65.8235	0.817043	-0.291515	0.661774	1
Bot_c10833	THAP domain-containing protein 3	PREDICTED: tubulin polyglutamylase ttll6-like [Ciona intestinalis]	THAP domain containing apoptosis associated protein 3 isoform CRA_a [Mus musculus]	No hits found	THAP domain-containing protein 3 [Danio rerio]	50.868	53.7108	48.0253	0.894146	-0.161418	0.867107	1
Bot_c10835	Unclassifiable EST	No hits found	No hits found	No hits found	No hits found	4.2154	7.71833	0.71247	0.0923088	-3.43739	0.226757	1
Bot_c10836	Fibrillin-2	PREDICTED: neurogenic locus notch homolog protein 1-like [Ciona intestinalis]	mKIAA4226 protein [Mus musculus]	dumpy isoform Z [Drosophila melanogaster]	fibrillin 4 [Danio rerio]	2904.03	4065.32	1742.75	0.428686	-1.22201	0.48551	1
Bot_c10837	Integrator complex subunit 2	PREDICTED: integrator complex subunit 2 [Ciona intestinalis]	integrator complex subunit 2 isoform CRA_b [Mus musculus]	No hits found	integrator complex subunit 2 [Danio rerio]	57.7386	75.4298	40.0475	0.530923	-0.913424	0.30516	1
Bot_c10839	Serine/threonine-protein kinase Nek4	PREDICTED: uncharacterized protein LOC100184532 [Ciona intestinalis]	unnamed protein product [Mus musculus]	Nek2 [Drosophila melanogaster]	serine/threonine-protein kinase Nek4 [Danio rerio]	20.5967	21.1196	20.0739	0.950484	-0.0732659	0.88063	1
Bot_c1084	Puromycin-sensitive aminopeptidase	PREDICTED: puromycin-sensitive aminopeptidase-like [Ciona intestinalis]	unnamed protein product [Mus musculus]	puromycin sensitive aminopeptidase isoform A [Drosophila melanogaster]	puromycin-sensitive aminopeptidase [Danio rerio]	743.558	737.229	749.888	1.01717	0.0245618	0.828118	1
Bot_c10841	Unclassifiable EST	No hits found	No hits found	No hits found	No hits found	3.25101	4.02802	2.47399	0.614194	-0.703233	0.896533	1
Bot_c10842	Sperm flagellar protein 2	PREDICTED: sperm flagellar protein 2-like [Ciona intestinalis]	sperm flagellar protein 2 [Mus musculus]	No hits found	sperm flagellar protein 2 [Danio rerio]	51.948	35.9284	67.9676	1.89175	0.919723	0.31023	1
Bot_c10843	Unclassifiable EST	No hits found	No hits found	No hits found	No hits found	121.651	116.402	126.899	1.09018	0.124569	0.922051	1
Bot_c10846	Unclassifiable EST	No hits found	No hits found	No hits found	No hits found	24.0274	27.715	20.3398	0.733892	-0.446361	0.640981	1
Bot_c10848	Unclassifiable EST	No hits found	No hits found	No hits found	No hits found	34.2319	37.744	30.7199	0.8139	-0.297077	0.728301	1
Bot_c1085	Heat shock protein 75 kDa, mitochondrial	PREDICTED: heat shock protein 75 kDa mitochondrial-like [Ciona intestinalis]	unnamed protein product [Mus musculus]	AT15050p [Drosophila melanogaster]	TNF receptor-associated protein 1 [Danio rerio]	959.993	1217.17	702.814	0.577416	-0.792318	0.314565	1
Bot_c10850	Anoctamin-7	PREDICTED: anoctamin-7 [Ciona intestinalis]	anoctamin-7 isoform 1 [Mus musculus]	CG16718 isoform B [Drosophila melanogaster]	PREDICTED: anoctamin-7 [Danio rerio]	15.9301	14.5359	17.3242	1.19182	0.25317	0.863745	1
Bot_c10852	Prolyl 3-hydroxylase 2	leprecan protein [Ciona intestinalis]	unnamed protein product [Mus musculus]	No hits found	PREDICTED: prolyl 3-hydroxylase 2 [Danio rerio]	38.074	24.3839	51.7641	2.12288	1.08602	0.100893	1
Bot_c10853	Unclassifiable EST	PREDICTED: uncharacterized protein LOC100178698 [Ciona intestinalis]	No hits found	No hits found	No hits found	23.822	17.5569	30.0871	1.7137	0.77711	0.533791	1
Bot_c10854	Spermidine synthase	PREDICTED: spermidine synthase [Ciona intestinalis]	spermidine synthase [Mus musculus]	RE01362p partial [Drosophila melanogaster]	spermidine synthase [Danio rerio]	41.4852	44.8804	38.09	0.8487	-0.236673	0.849165	1
Bot_c10855	Unclassifiable EST	No hits found	No hits found	No hits found	No hits found	40.8558	37.203	44.5085	1.19637	0.258661	0.857204	1
Bot_c10856	Unclassifiable EST	No hits found	No hits found	No hits found	No hits found	28.0011	27.3589	28.6434	1.04695	0.0661901	0.859927	1
Bot_c10858	UPF0722 protein C11orf88	PREDICTED: UPF0722 protein C11orf88 homolog [Ciona intestinalis]	unnamed protein product [Mus musculus]	No hits found	UPF0722 protein C11orf88 homolog [Danio rerio]	97.9443	74.4223	121.466	1.63212	0.706749	0.383353	1
Bot_c10860	Unclassifiable EST	No hits found	No hits found	No hits found	No hits found	3.63276	5.97841	1.28712	0.215294	-2.21562	0.341574	1
Bot_c10861	Dynamin-1	PREDICTED: dynamin-1 [Ciona intestinalis]	unnamed protein product [Mus musculus]	dynamin [Drosophila melanogaster]	dynamin-2 [Danio rerio]	59.1177	45.4281	72.8074	1.60269	0.6805	0.434537	1
Bot_c10863	Unclassifiable EST	No hits found	No hits found	No hits found	No hits found	37.1277	32.2147	42.0408	1.30502	0.384069	0.770213	1
Bot_c10864	Unclassifiable EST	No hits found	No hits found	No hits found	No hits found	17.4674	15.5188	19.416	1.25113	0.323233	0.764666	1
Bot_c10865	Unclassifiable EST	No hits found	No hits found	No hits found	No hits found	36.0426	28.3365	43.7487	1.5439	0.626579	0.466763	1
Bot_c10866	Unclassifiable EST	No hits found	No hits found	pol [Drosophila melanogaster]	No hits found	32.6835	23.4999	41.8671	1.78159	0.833161	0.389035	1
Bot_c10869	Dynein heavy chain 1, axonemal	PREDICTED: dynein heavy chain 1 axonemal-like partial [Ciona intestinalis]	dynein axonemal heavy chain 1 [Mus musculus]	dynein heavy chain at 36C [Drosophila melanogaster]	PREDICTED: dynein heavy chain 3 axonemal [Danio rerio]	62.3996	41.3594	83.4397	2.01743	1.01252	0.2595	1
Bot_c10871	Neurocan core protein	PREDICTED: C-type mannose receptor 2-like [Ciona intestinalis]	versican core protein isoform 1 precursor [Mus musculus]	CG9134 isoform A [Drosophila melanogaster]	aggrecan [Danio rerio]	4.36802	1.76969	6.96635	3.93648	1.97691	0.422228	1
Bot_c10872	Lipoxygenase homology domain-containing protein 1	PREDICTED: uncharacterized protein LOC100175334 [Ciona intestinalis]	lipoxygenase homology domain-containing protein 1 [Mus musculus]	No hits found	No hits found	54.9856	30.1894	79.7817	2.6427	1.40201	0.124073	1
Bot_c10873	Unclassifiable EST	PREDICTED: adiponectin receptor protein 2-like [Ciona intestinalis]	No hits found	No hits found	No hits found	7.59746	3.23672	11.9582	3.69454	1.88539	0.265566	1
Bot_c10875	Acyl-coenzyme A synthetase ACSM1, mitochondrial	PREDICTED: 4-coumarate--CoA ligase 1-like [Ciona intestinalis]	unnamed protein product [Mus musculus]	CG6178 [Drosophila melanogaster]	acyl-coenzyme A synthetase ACSM3 mitochondrial [Danio rerio]	14.5486	14.9669	14.1304	0.944108	-0.0829759	0.80741	1
Bot_c10876	Probable ATP-dependent RNA helicase DHX35	PREDICTED: probable ATP-dependent RNA helicase DHX35-like [Ciona intestinalis]	probable ATP-dependent RNA helicase DHX35 [Mus musculus]	CG3225 [Drosophila melanogaster]	uncharacterized protein LOC100037310 [Danio rerio]	9.17643	7.44544	10.9074	1.46498	0.550881	0.69995	1
Bot_c10877	Unclassifiable EST	PREDICTED: uncharacterized protein LOC100184977 [Ciona intestinalis]	No hits found	No hits found	No hits found	6.69111	4.77338	8.60884	1.80351	0.850808	0.701385	1
Bot_c10879	Calpain-7-like protein	PREDICTED: androglobin [Ciona intestinalis]	RecName: Full=Androglobin; AltName: Full=Calpain-7-like protein	No hits found	calpain-7 [Danio rerio]	15.5906	15.3678	15.8133	1.02898	0.0412203	0.980671	1
Bot_c1088	Mucin-21	No hits found	No hits found	No hits found	No hits found	194.529	208.28	180.778	0.867957	-0.204305	0.717285	1
Bot_c10880	Unclassifiable EST	No hits found	No hits found	No hits found	No hits found	91.3191	90.7776	91.8606	1.01193	0.0171095	0.898861	1
Bot_c10881	Carbohydrate sulfotransferase 8	PREDICTED: uncharacterized protein LOC100186940 [Ciona intestinalis]	No hits found	No hits found	No hits found	4.49549	0.576346	8.41464	14.6	3.8679	0.120327	1
Bot_c10882	60S ribosomal protein L18	PREDICTED: 60S ribosomal protein L18 isoform 1 [Ciona intestinalis]	Ribosomal protein L18 [Mus musculus]	ribosomal protein L18 isoform A [Drosophila melanogaster]	60S ribosomal protein L18 [Danio rerio]	1.44086	2.88173	0	0	#NAME?	0.309097	1
Bot_c10884	Unclassifiable EST	No hits found	No hits found	No hits found	No hits found	6.83463	12.3634	1.30591	0.105627	-3.24295	0.100925	1
Bot_c10888	Unclassifiable EST	No hits found	No hits found	No hits found	No hits found	20.8837	24.4602	17.3072	0.707564	-0.499068	0.579989	1
Bot_c10889	Unclassifiable EST	No hits found	No hits found	No hits found	No hits found	16.3949	14.0924	18.6973	1.32677	0.407916	0.71234	1
Bot_c1089	Unclassifiable EST	PREDICTED: uncharacterized protein LOC100184315 isoform 1 [Ciona intestinalis]	No hits found	No hits found	No hits found	690.22	807.177	573.262	0.710206	-0.493691	0.590892	1
Bot_c10890	Unclassifiable EST	No hits found	No hits found	No hits found	No hits found	14.4462	13.5865	15.3058	1.12655	0.171911	0.888298	1
Bot_c10891	Myosin-Vb	PREDICTED: unconventional myosin-Va [Ciona intestinalis]	RecName: Full=Unconventional myosin-Vb	dilute class unconventional myosin isoform B [Drosophila melanogaster]	myosin-Vb [Danio rerio]	71.9952	56.3561	87.6343	1.55501	0.636924	0.50227	1
Bot_c10893	General transcription factor II-I repeat domain-containing protein 2B	No hits found	general transcription factor II-I repeat domain-containing protein 2 [Mus musculus]	No hits found	transposase [Danio rerio]	244.991	213.37	276.613	1.2964	0.374514	0.5925	1
Bot_c10896	Putative nuclease HARBI1	PREDICTED: putative nuclease HARBI1-like [Ciona intestinalis]	unnamed protein product [Mus musculus]	MIP02663p [Drosophila melanogaster]	putative nuclease HARBI1 [Danio rerio]	7.88379	11.0138	4.75378	0.431621	-1.21216	0.397248	1
Bot_c10897	Importin-9	PREDICTED: importin-9 [Ciona intestinalis]	Importin9 isoform 1 [Mus musculus]	Ranbp9 [Drosophila melanogaster]	Importin 9 [Danio rerio]	37.1089	37.8894	36.3285	0.958805	-0.0606913	1	1
Bot_c10898	Unclassifiable EST	No hits found	No hits found	No hits found	No hits found	4.98997	9.26747	0.71247	0.0768786	-3.70127	0.0880482	1
Bot_c109	Selenide, water dikinase 1	selenophosphate synthetase 2 [Ciona intestinalis]	selenide water dikinase 1 [Mus musculus]	Selenide water dikinase isoform A [Drosophila melanogaster]	selenide water dikinase 1 [Danio rerio]	980.259	1323.1	637.421	0.481765	-1.0536	0.160444	1
Bot_c1090	Unclassifiable EST	No hits found	No hits found	No hits found	No hits found	182.911	109.854	255.969	2.33009	1.22038	0.0837882	1
Bot_c10900	Unclassifiable EST	No hits found	No hits found	No hits found	No hits found	13.9999	16.1185	11.8813	0.737123	-0.440023	0.842134	1
Bot_c10902	Unclassifiable EST	No hits found	No hits found	No hits found	No hits found	25.2726	20.4205	30.1247	1.47522	0.560927	0.659034	1
Bot_c10904	Unclassifiable EST	No hits found	No hits found	No hits found	No hits found	2.1594	3.72537	0.593436	0.159296	-2.65022	0.585874	1
Bot_c10906	Unclassifiable EST	No hits found	No hits found	No hits found	No hits found	10.0392	13.5631	6.5153	0.48037	-1.05778	0.410816	1
Bot_c10907	Cytosolic acyl coenzyme A thioester hydrolase	PREDICTED: cytosolic acyl coenzyme A thioester hydrolase [Ciona intestinalis]	acyl-CoA hydrolase [Mus musculus]	No hits found	cytosolic acyl coenzyme A thioester hydrolase [Danio rerio]	310.68	319.369	301.992	0.94559	-0.0807129	0.899272	1
Bot_c10908	Unclassifiable EST	No hits found	No hits found	No hits found	No hits found	7.31645	6.36237	8.27053	1.29991	0.378414	0.847673	1
Bot_c10909	Unclassifiable EST	No hits found	No hits found	No hits found	No hits found	36.0264	41.3847	30.668	0.741048	-0.432361	0.612254	1
Bot_c1091	Unclassifiable EST	No hits found	No hits found	No hits found	No hits found	15.7855	29.2536	2.31737	0.0792168	-3.65805	0.230467	1
Bot_c10911	Kinesin-like protein KIF6	PREDICTED: kinesin family member 6 [Ciona intestinalis]	mCG53034 isoform CRA_b [Mus musculus]	Kinesin-like protein at 3A [Drosophila melanogaster]	Zgc:152746 protein [Danio rerio]	31.2451	17.7312	44.7591	2.52432	1.33589	0.191593	1
Bot_c10912	Unclassifiable EST	PREDICTED: NACHT LRR and PYD domains-containing protein 1-like [Ciona intestinalis]	No hits found	No hits found	No hits found	17.1789	16.3462	18.0116	1.10188	0.139968	0.957143	1
Bot_c10913	Unclassifiable EST	No hits found	No hits found	No hits found	No hits found	36.035	45.9131	26.1569	0.569705	-0.811713	0.379833	1
Bot_c10914	Unclassifiable EST	No hits found	No hits found	No hits found	No hits found	1.73503	1.15269	2.31737	2.0104	1.00748	0.858478	1
Bot_c10915	Unclassifiable EST	No hits found	No hits found	No hits found	No hits found	211.476	306.695	116.258	0.379067	-1.39947	0.240829	1
Bot_c10918	Metalloproteinase inhibitor 2	PREDICTED: uncharacterized protein LOC100185810 [Ciona intestinalis]	unnamed protein product [Mus musculus]	No hits found	tissue inhibitor of metalloproteinase 2 [Danio rerio]	662.297	652.616	671.978	1.02967	0.0421794	0.898768	1
Bot_c10920	Unclassifiable EST	No hits found	No hits found	No hits found	No hits found	23.2424	21.2875	25.1972	1.18366	0.243258	0.783729	1
Bot_c10921	Unclassifiable EST	No hits found	No hits found	No hits found	No hits found	23.3887	20.0362	26.7412	1.33464	0.416453	0.577225	1
Bot_c10922	Unclassifiable EST	No hits found	No hits found	No hits found	No hits found	8.65462	4.11573	13.1935	3.20563	1.68061	0.416161	1
Bot_c10924	Unclassifiable EST	No hits found	No hits found	No hits found	No hits found	5.26351	3.31803	7.20898	2.17267	1.11947	0.562417	1
Bot_c10925	Unclassifiable EST	No hits found	No hits found	No hits found	No hits found	19.8929	19.6932	20.0926	1.02028	0.0289673	0.952226	1
Bot_c10926	Protein unc-13 homolog A	PREDICTED: protein unc-13 homolog A-like [Ciona intestinalis]	mKIAA4254 protein [Mus musculus]	UNC-13 protein [Drosophila melanogaster]	protein unc-13 homolog A [Danio rerio]	25.6662	20.6878	30.6447	1.48129	0.566857	0.589518	1
Bot_c10927	Unclassifiable EST	No hits found	No hits found	No hits found	No hits found	20.7334	11.9685	29.4982	2.46465	1.30139	0.185483	1
Bot_c10928	E3 ubiquitin-protein ligase MIB1	zinc finger protein [Ciona intestinalis]	Mib1 protein [Mus musculus]	LD33756p [Drosophila melanogaster]	Mib protein [Danio rerio]	15.8269	17.311	14.3427	0.82853	-0.271374	0.917852	1
Bot_c10929	Unclassifiable EST	No hits found	No hits found	No hits found	No hits found	108.254	169.916	46.5913	0.274202	-1.86669	0.0140388	1
Bot_c10930	Unclassifiable EST	No hits found	No hits found	No hits found	No hits found	0.664735	0.616999	0.71247	1.15473	0.207561	1	1
Bot_c10931	Cyclin-Y	PREDICTED: cyclin-Y-like isoform 1 [Ciona intestinalis]	cyclin-Y [Mus musculus]	cyclin Y isoform A [Drosophila melanogaster]	PREDICTED: cyclin-Y-like isoform 1 [Danio rerio]	17.5898	19.0002	16.1795	0.851542	-0.231851	0.92435	1
Bot_c10932	Unclassifiable EST	No hits found	No hits found	No hits found	No hits found	20.8079	16.6082	25.0076	1.50573	0.590467	0.618639	1
Bot_c10934	Unclassifiable EST	No hits found	No hits found	No hits found	No hits found	13.3402	10.4491	16.2313	1.55336	0.635395	0.650439	1
Bot_c10935	Unclassifiable EST	No hits found	No hits found	No hits found	No hits found	0.288173	0.576346	0	0	#NAME?	0.887274	1
Bot_c10936	Aquaporin-8	PREDICTED: aquaporin-8 [Ciona intestinalis]	aquaporin 8 isoform CRA_a [Mus musculus]	drip isoform B [Drosophila melanogaster]	aquaporin 8a tandem duplicate 1 [Danio rerio]	367.891	440.847	294.935	0.669019	-0.579881	0.372522	1
Bot_c10937	Unclassifiable EST	No hits found	No hits found	No hits found	No hits found	5.8325	6.20505	5.45996	0.879922	-0.184552	0.938956	1
Bot_c10938	Protein fuzzy homolog	PREDICTED: protein fuzzy homolog [Ciona intestinalis]	protein fuzzy homolog [Mus musculus]	No hits found	PREDICTED: protein fuzzy homolog [Danio rerio]	23.9972	24.4493	23.5451	0.963015	-0.0543697	0.971377	1
Bot_c10939	Unclassifiable EST	No hits found	No hits found	No hits found	No hits found	2.93367	5.86734	0	0	#NAME?	0.112519	1
Bot_c10944	Unclassifiable EST	PREDICTED: uncharacterized protein LOC100182467 [Ciona intestinalis]	No hits found	No hits found	No hits found	22.4894	33.4197	11.559	0.345872	-1.53169	0.106233	1
Bot_c10945	Unclassifiable EST	No hits found	No hits found	No hits found	No hits found	1.44086	2.88173	0	0	#NAME?	0.309097	1
Bot_c10946	Probable methylthioribulose-1-phosphate dehydratase	PREDICTED: probable methylthioribulose-1-phosphate dehydratase-like [Ciona intestinalis]	unnamed protein product [Mus musculus]	CG11134 isoform A [Drosophila melanogaster]	methylthioribulose-1-phosphate dehydratase [Danio rerio]	703.677	781.838	625.517	0.800059	-0.321822	0.699074	1
Bot_c10947	Unclassifiable EST	No hits found	No hits found	No hits found	No hits found	9.08512	12.5098	5.66045	0.452481	-1.14407	0.346694	1
Bot_c10949	Unclassifiable EST	No hits found	No hits found	No hits found	No hits found	7.91022	9.36606	6.45437	0.689123	-0.537166	0.650156	1
Bot_c10950	Unclassifiable EST	No hits found	No hits found	No hits found	No hits found	7.3669	6.73545	7.99835	1.1875	0.247927	1	1
Bot_c10951	Transmembrane 9 superfamily member 2	PREDICTED: LOW QUALITY PROTEIN: transmembrane 9 superfamily member 2-like [Ciona intestinalis]	transmembrane 9 superfamily member 2 precursor [Mus musculus]	CG9318 isoform A [Drosophila melanogaster]	Transmembrane 9 superfamily member 2 [Danio rerio]	119.441	124.309	114.573	0.921681	-0.117661	0.706242	1
Bot_c10952	Unclassifiable EST	No hits found	No hits found	No hits found	No hits found	114.358	110.442	118.274	1.07092	0.0988498	1	1
Bot_c10954	Unclassifiable EST	No hits found	No hits found	No hits found	No hits found	39.1546	29.7693	48.54	1.63054	0.705349	0.513878	1
Bot_c10955	Unclassifiable EST	No hits found	No hits found	No hits found	No hits found	10.6801	11.2404	10.1198	0.900303	-0.151518	1	1
Bot_c10958	Unclassifiable EST	No hits found	No hits found	No hits found	No hits found	14.9199	12.7771	17.0628	1.33542	0.417295	0.759157	1
Bot_c10959	Unclassifiable EST	No hits found	No hits found	No hits found	No hits found	38.4023	28.3836	48.4211	1.70595	0.770579	0.403362	1
Bot_c1096	Baculoviral IAP repeat-containing protein 4	PREDICTED: baculoviral IAP repeat-containing protein 2 [Ciona intestinalis]	MIHA [Mus musculus]	IAP-like protein ILP [Drosophila melanogaster]	baculoviral IAP repeat-containing 7 [Danio rerio]	450.957	421.529	480.386	1.13963	0.188563	0.951912	1
Bot_c10960	Unclassifiable EST	No hits found	No hits found	No hits found	No hits found	4.04455	1.19334	6.89575	5.77851	2.5307	0.471415	1
Bot_c10961	Coiled-coil domain-containing protein 148	No hits found	coiled-coil domain-containing protein 148 [Mus musculus]	No hits found	No hits found	16.7176	15.1702	18.2651	1.20401	0.26785	0.91297	1
Bot_c10962	Unclassifiable EST	No hits found	No hits found	No hits found	No hits found	6.35054	12.7011	0	0	#NAME?	0.0158724	1
Bot_c10963	Myosin-Va	PREDICTED: unconventional myosin-Va [Ciona intestinalis]	myosin heavy chain [Mus musculus]	dilute class unconventional myosin isoform B [Drosophila melanogaster]	myosin-Vb [Danio rerio]	35.2545	27.3879	43.1212	1.57446	0.654858	0.437532	1
Bot_c10965	U5 small nuclear ribonucleoprotein 200 kDa helicase	PREDICTED: U5 small nuclear ribonucleoprotein 200 kDa helicase-like [Ciona intestinalis]	activating signal cointegrator 1 complex subunit 3-like 1 isoform CRA_a [Mus musculus]	lethal (3) 72Ab [Drosophila melanogaster]	U5 small nuclear ribonucleoprotein 200 kDa helicase [Danio rerio]	32.8324	39.5894	26.0754	0.658646	-0.602424	0.580627	1
Bot_c10966	Unclassifiable EST	No hits found	No hits found	No hits found	No hits found	15.8512	25.2919	6.4105	0.253461	-1.98016	0.28667	1
Bot_c10967	Unclassifiable EST	No hits found	No hits found	No hits found	No hits found	275.811	236.137	315.485	1.33602	0.417946	0.559077	1
Bot_c10969	Unclassifiable EST	No hits found	No hits found	No hits found	No hits found	67.9388	57.3894	78.4883	1.36764	0.451693	0.587891	1
Bot_c1097	DNA ligase 1	PREDICTED: DNA ligase 1-like [Ciona intestinalis]	DNA ligase 1 [Mus musculus]	DNA ligase I [Drosophila melanogaster]	DNA ligase 1 [Danio rerio]	1466.98	1805.87	1128.09	0.624677	-0.678818	0.375246	1
Bot_c10971	Unclassifiable EST	PREDICTED: uncharacterized protein LOC100178578 [Ciona intestinalis]	No hits found	No hits found	No hits found	20.5271	17.3589	23.6954	1.36503	0.448933	0.670379	1
Bot_c10973	Unclassifiable EST	No hits found	No hits found	No hits found	No hits found	32.7961	20.8234	44.7688	2.14993	1.10429	0.337111	1
Bot_c10974	Ribonucleoprotein PTB-binding 1	PREDICTED: uncharacterized protein LOC100182699 [Ciona intestinalis]	unnamed protein product [Mus musculus]	No hits found	ribonucleoprotein PTB-binding 1 [Danio rerio]	30.1075	36.3004	23.9147	0.6588	-0.602088	0.564309	1
Bot_c10975	Unclassifiable EST	PREDICTED: uncharacterized protein LOC100187014 [Ciona intestinalis]	No hits found	No hits found	No hits found	20.8382	17.7428	23.9335	1.34891	0.431792	0.70804	1
Bot_c10976	Unclassifiable EST	No hits found	No hits found	No hits found	No hits found	1.9431	2.12469	1.76152	0.829072	-0.27043	1	1
Bot_c10978	Unclassifiable EST	No hits found	No hits found	No hits found	No hits found	9.91288	9.1564	10.6694	1.16523	0.220621	0.825393	1
Bot_c10979	Unclassifiable EST	No hits found	No hits found	No hits found	No hits found	9.00067	9.43009	8.57126	0.908927	-0.137764	1	1
Bot_c1098	Unclassifiable EST	PREDICTED: uncharacterized protein LOC101243408 [Ciona intestinalis]	No hits found	No hits found	No hits found	84.5435	92.7167	76.3703	0.823695	-0.279817	0.719327	1
Bot_c10981	Unclassifiable EST	No hits found	No hits found	No hits found	No hits found	111.263	113.087	109.438	0.967732	-0.0473205	0.808517	1
Bot_c10983	Unclassifiable EST	PREDICTED: putative methyltransferase DDB_G0268948-like [Ciona intestinalis]	No hits found	No hits found	Zgc:162780 protein [Danio rerio]	42.0222	53.1793	30.8651	0.580396	-0.78489	0.617189	1
Bot_c10986	Microsomal triglyceride transfer protein large subunit	PREDICTED: microsomal triglyceride transfer protein large subunit-like [Ciona intestinalis]	unnamed protein product [Mus musculus]	No hits found	microsomal triglyceride transfer protein large subunit precursor [Danio rerio]	34.3127	32.7206	35.9048	1.09731	0.133977	0.947432	1
Bot_c10988	Dynein heavy chain 1, axonemal	PREDICTED: dynein heavy chain 3 axonemal-like [Ciona intestinalis]	mCG3819 [Mus musculus]	dynein heavy chain at 36C [Drosophila melanogaster]	PREDICTED: dynein heavy chain 3 axonemal [Danio rerio]	24.509	11.5197	37.4983	3.25514	1.70272	0.127748	1
Bot_c1099	Uncharacterized protein C9orf78	PREDICTED: uncharacterized protein C9orf78 homolog [Ciona intestinalis]	uncharacterized protein C9orf78 homolog [Mus musculus]	CG7974 isoform A [Drosophila melanogaster]	chromosome 9 open reading frame 78 [Danio rerio]	278.884	284.491	273.276	0.960581	-0.0580204	0.984175	1
Bot_c10990	Unclassifiable EST	No hits found	No hits found	No hits found	No hits found	2.85242	2.79403	2.91081	1.0418	0.0590758	0.864899	1
Bot_c10992	Alpha-crystallin B chain	PREDICTED: body wall muscle protein HR-29-like [Ciona intestinalis]	alpha-crystallin B chain [Mus musculus]	lethal (2) essential for life isoform A [Drosophila melanogaster]	RecName: Full=Heat shock protein beta-11	610.895	749.058	472.732	0.631101	-0.664056	0.411497	1
Bot_c10993	Unclassifiable EST	No hits found	No hits found	No hits found	No hits found	13.4616	8.40575	18.5174	2.20294	1.13943	0.382476	1
Bot_c10994	E3 ubiquitin-protein ligase LRSAM1	zinc finger protein [Ciona intestinalis]	E3 ubiquitin-protein ligase LRSAM1 [Mus musculus]	mitochondrial E3 ubiquitin protein ligase 1 homologue [Drosophila melanogaster]	E3 ubiquitin-protein ligase LRSAM1 [Danio rerio]	414.216	507.227	321.204	0.633254	-0.659143	0.298633	1
Bot_c10995	Unclassifiable EST	No hits found	No hits found	No hits found	No hits found	32.5995	37.5171	27.682	0.73785	-0.4386	0.721095	1
Bot_c10998	Tartrate-resistant acid phosphatase type 5	PREDICTED: tartrate-resistant acid phosphatase type 5-like [Ciona intestinalis]	tartrate-resistant acid phosphatase type 5 precursor [Mus musculus]	No hits found	tartrate-resistant acid phosphatase type 5 precursor [Danio rerio]	7.6272	9.33709	5.91731	0.633742	-0.658033	0.635096	1
Bot_c10999	Unclassifiable EST	PREDICTED: protein FAM26F-like [Ciona intestinalis]	No hits found	No hits found	No hits found	32.2267	34.5446	29.9089	0.865805	-0.207885	0.699899	1
Bot_c11	Unclassifiable EST	No hits found	No hits found	No hits found	No hits found	508.096	340.159	676.033	1.9874	0.990885	0.248733	1
Bot_c110	Unclassifiable EST	PREDICTED: uncharacterized protein LOC100183384 [Ciona intestinalis]	No hits found	No hits found	No hits found	624.879	577.411	672.348	1.16442	0.219608	0.816426	1
Bot_c1100	WD repeat-containing protein 78	PREDICTED: WD repeat-containing protein 78-like [Ciona intestinalis]	WD repeat-containing protein 78 [Mus musculus]	CG9313 [Drosophila melanogaster]	WD repeat-containing protein 78 [Danio rerio]	472.119	334.144	610.093	1.82584	0.868557	0.224384	1
Bot_c11000	Unclassifiable EST	No hits found	No hits found	No hits found	No hits found	10.1347	0.616999	19.6524	31.8515	4.99329	0.016837	1
Bot_c11001	Unclassifiable EST	No hits found	No hits found	No hits found	No hits found	65.1428	103.844	26.4417	0.254629	-1.97353	0.371121	1
Bot_c11006	Unclassifiable EST	No hits found	No hits found	No hits found	No hits found	13.1373	12.4627	13.8119	1.10826	0.148294	0.926105	1
Bot_c11007	Transmembrane protein 131	PREDICTED: transmembrane protein 131-like [Ciona intestinalis]	RW1 protein [Mus musculus]	CG8370 [Drosophila melanogaster]	PREDICTED: transmembrane protein 131 [Danio rerio]	22.5541	16.7012	28.407	1.7009	0.766294	0.462444	1
Bot_c11008	Dynein light chain 1, cytoplasmic	dynein light chain 6 [Ciona intestinalis]	dynein light chain 1 cytoplasmic [Mus musculus]	cut up isoform A [Drosophila melanogaster]	dynein light chain 1 cytoplasmic [Danio rerio]	2.30453	4.03442	0.574646	0.142436	-2.81162	0.421843	1
Bot_c11009	Negative elongation factor B	PREDICTED: negative elongation factor B [Ciona intestinalis]	unnamed protein product [Mus musculus]	NELF-B [Drosophila melanogaster]	No hits found	122.433	145.363	99.5029	0.684512	-0.546852	0.485479	1
Bot_c1101	Transmembrane protease serine 6	PREDICTED: uncharacterized protein LOC100181181 [Ciona intestinalis]	brain-specific serine protease 4 precursor [Mus musculus]	CG1299 isoform B [Drosophila melanogaster]	prostasin precursor [Danio rerio]	1057.5	1257.59	857.418	0.681794	-0.552592	0.337084	1
Bot_c11010	Unclassifiable EST	PREDICTED: uncharacterized protein LOC100177451 [Ciona intestinalis]	No hits found	No hits found	No hits found	47.4616	48.3855	46.5377	0.96181	-0.0561768	0.943143	1
Bot_c11011	Unclassifiable EST	No hits found	No hits found	No hits found	No hits found	12.5855	10.3208	14.8502	1.43887	0.524933	0.613645	1
Bot_c11016	Unclassifiable EST	No hits found	No hits found	No hits found	No hits found	56.3153	52.7098	59.9208	1.13681	0.184986	0.798019	1
Bot_c11017	Unclassifiable EST	No hits found	No hits found	No hits found	No hits found	6.02855	6.59541	5.4617	0.828106	-0.272113	0.820805	1
Bot_c11019	Unclassifiable EST	No hits found	No hits found	No hits found	No hits found	17.7219	11.9677	23.4761	1.96162	0.972047	0.373949	1
Bot_c11021	Unclassifiable EST	No hits found	No hits found	No hits found	No hits found	3.31225	3.71368	2.91081	0.783807	-0.351429	1	1
Bot_c11022	Unclassifiable EST	No hits found	No hits found	No hits found	No hits found	11.3933	10.2161	12.5704	1.23045	0.29919	0.904017	1
Bot_c11023	Unclassifiable EST	No hits found	No hits found	No hits found	No hits found	333.771	273.593	393.949	1.43991	0.525977	0.437775	1
Bot_c11024	60S ribosomal protein L26-like 1	PREDICTED: 60S ribosomal protein L26-like isoform 1 [Ciona intestinalis]	unnamed protein product [Mus musculus]	ribosomal protein L26 isoform A [Drosophila melanogaster]	60S ribosomal protein L26 [Danio rerio]	3.1699	6.3398	0	0	#NAME?	0.215028	1
Bot_c11025	Cytochrome P450 3A4	cytochrome P450 CYP3-like member 1 [Ciona intestinalis]	Cytochrome P450 family 3 subfamily a polypeptide 11 [Mus musculus]	IP03836p [Drosophila melanogaster]	cytochrome P450 3A65 [Danio rerio]	40.7318	29.5769	51.8866	1.7543	0.810892	0.403163	1
Bot_c11026	Unclassifiable EST	No hits found	No hits found	No hits found	No hits found	27.5227	29.659	25.3863	0.855939	-0.22442	0.84685	1
Bot_c11027	Serine protease 48	PREDICTED: neurotrypsin-like [Ciona intestinalis]	transmembrane protease serine 8 (intestinal) [Mus musculus]	CG31728 [Drosophila melanogaster]	complement component 1 s subcomponent-like precursor [Danio rerio]	29.3942	24.8803	33.9081	1.36285	0.446622	0.775208	1
Bot_c11029	Unclassifiable EST	No hits found	No hits found	No hits found	No hits found	61.1568	39.5201	82.7934	2.09497	1.06693	0.538885	1
Bot_c1103	Leucine-rich repeat-containing protein ENSP00000371558	PREDICTED: leucine-rich repeat-containing protein 72-like [Ciona intestinalis]	RIKEN cDNA 1700108M19 isoform CRA_b [Mus musculus]	mapmodulin isoform B [Drosophila melanogaster]	leucine-rich repeat-containing protein 51 [Danio rerio]	225.167	153.157	297.177	1.94034	0.956307	0.214302	1
Bot_c11030	Unclassifiable EST	PREDICTED: UPF0695 membrane protein C977.11/PB8B6.06c isoform 1 [Ciona intestinalis]	No hits found	No hits found	No hits found	22.0218	18.8025	25.2411	1.34243	0.424847	0.790028	1
Bot_c11031	Leucine-rich repeat transmembrane neuronal protein 1	PREDICTED: slit homolog 1 protein-like [Ciona intestinalis]	leucine-rich repeat transmembrane neuronal protein 1 precursor [Mus musculus]	CG14762 isoform A [Drosophila melanogaster]	unnamed protein product [Danio rerio]	15.1888	16.8522	13.5255	0.802599	-0.317249	0.760411	1
Bot_c11032	Glycosyltransferase 25 family member 3	PREDICTED: procollagen galactosyltransferase 1 [Ciona intestinalis]	unnamed protein product [Mus musculus]	LD07116p [Drosophila melanogaster]	PREDICTED: procollagen galactosyltransferase 2 [Danio rerio]	90.2751	94.8297	85.7206	0.903943	-0.145697	0.904276	1
Bot_c11036	Sodium-dependent glucose transporter 1	PREDICTED: sodium-dependent glucose transporter 1 [Ciona intestinalis]	sodium-dependent glucose transporter 1A [Mus musculus]	No hits found	sodium-dependent glucose transporter 1 [Danio rerio]	6.39515	4.15638	8.63392	2.07727	1.05469	0.623873	1
Bot_c11038	Collagen alpha-1(XII) chain	PREDICTED: uncharacterized protein LOC100178140 [Ciona intestinalis]	procollagen type VII alpha 1 [Mus musculus]	No hits found	fibronectin precursor [Danio rerio]	173.934	206.982	140.885	0.680661	-0.554991	0.537043	1
Bot_c11039	Thiamine transporter 2	PREDICTED: LOW QUALITY PROTEIN: thiamine transporter 2-like [Ciona intestinalis]	reduced folate carrier [Mus musculus]	CG6574 [Drosophila melanogaster]	PREDICTED: thiamine transporter 2-like [Danio rerio]	9.80398	6.7761	12.8318	1.89369	0.921201	0.573672	1
Bot_c1104	Unclassifiable EST	PREDICTED: uncharacterized protein LOC100179174 [Ciona intestinalis]	No hits found	No hits found	No hits found	476.407	540.27	412.545	0.763589	-0.389131	0.605824	1
Bot_c11040	Sodium-dependent phosphate transport protein 2A	PREDICTED: sodium-dependent phosphate transport protein 2B-like [Ciona intestinalis]	sodium-dependent phosphate transport protein 2B [Mus musculus]	No hits found	Slc34a2a protein [Danio rerio]	24.025	30.3847	17.6653	0.58139	-0.782422	0.642303	1
Bot_c11041	Unclassifiable EST	No hits found	No hits found	No hits found	No hits found	118.576	123.312	113.84	0.923188	-0.115304	0.77787	1
Bot_c11042	Unclassifiable EST	PREDICTED: uncharacterized protein LOC100175989 [Ciona intestinalis]	No hits found	No hits found	No hits found	9.72465	7.82941	11.6199	1.48413	0.569622	0.717401	1
Bot_c11043	Unclassifiable EST	No hits found	No hits found	No hits found	No hits found	34.0893	54.5296	13.649	0.250305	-1.99824	0.310306	1
Bot_c11044	Unclassifiable EST	No hits found	No hits found	No hits found	No hits found	17.9397	17.6081	18.2713	1.03766	0.053339	0.793792	1
Bot_c11045	Unclassifiable EST	No hits found	No hits found	No hits found	No hits found	1.77091	0	3.54183	Inf	Inf	0.266358	1
Bot_c11046	Unclassifiable EST	No hits found	No hits found	No hits found	No hits found	12.2605	9.70378	14.8172	1.52695	0.610655	0.560343	1
Bot_c11048	Unclassifiable EST	PREDICTED: uncharacterized protein LOC100184451 isoform 2 [Ciona intestinalis]	No hits found	No hits found	No hits found	58.952	67.3307	50.5733	0.751118	-0.412888	0.584836	1
Bot_c11049	Xanthine dehydrogenase/oxidase	PREDICTED: indole-3-acetaldehyde oxidase-like [Ciona intestinalis]	Aldehyde oxidase 1 [Mus musculus]	CG18522 [Drosophila melanogaster]	TPA_inf: aldehyde oxidase beta [Danio rerio]	26.2329	20.7112	31.7547	1.53321	0.61656	0.463388	1
Bot_c1105	Unclassifiable EST	No hits found	No hits found	No hits found	No hits found	360.413	307.527	413.299	1.34394	0.42647	0.612477	1
Bot_c11050	Insulin receptor-related protein	PREDICTED: insulin receptor [Ciona intestinalis]	unnamed protein product [Mus musculus]	INR [Drosophila melanogaster]	Insulin-like growth factor 1a receptor [Danio rerio]	14.6173	14.1338	15.1008	1.06841	0.0954702	0.927621	1
Bot_c11051	Dynein heavy chain 9, axonemal	PREDICTED: dynein beta chain ciliary-like [Ciona intestinalis]	dynein heavy chain 9 axonemal [Mus musculus]	dynein heavy chain at 93AB isoform C [Drosophila melanogaster]	PREDICTED: dynein beta chain ciliary-like partial [Danio rerio]	99.1594	59.5901	138.729	2.32805	1.21912	0.124	1
Bot_c11052	Unclassifiable EST	No hits found	No hits found	No hits found	No hits found	14.0222	19.1974	8.84691	0.460839	-1.11767	0.38519	1
Bot_c11055	Trafficking protein particle complex subunit 8	PREDICTED: trafficking protein particle complex subunit 8-like [Ciona intestinalis]	uncharacterized protein LOC75964 isoform 2 [Mus musculus]	lethal (3) 76BDm isoform A [Drosophila melanogaster]	No hits found	27.4001	25.8749	28.9253	1.11789	0.160779	0.925991	1
Bot_c11056	Unclassifiable EST	No hits found	No hits found	No hits found	No hits found	9.91873	19.8375	0	0	#NAME?	0.0246451	1
Bot_c11058	Unclassifiable EST	PREDICTED: uncharacterized protein LOC100184557 [Ciona intestinalis]	No hits found	No hits found	No hits found	10.2448	20.4895	0	0	#NAME?	0.161008	1
Bot_c11061	Unclassifiable EST	No hits found	No hits found	No hits found	No hits found	52.7111	44.627	60.7951	1.36229	0.446038	0.848662	1
Bot_c11062	ATP-dependent DNA helicase PIF1	No hits found	expressed sequence AI449441 isoform CRA_a [Mus musculus]	CG3238 [Drosophila melanogaster]	ATP-dependent DNA helicase PIF1 [Danio rerio]	91.3777	91.7726	90.9828	0.991395	-0.0124686	0.881155	1
Bot_c11063	Unclassifiable EST	No hits found	No hits found	No hits found	No hits found	0.905172	1.81034	0	0	#NAME?	0.522074	1
Bot_c11064	Unclassifiable EST	No hits found	No hits found	No hits found	No hits found	4.05536	4.24937	3.86135	0.908687	-0.138145	0.994671	1
Bot_c11065	Sphingomyelin phosphodiesterase	PREDICTED: sphingomyelin phosphodiesterase [Ciona intestinalis]	sphingomyelin phosphodiesterase 1 acid lysosomal isoform CRA_a [Mus musculus]	CG3376 isoform B [Drosophila melanogaster]	LOC556700 protein [Danio rerio]	74.8659	75.9005	73.8313	0.972738	-0.0398773	0.857215	1
Bot_c11066	Unclassifiable EST	No hits found	No hits found	No hits found	No hits found	17.5282	21.155	13.9014	0.657123	-0.605765	0.512187	1
Bot_c11071	Cytochrome P450 2U1	PREDICTED: cytochrome P450 2J2-like [Ciona intestinalis]	cytochrome P450 family 2 subfamily j polypeptide 13 [Mus musculus]	cytochrome P450 Cyp18a1 [Drosophila melanogaster]	cytochrome P450 2U1 [Danio rerio]	241.748	207.266	276.229	1.33272	0.414378	0.880905	1
Bot_c11072	Unclassifiable EST	No hits found	No hits found	No hits found	No hits found	2.468	4.93599	0	0	#NAME?	0.249721	1
Bot_c11073	Adenosine receptor A2b	PREDICTED: 5-hydroxytryptamine receptor 7 [Ciona intestinalis]	adenosine receptor A2b [Mus musculus]	GH08370p [Drosophila melanogaster]	beta-2 adrenergic receptor [Danio rerio]	51.6163	52.5141	50.7185	0.965809	-0.0501902	0.846699	1
Bot_c11075	Unclassifiable EST	No hits found	No hits found	No hits found	No hits found	18.575	18.4528	18.6973	1.01325	0.0189836	0.965374	1
Bot_c11076	Unclassifiable EST	No hits found	No hits found	No hits found	No hits found	33.4701	31.9046	35.0357	1.09814	0.135065	0.853778	1
Bot_c11077	Inter-alpha-trypsin inhibitor heavy chain H4	PREDICTED: inter-alpha-trypsin inhibitor heavy chain H5-like [Ciona intestinalis]	inter-alpha-inhibitor H3 chain [Mus musculus]	No hits found	inter-alpha-trypsin inhibitor heavy chain H4 precursor [Danio rerio]	37.2327	43.8332	30.6322	0.698835	-0.516975	0.662637	1
Bot_c11078	Unclassifiable EST	PREDICTED: uncharacterized protein LOC100179640 [Ciona intestinalis]	No hits found	No hits found	No hits found	190.837	197.923	183.752	0.928402	-0.107178	0.839132	1
Bot_c11079	Unclassifiable EST	No hits found	No hits found	No hits found	No hits found	33.2504	51.0384	15.4625	0.302957	-1.72281	0.0848364	1
Bot_c1108	Protein-cysteine N-palmitoyltransferase HHAT	PREDICTED: protein-cysteine N-palmitoyltransferase HHAT-like [Ciona intestinalis]	unnamed protein product [Mus musculus]	rasp [Drosophila melanogaster]	protein-cysteine N-palmitoyltransferase HHAT [Danio rerio]	388.911	352.958	424.864	1.20372	0.267504	0.713109	1
Bot_c11080	Unclassifiable EST	No hits found	No hits found	No hits found	No hits found	94.6641	110.279	79.0497	0.716819	-0.48032	0.649309	1
Bot_c11081	Unclassifiable EST	No hits found	No hits found	No hits found	No hits found	14.3641	13.3301	15.3981	1.15514	0.208065	0.952496	1
Bot_c11083	Kelch-like protein 10	PREDICTED: kelch-like protein 2-like [Ciona intestinalis]	Klhl10 protein [Mus musculus]	CG9426 [Drosophila melanogaster]	kelch-like protein 38 [Danio rerio]	2.42094	2.38669	2.4552	1.0287	0.0408287	1	1
Bot_c11084	RING finger protein 32	PREDICTED: RING finger protein 32-like [Ciona intestinalis]	unnamed protein product [Mus musculus]	No hits found	RING finger protein 32 [Danio rerio]	31.1253	22.3472	39.9033	1.78561	0.836414	0.371711	1
Bot_c11086	Dynein heavy chain 10, axonemal	PREDICTED: dynein heavy chain 10 axonemal [Ciona intestinalis]	dynein heavy chain 10 axonemal [Mus musculus]	dynein heavy chain at 93AB isoform B [Drosophila melanogaster]	PREDICTED: dynein heavy chain 10 axonemal [Danio rerio]	202.728	141.614	263.841	1.86309	0.897698	0.270732	1
Bot_c11089	Unclassifiable EST	No hits found	No hits found	No hits found	No hits found	9.35033	1.15269	17.548	15.2235	3.92823	0.18715	1
Bot_c1109	Kelch-like protein 36	PREDICTED: kelch-like 36-like [Ciona intestinalis]	unnamed protein product [Mus musculus]	AT24465p partial [Drosophila melanogaster]	kelch-like protein 36 [Danio rerio]	2211.55	1857.98	2565.11	1.3806	0.465291	0.534106	1
Bot_c11090	Glycoprotein endo-alpha-1,2-mannosidase-like protein	No hits found	glycoprotein endo-alpha-1 2-mannosidase-like protein precursor [Mus musculus]	CG14015 [Drosophila melanogaster]	glycoprotein endo-alpha-1 2-mannosidase-like protein [Danio rerio]	20.1581	15.7518	24.5645	1.55947	0.641056	0.529086	1
Bot_c11091	Unclassifiable EST	No hits found	No hits found	No hits found	No hits found	29.0786	13.2484	44.9088	3.38974	1.76117	0.0678998	1
Bot_c11092	Unclassifiable EST	No hits found	No hits found	No hits found	No hits found	30.7209	20.1529	41.289	2.04878	1.03477	0.246401	1
Bot_c11094	Unclassifiable EST	No hits found	No hits found	No hits found	No hits found	846.738	717.192	976.285	1.36126	0.444943	0.544418	1
Bot_c11096	Unclassifiable EST	No hits found	No hits found	No hits found	No hits found	5.55299	11.106	0	0	#NAME?	0.172726	1
Bot_c11097	Unclassifiable EST	No hits found	No hits found	No hits found	No hits found	36.2065	39.1298	33.2833	0.850589	-0.233466	0.755504	1
Bot_c11099	Endoplasmic reticulum aminopeptidase 1	PREDICTED: endoplasmic reticulum aminopeptidase 1-like [Ciona intestinalis]	unnamed protein product [Mus musculus]	No hits found	endoplasmic reticulum aminopeptidase 2 precursor [Danio rerio]	33.229	31.3933	35.0647	1.11695	0.159562	0.800005	1
Bot_c111	Pre-mRNA-processing factor 17	PREDICTED: pre-mRNA-processing factor 17 isoform 1 [Ciona intestinalis]	pre-mRNA-processing factor 17 [Mus musculus]	CG6015 [Drosophila melanogaster]	pre-mRNA-processing factor 17 [Danio rerio]	1000.9	1137.01	864.79	0.760582	-0.394825	0.543153	1
Bot_c1110	Protein phosphatase 1E	PREDICTED: protein phosphatase 1E [Ciona intestinalis]	unnamed protein product [Mus musculus]	CG10376 [Drosophila melanogaster]	protein phosphatase 1E [Danio rerio]	689.188	680.005	698.371	1.02701	0.0384495	0.994539	1
Bot_c11100	Unclassifiable EST	No hits found	No hits found	No hits found	No hits found	42.0921	32.1955	51.9886	1.61478	0.691335	0.388799	1
Bot_c11101	Aryl hydrocarbon receptor nuclear translocator	transcription factor protein [Ciona intestinalis]	mKIAA4051 protein [Mus musculus]	aryl hydrocarbon receptor nuclear translocator-like protein [Drosophila melanogaster]	aryl hydrocarbon receptor nuclear translocator isoform b [Danio rerio]	19.111	17.9352	20.2868	1.13112	0.177748	0.928884	1
Bot_c11102	Crossover junction endonuclease EME1	PREDICTED: crossover junction endonuclease EME1 [Ciona intestinalis]	essential meiotic endonuclease 1 homolog 1 (S. pombe) isoform CRA_c [Mus musculus]	No hits found	Chain B Crystal Structure Of The Mus81-Eme1 Complex	27.6994	24.2046	31.1943	1.28877	0.365999	0.788001	1
Bot_c11107	Harmonin	PREDICTED: PDZ domain-containing protein 11-like [Ciona intestinalis]	harmonin isoform a1 [Mus musculus]	dyschronic isoform C [Drosophila melanogaster]	harmonin [Danio rerio]	4.88428	4.56372	5.20484	1.14048	0.189644	0.920795	1
Bot_c11108	Importin-9	PREDICTED: importin-9 [Ciona intestinalis]	RecName: Full=Importin-9; Short=Imp9; AltName: Full=Importin-9a; Short=Imp9a; AltName: Full=Importin-9b; Short=Imp9b; AltName: Full=Ran-binding protein 9; Short=RanBP9	Ranbp9 [Drosophila melanogaster]	Importin 9 [Danio rerio]	28.0397	30.0836	25.9957	0.864115	-0.210705	0.792284	1
Bot_c11109	Rho GTPase-activating protein 15	PREDICTED: rho GTPase-activating protein 12 [Ciona intestinalis]	Rho GTPase activating protein 15 [Mus musculus]	No hits found	rho GTPase-activating protein 15 [Danio rerio]	4.95491	4.24937	5.66045	1.33207	0.413666	0.845201	1
Bot_c11110	Glutathione S-transferase omega-1	PREDICTED: glutathione S-transferase omega-2-like [Ciona intestinalis]	glutathione S-transferase omega-1 [Mus musculus]	glutathione S transferase O3 [Drosophila melanogaster]	uncharacterized protein LOC492500 [Danio rerio]	279.14	305.71	252.57	0.826176	-0.275478	0.890863	1
Bot_c11112	Protein FAM40A	PREDICTED: striatin-interacting protein 1 homolog [Ciona intestinalis]	unnamed protein product [Mus musculus]	CG11526 isoform A [Drosophila melanogaster]	Fam40a protein [Danio rerio]	47.0665	52.8735	41.2594	0.780341	-0.357823	0.614077	1
Bot_c11113	Kelch-like protein 8	PREDICTED: kelch-like protein 18-like [Ciona intestinalis]	Klhl20 protein partial [Mus musculus]	Diablo [Drosophila melanogaster]	PREDICTED: kelch-like protein 28-like [Danio rerio]	51.4476	36.2194	66.6759	1.84089	0.880405	0.366889	1
Bot_c11114	Ribosomal RNA processing protein 36 homolog	PREDICTED: ribosomal RNA processing protein 36 homolog [Ciona intestinalis]	RecName: Full=Ribosomal RNA processing protein 36 homolog	CG8461 [Drosophila melanogaster]	ribosomal RNA processing protein 36 homolog [Danio rerio]	306.018	324.469	287.567	0.886269	-0.174183	0.855232	1
Bot_c11115	Unclassifiable EST	No hits found	No hits found	No hits found	No hits found	6.41479	7.96305	4.86652	0.611138	-0.71043	0.748661	1
Bot_c11116	Unclassifiable EST	No hits found	No hits found	No hits found	No hits found	1.81534	3.05603	0.574646	0.188037	-2.41091	0.59504	1
Bot_c11117	Unclassifiable EST	No hits found	No hits found	No hits found	No hits found	122.456	101.86	143.052	1.40439	0.489947	0.615794	1
Bot_c11118	Ankyrin and armadillo repeat-containing protein	PREDICTED: ankyrin and armadillo repeat-containing protein [Ciona intestinalis]	ankyrin and armadillo repeat containing isoform CRA_b [Mus musculus]	No hits found	novel protein [Danio rerio]	14.5283	7.20072	21.8559	3.03524	1.60181	0.252518	1
Bot_c11121	Neurabin-1	PREDICTED: uncharacterized protein LOC100179135 [Ciona intestinalis]	protein phosphatase 1 regulatory (inhibitor) subunit 9A isoform CRA_a [Mus musculus]	spinophilin isoform J [Drosophila melanogaster]	PREDICTED: neurabin-2-like [Danio rerio]	105.431	90.5382	120.324	1.32899	0.410327	0.665544	1
Bot_c11122	Unclassifiable EST	No hits found	No hits found	No hits found	No hits found	43.7639	36.2533	51.2744	1.41434	0.500126	0.489957	1
Bot_c11125	Unclassifiable EST	No hits found	No hits found	No hits found	No hits found	4.664	5.70472	3.62328	0.635137	-0.65486	0.736546	1
Bot_c11126	Dedicator of cytokinesis protein 7	PREDICTED: dedicator of cytokinesis protein 7 [Ciona intestinalis]	dedicator of cytokinesis protein 7 [Mus musculus]	Zizimin-related [Drosophila melanogaster]	LOC567905 protein partial [Danio rerio]	54.1622	53.7417	54.5827	1.01565	0.0224034	0.980151	1
Bot_c11127	Iduronate 2-sulfatase	PREDICTED: iduronate 2-sulfatase-like [Ciona intestinalis]	iduronate 2-sulfatase [Mus musculus]	IP11730p [Drosophila melanogaster]	iduronate 2-sulfatase precursor [Danio rerio]	67.1609	73.3867	60.9351	0.830329	-0.268246	0.77759	1
Bot_c11128	Unclassifiable EST	No hits found	No hits found	No hits found	No hits found	23.047	17.3987	28.6952	1.64927	0.721826	0.529471	1
Bot_c11129	Unclassifiable EST	No hits found	No hits found	No hits found	No hits found	53.1661	36.1317	70.2006	1.94291	0.95822	0.292769	1
Bot_c1113	Mucin-12	PREDICTED: uncharacterized protein LOC100186681 [Ciona intestinalis]	protein FAM110C [Mus musculus]	No hits found	No hits found	964.89	984.506	945.274	0.960151	-0.0586664	0.907031	1
Bot_c11130	Unclassifiable EST	No hits found	No hits found	No hits found	No hits found	0.296718	0	0.593436	Inf	Inf	0.925932	1
Bot_c11131	Unclassifiable EST	No hits found	No hits found	No hits found	No hits found	38.8899	50.6205	27.1592	0.536526	-0.898279	0.276828	1
Bot_c11133	Unclassifiable EST	No hits found	No hits found	No hits found	No hits found	40.5906	44.7712	36.4099	0.813244	-0.29824	0.703679	1
Bot_c11134	Alpha-(1,3)-fucosyltransferase	PREDICTED: alpha-(1 3)-fucosyltransferase-like [Ciona intestinalis]	alpha-(1 3)-fucosyltransferase [Mus musculus]	RE34634p [Drosophila melanogaster]	PREDICTED: alpha-(1 3)-fucosyltransferase-like [Danio rerio]	8.78962	6.45537	11.1239	1.7232	0.785089	0.71512	1
Bot_c11135	Chromosome transmission fidelity protein 18 homolog	PREDICTED: chromosome transmission fidelity protein 18 homolog [Ciona intestinalis]	CTF18 chromosome transmission fidelity factor 18 homolog (S. cerevisiae) [Mus musculus]	No hits found	CTF18 chromosome transmission fidelity factor 18 homolog [Danio rerio]	100.768	106.269	95.2681	0.896481	-0.157655	0.828199	1
Bot_c11136	Neurofilament heavy polypeptide	No hits found	No hits found	No hits found	No hits found	22.8314	12.8539	32.8088	2.55244	1.35188	0.28896	1
Bot_c11137	Unclassifiable EST	No hits found	No hits found	No hits found	No hits found	0.465671	0.931342	0	0	#NAME?	0.8466	1
Bot_c11138	Unclassifiable EST	No hits found	No hits found	No hits found	No hits found	30.7878	30.7349	30.8406	1.00344	0.00495486	0.985069	1
Bot_c11139	Unclassifiable EST	No hits found	No hits found	No hits found	No hits found	3.9946	4.95937	3.02984	0.610934	-0.710912	0.897358	1
Bot_c1114	Unclassifiable EST	No hits found	No hits found	No hits found	No hits found	318.813	353.608	284.018	0.803201	-0.316167	0.68284	1
Bot_c11140	Unclassifiable EST	No hits found	No hits found	No hits found	No hits found	2.41447	0	4.82894	Inf	Inf	0.155687	1
Bot_c11141	TCDD-inducible poly [ADP-ribose] polymerase	PREDICTED: poly [ADP-ribose] polymerase 14-like partial [Ciona intestinalis]	Parp12 protein partial [Mus musculus]	No hits found	poly [ADP-ribose] polymerase 14 [Danio rerio]	29.9193	28.1152	31.7234	1.12834	0.174198	0.826516	1
Bot_c11142	Putative ATP-dependent RNA helicase TDRD9	PREDICTED: putative ATP-dependent RNA helicase TDRD9-like [Ciona intestinalis]	Dhx16 protein [Mus musculus]	spindle E partial [Drosophila melanogaster]	ATP-dependent RNA helicase A [Danio rerio]	19.1099	7.61445	30.6054	4.01938	2.00697	0.0986696	1
Bot_c11143	Regulator of G-protein signaling 22	PREDICTED: regulator of G-protein signaling 22-like [Ciona intestinalis]	regulator of G-protein signaling 22 [Mus musculus]	No hits found	No hits found	27.5039	16.6244	38.3834	2.30885	1.20718	0.201349	1
Bot_c11144	Latrophilin-3	PREDICTED: latrophilin-2 [Ciona intestinalis]	Lphn3 protein [Mus musculus]	RT01583p [Drosophila melanogaster]	PREDICTED: latrophilin-1-like [Danio rerio]	140.845	133.806	147.884	1.10521	0.144317	0.897715	1
Bot_c11146	Unclassifiable EST	PREDICTED: uncharacterized protein LOC100184051 [Ciona intestinalis]	No hits found	MIP15335p [Drosophila melanogaster]	No hits found	43.8281	55.4459	32.2103	0.580932	-0.78356	0.435236	1
Bot_c11147	SH3 and cysteine-rich domain-containing protein 3	PREDICTED: uncharacterized protein LOC100184499 [Ciona intestinalis]	SH3 and cysteine-rich domain-containing protein 3 [Mus musculus]	CG43729 isoform H [Drosophila melanogaster]	SH3 and cysteine-rich domain-containing protein 3 [Danio rerio]	15.9852	6.15911	25.8112	4.19074	2.0672	0.111266	1
Bot_c11149	Unclassifiable EST	No hits found	No hits found	No hits found	No hits found	34.9408	35.5545	34.3272	0.96548	-0.050682	0.915675	1
Bot_c1115	Transforming growth factor beta-1-induced transcript 1 protein	PREDICTED: paxillin [Ciona intestinalis]	transforming growth factor beta 1 isoform beta-B [Mus musculus]	IP18656p [Drosophila melanogaster]	PREDICTED: paxillin [Danio rerio]	281.16	278.563	283.756	1.01864	0.0266465	0.936109	1
Bot_c11151	Tenascin-R	PREDICTED: receptor-type tyrosine-protein phosphatase eta [Ciona intestinalis]	unnamed protein product [Mus musculus]	RT11161p [Drosophila melanogaster]	receptor-type tyrosine-protein phosphatase eta precursor [Danio rerio]	63.2967	36.1497	90.4437	2.50192	1.32303	0.131607	1
Bot_c11152	Unclassifiable EST	No hits found	No hits found	No hits found	No hits found	24.46	25.8448	23.0752	0.892837	-0.163531	0.960743	1
Bot_c11153	Unclassifiable EST	No hits found	No hits found	No hits found	No hits found	16.4142	15.4085	17.4199	1.13054	0.17701	0.898036	1
Bot_c11154	Talin-2	PREDICTED: talin-2 [Ciona intestinalis]	Tln2 protein [Mus musculus]	rhea isoform F [Drosophila melanogaster]	talin-1 [Danio rerio]	77.6856	99.0486	56.3226	0.568636	-0.814422	0.246243	1
Bot_c11155	AT-rich interactive domain-containing protein 4A	Retinoblastoma-binding protein [Ciona intestinalis]	retinoblastoma-binding protein 1 [Mus musculus]	CG34422 isoform D [Drosophila melanogaster]	Zgc:110391 protein partial [Danio rerio]	14.6899	11.1068	18.273	1.64521	0.718274	0.565241	1
Bot_c11156	Centrin-1	calmodulin [Ciona intestinalis]	centrin-1 [Mus musculus]	RE19335p [Drosophila melanogaster]	PREDICTED: centrin-1-like [Danio rerio]	1.15269	2.30538	0	0	#NAME?	0.406344	1
Bot_c11158	Unclassifiable EST	TPA: transposase domain-containing protein [Ciona intestinalis]	No hits found	No hits found	TPA: transposase domain-containing protein [Danio rerio]	3.88573	6.48434	1.28712	0.198496	-2.33282	0.31911	1
Bot_c11159	Nuclear valosin-containing protein-like	PREDICTED: nuclear valosin-containing protein-like [Ciona intestinalis]	Chain A Structure And Function Of The N-Terminal Nucleolin Binding Domain Of Nuclear Valocine Containing Protein Like 2 (Nvl2) Harboring A Nucleolar Localization Signal	No hits found	No hits found	41.9306	37.6744	46.1869	1.22595	0.293898	0.713148	1
Bot_c1116	Probable E3 ubiquitin-protein ligase HERC4	PREDICTED: probable E3 ubiquitin-protein ligase HERC4 [Ciona intestinalis]	probable E3 ubiquitin-protein ligase HERC4 isoform 2 [Mus musculus]	CG9153 isoform A [Drosophila melanogaster]	PREDICTED: probable E3 ubiquitin-protein ligase HERC4 [Danio rerio]	1304.09	1078.6	1529.58	1.41812	0.503977	0.443706	1
Bot_c11160	Unclassifiable EST	PREDICTED: uncharacterized protein LOC100184863 [Ciona intestinalis]	No hits found	No hits found	No hits found	1.81164	0	3.62328	Inf	Inf	0.260642	1
Bot_c11161	Macrophage mannose receptor 1	No hits found	No hits found	No hits found	No hits found	19.4222	17.4647	21.3798	1.22417	0.291806	0.945203	1
Bot_c11163	Unclassifiable EST	PREDICTED: uncharacterized protein LOC100175538 [Ciona intestinalis]	No hits found	No hits found	No hits found	19.2881	21.5089	17.0674	0.793503	-0.333692	0.809072	1
Bot_c11164	Unclassifiable EST	No hits found	No hits found	No hits found	No hits found	30.5834	26.5435	34.6233	1.3044	0.383389	0.735857	1
Bot_c11165	Kelch-like protein 28	PREDICTED: kelch-like protein 10-like [Ciona intestinalis]	Kelch-like 1 protein [Mus musculus]	klhl10 isoform A [Drosophila melanogaster]	Keap1b protein [Danio rerio]	39.3783	37.4004	41.3562	1.10577	0.145049	0.693588	1
Bot_c11166	Unclassifiable EST	No hits found	No hits found	No hits found	No hits found	31.0327	17.1891	44.8764	2.61075	1.38447	0.135024	1
Bot_c11167	Solute carrier family 43 member 3	PREDICTED: solute carrier family 43 member 3-like [Ciona intestinalis]	solute carrier family 43 member 3 [Mus musculus]	No hits found	solute carrier family 43 member 3 [Danio rerio]	30.6212	28.8316	32.4108	1.12414	0.168825	0.861181	1
[truncated: 48,212 more rows]
