# Supplementary material for: Analysis of the basal chordate Botryllus schlosseri reveals a set of genes associated with fertility
Source: BMC Genomics. 2014 Dec 26;15(1):1183. doi: 10.1186/1471-2164-15-1183 (PMC4523013; doi:10.1186/1471-2164-15-1183)
Supplement: Supplementary file 7 — Additional file 7: Table S5: Differentially Expressed genes between infertile and fertile colonies of Botryllus schlosseri at stage C1: baseMean = mean normalized counts average over all samples from both conditions, baseMean Infertile = mean normalized counts from Infertile samples, baseMean Fertile = mean normalized counts from Fertile samples, foldChange = fold change from Infertile to Fertile, log2FoldChange = the logarithm (to basis 2) of fold change, pval = p value for the statistical significance, padj = p value adjusted for multiple testing with the Benjamini-Hochberg procedure. (XLS 14 MB) [file 12864_2014_7084_MOESM7_ESM.xls]

## Sheet: Supplemental Table 7.csv
Contig EST 5-11	Homo sapiens	Ciona intestinalis	Mus musculus	Drosophila melanogaster	Danio rerio	baseMean	BaseMean Infertile	BaseMean Fertile	foldChange	log2FoldChange	pval	padj
CAP3_round1_contig_3261	Unclassifiable EST	PREDICTED: uncharacterized protein LOC100177400 [Ciona intestinalis]	No hits found	No hits found	No hits found	20789.7	114.216	41465.2	363.043	8.50399	4.1e-30	1.92e-25
Bot_rep_c49193	Unclassifiable EST	No hits found	No hits found	No hits found	No hits found	547.719	3.83256	1091.6	284.824	8.15393	2.02e-24	4.72e-20
CAP3_round1_contig_7081	Unclassifiable EST	PREDICTED: uncharacterized protein LOC100177400 [Ciona intestinalis]	No hits found	No hits found	No hits found	5565.23	27.8194	11102.6	399.096	8.64059	1.15e-19	1.8e-15
Bot_rep_c50316	Unclassifiable EST	PREDICTED: uncharacterized protein LOC100177400 [Ciona intestinalis]	No hits found	No hits found	No hits found	1313.77	6.90142	2620.65	379.725	8.56881	3.34e-18	3.9e-14
CAP3_round1_contig_2164	Unclassifiable EST	No hits found	No hits found	No hits found	No hits found	319.167	9.92792	628.406	63.2968	5.98406	2.52e-17	2.36e-13
Bot_c16998	Plasminogen	PREDICTED: plasminogen-like [Ciona intestinalis]	plasminogen [Mus musculus]	CG4386 [Drosophila melanogaster]	plasminogen precursor [Danio rerio]	245.306	7.85285	482.759	61.4756	5.94194	6.5e-16	4.34e-12
Bot_c22849	Unclassifiable EST	No hits found	No hits found	No hits found	No hits found	71.4048	0	142.81	Inf	Inf	5.84e-16	4.34e-12
CAP3_round1_contig_5773	Unclassifiable EST	No hits found	No hits found	No hits found	No hits found	658.549	41.0714	1276.03	31.0685	4.95738	8.38e-15	4.89e-11
Bot_rep_c47465	Unclassifiable EST	PREDICTED: uncharacterized protein LOC100177400 [Ciona intestinalis]	No hits found	No hits found	No hits found	3324.64	22.8536	6626.43	289.951	8.17966	2.43e-14	1.26e-10
CAP3_round1_contig_5534	Unclassifiable EST	PREDICTED: uncharacterized protein LOC100177400 [Ciona intestinalis]	No hits found	No hits found	No hits found	8482.6	41.7818	16923.4	405.043	8.66193	3.03e-14	1.41e-10
CCAO3603.g1	Unclassifiable EST	No hits found	No hits found	No hits found	No hits found	94.1512	2.29106	186.011	81.1901	6.34323	5.78e-14	2.46e-10
Bot_rep_c52197	Unclassifiable EST	PREDICTED: uncharacterized protein LOC100177400 [Ciona intestinalis]	No hits found	No hits found	No hits found	766.439	4.34973	1528.53	351.407	8.457	1.75e-13	6.82e-10
CCAO3982.g1	Unclassifiable EST	No hits found	No hits found	No hits found	No hits found	75.6926	2.29106	149.094	65.0766	6.02407	2.09e-12	7.52e-09
Bot_c13044	P-selectin	PREDICTED: uncharacterized protein LOC100175254 [Ciona intestinalis]	P-selectin precursor [Mus musculus]	furrowed isoform B [Drosophila melanogaster]	P-selectin [Danio rerio]	93.4259	3.92141	182.93	46.6491	5.54378	7.12e-12	2.38e-08
Bot_rep_c34825	Histone H1.0	PREDICTED: uncharacterized protein LOC100177222 [Ciona intestinalis]	unnamed protein product [Mus musculus]	histone H1 [Drosophila melanogaster]	H1 histone family member 0 [Danio rerio]	961.517	107.717	1815.32	16.8526	4.0749	4.38e-11	1.36e-07
Bot_c24592	Unclassifiable EST	No hits found	No hits found	No hits found	No hits found	119.566	8.18822	230.944	28.2044	4.81785	5.55e-11	1.62e-07
CCAO3603.b1	Unclassifiable EST	No hits found	No hits found	No hits found	No hits found	68.9585	3.81843	134.099	35.1188	5.13417	2.07e-10	5.69e-07
CAP3_round1_contig_7511	Histone H1.0	PREDICTED: uncharacterized protein LOC100177222 [Ciona intestinalis]	unnamed protein product [Mus musculus]	LD45862p [Drosophila melanogaster]	H1 histone family member 0 [Danio rerio]	709.038	92.937	1325.14	14.2585	3.83375	4.53e-10	1.18e-06
Bot_rep_c45532	Prolow-density lipoprotein receptor-related protein 1	PREDICTED: low-density lipoprotein receptor-related protein 2-like partial [Ciona intestinalis]	low-density lipoprotein receptor-related protein 2 precursor [Mus musculus]	CG8909 isoform C [Drosophila melanogaster]	low-density lipoprotein receptor-related protein 2 precursor [Danio rerio]	225.773	12.0208	439.525	36.5638	5.19234	1.5e-09	3.7e-06
Bot_rep_c51837	CUB and sushi domain-containing protein 3	PREDICTED: cubilin-like partial [Ciona intestinalis]	mKIAA1884 protein [Mus musculus]	CG32702 [Drosophila melanogaster]	PREDICTED: CUB and sushi domain-containing protein 3 [Danio rerio]	239.443	31.4401	447.447	14.2317	3.83104	4.49e-09	1.05e-05
Bot_rep_c37416	Unclassifiable EST	No hits found	No hits found	No hits found	No hits found	53.8463	3.41426	104.278	30.542	4.93272	8.26e-09	1.84e-05
Bot_rep_c53538	Unclassifiable EST	No hits found	No hits found	No hits found	No hits found	37.6556	1.36972	73.9415	53.983	5.75443	1.02e-08	2.16e-05
Bot_c29076	Unclassifiable EST	No hits found	No hits found	No hits found	No hits found	37.1577	1.52737	72.7881	47.6557	5.57458	1.26e-08	2.55e-05
Bot_c24005	Unclassifiable EST	No hits found	No hits found	No hits found	No hits found	41.5905	1.96572	81.2153	41.3158	5.36862	1.57e-08	3.06e-05
CAP3_round1_contig_2161	Intestinal-type alkaline phosphatase	endoderm-specific alkaline phosphatase precursor [Ciona intestinalis]	embryonic alkaline phosphatase [Mus musculus]	CG3264 [Drosophila melanogaster]	alkaline phosphatase [Danio rerio]	41.1756	1.78801	80.5631	45.0575	5.49369	1.88e-08	3.51e-05
CAP3_round1_contig_9042	Otoancorin	PREDICTED: otoancorin-like [Ciona intestinalis]	otoancorin precursor [Mus musculus]	No hits found	novel protein similar to human and mouse stereocilin (STRC) [Danio rerio]	678.199	127.657	1228.74	9.6253	3.26683	3.04e-08	5.47e-05
CCAO3982.b1	Unclassifiable EST	No hits found	No hits found	No hits found	No hits found	32.7584	1.52737	63.9894	41.8951	5.38871	6.89e-08	0.000119281
Bot_rep_c54894	Neuronal pentraxin-2	PREDICTED: neuronal pentraxin-2-like [Ciona intestinalis]	neuronal pentraxin-2 precursor [Mus musculus]	No hits found	neuronal pentraxin 2b precursor [Danio rerio]	100.951	14.4353	187.466	12.9866	3.69895	7.96e-08	0.0001329
Bot_rep_c54505	Unclassifiable EST	No hits found	No hits found	No hits found	No hits found	26.7871	0.763686	52.8105	69.1522	6.1117	9.01e-08	0.000145195
Bot_rep_c43226	Transmembrane protease serine 7	PREDICTED: uncharacterized protein LOC100176526 [Ciona intestinalis]	transmembrane protease serine 7 isoform 2 [Mus musculus]	No hits found	No hits found	93.0234	172.577	13.4701	0.0780526	-3.67941	1.68e-07	0.000262383
Bot_c1378	Microfibril-associated glycoprotein 4	PREDICTED: tenascin-R-like [Ciona intestinalis]	microfibril-associated glycoprotein 4 precursor [Mus musculus]	CG8642 [Drosophila melanogaster]	PREDICTED: microfibril-associated glycoprotein 4-like [Danio rerio]	323.703	1.19201	646.214	542.123	9.08248	1.86e-07	0.000280195
Bot_c31008	Protein zyg-11 homolog B	No hits found	unnamed protein product [Mus musculus]	No hits found	PREDICTED: protein zyg-11 homolog [Danio rerio]	38.4092	2.56172	74.2566	28.987	4.85733	2e-07	0.000292232
Bot_c9439	Unclassifiable EST	No hits found	No hits found	No hits found	No hits found	24.7216	0.684858	48.7584	71.1949	6.1537	2.54e-07	0.000359394
Bot_rep_c50403	Histone H1.0	PREDICTED: uncharacterized protein LOC100177222 [Ciona intestinalis]	unnamed protein product [Mus musculus]	histone H1 [Drosophila melanogaster]	H1 histone family member 0 [Danio rerio]	729.801	161.795	1297.81	8.0213	3.00384	3.87e-07	0.000531859
CAP3_round1_contig_4724	Unclassifiable EST	No hits found	No hits found	No hits found	No hits found	169.354	34.4242	304.284	8.83924	3.14392	4.59e-07	0.000612225
CAP3_round1_contig_5653	Brain-specific angiogenesis inhibitor 1	PREDICTED: uncharacterized protein LOC100182127 [Ciona intestinalis]	meprin A alpha subunit partial [Mus musculus]	RT12613p1 [Drosophila melanogaster]	meprin A subunit alpha precursor [Danio rerio]	201.308	40.5816	362.035	8.92116	3.15723	4.93e-07	0.000639656
CAP3_round1_contig_6588	Beta-crystallin A4	Chain A Beta Gamma Crystallin From Ciona Intestinalis	RecName: Full=Beta-crystallin A1; AltName: Full=Beta-A1-crystallin	No hits found	No hits found	1004.12	1844.88	163.355	0.0885451	-3.49744	5.56e-07	0.000684216
CAP3_round1_contig_6897	Gamma-crystallin D	PREDICTED: gamma-crystallin N-A [Ciona intestinalis]	gamma-crystallin D [Mus musculus]	No hits found	crystallin gamma M4 [Danio rerio]	1635.45	2922.75	348.145	0.119116	-3.06957	5.48e-07	0.000684216
Bot_rep_c48084	Unclassifiable EST	No hits found	No hits found	No hits found	No hits found	268.73	3.15772	534.303	169.205	7.40263	6.92e-07	0.000808584
CAP3_round1_contig_8495	Cubilin	PREDICTED: CUB and sushi domain-containing protein 1-like [Ciona intestinalis]	mCG141594 isoform CRA_a [Mus musculus]	CG32702 [Drosophila melanogaster]	PREDICTED: CUB and sushi domain-containing protein 3 [Danio rerio]	194.542	39.7377	349.346	8.79131	3.13608	6.81e-07	0.000808584
Bot_c11702	Unclassifiable EST	PREDICTED: alkaline phosphatase tissue-nonspecific isozyme-like [Ciona intestinalis]	No hits found	CG10592 [Drosophila melanogaster]	alkaline phosphatase [Danio rerio]	21.2322	0	42.4644	Inf	Inf	7.68e-07	0.000875536
Bot_rep_c57484	Unclassifiable EST	PREDICTED: uncharacterized protein LOC100181995 [Ciona intestinalis]	No hits found	No hits found	No hits found	175.028	33.2062	316.85	9.54189	3.25427	8.64e-07	0.000961466
Bot_rep_c52805	Histone H1.0	PREDICTED: uncharacterized protein LOC100177222 [Ciona intestinalis]	unnamed protein product [Mus musculus]	histone H1 [Drosophila melanogaster]	H1 histone family member 0 [Danio rerio]	65.6194	9.49916	121.74	12.8158	3.67986	9.44e-07	0.00102546
Bot_c15767	C-type lectin domain family 4 member F	PREDICTED: collectin-11-like [Ciona intestinalis]	Fc receptor IgE low affinity II alpha polypeptide isoform CRA_c [Mus musculus]	No hits found	novel protein with a Lectin C-type domain [Danio rerio]	37.4968	3.33544	71.6581	21.4839	4.42518	9.86e-07	0.00104236
CAP3_round1_contig_4927	Unclassifiable EST	PREDICTED: uncharacterized protein LOC100183484 [Ciona intestinalis]	No hits found	No hits found	No hits found	37.3618	3.15772	71.5659	22.6638	4.50231	1e-06	0.00104236
CAP3_round1_contig_4704	cGMP-gated cation channel alpha-1	PREDICTED: cGMP-gated cation channel alpha-1-like [Ciona intestinalis]	cyclic nucleotide-gated olfactory channel [Mus musculus]	HL01061p [Drosophila melanogaster]	potassium voltage-gated channel subfamily H member 1a [Danio rerio]	49.6762	6.62666	92.7257	13.9928	3.80662	1.21e-06	0.00122889
Bot_rep_c50326	Histone H1.0	PREDICTED: uncharacterized protein LOC100177222 [Ciona intestinalis]	unnamed protein product [Mus musculus]	histone H1 [Drosophila melanogaster]	H1 histone family member 0 [Danio rerio]	431.054	84.0238	778.084	9.26027	3.21105	2.21e-06	0.00219615
Bot_rep_c36390	Unclassifiable EST	No hits found	No hits found	No hits found	No hits found	37.9632	4.08909	71.8372	17.568	4.13488	2.48e-06	0.00241853
CAP3_round1_contig_1301	Histone H2B type 3-B	PREDICTED: histone H2B.1 embryonic-like [Ciona intestinalis]	RecName: Full=Histone H2B type 3-B	Chain D Drosophila Nucleosome Core	PREDICTED: histone H2B 1/2-like [Danio rerio]	46.3644	6.40021	86.3285	13.4884	3.75365	2.92e-06	0.00278926
Bot_rep_c52459	Unclassifiable EST	No hits found	No hits found	No hits found	No hits found	214.813	56.3793	373.247	6.62029	2.7269	3.65e-06	0.0034107
Bot_c1263	Hemicentin-1	PREDICTED: uncharacterized protein LOC100176208 [Ciona intestinalis]	hemicentin 1 precursor [Mus musculus]	CG6696 [Drosophila melanogaster]	hemicentin-1 precursor [Danio rerio]	119.104	25.5402	212.668	8.3268	3.05776	4.05e-06	0.00371163
Bot_c20521	Unclassifiable EST	No hits found	No hits found	No hits found	No hits found	145.677	36.6569	254.697	6.94811	2.79662	4.34e-06	0.00390173
Bot_c9806	Unclassifiable EST	PREDICTED: uncharacterized protein LOC100175254 [Ciona intestinalis]	No hits found	No hits found	No hits found	26.4107	1.96572	50.8556	25.8713	4.69328	4.73e-06	0.00411431
CAP3_round1_contig_7477	Unclassifiable EST	No hits found	No hits found	No hits found	No hits found	578.242	1155.88	0.607584	0.000525648	-10.8936	4.75e-06	0.00411431
CAP3_round1_contig_3301	Cyclic nucleotide-gated olfactory channel	PREDICTED: uncharacterized protein LOC100185773 [Ciona intestinalis]	cyclic nucleotide-gated channel [Mus musculus]	CG42260 isoform B [Drosophila melanogaster]	PREDICTED: cyclic nucleotide-gated cation channel alpha-3-like [Danio rerio]	632.278	175.53	1089.03	6.20422	2.63325	4.94e-06	0.00419583
Bot_rep_c45322	L-lactate dehydrogenase C chain	PREDICTED: L-lactate dehydrogenase B chain-like [Ciona intestinalis]	unnamed protein product [Mus musculus]	Ecdysone-inducible gene L3 isoform A [Drosophila melanogaster]	L-lactate dehydrogenase B-B chain [Danio rerio]	661.328	182.757	1139.9	6.23724	2.64091	5.39e-06	0.00449645
CAP3_round1_contig_7515	Otoancorin	PREDICTED: otoancorin-like [Ciona intestinalis]	otoancorin precursor [Mus musculus]	No hits found	No hits found	338.802	93.3944	584.21	6.2553	2.64508	5.5e-06	0.004508
Bot_c13702	Hyaluronan synthase 3	PREDICTED: uncharacterized protein LOC101242576 [Ciona intestinalis]	unnamed protein product [Mus musculus]	chitin synthase 1 partial [Drosophila melanogaster]	novel protein similar to vertebrate CG2666-PC isoform C (kkv) [Danio rerio]	62.7558	12.2532	113.258	9.24321	3.20839	8.09e-06	0.00651742
Bot_rep_c50436	Fukutin	PREDICTED: fukutin-like [Ciona intestinalis]	fukutin [Mus musculus]	No hits found	fukutin [Danio rerio]	304.926	82.5051	527.347	6.39169	2.6762	8.81e-06	0.00697718
CAP3_round1_contig_973	Tenascin	PREDICTED: uncharacterized protein LOC100177746 [Ciona intestinalis]	No hits found	No hits found	No hits found	105.407	25.7731	185.04	7.1796	2.8439	9.25e-06	0.00720413
CCTU4554.g1	40S ribosomal protein S17	No hits found	40S ribosomal protein S17 [Mus musculus]	ribosomal protein S17 [Drosophila melanogaster]	40S ribosomal protein S17 [Danio rerio]	271.167	68.3763	473.958	6.93162	2.79319	1.04e-05	0.008002
Bot_rep_c55601	Neuronal pentraxin-2	PREDICTED: neuronal pentraxin-2 [Ciona intestinalis]	unnamed protein product [Mus musculus]	No hits found	neuronal pentraxin 2a [Danio rerio]	27.4881	3.05474	51.9214	16.997	4.08721	1.13e-05	0.00854403
Bot_c5919	Unclassifiable EST	No hits found	No hits found	No hits found	No hits found	739.457	138.991	1339.92	9.64036	3.26909	1.19e-05	0.00869837
Bot_c7181	Single-strand selective monofunctional uracil DNA glycosylase	PREDICTED: single-strand selective monofunctional uracil DNA glycosylase [Ciona intestinalis]	single-strand selective monofunctional uracil DNA glycosylase [Mus musculus]	IP10341p [Drosophila melanogaster]	No hits found	522.748	1044.89	0.607584	0.000581482	-10.748	1.19e-05	0.00869837
Bot_c4009	Hemicentin-1	PREDICTED: A disintegrin and metalloproteinase with thrombospondin motifs 9-like [Ciona intestinalis]	hemicentin 1 precursor [Mus musculus]	semaphorin 5C [Drosophila melanogaster]	PREDICTED: brain-specific angiogenesis inhibitor 3 [Danio rerio]	99.2196	22.8896	175.549	7.66938	2.93911	1.32e-05	0.00937493
Bot_rep_c51033	Synaptonemal complex protein 3	PREDICTED: synaptonemal complex protein 3-like [Ciona intestinalis]	synaptonemal complex protein 3 [Mus musculus]	No hits found	synaptonemal complex protein 3 [Danio rerio]	80.9809	17.6085	144.353	8.1979	3.03525	1.32e-05	0.00937493
Bot_c5695	E-selectin	PREDICTED: uncharacterized protein LOC100175254 [Ciona intestinalis]	selectin platelet [Mus musculus]	GH21643p [Drosophila melanogaster]	Si:ch211-260g14.8 protein [Danio rerio]	35.2894	4.86281	65.716	13.514	3.75638	1.4e-05	0.00975446
Bot_c25692	Polypeptide N-acetylgalactosaminyltransferase 13	PREDICTED: polypeptide N-acetylgalactosaminyltransferase 6 [Ciona intestinalis]	unnamed protein product [Mus musculus]	CG30463 isoform E [Drosophila melanogaster]	PREDICTED: polypeptide N-acetylgalactosaminyltransferase 3-like [Danio rerio]	217.09	434.18	0	0	#NAME?	1.47e-05	0.0101366
CAP3_round1_contig_1394	Hemicentin-1	PREDICTED: uncharacterized protein LOC100176208 [Ciona intestinalis]	hemicentin 1 precursor [Mus musculus]	CG6763 isoform A [Drosophila melanogaster]	hemicentin-1 precursor [Danio rerio]	300.313	86.0428	514.584	5.98055	2.58028	1.57e-05	0.0105384
CAP3_round1_contig_1495	Unclassifiable EST	No hits found	No hits found	No hits found	No hits found	346.796	110.656	582.936	5.26802	2.39726	1.58e-05	0.0105384
Bot_rep_c54868	Unclassifiable EST	PREDICTED: uncharacterized protein LOC100176328 [Ciona intestinalis]	No hits found	No hits found	No hits found	225.119	63.7596	386.479	6.0615	2.59968	1.69e-05	0.0108015
CAP3_round1_contig_6909	Neurogenic locus notch homolog protein 1	PREDICTED: uncharacterized protein LOC100179854 [Ciona intestinalis]	Dlk1 [Mus musculus]	kugelei isoform C [Drosophila melanogaster]	delta-like protein A [Danio rerio]	295.933	591.866	0	0	#NAME?	1.67e-05	0.0108015
CAP3_round1_contig_878	Atlastin-1	PREDICTED: atlastin-2 [Ciona intestinalis]	atlastin-1 [Mus musculus]	atlastin isoform A [Drosophila melanogaster]	atlastin-3 [Danio rerio]	206.627	413.255	0	0	#NAME?	1.68e-05	0.0108015
Bot_c28396	Unclassifiable EST	No hits found	No hits found	No hits found	No hits found	39.9061	6.87317	72.939	10.6121	3.40764	1.78e-05	0.0109283
Bot_rep_c35896	Unclassifiable EST	No hits found	No hits found	No hits found	No hits found	211.927	423.854	0	0	#NAME?	1.77e-05	0.0109283
Bot_rep_c36425	Trypsin-2	PREDICTED: cationic trypsin-3-like [Ciona intestinalis]	anionic trypsin-2 precursor [Mus musculus]	gammaTrypsin [Drosophila melanogaster]	Try protein [Danio rerio]	416.039	58.3564	773.721	13.2585	3.72885	1.73e-05	0.0109283
Bot_rep_c38221	Unclassifiable EST	No hits found	No hits found	No hits found	No hits found	173.855	46.1515	301.559	6.5341	2.70799	1.9e-05	0.0115055
CAP3_round1_contig_7602	Synaptonemal complex protein 3	PREDICTED: synaptonemal complex protein 3-like [Ciona intestinalis]	synaptonemal complex protein 3 [Mus musculus]	No hits found	synaptonemal complex protein 3 [Danio rerio]	203.051	56.254	349.848	6.21907	2.6367	2.08e-05	0.0124821
Bot_rep_c51823	Otoancorin	PREDICTED: otoancorin-like [Ciona intestinalis]	otoancorin precursor [Mus musculus]	No hits found	No hits found	244.299	74.4562	414.142	5.56221	2.47566	2.2e-05	0.0130086
Bot_c1197	Hemicentin-1	PREDICTED: uncharacterized protein LOC100174993 [Ciona intestinalis]	hemicentin 1 precursor [Mus musculus]	RT12613p1 [Drosophila melanogaster]	PREDICTED: brain-specific angiogenesis inhibitor 3 [Danio rerio]	239.662	69.0344	410.29	5.94326	2.57126	2.26e-05	0.0132108
Bot_c215	Beta-1,4-galactosyltransferase 2	PREDICTED: beta-1 4-N-acetylgalactosaminyltransferase bre-4-like [Ciona intestinalis]	beta-1 4-galactosyltransferase [Mus musculus]	beta4GalNAcTA [Drosophila melanogaster]	beta-1 4-galactosyltransferase 2 [Danio rerio]	31.2342	4.25678	58.2115	13.675	3.77347	2.3e-05	0.0132867
CAP3_round1_contig_3832	Brain-specific angiogenesis inhibitor 3	PREDICTED: uncharacterized protein LOC100176208 [Ciona intestinalis]	Brain-specific angiogenesis inhibitor 3 [Mus musculus]	CG6974 [Drosophila melanogaster]	LOC557197 protein [Danio rerio]	219.927	63.0183	376.835	5.97977	2.58009	2.36e-05	0.0134325
CAP3_round1_contig_3093	Unclassifiable EST	No hits found	No hits found	No hits found	No hits found	526.938	168.393	885.483	5.25844	2.39463	2.44e-05	0.013743
Bot_rep_c54026	Unclassifiable EST	PREDICTED: uncharacterized protein LOC100183317 [Ciona intestinalis]	No hits found	No hits found	No hits found	118.34	30.7097	205.969	6.70698	2.74566	2.5e-05	0.0138921
Bot_c553	Unclassifiable EST	PREDICTED: uncharacterized protein LOC100176253 [Ciona intestinalis]	No hits found	No hits found	No hits found	31.0255	4.09912	57.9519	14.1376	3.82147	2.54e-05	0.0139409
Bot_c18573	Unclassifiable EST	No hits found	No hits found	No hits found	No hits found	22.2958	2.1334	42.4582	19.9016	4.31481	3.17e-05	0.0170057
CAP3_round1_contig_4073	Unclassifiable EST	No hits found	No hits found	No hits found	No hits found	35.192	5.2123	65.1718	12.5035	3.64426	3.16e-05	0.0170057
Bot_rep_c46208	Histone-lysine N-methyltransferase MLL2	No hits found	No hits found	No hits found	No hits found	34.1029	4.78398	63.4217	13.2571	3.72869	3.26e-05	0.0173293
Bot_c10417	Fibrillin-1	gamma-carboxyglutamic acid protein 4 [Ciona intestinalis]	fibrillin 1 isoform CRA_a [Mus musculus]	dumpy isoform J [Drosophila melanogaster]	fibrillin 4 [Danio rerio]	247.231	77.079	417.383	5.415	2.43696	3.41e-05	0.0178913
Bot_c13525	Unclassifiable EST	No hits found	No hits found	No hits found	No hits found	82.0065	164.013	0	0	#NAME?	3.78e-05	0.0192121
Bot_c2465	Multidrug resistance protein 1	PREDICTED: multidrug resistance protein 1 [Ciona intestinalis]	mdr1a protein partial [Mus musculus]	P-glycoprotein/multidrug resistance protein [Drosophila melanogaster]	ABC efflux transporter 4 partial [Danio rerio]	420.773	132.363	709.182	5.35784	2.42165	3.78e-05	0.0192121
CAP3_round1_contig_6938	Acetylcholinesterase	PREDICTED: acetylcholinesterase [Ciona intestinalis]	cholinesterase precursor [Mus musculus]	RT08458p [Drosophila melanogaster]	PREDICTED: crystal protein-like [Danio rerio]	456.591	139.693	773.489	5.53704	2.46912	3.78e-05	0.0192121
CAP3_round1_contig_6923	Unclassifiable EST	No hits found	No hits found	No hits found	No hits found	31.5341	1.96572	61.1025	31.084	4.9581	4.1e-05	0.0206126
Bot_c16387	Unclassifiable EST	No hits found	No hits found	No hits found	No hits found	184.467	60.3312	308.603	5.11514	2.35477	4.33e-05	0.0215109
CAP3_round1_contig_7068	Unclassifiable EST	No hits found	No hits found	No hits found	No hits found	32.0484	61.5875	2.50931	0.0407439	-4.61727	4.4e-05	0.0216302
Bot_rep_c56462	Unclassifiable EST	No hits found	No hits found	No hits found	No hits found	1803.08	659.924	2946.23	4.46449	2.1585	4.53e-05	0.0220566
Bot_c20162	Serine/threonine-protein phosphatase 5	PREDICTED: protein STIP1 homolog [Ciona intestinalis]	phosphoprotein phosphatase partial [Mus musculus]	Hsp70/Hsp90 organizing protein homolog [Drosophila melanogaster]	Zgc:110801 [Danio rerio]	62.6424	14.0266	111.258	7.93194	2.98767	4.59e-05	0.0221217
Bot_rep_c57676	Unclassifiable EST	No hits found	No hits found	No hits found	No hits found	83.5283	146.538	20.5187	0.140023	-2.83627	4.7e-05	0.0222026
CAP3_round1_contig_2527	Plasma kallikrein	PREDICTED: uncharacterized protein LOC100176264 [Ciona intestinalis]	RIKEN cDNA 4930478A21 isoform CRA_a [Mus musculus]	stubble [Drosophila melanogaster]	prostasin-like precursor [Danio rerio]	10.969	0	21.9379	Inf	Inf	4.67e-05	0.0222026
Bot_c3513	Meprin A subunit beta	PREDICTED: dorsal-ventral patterning tolloid-like protein 1-like [Ciona intestinalis]	meprin beta-subunit [Mus musculus]	IP10045p [Drosophila melanogaster]	C6ast1 protein [Danio rerio]	47.2308	9.56796	84.8936	8.8727	3.14937	4.99e-05	0.0226689
Bot_c4616	C-type mannose receptor 2	PREDICTED: uncharacterized protein LOC100186027 [Ciona intestinalis]	Mannose receptor C type 2 [Mus musculus]	lectin-33A [Drosophila melanogaster]	mannose receptor C1-like protein [Danio rerio]	68.5333	16.001	121.066	7.56615	2.91956	5e-05	0.0226689
Bot_rep_c36282	Calcium/calmodulin-dependent protein kinase type II subunit alpha	PREDICTED: calcium/calmodulin-dependent protein kinase type II subunit delta [Ciona intestinalis]	calcium/calmodulin-dependent protein kinase II alpha isoform CRA_a [Mus musculus]	Calcium/calmodulin-dependent protein kinase II isoform K [Drosophila melanogaster]	calcium/calmodulin-dependent protein kinase type II subunit alpha [Danio rerio]	18.3727	1.52737	35.218	23.0579	4.52719	4.97e-05	0.0226689
Bot_rep_c38823	Unclassifiable EST	No hits found	No hits found	No hits found	No hits found	31.4799	4.50739	58.4524	12.9681	3.6969	4.86e-05	0.0226689
Bot_rep_c53117	Pancreatic triacylglycerol lipase	PREDICTED: pancreatic triacylglycerol lipase-like [Ciona intestinalis]	pancreatic lipase-related protein 2 precursor [Mus musculus]	CG5966 [Drosophila melanogaster]	lipase member H precursor [Danio rerio]	178.478	42.432	314.524	7.41243	2.88995	5.59e-05	0.025102
Bot_rep_c48458	Unclassifiable EST	No hits found	No hits found	No hits found	No hits found	23.4428	2.56172	44.3239	17.3024	4.1129	6.14e-05	0.0265698
Bot_rep_c56079	Unclassifiable EST	No hits found	No hits found	No hits found	No hits found	475.671	169.198	782.144	4.62264	2.20872	6.11e-05	0.0265698
CAP3_round1_contig_5990	Brain-specific serine protease 4	PREDICTED: uncharacterized protein LOC100175254 [Ciona intestinalis]	unnamed protein product [Mus musculus]	RH60821p [Drosophila melanogaster]	plasminogen precursor [Danio rerio]	208.584	64.2645	352.904	5.49142	2.45718	6.14e-05	0.0265698
CAP3_round1_contig_9052	Actin, alpha cardiac muscle 1	PREDICTED: actin muscle-type isoform 1 [Ciona intestinalis]	unnamed protein product [Mus musculus]	actin 57B isoform C [Drosophila melanogaster]	actin alpha cardiac muscle 1 [Danio rerio]	211.467	66.5775	356.357	5.35251	2.42022	6.11e-05	0.0265698
CAP3_round1_contig_8226	Carboxypeptidase A2	PREDICTED: carboxypeptidase A2-like [Ciona intestinalis]	carboxypeptidase A2 precursor [Mus musculus]	CG4017 [Drosophila melanogaster]	carboxypeptidase A1 (pancreatic) precursor [Danio rerio]	155.857	44.8347	266.88	5.95254	2.57351	6.39e-05	0.027401
Bot_c10084	Dynein heavy chain 8, axonemal	PREDICTED: dynein heavy chain 8 axonemal [Ciona intestinalis]	axonemal dynein heavy chain 8 short form [Mus musculus]	gamma dynein [Drosophila melanogaster]	PREDICTED: dynein heavy chain 10 axonemal [Danio rerio]	23.1397	2.65058	43.6287	16.4601	4.0409	7.02e-05	0.0288643
Bot_c4751	Neurogenic locus notch homolog protein 4	No hits found	No hits found	No hits found	No hits found	14.5993	0.596003	28.6026	47.9907	5.58468	6.95e-05	0.0288643
Bot_rep_c44885	Beta-actin-like protein 2	PREDICTED: actin-3-like [Ciona intestinalis]	unnamed protein product [Mus musculus]	actin 5C isoform B [Drosophila melanogaster]	RecName: Full=Actin cytoplasmic 1; AltName: Full=Beta-actin-1; Contains: RecName: Full=Actin cytoplasmic 1 N-terminally processed	554.568	186.691	922.445	4.94104	2.30481	7.04e-05	0.0288643
Bot_rep_c54880	Uncharacterized protein C21orf63	PREDICTED: L-rhamnose-binding lectin CSL3-like [Ciona intestinalis]	C21orf63 protein [Mus musculus]	cirl isoform I [Drosophila melanogaster]	Im:6908808 protein [Danio rerio]	347.215	597.094	97.3362	0.163017	-2.61691	6.87e-05	0.0288643
CAP3_round1_contig_3800	Unclassifiable EST	No hits found	No hits found	No hits found	No hits found	49.7161	10.4246	89.0075	8.53822	3.09394	6.98e-05	0.0288643
CAP3_round1_contig_2334	P-selectin	PREDICTED: uncharacterized protein LOC100175254 [Ciona intestinalis]	gene model 1019 (NCBI) [Mus musculus]	RH60821p [Drosophila melanogaster]	PREDICTED: chymotrypsin-like protease CTRL-1-like [Danio rerio]	575.226	200.572	949.88	4.73586	2.24363	7.37e-05	0.0299696
Bot_c3368	Unclassifiable EST	No hits found	No hits found	No hits found	No hits found	1502.13	554.699	2449.57	4.41604	2.14275	8.06e-05	0.031935
Bot_c5674	Unclassifiable EST	No hits found	No hits found	No hits found	No hits found	17.5189	1.36972	33.6681	24.5804	4.61943	8.04e-05	0.031935
Bot_rep_c57573	Neuronal pentraxin-2	PREDICTED: neuronal pentraxin-2-like [Ciona intestinalis]	No hits found	No hits found	No hits found	221.683	45.0575	398.308	8.84001	3.14405	8e-05	0.031935
Bot_c1264	Sodium- and chloride-dependent GABA transporter 3	PREDICTED: sodium- and chloride-dependent GABA transporter 2 [Ciona intestinalis]	sodium- and chloride-dependent GABA transporter 3 [Mus musculus]	CG1732 isoform A [Drosophila melanogaster]	sodium- and chloride-dependent taurine transporter [Danio rerio]	38.4918	7.51339	69.4702	9.24619	3.20886	8.72e-05	0.0342597
Bot_c38302	Unclassifiable EST	No hits found	No hits found	No hits found	No hits found	29.7714	5.3458	54.1969	10.1382	3.34173	9.06e-05	0.0343327
Bot_c8149	Gap junction gamma-1 protein	PREDICTED: gap junction alpha-4 protein [Ciona intestinalis]	gap junction protein connexin45 [Mus musculus]	No hits found	PREDICTED: gap junction delta-2 protein-like [Danio rerio]	20.1474	2.12337	38.1714	17.9768	4.16806	8.83e-05	0.0343327
Bot_rep_c48328	Histone H1.0	PREDICTED: uncharacterized protein LOC100177222 [Ciona intestinalis]	unnamed protein product [Mus musculus]	histone H1 [Drosophila melanogaster]	H1 histone family member 0 [Danio rerio]	955.633	283.68	1627.59	5.73741	2.5204	9.01e-05	0.0343327
Bot_rep_c55826	Uncharacterized protein C21orf63	PREDICTED: L-rhamnose-binding lectin CSL3-like [Ciona intestinalis]	mCG11453 isoform CRA_b [Mus musculus]	cirl isoform I [Drosophila melanogaster]	Im:6908808 protein [Danio rerio]	238.162	429.688	46.6354	0.108533	-3.20379	8.95e-05	0.0343327
CAP3_round1_contig_456	HORMA domain-containing protein 2	PREDICTED: uncharacterized protein LOC100180251 [Ciona intestinalis]	unnamed protein product [Mus musculus]	No hits found	zebrafish testis-expressed 38 [Danio rerio]	253.221	83.4738	422.967	5.06707	2.34115	9.11e-05	0.0343327
Bot_c10035	Voltage-dependent calcium channel subunit alpha-2/delta-2	PREDICTED: VWFA and cache domain-containing protein 1-like [Ciona intestinalis]	voltage-dependent calcium channel alpha-2-delta-2 mutant subunit 2 [Mus musculus]	straightjacket isoform D [Drosophila melanogaster]	calcium channel voltage-dependent alpha 2/delta subunit 2 [Danio rerio]	33.8895	5.98601	61.7929	10.3229	3.36777	9.3e-05	0.0347656
Bot_c32023	Dynein heavy chain 5, axonemal	PREDICTED: dynein heavy chain 8 axonemal [Ciona intestinalis]	unnamed protein product [Mus musculus]	No hits found	No hits found	10.0212	0	20.0424	Inf	Inf	9.8e-05	0.0361155
CAP3_round1_contig_2679	Maltase-glucoamylase, intestinal	PREDICTED: sucrase-isomaltase intestinal-like [Ciona intestinalis]	mCG120052 [Mus musculus]	CG14476 isoform B [Drosophila melanogaster]	PREDICTED: lysosomal alpha-glucosidase-like [Danio rerio]	108.661	31.0906	186.232	5.98997	2.58255	9.81e-05	0.0361155
Bot_rep_c49413	40S ribosomal protein SA	PREDICTED: 40S ribosomal protein SA-like [Ciona intestinalis]	protein 40kD	laminin receptor [Drosophila melanogaster]	40S ribosomal protein SA [Danio rerio]	407.204	690.552	123.856	0.179359	-2.47908	0.000101834	0.0371799
Bot_c31845	Unclassifiable EST	No hits found	No hits found	No hits found	No hits found	95.8348	26.894	164.776	6.12686	2.61515	0.000108248	0.0386099
Bot_c6304	Unclassifiable EST	No hits found	No hits found	No hits found	No hits found	192.638	385.275	0	0	#NAME?	0.000107994	0.0386099
Bot_rep_c35634	Intelectin-2	PREDICTED: intelectin-1b-like [Ciona intestinalis]	Itln1 protein [Mus musculus]	No hits found	intelectin 2 precursor [Danio rerio]	246.188	85.4723	406.904	4.76066	2.25116	0.000108311	0.0386099
CAP3_round1_contig_4110	Protein boule-like	PREDICTED: uncharacterized protein LOC100175703 [Ciona intestinalis]	protein boule-like isoform 1 [Mus musculus]	boule isoform A [Drosophila melanogaster]	deleted in azoospermia-like [Danio rerio]	256.789	86.7377	426.84	4.92104	2.29896	0.000109056	0.0386099
Bot_c5114	Meiotic recombination protein REC8 homolog	PREDICTED: uncharacterized protein LOC100176076 [Ciona intestinalis]	meiotic recombination protein REC8 homolog [Mus musculus]	No hits found	meiotic recombination protein REC8 homolog [Danio rerio]	349.264	119.464	579.063	4.84717	2.27714	0.000113315	0.0398161
Bot_c9	Protein Hook homolog 3	PREDICTED: uncharacterized protein LOC101243370 [Ciona intestinalis]	No hits found	No hits found	No hits found	95.9801	28.4232	163.537	5.75365	2.52448	0.000114612	0.0399713
Bot_c9315	Unclassifiable EST	No hits found	No hits found	No hits found	No hits found	41.7455	9.52375	73.9672	7.76661	2.95728	0.000118433	0.0406966
CAP3_round1_contig_6532	Unclassifiable EST	No hits found	No hits found	No hits found	No hits found	13.4834	26.9669	0	0	#NAME?	0.000118038	0.0406966
CAP3_round1_contig_1042	Heparan sulfate glucosamine 3-O-sulfotransferase 3A1	PREDICTED: heparan sulfate glucosamine 3-O-sulfotransferase 1-like [Ciona intestinalis]	unnamed protein product [Mus musculus]	heparan sulfate 3-O sulfotransferase-A [Drosophila melanogaster]	heparan sulfate glucosamine 3-O-sulfotransferase 1 precursor [Danio rerio]	51.3724	11.952	90.7927	7.59647	2.92533	0.000122949	0.0419402
Bot_c20786	Unclassifiable EST	No hits found	No hits found	No hits found	No hits found	44.4877	88.9754	0	0	#NAME?	0.000132676	0.0446069
Bot_c3900	Unclassifiable EST	PREDICTED: uncharacterized protein LOC100176110 [Ciona intestinalis]	No hits found	No hits found	No hits found	59.9124	14.31	105.515	7.3735	2.88235	0.000132123	0.0446069
Bot_c18299	Intraflagellar transport protein 172 homolog	No hits found	Ift172 protein partial [Mus musculus]	osm-1 [Drosophila melanogaster]	intraflagellar transport protein 172 homolog [Danio rerio]	97.5943	166.695	28.4939	0.170935	-2.54848	0.000133728	0.0446394
Bot_rep_c35860	Unclassifiable EST	No hits found	No hits found	No hits found	No hits found	658.105	1309.84	6.37455	0.00486668	-7.68285	0.000135204	0.0448121
Bot_rep_c52141	Unclassifiable EST	No hits found	No hits found	No hits found	No hits found	28.7001	5.3458	52.0544	9.73743	3.28354	0.000137204	0.0451546
Bot_c550	Lactadherin	PREDICTED: macrophage mannose receptor 1-like partial [Ciona intestinalis]	milk fat globule glycoprotein MFG-E8 long form [Mus musculus]	hemolectin isoform A [Drosophila melanogaster]	PREDICTED: EGF-like repeats and discoidin I-like domains 3 [Danio rerio]	367.406	123.44	611.372	4.9528	2.30825	0.000142851	0.0466842
Bot_c14756	Macrophage mannose receptor 1-like protein 1	PREDICTED: uncharacterized protein LOC100175664 [Ciona intestinalis]	NKG2-D type II integral membrane protein isoform b [Mus musculus]	No hits found	immune-related lectin-like receptor 4 [Danio rerio]	26.0053	3.84258	48.168	12.5353	3.64793	0.000147858	0.046861
Bot_c8884	SAM domain and HD domain-containing protein 1	PREDICTED: SAM domain and HD domain-containing protein 1 [Ciona intestinalis]	unnamed protein product [Mus musculus]	No hits found	SAM domain and HD domain-containing protein 1 [Danio rerio]	153.22	54.4035	252.037	4.63273	2.21186	0.000148405	0.046861
Bot_rep_c40642	Unclassifiable EST	No hits found	No hits found	No hits found	No hits found	9.11867	18.2373	0	0	#NAME?	0.00014639	0.046861
Bot_rep_c43577	Unclassifiable EST	No hits found	No hits found	No hits found	No hits found	78.9994	22.7953	135.203	5.9312	2.56832	0.000147029	0.046861
CAP3_round1_contig_6698	Unclassifiable EST	No hits found	No hits found	No hits found	No hits found	313.518	534.804	92.2316	0.172459	-2.53568	0.000146436	0.046861
Bot_c26349	Dynein heavy chain 5, axonemal	PREDICTED: dynein heavy chain 8 axonemal [Ciona intestinalis]	axonemal dynein heavy chain 8 short form 1 [Mus musculus]	CG9492 isoform F [Drosophila melanogaster]	dynein axonemal heavy polypeptide 9 [Danio rerio]	13.286	0.596003	25.976	43.5837	5.44572	0.000156817	0.0476258
Bot_c5030	Dynein heavy chain 17, axonemal	PREDICTED: dynein beta chain ciliary-like partial [Ciona intestinalis]	RecName: Full=Dynein heavy chain 17 axonemal; AltName: Full=Axonemal beta dynein heavy chain 17; AltName: Full=Ciliary dynein heavy chain 17	male fertility factor kl5 partial [Drosophila melanogaster]	dynein heavy chain 9 [Danio rerio]	21.4531	2.81826	40.088	14.2244	3.83029	0.000154374	0.0476258
Bot_rep_c48920	Cubilin	PREDICTED: uncharacterized protein LOC100185624 [Ciona intestinalis]	No hits found	No hits found	Cubn protein [Danio rerio]	284.385	105.941	462.83	4.36877	2.12723	0.000156587	0.0476258
Bot_rep_c55580	Uncharacterized protein C21orf63	PREDICTED: L-rhamnose-binding lectin CSL3-like [Ciona intestinalis]	4931408A02Rik protein [Mus musculus]	cirl isoform I [Drosophila melanogaster]	Im:6908808 protein [Danio rerio]	176.103	311.95	40.2562	0.129047	-2.95403	0.000153126	0.0476258
CAP3_round1_contig_3866	Putative maltase-glucoamylase-like protein FLJ16351	PREDICTED: maltase-glucoamylase intestinal [Ciona intestinalis]	mCG142196 [Mus musculus]	CG14476 isoform B [Drosophila melanogaster]	PREDICTED: lysosomal alpha-glucosidase-like [Danio rerio]	114.051	33.8182	194.285	5.74497	2.5223	0.000156942	0.0476258
CAP3_round1_contig_5709	Unclassifiable EST	No hits found	No hits found	No hits found	No hits found	924.054	1498.04	350.066	0.233682	-2.09738	0.00015567	0.0476258
Bot_rep_c59899	Unclassifiable EST	No hits found	No hits found	No hits found	No hits found	9.77414	19.5483	0	0	#NAME?	0.000160211	0.048304
Bot_rep_c35989	Choline transporter-like protein 1	PREDICTED: choline transporter-like protein 1-like [Ciona intestinalis]	solute carrier family 44 member 1 [Mus musculus]	No hits found	PREDICTED: solute carrier family 44 member 1-like [Danio rerio]	27.9857	4.69512	51.2763	10.9212	3.44906	0.000161417	0.0483558
Bot_c17706	Speedy protein A	PREDICTED: speedy protein A-like [Ciona intestinalis]	speedy protein A isoform 1 [Mus musculus]	No hits found	Zgc:101624 protein [Danio rerio]	49.6537	12.0609	87.2466	7.23384	2.85476	0.000172985	0.0511652
Bot_c18948	Unclassifiable EST	No hits found	No hits found	No hits found	No hits found	53.4445	13.7646	93.1245	6.76552	2.7582	0.000172202	0.0511652
Bot_rep_c36144	Cyclic nucleotide-gated olfactory channel	PREDICTED: uncharacterized protein LOC100185773 [Ciona intestinalis]	cyclic nucleotide-gated channel [Mus musculus]	CNG channel [Drosophila melanogaster]	uncharacterized protein LOC100001558 [Danio rerio]	145.606	49.6829	241.529	4.86141	2.28137	0.00017458	0.0513123
Bot_c8543	Unclassifiable EST	No hits found	No hits found	No hits found	No hits found	48.2541	12.815	83.6933	6.5309	2.70728	0.00017654	0.0515639
Bot_rep_c51813	Actin, cytoplasmic 1	PREDICTED: actin-3-like [Ciona intestinalis]	actin cytoplasmic 1 [Mus musculus]	actin 5C isoform B [Drosophila melanogaster]	actin cytoplasmic 2 [Danio rerio]	437.713	159.239	716.187	4.49755	2.16914	0.000182183	0.0522329
CAP3_round1_contig_8777	Unclassifiable EST	No hits found	No hits found	No hits found	No hits found	178.18	0.684858	355.676	519.342	9.02054	0.000181343	0.0522329
CAP3_round1_contig_9049	Unclassifiable EST	VCBPA2 partial [Ciona intestinalis]	No hits found	No hits found	No hits found	98.4599	29.7122	167.208	5.62756	2.49251	0.000181857	0.0522329
Bot_rep_c48588	Unclassifiable EST	No hits found	No hits found	No hits found	No hits found	660.043	1071.07	249.012	0.232489	-2.10477	0.000185817	0.0529498
Bot_c3184	Unclassifiable EST	No hits found	No hits found	No hits found	No hits found	127.311	44.1443	210.477	4.76794	2.25336	0.000187399	0.0529796
Bot_rep_c50178	Large neutral amino acids transporter small subunit 1	PREDICTED: large neutral amino acids transporter small subunit 2 [Ciona intestinalis]	solute carrier family 7 (cationic amino acid transporter y+ system) member 5 [Mus musculus]	minidiscs isoform A [Drosophila melanogaster]	large neutral amino acids transporter small subunit 1 [Danio rerio]	176.431	293.225	59.6378	0.203386	-2.29771	0.000188189	0.0529796
CAP3_round1_contig_9460	Tubulin beta-2C chain	PREDICTED: tubulin beta chain [Ciona intestinalis]	tubulin beta-4B chain [Mus musculus]	beta-Tubulin at 56D isoform B [Drosophila melanogaster]	Zgc:55461 [Danio rerio]	1604.59	621.844	2587.34	4.16075	2.05684	0.000193293	0.0540907
Bot_c20327	Unclassifiable EST	No hits found	No hits found	No hits found	No hits found	25.5618	4.58212	46.5415	10.1572	3.34443	0.000196759	0.054733
Bot_rep_c53122	Unclassifiable EST	No hits found	No hits found	No hits found	No hits found	158.147	56.145	260.149	4.63352	2.21211	0.000199364	0.0551295
CAP3_round1_contig_551	WD repeat-containing protein 49	PREDICTED: uncharacterized protein LOC100176164 [Ciona intestinalis]	unnamed protein product [Mus musculus]	RecName: Full=WD repeat-containing protein on Y chromosome; Short=WD40 Y	No hits found	64.3534	15.5585	113.148	7.27244	2.86244	0.000200971	0.0552469
CCAO8625.b1	Unclassifiable EST	No hits found	No hits found	No hits found	No hits found	172.394	62.7676	282.021	4.49309	2.16771	0.000215533	0.0589035
Bot_c274	Dynein heavy chain 8, axonemal	PREDICTED: dynein heavy chain 5 axonemal [Ciona intestinalis]	axonemal dynein heavy chain 8 long form [Mus musculus]	CG9492 isoform D [Drosophila melanogaster]	PREDICTED: dynein heavy chain 10 axonemal [Danio rerio]	260.105	98.0025	422.208	4.30814	2.10706	0.000220982	0.0600415
Bot_c23360	Unclassifiable EST	No hits found	No hits found	No hits found	No hits found	47.4862	94.9723	0	0	#NAME?	0.000223045	0.0602518
Bot_c25570	Choline transporter-like protein 1	PREDICTED: choline transporter-like protein 1-like [Ciona intestinalis]	solute carrier family 44 member 1 [Mus musculus]	CG11880 isoform A [Drosophila melanogaster]	PREDICTED: solute carrier family 44 member 1-like [Danio rerio]	55.7486	15.3621	96.1351	6.25792	2.64568	0.000239133	0.0640043
Bot_c8267	Intelectin-2	PREDICTED: uncharacterized protein LOC100182049 [Ciona intestinalis]	intelectin-1b precursor [Mus musculus]	No hits found	intelectin 1 precursor [Danio rerio]	41.164	10.3562	71.9717	6.9496	2.79693	0.000239675	0.0640043
Bot_c7146	Neural cell adhesion molecule 2	PREDICTED: hemicentin-1 [Ciona intestinalis]	unnamed protein product [Mus musculus]	IP16191p [Drosophila melanogaster]	netrin receptor UNC5A [Danio rerio]	22.3201	3.06887	41.5714	13.5462	3.75981	0.000254004	0.0674453
CAP3_round1_contig_5626	Sorbitol dehydrogenase	PREDICTED: NAD-dependent alcohol dehydrogenase-like [Ciona intestinalis]	unnamed protein product [Mus musculus]	LP12301p [Drosophila melanogaster]	uncharacterized protein LOC393427 [Danio rerio]	878.543	347.438	1409.65	4.05727	2.02051	0.00025709	0.0678792
CCTT41793.b1	C-type mannose receptor 2	PREDICTED: uncharacterized protein LOC100175664 [Ciona intestinalis]	mannose receptor C type 2 isoform CRA_a [Mus musculus]	lectin-33A [Drosophila melanogaster]	mannose receptor C1-like protein [Danio rerio]	44.5956	10.138	79.0531	7.79772	2.96305	0.000263835	0.0692687
CAP3_round1_contig_8035	Spermatogenesis-associated protein 22	PREDICTED: uncharacterized protein LOC100176238 [Ciona intestinalis]	spermatogenesis-associated protein 22 [Mus musculus]	No hits found	PREDICTED: spermatogenesis-associated protein 22-like [Danio rerio]	48.0744	6.1537	89.9951	14.6246	3.87032	0.000266433	0.0695599
Bot_rep_c35338	Sodium-dependent glucose transporter 1	PREDICTED: sodium-dependent glucose transporter 1 [Ciona intestinalis]	sodium-dependent glucose transporter 1A [Mus musculus]	No hits found	sodium-dependent glucose transporter 1 [Danio rerio]	67.0135	18.5868	115.44	6.21086	2.63479	0.000268258	0.0696473
Bot_rep_c57200	Unclassifiable EST	No hits found	No hits found	No hits found	No hits found	64.3734	111.68	17.0663	0.152814	-2.71015	0.000274849	0.0709643
Bot_c14472	Unclassifiable EST	No hits found	No hits found	No hits found	No hits found	29.1932	58.3865	0	0	#NAME?	0.000285397	0.0732826
CAP3_round1_contig_9503	Macrophage mannose receptor 1	PREDICTED: uncharacterized protein LOC100175664 [Ciona intestinalis]	mannose receptor C type 1 [Mus musculus]	CG9134 isoform A [Drosophila melanogaster]	mannose receptor C1-like protein [Danio rerio]	217.124	75.316	358.931	4.76567	2.25268	0.000291185	0.0743603
Bot_c839	Unclassifiable EST	No hits found	No hits found	No hits found	No hits found	183.982	366.725	1.23863	0.00337754	-8.20981	0.000295346	0.0749682
Bot_rep_c57742	Otoancorin	PREDICTED: otoancorin-like [Ciona intestinalis]	otoancorin precursor [Mus musculus]	No hits found	novel protein similar to human and mouse stereocilin (STRC) [Danio rerio]	78.0326	24.6394	131.426	5.33397	2.41521	0.000296774	0.0749682
Bot_c25606	Hemicentin-1	PREDICTED: uncharacterized protein LOC100176208 [Ciona intestinalis]	meprin A alpha subunit partial [Mus musculus]	CG6763 isoform A [Drosophila melanogaster]	high choriolytic enzyme [Danio rerio]	57.6617	16.3177	99.0057	6.06739	2.60108	0.000298601	0.0750242
Bot_rep_c51053	Glutamyl aminopeptidase	PREDICTED: uncharacterized protein LOC100186666 [Ciona intestinalis]	glutamyl aminopeptidase [Mus musculus]	CG8773 [Drosophila melanogaster]	glutamyl aminopeptidase [Danio rerio]	188.669	27.7265	349.612	12.6093	3.65642	0.000301377	0.0753169
Bot_rep_c51870	Troponin C, slow skeletal and cardiac muscles	PREDICTED: calmodulin-like [Ciona intestinalis]	troponin C cardiac/slow skeletal [Mus musculus]	Chain A Solution Structure Of A Calmodulin-Target Peptide Complex By Multidimensional Nmr	cardiac troponin C [Danio rerio]	30.1358	5.96596	54.3056	9.10258	3.18628	0.000303485	0.0754403
Bot_c16390	Unclassifiable EST	No hits found	No hits found	No hits found	No hits found	26.2474	5.03049	47.4643	9.43531	3.23807	0.000311	0.076094
Bot_c21094	SH3 domain-containing RING finger protein 3	zinc finger protein ZF(Bbox/RING)-1 [Ciona intestinalis]	SH3 domain containing ring finger 1 [Mus musculus]	Plenty of SH3s [Drosophila melanogaster]	uncharacterized protein LOC436996 [Danio rerio]	17.5235	2.1334	32.9135	15.4277	3.94745	0.000310689	0.076094
CAP3_round1_contig_2202	Unclassifiable EST	No hits found	No hits found	No hits found	No hits found	239.627	87.4594	391.795	4.47974	2.16341	0.000309358	0.076094
Bot_c9775	Unclassifiable EST	No hits found	No hits found	No hits found	No hits found	26.7648	53.5296	0	0	#NAME?	0.000313962	0.0764187
Bot_c32427	Unclassifiable EST	PREDICTED: carbohydrate sulfotransferase 3-like [Ciona intestinalis]	No hits found	CG31637 [Drosophila melanogaster]	carbohydrate sulfotransferase 1 precursor [Danio rerio]	8.66022	0	17.3204	Inf	Inf	0.000319668	0.0770055
Bot_rep_c50682	Carbohydrate sulfotransferase 4	PREDICTED: carbohydrate sulfotransferase 3-like [Ciona intestinalis]	carbohydrate sulfotransferase 5 precursor [Mus musculus]	CG31637 [Drosophila melanogaster]	carbohydrate sulfotransferase 1 precursor [Danio rerio]	287.686	572.832	2.54137	0.00443651	-7.81636	0.000319407	0.0770055
CAP3_round1_contig_6490	Carbohydrate sulfotransferase 3	PREDICTED: carbohydrate sulfotransferase 3-like [Ciona intestinalis]	unnamed protein product [Mus musculus]	No hits found	carbohydrate sulfotransferase 1 precursor [Danio rerio]	142.29	50.6111	233.969	4.62288	2.20879	0.000322279	0.0772362
Bot_c191	Myosin-8	No hits found	No hits found	No hits found	No hits found	136.92	47.7094	226.13	4.73973	2.24481	0.00033075	0.0784499
Bot_c9432	Unclassifiable EST	PREDICTED: uncharacterized protein LOC100184557 [Ciona intestinalis]	No hits found	No hits found	No hits found	38.566	69.5164	7.61552	0.10955	-3.19034	0.000332379	0.0784499
Bot_rep_c45042	Histone H1.0	PREDICTED: uncharacterized protein LOC100177222 [Ciona intestinalis]	unnamed protein product [Mus musculus]	histone H1 [Drosophila melanogaster]	H1 histone family member 0 [Danio rerio]	580.649	108.004	1053.29	9.75237	3.28575	0.000330783	0.0784499
CCTT5763.g1	Unclassifiable EST	No hits found	No hits found	No hits found	No hits found	200.783	400.295	1.27069	0.00317437	-8.29931	0.000337442	0.0792446
Bot_c13530	Macrophage mannose receptor 1	PREDICTED: uncharacterized protein LOC100175664 [Ciona intestinalis]	macrophage mannose receptor 1 precursor [Mus musculus]	No hits found	mannose receptor C1-like protein [Danio rerio]	38.8469	8.6794	69.0143	7.9515	2.99123	0.000356518	0.0816722
Bot_c26068	Unclassifiable EST	No hits found	No hits found	No hits found	No hits found	17.3626	2.29106	32.4342	14.1569	3.82343	0.000351765	0.0816722
Bot_rep_c46689	Unclassifiable EST	No hits found	No hits found	No hits found	No hits found	18.1548	0	36.3096	Inf	Inf	0.000355963	0.0816722
Bot_rep_c52409	Unclassifiable EST	No hits found	No hits found	No hits found	No hits found	157.26	58.2466	256.273	4.39979	2.13743	0.000355138	0.0816722
CAP3_round1_contig_6148	Unclassifiable EST	No hits found	No hits found	No hits found	No hits found	94.6312	33.5575	155.705	4.63994	2.21411	0.000355653	0.0816722
CAP3_round1_contig_5324	Macrophage mannose receptor 1	PREDICTED: macrophage mannose receptor 1-like partial [Ciona intestinalis]	mannose receptor C type 1 [Mus musculus]	CG34391 isoform D [Drosophila melanogaster]	uncharacterized protein LOC100170830 precursor [Danio rerio]	106.788	34.1936	179.382	5.24606	2.39123	0.000360616	0.0822081
Bot_rep_c46186	Unclassifiable EST	No hits found	No hits found	No hits found	No hits found	380.839	759.689	1.98931	0.00261858	-8.577	0.000368131	0.083514
Bot_rep_c35505	Unclassifiable EST	No hits found	No hits found	No hits found	No hits found	220.406	82.1058	358.705	4.36882	2.12724	0.000375482	0.08477
CAP3_round1_contig_35	Pre-mRNA-processing factor 17	PREDICTED: pre-mRNA-processing factor 17 isoform 1 [Ciona intestinalis]	pre-mRNA-processing factor 17 [Mus musculus]	CG6015 [Drosophila melanogaster]	pre-mRNA-processing factor 17 [Danio rerio]	97.0507	161.748	32.3529	0.20002	-2.32179	0.000379248	0.0848805
CAP3_round1_contig_4005	Coagulation factor V	PREDICTED: coagulation factor VIII-like [Ciona intestinalis]	coagulation factor V [Mus musculus]	neurexin IV isoform A [Drosophila melanogaster]	retinoschisin precursor [Danio rerio]	447.6	169.307	725.892	4.28743	2.10011	0.000379604	0.0848805
Bot_c5119	Protein zyg-11 homolog B	No hits found	mKIAA1730 protein [Mus musculus]	CG12084 isoform A [Drosophila melanogaster]	protein zyg-11 homolog [Danio rerio]	46.0421	12.8692	79.215	6.15539	2.62185	0.000388638	0.0864868
Bot_c44237	Unclassifiable EST	No hits found	No hits found	No hits found	No hits found	80.2587	24.9082	135.609	5.44436	2.44476	0.000396873	0.0879009
CAP3_round1_contig_6824	Tubulin beta-2C chain	PREDICTED: tubulin beta chain [Ciona intestinalis]	tubulin beta-4B chain [Mus musculus]	beta-Tubulin at 56D isoform B [Drosophila melanogaster]	Zgc:55461 [Danio rerio]	1464.93	600.555	2329.31	3.87859	1.95553	0.000409136	0.0901894
Bot_c1046	Unclassifiable EST	No hits found	No hits found	No hits found	No hits found	74.9548	23.9099	126	5.26978	2.39774	0.0004292	0.0928708
Bot_rep_c35461	Transcription factor SOX-30	transcription factor protein [Ciona intestinalis]	Chain D Structure Of Sox17 Bound To Dna	Sox50E protein [Drosophila melanogaster]	Sox9a protein [Danio rerio]	641.987	257.975	1026	3.97712	1.99172	0.000428738	0.0928708
Bot_rep_c35537	Unclassifiable EST	No hits found	No hits found	No hits found	No hits found	458.32	738.895	177.744	0.240553	-2.05557	0.000429249	0.0928708
Bot_rep_c50991	Unclassifiable EST	No hits found	No hits found	No hits found	No hits found	16.8911	2.29106	31.4911	13.7452	3.78086	0.000426974	0.0928708
CAP3_round1_contig_154	Unclassifiable EST	No hits found	No hits found	No hits found	No hits found	411.446	174.619	648.272	3.71249	1.89239	0.000431683	0.092967
Bot_c2651	Synaptonemal complex protein 3	PREDICTED: synaptonemal complex protein 3-like [Ciona intestinalis]	synaptonemal complex protein 3 [Mus musculus]	No hits found	synaptonemal complex protein 3 [Danio rerio]	38.5087	9.64679	67.3707	6.98374	2.804	0.00043382	0.0929986
Bot_c9797	Splicing factor 45	PREDICTED: splicing factor 45-like [Ciona intestinalis]	mCG1036453 [Mus musculus]	AT25717p [Drosophila melanogaster]	splicing factor 45 [Danio rerio]	52.6746	105.349	0	0	#NAME?	0.000436383	0.093121
Bot_rep_c38072	Unclassifiable EST	No hits found	No hits found	No hits found	No hits found	81.62	27.644	135.596	4.90508	2.29428	0.000446907	0.0949332
Bot_rep_c54077	Uncharacterized protein C21orf63	PREDICTED: L-rhamnose-binding lectin CSL3-like [Ciona intestinalis]	mCG11453 isoform CRA_b [Mus musculus]	cirl isoform I [Drosophila melanogaster]	Im:6908808 protein [Danio rerio]	451.036	786.333	115.74	0.147189	-2.76426	0.000472746	0.0999675
Bot_c23297	Meiotic recombination protein SPO11	PREDICTED: meiotic recombination protein SPO11 [Ciona intestinalis]	meiotic recombination protein SPO11 isoform b [Mus musculus]	meiotic W68 [Drosophila melanogaster]	meiotic recombination protein SPO11 [Danio rerio]	38.0353	9.56796	66.5027	6.95056	2.79713	0.000476055	0.100214
Bot_rep_c38654	Meprin A subunit alpha	PREDICTED: uncharacterized protein LOC100176208 [Ciona intestinalis]	RecName: Full=Meprin A subunit alpha; AltName: Full=Endopeptidase-2; AltName: Full=MEP-1; Flags: Precursor	RT12613p1 [Drosophila melanogaster]	meprin A subunit alpha precursor [Danio rerio]	20.8795	3.50312	38.2559	10.9205	3.44897	0.000480279	0.10065
Bot_c19009	Unclassifiable EST	No hits found	No hits found	No hits found	No hits found	24.4252	48.8504	0	0	#NAME?	0.000496639	0.102697
Bot_rep_c52228	Unclassifiable EST	No hits found	No hits found	No hits found	No hits found	581.03	209.984	952.076	4.53404	2.1808	0.000495996	0.102697
Bot_rep_c55608	Trypsin-1	PREDICTED: cationic trypsin-3-like [Ciona intestinalis]	kallikrein-14 preproprotein [Mus musculus]	trypsin-delta [Drosophila melanogaster]	transmembrane protease serine 2 [Danio rerio]	76.1249	20.3767	131.873	6.47177	2.69416	0.000495361	0.102697
Bot_rep_c36137	Collectin-10	PREDICTED: uncharacterized protein LOC100186027 [Ciona intestinalis]	collectin liver 1 - mouse	down syndrome cell adhesion molecule 3 isoform D [Drosophila melanogaster]	PREDICTED: pulmonary surfactant-associated protein D [Danio rerio]	56.7242	113.448	0	0	#NAME?	0.000510663	0.10467
Bot_rep_c38190	Tolloid-like protein 2	PREDICTED: high choriolytic enzyme 1-like [Ciona intestinalis]	meprin A subunit beta precursor [Mus musculus]	CG6763 isoform A [Drosophila melanogaster]	Npsn protein [Danio rerio]	18.6378	2.72941	34.5463	12.6571	3.66187	0.000510802	0.10467
CAP3_round1_contig_9016	Protein disulfide-isomerase A4	PREDICTED: protein disulfide-isomerase A4-like [Ciona intestinalis]	Pdia4 protein partial [Mus musculus]	ERp60 [Drosophila melanogaster]	Protein disulfide isomerase associated 4 [Danio rerio]	447.529	179.521	715.537	3.98581	1.99487	0.000512901	0.10467
Bot_c15059	Unclassifiable EST	PREDICTED: xylose isomerase [Ciona intestinalis]	No hits found	No hits found	No hits found	49.8931	14.7762	85.0101	5.75319	2.52436	0.000520347	0.105728
Bot_rep_c35801	Structural maintenance of chromosomes protein 2	No hits found	No hits found	No hits found	No hits found	66.3977	132.132	0.663102	0.00501847	-7.63854	0.000539863	0.109218
Bot_c6418	Unclassifiable EST	No hits found	No hits found	No hits found	No hits found	34.0548	8.53361	59.5761	6.98134	2.8035	0.000546401	0.110064
Bot_c7546	Myosin-VIIa	PREDICTED: LOW QUALITY PROTEIN: unconventional myosin-VIIa-like [Ciona intestinalis]	unconventional myosin-VIIa isoform 4 [Mus musculus]	crinkled isoform B [Drosophila melanogaster]	Myosin VIIa [Danio rerio]	166.057	60.8055	271.308	4.46189	2.15766	0.000557557	0.111559
Bot_rep_c36393	Unclassifiable EST	No hits found	No hits found	No hits found	No hits found	71.6938	142.756	0.631044	0.00442042	-7.8216	0.000558597	0.111559
Bot_rep_c54469	Unclassifiable EST	No hits found	No hits found	No hits found	No hits found	48.573	96.4829	0.663102	0.00687274	-7.1849	0.00058604	0.116542
CAP3_round1_contig_3416	Unclassifiable EST	No hits found	No hits found	No hits found	No hits found	44.1758	12.2974	76.0543	6.1846	2.62868	0.000590609	0.116953
Bot_c12160	Cadherin-related family member 5	PREDICTED: uncharacterized protein LOC100183460 [Ciona intestinalis]	mucin and cadherin like isoform CRA_b [Mus musculus]	LP14319p [Drosophila melanogaster]	PREDICTED: protocadherin-7-like [Danio rerio]	55.646	16.2415	95.0505	5.85231	2.54901	0.000601974	0.118202
Bot_c24577	Neutral alpha-glucosidase C	PREDICTED: alpha-glucosidase YihQ-like [Ciona intestinalis]	mKIAA0088 protein [Mus musculus]	CG14476 isoform B [Drosophila melanogaster]	PREDICTED: neutral alpha-glucosidase AB-like [Danio rerio]	584.764	235.644	933.884	3.96312	1.98664	0.000600991	0.118202
Bot_c20692	Unclassifiable EST	PREDICTED: trace amine-associated receptor 8c-like [Ciona intestinalis]	No hits found	No hits found	No hits found	16.1084	1.95569	30.2611	15.4734	3.95171	0.000609077	0.1186
Bot_rep_c52138	Glutathione S-transferase omega-1	PREDICTED: glutathione S-transferase omega-2-like [Ciona intestinalis]	glutathione S-transferase omega-1 [Mus musculus]	glutathione S transferase O3 [Drosophila melanogaster]	uncharacterized protein LOC492500 [Danio rerio]	57.9245	4.93571	110.913	22.4716	4.49003	0.000608825	0.1186
Bot_c16946	Unclassifiable EST	No hits found	No hits found	No hits found	No hits found	50.2644	14.3847	86.144	5.98857	2.58221	0.000619717	0.118888
Bot_c5563	Latrophilin-1	PREDICTED: C-type mannose receptor 2-like partial [Ciona intestinalis]	Chain A Solution Structure Of The Gal_lectin Domain Of Mouse Latrophilin-1 Gpcr	RE25258p [Drosophila melanogaster]	Im:6908808 protein [Danio rerio]	70.6812	22.6317	118.731	5.24621	2.39127	0.000613669	0.118888
Bot_rep_c39916	Ficolin-2	PREDICTED: ficolin-1-like [Ciona intestinalis]	unnamed protein product [Mus musculus]	CG8642 [Drosophila melanogaster]	PREDICTED: fibrinogen C domain-containing protein 1 [Danio rerio]	13.1096	26.2192	0	0	#NAME?	0.000620734	0.118888
CAP3_round1_contig_7151	Trypsin-2	PREDICTED: cationic trypsin-3-like [Ciona intestinalis]	anionic trypsin-2 precursor [Mus musculus]	gammaTrypsin [Drosophila melanogaster]	cationic trypsin-3 precursor [Danio rerio]	208.478	47.097	369.858	7.85311	2.97326	0.000617126	0.118888
Bot_rep_c52313	Galectin-4	PREDICTED: galectin-8 [Ciona intestinalis]	galectin-4 [Mus musculus]	CG5335 [Drosophila melanogaster]	novel protein similar to vertebrate galectins [Danio rerio]	538.736	856.887	220.586	0.257427	-1.95777	0.000628686	0.11992
CAP3_round1_contig_1400	Unclassifiable EST	No hits found	No hits found	No hits found	No hits found	35.2162	8.78422	61.6483	7.01807	2.81107	0.000632646	0.120185
Bot_c27997	60S acidic ribosomal protein P0	PREDICTED: 60S acidic ribosomal protein P0 [Ciona intestinalis]	60S acidic ribosomal protein P0 [Mus musculus]	ribosomal protein LP0 isoform A [Drosophila melanogaster]	60S acidic ribosomal protein P0 [Danio rerio]	440.531	703.67	177.392	0.252095	-1.98796	0.000643966	0.120861
Bot_rep_c44201	Unclassifiable EST	No hits found	No hits found	No hits found	No hits found	13.2563	26.5126	0	0	#NAME?	0.000642183	0.120861
CAP3_round1_contig_3213	Inter-alpha-trypsin inhibitor heavy chain H1	PREDICTED: uncharacterized protein LOC100178306 [Ciona intestinalis]	inter-alpha trypsin inhibitor heavy chain 1 isoform CRA_c [Mus musculus]	No hits found	inter-alpha-trypsin inhibitor heavy chain H4 precursor [Danio rerio]	182.104	70.9404	293.268	4.13401	2.04754	0.000642855	0.120861
Bot_rep_c49013	Tudor domain-containing protein 7	PREDICTED: tudor domain-containing protein 7 isoform 2 [Ciona intestinalis]	No hits found	No hits found	tudor domain containing protein 7 [Danio rerio]	142.057	54.8651	229.249	4.17841	2.06295	0.000647092	0.120962
Bot_c20836	Proto-oncogene tyrosine-protein kinase Src	PREDICTED: LOW QUALITY PROTEIN: protein MON2 homolog [Ciona intestinalis]	neuronal proto-oncogene tyrosine-protein kinase Src isoform 2 [Mus musculus]	Src oncogene at 42A isoform A [Drosophila melanogaster]	proto-oncogene tyrosine-protein kinase Src [Danio rerio]	83.7296	29.422	138.037	4.69164	2.23009	0.000653552	0.121683
Bot_c2886	Unclassifiable EST	PREDICTED: uncharacterized protein LOC101242293 [Ciona intestinalis]	No hits found	No hits found	No hits found	76.9254	153.851	0	0	#NAME?	0.000663951	0.122159
Bot_rep_c50498	Small nuclear ribonucleoprotein Sm D1	PREDICTED: probable small nuclear ribonucleoprotein Sm D1-like isoform 2 [Ciona intestinalis]	small nuclear ribonucleoprotein Sm D1 [Mus musculus]	small ribonucleoprotein particle protein SmD1 [Drosophila melanogaster]	small nuclear ribonucleoprotein Sm D1 [Danio rerio]	395.18	626.755	163.605	0.261035	-1.93768	0.000662671	0.122159
CAP3_round1_contig_9910	Putative PDZ domain-containing protein 1P	PREDICTED: Na(+)/H(+) exchange regulatory cofactor NHE-RF1 [Ciona intestinalis]	solute carrier family 9 (sodium/hydrogen exchanger) isoform 3 regulator 2 isoform CRA_b [Mus musculus]	SRY interacting protein 1 [Drosophila melanogaster]	Pdzk1l protein [Danio rerio]	356.809	150.43	563.188	3.74386	1.90453	0.000663009	0.122159
Bot_c16824	Pancreatic secretory granule membrane major glycoprotein GP2	PREDICTED: uncharacterized protein LOC100182005 [Ciona intestinalis]	RecName: Full=Pancreatic secretory granule membrane major glycoprotein GP2; AltName: Full=Pancreatic zymogen granule membrane protein GP-2; Flags: Precursor	No hits found	PREDICTED: pancreatic secretory granule membrane major glycoprotein GP2-like [Danio rerio]	175.415	27.1368	323.692	11.9281	3.5763	0.0006785	0.124346
Bot_rep_c35712	Histone H2A.Z	PREDICTED: histone H2A.V [Ciona intestinalis]	unnamed protein product [Mus musculus]	histone H2A variant isoform A [Drosophila melanogaster]	H2afvl protein [Danio rerio]	177.67	67.7991	287.541	4.24108	2.08443	0.000690346	0.126023
454_debris_rep_c2092	Chymotrypsin-like protease CTRL-1	PREDICTED: chymotrypsinogen A-like [Ciona intestinalis]	unnamed protein product [Mus musculus]	CG8952 [Drosophila melanogaster]	uncharacterized protein LOC641564 precursor [Danio rerio]	197.771	75.3521	320.191	4.24926	2.08721	0.000717186	0.128263
Bot_c10193	Proto-oncogene tyrosine-protein kinase Src	PREDICTED: tyrosine-protein kinase fyna-like [Ciona intestinalis]	Chain A Crystal Structure Of A Sh3 And Sh2 Domains Of Fyn Protein (Proto- Concogene Tyrosine-Protein Kinase Fyn) From Mus Musculus At 1.98 A Resolution	Src oncogene at 42A isoform A [Drosophila melanogaster]	tyrosine-protein kinase fyna [Danio rerio]	30.9406	6.8226	55.0587	8.07004	3.01258	0.000717873	0.128263
Bot_c18098	Uncharacterized protein C21orf63	PREDICTED: L-rhamnose-binding lectin CSL3-like [Ciona intestinalis]	unnamed protein product [Mus musculus]	cirl isoform J [Drosophila melanogaster]	Im:6908808 protein [Danio rerio]	126.453	223.945	28.9615	0.129324	-2.95094	0.000712167	0.128263
Bot_c5988	Unclassifiable EST	No hits found	No hits found	No hits found	No hits found	23.938	5.01044	42.8655	8.55525	3.09681	0.000708184	0.128263
Bot_rep_c54961	Sulfotransferase 1C3	PREDICTED: sulfotransferase family cytosolic 1B member 1 [Ciona intestinalis]	sulfotransferase 6B1 [Mus musculus]	sulfotransferase 2 [Drosophila melanogaster]	sulfotransferase 6B1 [Danio rerio]	300.989	129.269	472.708	3.65678	1.87057	0.000719082	0.128263
CAP3_round1_contig_5337	Trypsin-2	PREDICTED: cationic trypsin-3-like [Ciona intestinalis]	mCG4990 isoform CRA_d [Mus musculus]	gammaTrypsin [Drosophila melanogaster]	Try protein [Danio rerio]	104.63	27.2362	182.023	6.68315	2.74053	0.000706461	0.128263
Bot_c20397	Unclassifiable EST	No hits found	No hits found	No hits found	No hits found	57.6665	17.7161	97.6169	5.51008	2.46207	0.000737461	0.131041
Bot_c34651	Unclassifiable EST	No hits found	No hits found	No hits found	No hits found	107.058	174.351	39.7643	0.22807	-2.13245	0.000750376	0.132831
Bot_c1557	Unclassifiable EST	PREDICTED: uncharacterized protein LOC100183597 [Ciona intestinalis]	No hits found	No hits found	No hits found	773.643	312.75	1234.54	3.94736	1.98089	0.000757713	0.133623
Bot_c34188	Unclassifiable EST	PREDICTED: uncharacterized protein LOC100180679 [Ciona intestinalis]	unnamed protein product [Mus musculus]	truncated crossveinless 2 [Drosophila melanogaster]	BMP-binding endothelial regulator protein precursor [Danio rerio]	7.56743	0	15.1349	Inf	Inf	0.000765166	0.13443
Bot_c31280	Fibrillin-1	PREDICTED: uncharacterized protein LOC100180679 [Ciona intestinalis]	mutant fibrillin-1 [Mus musculus]	dumpy isoform V [Drosophila melanogaster]	fibrillin 4 [Danio rerio]	13.5356	1.36972	25.7015	18.7641	4.2299	0.000771594	0.135052
Bot_c9052	Unclassifiable EST	No hits found	No hits found	No hits found	No hits found	35.914	71.828	0	0	#NAME?	0.000779085	0.135854
CAP3_round1_contig_5226	Unclassifiable EST	PREDICTED: nesprin-1-like [Ciona intestinalis]	No hits found	No hits found	No hits found	44.1855	12.3402	76.0309	6.16124	2.62322	0.000811194	0.140928
Bot_c8174	Maltase-glucoamylase, intestinal	PREDICTED: maltase-glucoamylase intestinal [Ciona intestinalis]	membrane-bound maltase-glucoamylase [Mus musculus]	CG14476 isoform B [Drosophila melanogaster]	PREDICTED: sucrase-isomaltase intestinal-like partial [Danio rerio]	69.8964	22.9912	116.802	5.08027	2.3449	0.000822809	0.142416
Bot_c8114	Unclassifiable EST	No hits found	No hits found	No hits found	No hits found	10.7625	0.684858	20.84	30.4297	4.92741	0.000828505	0.142873
Bot_c3896	Unclassifiable EST	No hits found	No hits found	No hits found	No hits found	27.0171	5.8771	48.1571	8.19402	3.03457	0.000846	0.145353
Bot_rep_c56385	Pancreatic alpha-amylase	PREDICTED: alpha-amylase 1-like [Ciona intestinalis]	Amy1 protein partial [Mus musculus]	alpha-amylase [Drosophila melanogaster]	Amylase alpha 2A; pancreatic [Danio rerio]	127.72	47.8881	207.552	4.3341	2.11573	0.000854364	0.146253
Bot_rep_c38659	Unclassifiable EST	No hits found	No hits found	No hits found	No hits found	34.244	9.68141	58.8066	6.07418	2.60269	0.000872198	0.148761
CAP3_round1_contig_6628	Unclassifiable EST	No hits found	No hits found	No hits found	No hits found	16.0108	32.0215	0	0	#NAME?	0.000881716	0.149837
Bot_c13982	Unclassifiable EST	No hits found	No hits found	No hits found	No hits found	34.0144	8.58645	59.4423	6.92281	2.79136	0.00088846	0.149893
CAP3_round1_contig_6860	4F2 cell-surface antigen heavy chain	PREDICTED: alpha-amylase [Ciona intestinalis]	unnamed protein product [Mus musculus]	No hits found	solute carrier family 3 member 2a [Danio rerio]	3289.73	5152.14	1427.32	0.277034	-1.85186	0.000886323	0.149893
Bot_c5064	Unclassifiable EST	No hits found	No hits found	No hits found	No hits found	19.3492	38.6983	0	0	#NAME?	0.000907368	0.152533
Bot_rep_c53365	Unclassifiable EST	No hits found	No hits found	No hits found	No hits found	52.4058	16.9583	87.8533	5.18055	2.3731	0.000918113	0.153786
Bot_c2026	Unclassifiable EST	No hits found	No hits found	No hits found	No hits found	95.7255	36.6907	154.76	4.21797	2.07655	0.000925133	0.154408
CAP3_round1_contig_8953	Unclassifiable EST	PREDICTED: uncharacterized protein LOC100186076 [Ciona intestinalis]	No hits found	No hits found	si:dkey-29d8.3 [Danio rerio]	56.9747	18.0856	95.8637	5.30055	2.40614	0.000931692	0.154949
Bot_rep_c59186	Actin, cytoplasmic 2	act protein [Ciona intestinalis]	unnamed protein product [Mus musculus]	actin 42A [Drosophila melanogaster]	RecName: Full=Actin cytoplasmic 1; AltName: Full=Beta-actin-1; Contains: RecName: Full=Actin cytoplasmic 1 N-terminally processed	385.814	608.319	163.309	0.26846	-1.89722	0.000957074	0.158606
Bot_c28237	Alpha-(1,3)-fucosyltransferase	PREDICTED: alpha-(1 3)-fucosyltransferase-like [Ciona intestinalis]	alpha-(1 3)-fucosyltransferase isoform a [Mus musculus]	No hits found	No hits found	53.328	106.656	0	0	#NAME?	0.000963597	0.159123
Bot_c30548	Unclassifiable EST	No hits found	No hits found	No hits found	No hits found	17.9635	35.927	0	0	#NAME?	0.000979508	0.161181
Bot_rep_c56546	Actin, cytoplasmic 1	PREDICTED: actin-3-like [Ciona intestinalis]	put. beta-actin (aa 27-375) [Mus musculus]	actin 5C isoform B [Drosophila melanogaster]	RecName: Full=Actin cytoplasmic 1; AltName: Full=Beta-actin-1; Contains: RecName: Full=Actin cytoplasmic 1 N-terminally processed	88.0713	32.1382	144.004	4.48079	2.16375	0.000993407	0.162325
CAP3_round1_contig_5418	Unclassifiable EST	PREDICTED: uncharacterized protein LOC100186903 [Ciona intestinalis]	No hits found	No hits found	No hits found	646.009	257.513	1034.51	4.0173	2.00622	0.000993372	0.162325
CAP3_round1_contig_7072	Unclassifiable EST	No hits found	No hits found	No hits found	No hits found	216.397	89.8188	342.976	3.81853	1.93302	0.000997517	0.162428
Bot_rep_c55709	Unclassifiable EST	No hits found	No hits found	No hits found	No hits found	2488.55	1089.04	3888.06	3.57018	1.836	0.00100969	0.163273
CAP3_round1_contig_8473	Uncharacterized protein C21orf63	PREDICTED: L-rhamnose-binding lectin CSL3-like [Ciona intestinalis]	4931408A02Rik protein [Mus musculus]	cirl isoform I [Drosophila melanogaster]	Im:6908808 protein [Danio rerio]	424.151	744.125	104.177	0.139999	-2.83651	0.00100784	0.163273
Bot_rep_c48908	Unclassifiable EST	No hits found	No hits found	No hits found	No hits found	219.31	96.9417	341.679	3.52458	1.81745	0.00101643	0.163795
Bot_rep_c57125	Unclassifiable EST	No hits found	No hits found	No hits found	No hits found	248.239	5.02046	491.457	97.8908	6.6131	0.00103205	0.165742
CAP3_round1_contig_8423	Meprin A subunit beta	PREDICTED: meprin A subunit alpha-like [Ciona intestinalis]	RecName: Full=Meprin A subunit alpha; AltName: Full=Endopeptidase-2; AltName: Full=MEP-1; Flags: Precursor	CG6763 isoform A [Drosophila melanogaster]	Zgc:153272 [Danio rerio]	664.845	271.599	1058.09	3.89578	1.96191	0.00104774	0.167685
Bot_c25824	MAM and LDL-receptor class A domain-containing protein C10orf112	PREDICTED: uncharacterized protein LOC100180395 [Ciona intestinalis]	unnamed protein product [Mus musculus]	No hits found	novel protein [Danio rerio]	41.3972	12.1684	70.6259	5.80405	2.53706	0.00106109	0.169241
Bot_c25926	Unclassifiable EST	PREDICTED: uncharacterized protein LOC100184486 [Ciona intestinalis]	No hits found	No hits found	No hits found	58.7514	18.498	99.0049	5.3522	2.42013	0.0010647	0.169241
Bot_c11058	Unclassifiable EST	PREDICTED: uncharacterized protein LOC100184557 [Ciona intestinalis]	No hits found	No hits found	No hits found	29.2637	58.5273	0	0	#NAME?	0.00107241	0.169889
Bot_rep_c50315	Unclassifiable EST	No hits found	No hits found	No hits found	No hits found	49.3101	15.0997	83.5205	5.53128	2.46761	0.00107638	0.16994
Bot_c9477	Calcium-activated chloride channel regulator family member 3	PREDICTED: calcium-activated chloride channel regulator 1-like [Ciona intestinalis]	Chloride channel calcium activated 1 [Mus musculus]	No hits found	No hits found	38.2581	11.3906	65.1256	5.71749	2.51538	0.00109971	0.172459
Bot_rep_c39878	Unclassifiable EST	No hits found	No hits found	No hits found	No hits found	13.9562	27.9124	0	0	#NAME?	0.00109797	0.172459
CAP3_round1_contig_6644	Tudor domain-containing protein 7	PREDICTED: tudor domain-containing protein 7 isoform 2 [Ciona intestinalis]	unnamed protein product [Mus musculus]	No hits found	tudor domain-containing protein 7A isoform 1 [Danio rerio]	107.61	43.2886	171.932	3.97176	1.98978	0.00111256	0.173891
Bot_rep_c38677	Unclassifiable EST	No hits found	No hits found	No hits found	No hits found	53.625	105.988	1.26209	0.0119078	-6.39194	0.00113347	0.175673
Bot_rep_c55762	Actin, cytoplasmic 2	actin [Ciona intestinalis]	put. beta-actin (aa 27-375) [Mus musculus]	actin 5C isoform B [Drosophila melanogaster]	actin cytoplasmic 1 [Danio rerio]	836.943	1307.99	365.894	0.279737	-1.83786	0.001139	0.175673
CAP3_round1_contig_3983	Unclassifiable EST	PREDICTED: uncharacterized protein LOC100187344 [Ciona intestinalis]	No hits found	No hits found	No hits found	28.1224	5.8083	50.4365	8.68352	3.11828	0.00113682	0.175673
CAP3_round1_contig_6518	Unclassifiable EST	PREDICTED: uncharacterized protein LOC100184486 [Ciona intestinalis]	No hits found	No hits found	No hits found	90.7973	17.0253	164.569	9.66617	3.27294	0.00113256	0.175673
Bot_rep_c46364	Chymotrypsinogen B2	PREDICTED: chymotrypsinogen A-like [Ciona intestinalis]	chymotrypsinogen B1 isoform CRA_b [Mus musculus]	CG8952 [Drosophila melanogaster]	chymotrypsin-like precursor [Danio rerio]	393.029	162.776	623.283	3.82908	1.937	0.00115921	0.178202
Bot_c4666	Cadherin-related family member 2	PREDICTED: protocadherin Fat 1-like partial [Ciona intestinalis]	unnamed protein product [Mus musculus]	No hits found	protocadherin 18a precursor [Danio rerio]	41.5728	13.2634	69.8823	5.26883	2.39748	0.00116911	0.179134
Bot_c5851	Unclassifiable EST	No hits found	No hits found	No hits found	No hits found	16.6826	33.3653	0	0	#NAME?	0.00121127	0.184988
Bot_rep_c51846	Serine/threonine-protein phosphatase 2A 56 kDa regulatory subunit	PREDICTED: serine/threonine-protein phosphatase 2A 56 kDa regulatory subunit beta isoform [Ciona intestinalis]	serine/threonine-protein phosphatase 2A 56 kDa regulatory subunit alpha isoform [Mus musculus]	widerborst isoform C [Drosophila melanogaster]	PREDICTED: serine/threonine-protein phosphatase 2A 56 kDa regulatory subunit beta isoform-like [Danio rerio]	37.576	10.6511	64.5008	6.05582	2.59832	0.00121796	0.185327
CAP3_round1_contig_229	Unclassifiable EST	No hits found	No hits found	No hits found	No hits found	13.7915	27.5829	0	0	#NAME?	0.00122142	0.185327
Bot_c11056	Unclassifiable EST	No hits found	No hits found	No hits found	No hits found	38.7925	76.9774	0.607584	0.00789301	-6.98521	0.00122567	0.185369
Bot_c22851	Unclassifiable EST	PREDICTED: uncharacterized protein LOC100175150 [Ciona intestinalis]	No hits found	No hits found	No hits found	288.426	122.367	454.485	3.7141	1.89301	0.0012325	0.185801
Bot_c13573	Fibrillin-2	No hits found	No hits found	No hits found	No hits found	53.3839	4.34973	102.418	23.5459	4.5574	0.00125234	0.188185
Bot_c26399	Unclassifiable EST	No hits found	No hits found	No hits found	No hits found	7.81344	15.6269	0	0	#NAME?	0.0012615	0.188954
Bot_c10662	Unclassifiable EST	PREDICTED: uncharacterized protein LOC101243109 [Ciona intestinalis]	No hits found	No hits found	No hits found	7.02709	0	14.0542	Inf	Inf	0.00126692	0.18916
Bot_c15404	MutS protein homolog 4	PREDICTED: mutS protein homolog 4-like [Ciona intestinalis]	MutS homolog 4 variant alpha [Mus musculus]	No hits found	PREDICTED: mutS protein homolog 4-like [Danio rerio]	10.1233	0.596003	19.6507	32.9708	5.04312	0.00127861	0.190088
Bot_rep_c50707	Unclassifiable EST	No hits found	No hits found	No hits found	No hits found	112.883	220.06	5.70519	0.0259256	-5.26948	0.00128127	0.190088
CAP3_round1_contig_7723	Unclassifiable EST	No hits found	No hits found	No hits found	No hits found	21.6231	3.24658	39.9997	12.3205	3.62299	0.00129892	0.192096
Bot_rep_c48382	Unclassifiable EST	PREDICTED: uncharacterized protein LOC100186088 [Ciona intestinalis]	No hits found	No hits found	No hits found	111.308	43.2376	179.379	4.14867	2.05265	0.00130655	0.192615
Bot_c9864	Neurogenic locus notch homolog protein 2	PREDICTED: uncharacterized protein LOC100181677 [Ciona intestinalis]	mCG141119 [Mus musculus]	eyes shut isoform C [Drosophila melanogaster]	notch homolog 2 [Danio rerio]	76.6553	26.729	126.582	4.73574	2.24359	0.00134758	0.19804
Bot_c24821	Receptor-type tyrosine-protein phosphatase alpha	PREDICTED: uncharacterized protein LOC100175868 [Ciona intestinalis]	Chain A Crystal Structure Of The D2 Domain Of Rptpa	Leukocyte-antigen-related-like isoform I [Drosophila melanogaster]	PREDICTED: receptor-type tyrosine-protein phosphatase epsilon isoform 2 [Danio rerio]	106.357	39.863	172.851	4.33613	2.11641	0.00136283	0.199652
Bot_rep_c39681	Unclassifiable EST	No hits found	No hits found	No hits found	No hits found	14.5599	2.05457	27.0652	13.1732	3.71953	0.00136974	0.200038
CAP3_round1_contig_8331	Lactadherin	PREDICTED: lactadherin-like [Ciona intestinalis]	Chain A Nmr Structure Of The Mouse Mfg-e8 C2 Domain	neurexin IV isoform B [Drosophila melanogaster]	neuropilin 2a precursor [Danio rerio]	148.424	236.039	60.8084	0.257621	-1.95668	0.0013959	0.203223
CAP3_round1_contig_65	Unclassifiable EST	No hits found	No hits found	No hits found	No hits found	120.583	50.1158	191.049	3.81216	1.93061	0.00140571	0.203393
CAP3_round1_contig_7982	Unclassifiable EST	No hits found	No hits found	No hits found	No hits found	61.4715	18.9883	103.955	5.47468	2.45277	0.00140577	0.203393
Bot_rep_c35814	Unclassifiable EST	No hits found	No hits found	No hits found	No hits found	278.132	451.413	104.851	0.232273	-2.10611	0.00144895	0.208994
Bot_c5245	Unclassifiable EST	No hits found	No hits found	No hits found	No hits found	38.3835	76.1039	0.663102	0.00871311	-6.8426	0.00146124	0.210117
CAP3_round1_contig_9076	Calcium-activated chloride channel regulator 1	PREDICTED: calcium-activated chloride channel regulator 4-like [Ciona intestinalis]	Ca(2+)-sensitive chloride channel 2 [Mus musculus]	No hits found	No hits found	277.116	116.14	438.092	3.77212	1.91538	0.00149049	0.213665
Bot_rep_c55017	Unclassifiable EST	PREDICTED: seprase-like [Ciona intestinalis]	No hits found	No hits found	No hits found	81.1055	30.1738	132.037	4.37589	2.12958	0.00149658	0.213883
Bot_rep_c49201	Carboxypeptidase A4	PREDICTED: carboxypeptidase A2-like [Ciona intestinalis]	Carboxypeptidase A4 [Mus musculus]	LP21640p [Drosophila melanogaster]	carboxypeptidase B [Danio rerio]	69.3946	24.8339	113.955	4.58869	2.19808	0.00150478	0.214399
Bot_rep_c37754	Unclassifiable EST	No hits found	No hits found	No hits found	No hits found	167.637	273.227	62.0471	0.22709	-2.13866	0.00151531	0.214735
CAP3_round1_contig_9600	Iron-sulfur cluster assembly enzyme ISCU, mitochondrial	PREDICTED: iron-sulfur cluster assembly enzyme ISCU mitochondrial-like [Ciona intestinalis]	Iscu protein [Mus musculus]	CG9836 [Drosophila melanogaster]	nitrogen fixation cluster-like [Danio rerio]	2067.9	3188.64	947.165	0.297044	-1.75125	0.00151633	0.214735
Bot_c11188	Macrophage mannose receptor 1	PREDICTED: macrophage mannose receptor 1 [Ciona intestinalis]	macrophage mannose receptor 1 precursor [Mus musculus]	CG43055 [Drosophila melanogaster]	PREDICTED: type-2 ice-structuring protein-like [Danio rerio]	30.2639	8.01051	52.5173	6.55605	2.71283	0.00152113	0.214764
Bot_c722	Unclassifiable EST	PREDICTED: uncharacterized protein LOC100175270 [Ciona intestinalis]	No hits found	RE50384p [Drosophila melanogaster]	No hits found	34.7824	6.99621	62.5686	8.94321	3.16079	0.00153108	0.214871
Bot_rep_c36322	Unclassifiable EST	No hits found	No hits found	No hits found	No hits found	332.84	139.755	525.924	3.7632	1.91196	0.0015292	0.214871
Bot_c18397	Unclassifiable EST	PREDICTED: uncharacterized protein LOC100177933 [Ciona intestinalis]	No hits found	No hits found	No hits found	14.4288	2.21223	26.6453	12.0446	3.59031	0.00154972	0.216835
CAP3_round1_contig_8804	Cathepsin L1	PREDICTED: cathepsin L1-like [Ciona intestinalis]	unnamed protein product [Mus musculus]	cysteine proteinase-1 isoform C [Drosophila melanogaster]	cathepsin L.1 precursor [Danio rerio]	7468.59	3423.48	11513.7	3.36315	1.74981	0.00155693	0.217194
Bot_c7959	Unclassifiable EST	No hits found	No hits found	No hits found	No hits found	58.7906	21.2256	96.3556	4.5396	2.18257	0.00158081	0.21881
Bot_rep_c51740	Unclassifiable EST	No hits found	No hits found	No hits found	No hits found	2454.91	1117.58	3792.23	3.39323	1.76266	0.00157793	0.21881
CAP3_round1_contig_3323	Scavenger receptor cysteine-rich type 1 protein M160	PREDICTED: lysyl oxidase homolog 3 [Ciona intestinalis]	Chain A Crystal Structure Analysis Of The Monomeric Srcr Domain Of Mouse Marco	tequila isoform E [Drosophila melanogaster]	galectin-3-binding protein B precursor [Danio rerio]	82.5082	31.6999	133.317	4.20559	2.07231	0.00158256	0.21881
CAP3_round1_contig_5779	Unclassifiable EST	No hits found	No hits found	No hits found	No hits found	66.8213	20.1871	113.455	5.6202	2.49062	0.00159312	0.21962
CAP3_round1_contig_8902	Cullin-3	PREDICTED: cullin-3 [Ciona intestinalis]	cullin-3 [Mus musculus]	MIP05150p [Drosophila melanogaster]	cullin-3 [Danio rerio]	288.264	483.189	93.3404	0.193176	-2.37201	0.00160502	0.22061
Bot_c24130	Cholinesterase	acetylcholinesterase precursor [Ciona intestinalis]	Butyrylcholinesterase [Mus musculus]	CG6018 [Drosophila melanogaster]	carboxyl ester lipase precursor [Danio rerio]	186.877	73.9627	299.792	4.05329	2.01909	0.00162559	0.222782
Bot_c20420	Unclassifiable EST	No hits found	No hits found	No hits found	No hits found	68.9868	25.3384	112.635	4.44525	2.15226	0.00163748	0.223755
Bot_c19466	Golgi-associated plant pathogenesis-related protein 1	PREDICTED: uncharacterized protein LOC100182344 [Ciona intestinalis]	unnamed protein product [Mus musculus]	CG16995 [Drosophila melanogaster]	Si:dkey-2n12.1 protein [Danio rerio]	43.9253	73.6939	14.1566	0.1921	-2.38007	0.00164632	0.224308
Bot_rep_c38565	Unclassifiable EST	No hits found	No hits found	No hits found	No hits found	62.0211	122.748	1.29415	0.0105431	-6.56756	0.00165818	0.225266
CAP3_round1_contig_2317	Protein zyg-11 homolog B	PREDICTED: protein zer-1 homolog [Ciona intestinalis]	unnamed protein product [Mus musculus]	CG12084 isoform B [Drosophila melanogaster]	protein zyg-11 homolog [Danio rerio]	84.6156	29.2014	140.03	4.7953	2.26162	0.00166432	0.225446
CAP3_round1_contig_4481	Unclassifiable EST	PREDICTED: uncharacterized protein LOC101242576 [Ciona intestinalis]	No hits found	krotzkopf verkehrt isoform A [Drosophila melanogaster]	novel protein similar to vertebrate CG2666-PC isoform C (kkv) [Danio rerio]	37.7105	10.8028	64.6181	5.98162	2.58054	0.00167503	0.226241
Bot_c34579	Unclassifiable EST	No hits found	No hits found	No hits found	No hits found	6.70297	0	13.4059	Inf	Inf	0.00168206	0.226364
Bot_rep_c48616	Unclassifiable EST	No hits found	No hits found	No hits found	No hits found	58.02	109.128	6.91176	0.0633361	-3.98083	0.00168564	0.226364
Bot_c7372	Aquaporin-8	PREDICTED: aquaporin-8 [Ciona intestinalis]	aquaporin-8 isoform 2 [Mus musculus]	drip isoform B [Drosophila melanogaster]	aquaporin 8a tandem duplicate 1 [Danio rerio]	14.6305	0	29.261	Inf	Inf	0.00169931	0.226995
Bot_rep_c36827	Unclassifiable EST	No hits found	No hits found	No hits found	No hits found	42.9192	84.5997	1.23863	0.014641	-6.09384	0.00170004	0.226995
CAP3_round1_contig_2876	Unclassifiable EST	No hits found	No hits found	No hits found	No hits found	78.216	126.983	29.4487	0.23191	-2.10837	0.00171651	0.228541
Bot_c494	Nanos homolog 2	PREDICTED: uncharacterized protein LOC100175135 [Ciona intestinalis]	nanos homolog 2 [Mus musculus]	nanos isoform B [Drosophila melanogaster]	PREDICTED: nanos homolog 1 [Danio rerio]	90.8738	35.8477	145.9	4.06999	2.02503	0.00174253	0.23069
CAP3_round1_contig_2593	Solute carrier organic anion transporter family member 3A1	PREDICTED: solute carrier organic anion transporter family member 1C1-like [Ciona intestinalis]	solute carrier family 21 member 1 [Mus musculus]	organic anion transporting polypeptide 74D isoform A [Drosophila melanogaster]	solute carrier organic anion transporter family member 1F4 [Danio rerio]	64.6426	22.7548	106.53	4.68168	2.22703	0.0017421	0.23069
Bot_c19793	Sodium-dependent noradrenaline transporter	PREDICTED: sodium-dependent serotonin transporter-like [Ciona intestinalis]	unnamed protein product [Mus musculus]	dopamine transporter [Drosophila melanogaster]	sodium-dependent dopamine transporter [Danio rerio]	39.1092	66.7141	11.5042	0.17244	-2.53583	0.00177051	0.233391
CAP3_round1_contig_9899	Testis-specific serine/threonine-protein kinase 4	PREDICTED: testis-specific serine/threonine-protein kinase 6-like [Ciona intestinalis]	testis-specific serine/threonine-protein kinase 6 [Mus musculus]	Salt-inducible kinase 3 isoform A [Drosophila melanogaster]	testis-specific serine/threonine-protein kinase 6 [Danio rerio]	124.008	50.4257	197.59	3.91844	1.97028	0.00177292	0.233391
CAP3_round1_contig_7390	Inactive carboxypeptidase-like protein X2	PREDICTED: lactadherin-like [Ciona intestinalis]	Chain A Nmr Structure Of The Mouse Mfg-e8 C2 Domain	RE18634p [Drosophila melanogaster]	retinoschisin precursor [Danio rerio]	302.299	467.011	137.588	0.294614	-1.7631	0.00177915	0.233553
Bot_c30307	Unclassifiable EST	No hits found	No hits found	No hits found	No hits found	17.9235	3.7396	32.1073	8.58576	3.10195	0.00181311	0.236318
Bot_c5411	Unclassifiable EST	No hits found	No hits found	No hits found	No hits found	16.1465	3.05474	29.2383	9.57144	3.25874	0.00181538	0.236318
Bot_rep_c35573	Unclassifiable EST	No hits found	No hits found	No hits found	No hits found	112.174	224.348	0	0	#NAME?	0.00180904	0.236318
CAP3_round1_contig_6826	Cathepsin L1	PREDICTED: cathepsin L1-like [Ciona intestinalis]	unnamed protein product [Mus musculus]	cysteine proteinase-1 isoform A [Drosophila melanogaster]	cathepsin L.1 precursor [Danio rerio]	6065.49	2783.42	9347.57	3.35831	1.74774	0.00182278	0.236622
Bot_rep_c38778	Unclassifiable EST	No hits found	No hits found	No hits found	No hits found	56.7678	112.873	0.663102	0.00587479	-7.41125	0.00184669	0.239062
Bot_c32169	Extracellular matrix protein FRAS1	PREDICTED: extracellular matrix protein FRAS1 [Ciona intestinalis]	extracellular matrix protein FRAS1 precursor [Mus musculus]	No hits found	Fras1 related extracellular matrix 3 precursor [Danio rerio]	17.7841	3.23655	32.3317	9.98956	3.32042	0.00185694	0.239336
Bot_rep_c43515	Neuronal pentraxin-2	PREDICTED: neuronal pentraxin-2 [Ciona intestinalis]	neuronal pentraxin-2 precursor [Mus musculus]	No hits found	neuronal pentraxin 2b precursor [Danio rerio]	58.1693	0	116.339	Inf	Inf	0.00185905	0.239336
Bot_c9011	Proactivator polypeptide	PREDICTED: uncharacterized protein LOC100176110 [Ciona intestinalis]	prosaposin isoform CRA_c [Mus musculus]	ecdysone dependent glycoprotein [Drosophila melanogaster]	prosaposin precursor [Danio rerio]	70.0288	24.7833	115.274	4.65128	2.21763	0.0018711	0.240225
Bot_c29482	Unclassifiable EST	No hits found	No hits found	No hits found	No hits found	30.8573	8.17226	53.5424	6.55173	2.71188	0.0018868	0.240262
Bot_rep_c35054	Hemicentin-2	PREDICTED: uncharacterized protein LOC100186095 [Ciona intestinalis]	hemicentin 1 precursor [Mus musculus]	No hits found	hemicentin-1 precursor [Danio rerio]	328.297	141.24	515.354	3.64877	1.86741	0.00187795	0.240262
CAP3_round1_contig_7853	Proactivator polypeptide	PREDICTED: uncharacterized protein LOC100176110 [Ciona intestinalis]	prosaposin isoform CRA_b [Mus musculus]	Saposin-related isoform B [Drosophila melanogaster]	prosaposin precursor [Danio rerio]	1123.21	437.649	1808.77	4.13291	2.04716	0.0018819	0.240262
454_debris_rep_c1765	Tubulin beta-2C chain	PREDICTED: tubulin beta chain [Ciona intestinalis]	Tubb5 protein partial [Mus musculus]	beta-1 tubulin [Drosophila melanogaster]	PREDICTED: tubulin beta-6 chain-like [Danio rerio]	196.264	85.8897	306.639	3.57015	1.83598	0.00189728	0.240293
Bot_c24966	Unclassifiable EST	PREDICTED: uncharacterized protein LOC101242181 [Ciona intestinalis]	No hits found	No hits found	No hits found	37.5104	11.366	63.6548	5.60046	2.48554	0.00189733	0.240293
454_debris_c567	Unclassifiable EST	No hits found	No hits found	No hits found	No hits found	19.721	4.58212	34.8598	7.6078	2.92748	0.00190413	0.240502
Bot_c16981	Ectonucleotide pyrophosphatase/phosphodiesterase family member 3	PREDICTED: ectonucleotide pyrophosphatase/phosphodiesterase family member 3-like [Ciona intestinalis]	Enpp3 protein [Mus musculus]	No hits found	ectonucleotide pyrophosphatase/phosphodiesterase family member 1 [Danio rerio]	64.0349	22.3893	105.68	4.72013	2.23883	0.00191361	0.241048
Bot_c10266	Unclassifiable EST	No hits found	No hits found	No hits found	No hits found	87.1441	32.1113	142.177	4.42763	2.14654	0.00193264	0.242791
Bot_rep_c39393	Unclassifiable EST	No hits found	No hits found	No hits found	No hits found	107.213	46.5443	167.881	3.6069	1.85076	0.00195729	0.245228
Bot_rep_c53994	Multiple epidermal growth factor-like domains protein 11	PREDICTED: uncharacterized protein LOC100181187 isoform 1 [Ciona intestinalis]	No hits found	No hits found	No hits found	660.453	1198.97	121.941	0.101705	-3.29754	0.00196456	0.245481
Bot_c30925	Sodium- and chloride-dependent betaine transporter	PREDICTED: sodium- and chloride-dependent GABA transporter 1 [Ciona intestinalis]	solute carrier family 6 (neurotransmitter transporter creatine) member 8 isoform CRA_a [Mus musculus]	dopamine transporter isoform B [Drosophila melanogaster]	solute carrier family 6 (neurotransmitter transporter serotonin) member 4B [Danio rerio]	9.47261	0.684858	18.2604	26.663	4.73677	0.00199323	0.248399
Bot_rep_c38820	Unclassifiable EST	No hits found	No hits found	No hits found	No hits found	27.1157	6.32138	47.91	7.57903	2.92201	0.00199866	0.248414
CAP3_round1_contig_3675	Probable RNA-binding protein 46	PREDICTED: uncharacterized protein LOC100182848 [Ciona intestinalis]	APOBEC-1 stimulating protein [Mus musculus]	AT04629p [Drosophila melanogaster]	PREDICTED: APOBEC1 complementation factor isoform 1 [Danio rerio]	333.374	152.23	514.519	3.37988	1.75697	0.00201224	0.249438
CAP3_round1_contig_8616	Unclassifiable EST	No hits found	No hits found	No hits found	No hits found	52.4759	12.3402	92.6116	7.50488	2.90783	0.00203392	0.251458
Bot_c3698	Unclassifiable EST	No hits found	No hits found	No hits found	No hits found	445.481	210.728	680.234	3.22802	1.69065	0.00205096	0.252896
CAP3_round1_contig_4681	Unclassifiable EST	PREDICTED: uncharacterized protein LOC100177330 isoform 1 [Ciona intestinalis]	No hits found	No hits found	No hits found	11.7272	1.52737	21.927	14.356	3.84358	0.00208183	0.255884
CCAO6852.b1	Unclassifiable EST	No hits found	No hits found	No hits found	No hits found	56.3424	19.9912	92.6937	4.63673	2.21311	0.00208614	0.255884
Bot_c3112	Unclassifiable EST	PREDICTED: uncharacterized protein LOC100175021 [Ciona intestinalis]	No hits found	pol [Drosophila melanogaster]	No hits found	90.5243	144.549	36.4996	0.252507	-1.98561	0.00211718	0.259011
Bot_c20445	Unclassifiable EST	No hits found	No hits found	No hits found	No hits found	60.1633	23.2742	97.0523	4.16995	2.06003	0.0021332	0.26029
CAP3_round1_contig_3635	Unclassifiable EST	No hits found	No hits found	No hits found	No hits found	83.0634	33.4437	132.683	3.96737	1.98818	0.00215279	0.261995
CAP3_round1_contig_8741	Troponin I, slow skeletal muscle	troponin I [Ciona intestinalis]	troponin I skeletal slow 1 isoform CRA_a [Mus musculus]	wings up A isoform C [Drosophila melanogaster]	troponin I skeletal slow b [Danio rerio]	1129.53	1744.41	514.642	0.295023	-1.7611	0.0021638	0.262651
CAP3_round1_contig_5993	Unclassifiable EST	No hits found	No hits found	No hits found	No hits found	19.3949	4.58212	34.2077	7.46547	2.90023	0.00217077	0.262815
Bot_rep_c49686	Unclassifiable EST	No hits found	No hits found	No hits found	No hits found	36.2802	71.3218	1.23863	0.0173667	-5.84753	0.00218512	0.263868
Bot_rep_c35909	Glutathione S-transferase omega-1	PREDICTED: glutathione S-transferase omega-2-like [Ciona intestinalis]	glutathione S-transferase omega 2 isoform CRA_c [Mus musculus]	glutathione S transferase O3 [Drosophila melanogaster]	uncharacterized protein LOC492500 [Danio rerio]	169.885	68.7309	271.039	3.94349	1.97947	0.00219115	0.263915
Bot_rep_c39466	Unclassifiable EST	No hits found	No hits found	No hits found	No hits found	42.9323	14.8937	70.9708	4.76515	2.25252	0.00220153	0.264484
Bot_c14503	Unclassifiable EST	No hits found	No hits found	No hits found	No hits found	6.38862	0	12.7772	Inf	Inf	0.0022291	0.266426
Bot_rep_c39320	Unclassifiable EST	PREDICTED: tudor domain-containing protein 7 isoform 1 [Ciona intestinalis]	No hits found	No hits found	No hits found	17.2219	3.23655	31.2073	9.64214	3.26935	0.00222769	0.266426
Bot_c20491	Unclassifiable EST	PREDICTED: nose resistant to fluoxetine protein 6-like [Ciona intestinalis]	RIKEN cDNA 5330437I02 gene [Mus musculus]	CG32645 [Drosophila melanogaster]	unknown [Danio rerio]	89.0329	34.4	143.666	4.17633	2.06223	0.0022388	0.266616
Bot_c32201	Unclassifiable EST	PREDICTED: neuropilin-1a [Ciona intestinalis]	No hits found	No hits found	PREDICTED: MAM domain-containing protein 2-like [Danio rerio]	13.6411	2.05457	25.2276	12.2788	3.61809	0.0022428	0.266616
Bot_rep_c35792	Unclassifiable EST	No hits found	No hits found	No hits found	No hits found	125.426	249.614	1.23863	0.00496218	-7.65481	0.0022478	0.266616
Bot_c6426	Sortilin-related receptor	PREDICTED: uncharacterized protein LOC100180945 [Ciona intestinalis]	gp250 precursor [Mus musculus]	terribly reduced optic lobes isoform D [Drosophila melanogaster]	PREDICTED: low-density lipoprotein receptor-related protein 2 isoform 5 [Danio rerio]	94.8037	150.161	39.446	0.262691	-1.92856	0.00225971	0.26735
CAP3_round1_contig_6813	Unclassifiable EST	No hits found	No hits found	No hits found	No hits found	247.354	381.313	113.395	0.297381	-1.74961	0.00227493	0.26847
Bot_c23405	Unclassifiable EST	No hits found	No hits found	No hits found	No hits found	37.3089	68.9446	5.67313	0.0822854	-3.60322	0.00229746	0.270447
CAP3_round1_contig_5636	Sphingomyelin phosphodiesterase	PREDICTED: sphingomyelin phosphodiesterase [Ciona intestinalis]	Sphingomyelin phosphodiesterase 1 acid lysosomal [Mus musculus]	CG3376 isoform B [Drosophila melanogaster]	PREDICTED: sphingomyelin phosphodiesterase isoform 1 [Danio rerio]	127.522	52.328	202.716	3.87394	1.9538	0.00232963	0.273544
Bot_c12143	Unclassifiable EST	No hits found	No hits found	No hits found	No hits found	36.8723	11.6412	62.1034	5.33479	2.41543	0.00234072	0.273604
Bot_c14128	Unclassifiable EST	No hits found	No hits found	No hits found	No hits found	6.29361	0	12.5872	Inf	Inf	0.00234185	0.273604
Bot_rep_c57996	Unclassifiable EST	No hits found	No hits found	No hits found	No hits found	22.5073	5.70532	39.3092	6.88992	2.78449	0.00235664	0.274646
CAP3_round1_contig_2662	Unclassifiable EST	No hits found	No hits found	No hits found	No hits found	52.0606	103.458	0.663102	0.00640938	-7.2856	0.00238804	0.277613
Bot_c10196	Unclassifiable EST	No hits found	No hits found	No hits found	No hits found	64.386	24.89	103.882	4.17365	2.06131	0.0024427	0.281981
Bot_c25756	3-hydroxybutyrate dehydrogenase type 2	PREDICTED: 4-formylbenzenesulfonate dehydrogenase TsaC1/TsaC2-like [Ciona intestinalis]	3-hydroxybutyrate dehydrogenase type 2 isoform 1 [Mus musculus]	RH05486p [Drosophila melanogaster]	uncharacterized protein LOC449555 [Danio rerio]	122.092	54.5175	189.667	3.47901	1.79868	0.00244056	0.281981
Bot_c32442	Apical endosomal glycoprotein	PREDICTED: uncharacterized protein LOC100180395 [Ciona intestinalis]	RecName: Full=Apical endosomal glycoprotein; AltName: Full=MAM domain-containing protein 4; Flags: Precursor	Alk isoform A [Drosophila melanogaster]	No hits found	30.012	8.25109	51.7729	6.27467	2.64954	0.00244372	0.281981
CAP3_round1_contig_4411	Unclassifiable EST	PREDICTED: membrane-spanning 4-domains subfamily A member 18 [Ciona intestinalis]	No hits found	No hits found	No hits found	25.4774	7.07504	43.8798	6.20205	2.63275	0.00245285	0.282337
Bot_c17917	Unclassifiable EST	No hits found	No hits found	No hits found	No hits found	89.2496	174.704	3.79486	0.0217216	-5.52472	0.00247471	0.284154
Bot_c16633	Unclassifiable EST	PREDICTED: malonyl-CoA O-methyltransferase BioC-like [Ciona intestinalis]	No hits found	No hits found	uncharacterized protein LOC555292 [Danio rerio]	25.1243	49.641	0.607584	0.0122396	-6.3523	0.00248957	0.28467
Bot_c7952	Spectrin alpha chain, brain	PREDICTED: spectrin alpha chain non-erythrocytic 1 partial [Ciona intestinalis]	erythroid alpha-spectrin [Mus musculus]	alpha spectrin isoform B [Drosophila melanogaster]	spectrin alpha chain brain [Danio rerio]	139.42	59.8418	218.999	3.65963	1.8717	0.00249197	0.28467
CAP3_round1_contig_3460	Unclassifiable EST	PREDICTED: uncharacterized protein LOC100181931 [Ciona intestinalis]	No hits found	No hits found	No hits found	73.1498	13.6571	132.643	9.71238	3.27983	0.00249748	0.28467
Bot_c20755	Unclassifiable EST	No hits found	No hits found	No hits found	No hits found	62.6337	24.2639	101.004	4.16271	2.05752	0.00251078	0.284797
Bot_rep_c56094	T-complex protein 1 subunit zeta	PREDICTED: T-complex protein 1 subunit zeta [Ciona intestinalis]	Cct6a protein [Mus musculus]	T-cp1zeta [Drosophila melanogaster]	T-complex protein 1 subunit zeta [Danio rerio]	485.914	750.9	220.929	0.294219	-1.76504	0.0025071	0.284797
Bot_c28166	Unclassifiable EST	No hits found	No hits found	No hits found	No hits found	44.2836	16.8011	71.7661	4.27151	2.09475	0.00253892	0.287292
Bot_c26181	Unclassifiable EST	No hits found	No hits found	No hits found	No hits found	30.0598	8.9519	51.1676	5.71584	2.51496	0.00259383	0.287928
Bot_c34616	Unclassifiable EST	No hits found	No hits found	No hits found	No hits found	76.3556	121.544	31.1674	0.25643	-1.96336	0.0025838	0.287928
Bot_c5242	Unclassifiable EST	No hits found	No hits found	No hits found	No hits found	69.4918	26.3554	112.628	4.27345	2.0954	0.00257479	0.287928
Bot_rep_c37458	Unclassifiable EST	No hits found	No hits found	No hits found	No hits found	201.043	0.596003	401.49	673.638	9.39583	0.00258863	0.287928
Bot_rep_c39011	Unclassifiable EST	No hits found	No hits found	No hits found	No hits found	14.1464	27.6618	0.631044	0.0228129	-5.45401	0.00258933	0.287928
CAP3_round1_contig_2768	Neurotrypsin	PREDICTED: lysyl oxidase homolog 3 [Ciona intestinalis]	Chain A Crystal Structure Analysis Of The Monomeric Srcr Domain Of Mouse Marco	tequila isoform E [Drosophila melanogaster]	novel protein containing multiple scavenger receptor cysteine-rich (SRCR) domains similar to vertebrate deleted in malignant brain tumors 1 (DMBT1) [Danio rerio]	46.1647	15.7645	76.5649	4.8568	2.28001	0.00256386	0.287928
CAP3_round1_contig_3492	Unclassifiable EST	No hits found	No hits found	No hits found	No hits found	268.761	432.923	104.598	0.241609	-2.04925	0.00258249	0.287928
CAP3_round1_contig_7655	Eukaryotic translation initiation factor 3 subunit F	PREDICTED: eukaryotic translation initiation factor 3 subunit F-like isoform 1 [Ciona intestinalis]	unnamed protein product [Mus musculus]	GM14559p [Drosophila melanogaster]	eukaryotic translation initiation factor 3 subunit F-like [Danio rerio]	2990.01	4510.74	1469.27	0.325726	-1.61827	0.00257364	0.287928
Bot_c26789	Selenoprotein T	PREDICTED: selenoprotein T-like [Ciona intestinalis]	unnamed protein product [Mus musculus]	CG3887 isoform A [Drosophila melanogaster]	selenoprotein T1a [Danio rerio]	48.8316	18.4615	79.2017	4.2901	2.10101	0.00262671	0.290887
Bot_c28134	Unclassifiable EST	No hits found	No hits found	No hits found	No hits found	11.2205	1.19201	21.249	17.8263	4.15593	0.00265399	0.293212
Bot_c9865	Unclassifiable EST	No hits found	No hits found	No hits found	No hits found	13.2898	1.96572	24.6138	12.5215	3.64634	0.00267515	0.294854
CAP3_round1_contig_5476	Eukaryotic translation initiation factor 4E-binding protein 1	No hits found	eukaryotic translation initiation factor 4E-binding protein 3 [Mus musculus]	No hits found	eukaryotic translation initiation factor 4E-binding protein 3-like [Danio rerio]	495.899	245.28	746.519	3.04354	1.60575	0.00268687	0.295448
CAP3_round1_contig_9496	Tubulin beta-2C chain	PREDICTED: tubulin beta chain [Ciona intestinalis]	tubulin beta-4B chain [Mus musculus]	beta-Tubulin at 56D isoform B [Drosophila melanogaster]	Zgc:55461 [Danio rerio]	540.218	257.441	822.995	3.19682	1.67664	0.00270463	0.296703
Bot_rep_c56492	Unclassifiable EST	VCBPA2 partial [Ciona intestinalis]	No hits found	No hits found	No hits found	104.915	43.9425	165.887	3.77508	1.91651	0.00271168	0.296779
Bot_c3894	Unclassifiable EST	No hits found	No hits found	No hits found	No hits found	92.7616	147.164	38.3591	0.260655	-1.93979	0.00273464	0.298593
Bot_c38763	Neurocan core protein	PREDICTED: pulmonary surfactant-associated protein D-like [Ciona intestinalis]	pulmonary surfactant-associated protein D precursor [Mus musculus]	MIP14418p [Drosophila melanogaster]	uncharacterized protein LOC100002523 precursor [Danio rerio]	5.84772	11.6954	0	0	#NAME?	0.00274959	0.299526
Bot_c7792	Unclassifiable EST	PREDICTED: uncharacterized protein LOC100183717 [Ciona intestinalis]	No hits found	No hits found	No hits found	47.3517	16.1828	78.5206	4.85212	2.27861	0.00279337	0.302883
Bot_rep_c37367	Unclassifiable EST	No hits found	No hits found	No hits found	No hits found	676.325	1038.89	313.764	0.302019	-1.72729	0.00279111	0.302883
Bot_c2179	Scavenger receptor cysteine-rich type 1 protein M130	PREDICTED: HHIP-like protein 1-like [Ciona intestinalis]	macrophage scavenger receptor type I partial [Mus musculus]	SD02860p [Drosophila melanogaster]	galectin-3-binding protein A precursor [Danio rerio]	70.8946	28.1867	113.603	4.03036	2.01091	0.00281177	0.304173
Bot_c26950	Uracil-DNA glycosylase	PREDICTED: uracil-DNA glycosylase [Ciona intestinalis]	uracil-DNA glycosylase isoform b [Mus musculus]	No hits found	PREDICTED: uracil-DNA glycosylase [Danio rerio]	172.109	266.25	77.9678	0.292837	-1.77183	0.00284572	0.306426
CAP3_round1_contig_5720	Unclassifiable EST	No hits found	No hits found	No hits found	No hits found	274.046	130.099	417.993	3.21289	1.68387	0.00284043	0.306426
Bot_c28236	Alpha-(1,3)-fucosyltransferase	PREDICTED: alpha-(1 3)-fucosyltransferase-like [Ciona intestinalis]	alpha 1 3-fucosyltransferase [Mus musculus]	FucTA isoform A [Drosophila melanogaster]	alpha(1 3)fucosyltransferase gene 1 [Danio rerio]	56.1491	111.691	0.607584	0.00543988	-7.52221	0.00287398	0.30771
CAP3_round1_contig_3225	Kielin/chordin-like protein	PREDICTED: uncharacterized protein LOC100177933 [Ciona intestinalis]	No hits found	No hits found	No hits found	335.804	153.129	518.479	3.3859	1.75954	0.0028774	0.30771
CAP3_round1_contig_3755	Unclassifiable EST	No hits found	No hits found	No hits found	No hits found	136.898	49.815	223.982	4.49627	2.16873	0.00286687	0.30771
Bot_c29662	Neurogenic locus notch homolog protein 1	PREDICTED: fibropellin-1-like [Ciona intestinalis]	secreted nidogen domain protein precursor [Mus musculus]	developmental protein [Drosophila melanogaster]	protocadherin Fat 1 precursor [Danio rerio]	27.915	7.25685	48.5731	6.69341	2.74274	0.00294413	0.312916
CAP3_round1_contig_5943	Serine protease 42	sp3 protein [Ciona intestinalis]	Protease serine 32 [Mus musculus]	CG13430 isoform B [Drosophila melanogaster]	transmembrane protease serine 13a [Danio rerio]	40.2669	14.0311	66.5027	4.73965	2.24478	0.00293887	0.312916
CAP3_round1_contig_7356	Unclassifiable EST	No hits found	No hits found	No hits found	No hits found	113.831	185.137	42.5246	0.229692	-2.12223	0.00294616	0.312916
Bot_c28651	Succinate-semialdehyde dehydrogenase, mitochondrial	PREDICTED: succinate-semialdehyde dehydrogenase mitochondrial-like [Ciona intestinalis]	succinate-semialdehyde dehydrogenase mitochondrial precursor [Mus musculus]	succinic semialdehyde dehydrogenase isoform A [Drosophila melanogaster]	Aldh5a1 protein [Danio rerio]	47.2312	0	94.4624	Inf	Inf	0.00295547	0.313193
Bot_c3265	Unclassifiable EST	No hits found	No hits found	No hits found	No hits found	8.94822	0.763686	17.1328	22.4343	4.48763	0.00298729	0.315849
Bot_rep_c54794	Angiopoietin-related protein 2	PREDICTED: ficolin-1-like [Ciona intestinalis]	unnamed protein product [Mus musculus]	CG8642 [Drosophila melanogaster]	angiopoietin-like 2 [Danio rerio]	70.5146	24.7874	116.242	4.68954	2.22945	0.00299559	0.315978
CAP3_round1_contig_5650	Tctex1 domain-containing protein 1	dynein light chain [Ciona intestinalis]	tctex1 domain-containing protein 1 isoform 2 [Mus musculus]	CG5359 isoform A [Drosophila melanogaster]	tctex1 domain-containing protein 1 [Danio rerio]	40.0721	13.0651	67.079	5.13419	2.36014	0.00300204	0.315978
CAP3_round1_contig_5331	Poly(U)-specific endoribonuclease	PREDICTED: poly(U)-specific endoribonuclease-like [Ciona intestinalis]	poly(U)-specific endoribonuclease isoform 2 precursor [Mus musculus]	CG2145 [Drosophila melanogaster]	poly(U)-specific endoribonuclease-A precursor [Danio rerio]	884.885	411.908	1357.86	3.29652	1.72094	0.00304685	0.319974
CAP3_round1_contig_8607	Chymotrypsin-like protease CTRL-1	PREDICTED: chymotrypsinogen A-like [Ciona intestinalis]	unnamed protein product [Mus musculus]	epsilonTrypsin [Drosophila melanogaster]	chymotrypsinogen B2 precursor [Danio rerio]	830.661	385.016	1276.31	3.31495	1.72899	0.00308392	0.323141
Bot_c29142	Unclassifiable EST	No hits found	No hits found	No hits found	No hits found	8.83289	0.763686	16.9021	22.1322	4.46808	0.00311328	0.324362
Bot_c30998	Coiled-coil domain-containing protein C6orf97	No hits found	No hits found	No hits found	No hits found	69.6775	27.3469	112.008	4.09583	2.03415	0.00310628	0.324362
Bot_rep_c53895	Cellular nucleic acid-binding protein	PREDICTED: DNA-binding protein HEXBP-like [Ciona intestinalis]	No hits found	No hits found	No hits found	13.9767	2.29106	25.6624	11.2011	3.48557	0.0031164	0.324362
Bot_rep_c42542	Unclassifiable EST	No hits found	No hits found	No hits found	No hits found	53.3903	0	106.781	Inf	Inf	0.00314898	0.325683
Bot_rep_c49931	Unclassifiable EST	No hits found	No hits found	No hits found	No hits found	712.943	329.765	1096.12	3.32394	1.7329	0.00314816	0.325683
CAP3_round1_contig_6795	Microfibril-associated glycoprotein 4	PREDICTED: ficolin-1-like isoform 1 [Ciona intestinalis]	unnamed protein product [Mus musculus]	CG30281 [Drosophila melanogaster]	PREDICTED: angiopoietin-1-like [Danio rerio]	22.3363	38.8564	5.81623	0.149685	-2.74	0.00314999	0.325683
Bot_c7894	Baculoviral IAP repeat-containing protein 3	PREDICTED: baculoviral IAP repeat-containing protein 3-like [Ciona intestinalis]	inhibitor of apoptosis protein 2 [Mus musculus]	inhibitor of apoptosis 2 isoform A [Drosophila melanogaster]	baculoviral IAP repeat-containing 2 [Danio rerio]	174.015	84.4047	263.626	3.12335	1.6431	0.00317915	0.327971
Bot_c22494	Unclassifiable EST	No hits found	No hits found	No hits found	No hits found	50.9196	18.3061	83.533	4.56311	2.19002	0.00322134	0.330863
Bot_rep_c44098	Tripartite motif-containing protein 71	PREDICTED: RING finger protein nhl-1-like [Ciona intestinalis]	E3 ubiquitin-protein ligase TRIM71 [Mus musculus]	another B-box affiliate isoform C [Drosophila melanogaster]	PREDICTED: tripartite motif-containing protein 71 [Danio rerio]	10.6782	21.3563	0	0	#NAME?	0.0032174	0.330863
Bot_c17044	Mucin-2	PREDICTED: von Willebrand factor-like [Ciona intestinalis]	Muc2 protein [Mus musculus]	hemolectin isoform A [Drosophila melanogaster]	TPA_inf: von Willebrand factor [Danio rerio]	132.566	51.213	213.919	4.17704	2.06248	0.00323603	0.331644
Bot_c23153	Epoxide hydrolase 2	PREDICTED: bifunctional epoxide hydrolase 2-like [Ciona intestinalis]	unnamed protein product [Mus musculus]	No hits found	epoxide hydrolase 2 [Danio rerio]	84.1222	36.2564	131.988	3.6404	1.8641	0.00325351	0.332347
Bot_c9206	Myosin-VIIa	PREDICTED: LOW QUALITY PROTEIN: unconventional myosin-VIIa-like [Ciona intestinalis]	myosin VIIa isoform CRA_a [Mus musculus]	SD18415p [Drosophila melanogaster]	Myosin VIIa [Danio rerio]	122.364	51.1241	193.603	3.78693	1.92103	0.00326994	0.332347
Bot_c9545	Dynein heavy chain 8, axonemal	PREDICTED: dynein heavy chain 8 axonemal [Ciona intestinalis]	unnamed protein product [Mus musculus]	male fertility factor kl3 partial [Drosophila melanogaster]	PREDICTED: dynein heavy chain 3 axonemal [Danio rerio]	16.5056	3.24658	29.7646	9.16798	3.1966	0.00325994	0.332347
CAP3_round1_contig_2106	Myosin-XV	PREDICTED: LOW QUALITY PROTEIN: unconventional myosin-VIIa-like [Ciona intestinalis]	unconventional myosin-XV isoform 2a [Mus musculus]	myosin 10A isoform C [Drosophila melanogaster]	myosin-VIIa [Danio rerio]	75.6352	29.3595	121.911	4.15234	2.05393	0.00327134	0.332347
Bot_c11210	Unclassifiable EST	No hits found	No hits found	No hits found	No hits found	7.29831	14.5966	0	0	#NAME?	0.00330911	0.335455
Bot_c9321	Unclassifiable EST	No hits found	No hits found	No hits found	No hits found	7.59631	15.1926	0	0	#NAME?	0.00332266	0.3361
Bot_rep_c55813	Unclassifiable EST	No hits found	No hits found	No hits found	No hits found	143.189	225.854	60.5246	0.26798	-1.8998	0.00335373	0.338509
Bot_rep_c47557	Unclassifiable EST	No hits found	No hits found	No hits found	No hits found	29.2404	9.12961	49.3511	5.40561	2.43446	0.00336233	0.338646
Bot_c14038	Unclassifiable EST	No hits found	No hits found	No hits found	No hits found	22.7343	39.6844	5.78417	0.145754	-2.77839	0.00338872	0.339342
Bot_rep_c45799	Unclassifiable EST	No hits found	No hits found	No hits found	No hits found	115.321	225.545	5.09761	0.0226013	-5.46745	0.00339829	0.339342
Bot_rep_c46337	Unclassifiable EST	No hits found	No hits found	No hits found	No hits found	23.465	40.6344	6.29558	0.154932	-2.69029	0.00338257	0.339342
Bot_rep_c50784	Unclassifiable EST	No hits found	No hits found	No hits found	No hits found	49.1832	3.05474	95.3117	31.2012	4.96353	0.00339391	0.339342
Bot_c16622	von Willebrand factor D and EGF domain-containing protein	PREDICTED: sushi von Willebrand factor type A EGF and pentraxin domain-containing protein 1-like [Ciona intestinalis]	sushi von Willebrand factor type A EGF and pentraxin domain-containing protein 1 precursor [Mus musculus]	shifted [Drosophila melanogaster]	von Willebrand factor D and EGF domains precursor [Danio rerio]	113.745	179.377	48.1125	0.26822	-1.89851	0.00340693	0.33948
Bot_c14417	Unclassifiable EST	No hits found	No hits found	No hits found	No hits found	33.3884	10.5522	56.2246	5.32825	2.41366	0.00342321	0.340376
CAP3_round1_contig_4066	Collectin-10	PREDICTED: uncharacterized protein LOC100186027 [Ciona intestinalis]	low affinity immunoglobulin epsilon Fc receptor isoform G [Mus musculus]	lectin-24Db [Drosophila melanogaster]	PREDICTED: pulmonary surfactant-associated protein D-like [Danio rerio]	84.9169	33.7694	136.064	4.02922	2.0105	0.00343608	0.340626
CAP3_round1_contig_6862	Trypsin-2	PREDICTED: cationic trypsin-3-like [Ciona intestinalis]	mCG4990 isoform CRA_d [Mus musculus]	gammaTrypsin [Drosophila melanogaster]	Try protein [Danio rerio]	520.012	149.386	890.638	5.96199	2.57579	0.0034403	0.340626
Bot_rep_c57379	Unclassifiable EST	PREDICTED: uncharacterized protein LOC100176879 [Ciona intestinalis]	No hits found	No hits found	No hits found	42.0779	14.9179	69.238	4.64128	2.21452	0.00345792	0.341647
Bot_c30142	Unclassifiable EST	No hits found	No hits found	No hits found	No hits found	74.4585	145.192	3.72448	0.025652	-5.28478	0.00347766	0.342872
Bot_c28398	Unclassifiable EST	PREDICTED: uncharacterized protein LOC100183766 [Ciona intestinalis]	No hits found	No hits found	No hits found	26.4885	0	52.9771	Inf	Inf	0.00349274	0.343634
Bot_c1940	Gap junction alpha-1 protein	PREDICTED: gap junction alpha-4 protein [Ciona intestinalis]	Gap junction protein alpha 4 [Mus musculus]	No hits found	PREDICTED: gap junction alpha-8 protein-like [Danio rerio]	163.271	76.2119	250.33	3.28466	1.71574	0.00351167	0.344771
CAP3_round1_contig_2349	Dynein heavy chain 9, axonemal	PREDICTED: dynein beta chain ciliary-like partial [Ciona intestinalis]	dynein heavy chain 17 axonemal [Mus musculus]	dynein heavy chain at 93AB isoform C [Drosophila melanogaster]	PREDICTED: dynein heavy chain 11 axonemal-like partial [Danio rerio]	373.948	180.987	566.91	3.13233	1.64724	0.0035926	0.351977
Bot_c10158	Dynein heavy chain 8, axonemal	PREDICTED: dynein heavy chain 8 axonemal [Ciona intestinalis]	axonemal dynein heavy chain 8 Dnahc8 [Mus musculus]	CG9492 isoform F [Drosophila melanogaster]	PREDICTED: dynein heavy chain 10 axonemal [Danio rerio]	12.8129	2.21223	23.4135	10.5837	3.40377	0.00361968	0.352414
Bot_rep_c45357	Unclassifiable EST	No hits found	No hits found	No hits found	No hits found	585.033	891.483	278.583	0.312494	-1.6781	0.00361621	0.352414
Bot_rep_c50700	Neuronal pentraxin-2	PREDICTED: neuronal pentraxin-2-like [Ciona intestinalis]	unnamed protein product [Mus musculus]	No hits found	neuronal pentraxin 2a [Danio rerio]	100.972	41.1279	160.816	3.91014	1.96722	0.00360776	0.352414
Bot_c32771	Unclassifiable EST	PREDICTED: caspase-1 [Ciona intestinalis]	No hits found	No hits found	No hits found	100.785	0	201.57	Inf	Inf	0.00363413	0.353085
Bot_c11387	Unclassifiable EST	PREDICTED: beta-1 3-galactosyltransferase 1-like [Ciona intestinalis]	No hits found	No hits found	No hits found	22.0488	43.4344	0.663102	0.0152667	-6.03346	0.00368017	0.353804
Bot_c17692	Unclassifiable EST	No hits found	No hits found	No hits found	No hits found	77.2044	125.915	28.4939	0.226295	-2.14372	0.00370773	0.353804
Bot_rep_c50553	Otoancorin	PREDICTED: otoancorin-like [Ciona intestinalis]	No hits found	No hits found	No hits found	40.907	15.4756	66.3385	4.28665	2.09985	0.00369399	0.353804
Bot_rep_c52350	Unclassifiable EST	mitogen-activated protein kinase [Ciona intestinalis]	No hits found	No hits found	No hits found	277.018	138.252	415.783	3.00742	1.58853	0.00370967	0.353804
Bot_rep_c52581	Otolin-1	No hits found	No hits found	No hits found	No hits found	349.727	609.667	89.7863	0.147271	-2.76345	0.00370077	0.353804
Bot_rep_c55120	ELAV-like protein 2	PREDICTED: ELAV-like protein 4-like [Ciona intestinalis]	ELAV (embryonic lethal abnormal vision Drosophila)-like 4 (Hu antigen D) isoform CRA_b [Mus musculus]	RNA recognition motif-type RNA-binding protein [Drosophila melanogaster]	ELAV-like protein 3 [Danio rerio]	30.1728	9.55793	50.7876	5.31366	2.40971	0.00366306	0.353804
Bot_rep_c59144	Unclassifiable EST	No hits found	No hits found	No hits found	No hits found	22.8553	6.23252	39.4781	6.33421	2.66316	0.00368343	0.353804
CAP3_round1_contig_7845	Unclassifiable EST	No hits found	No hits found	No hits found	No hits found	117.105	0.596003	233.615	391.969	8.6146	0.00367476	0.353804
CAP3_round1_contig_8206	Meprin A subunit beta	PREDICTED: meprin A subunit alpha-like [Ciona intestinalis]	meprin beta-subunit [Mus musculus]	IP11101p [Drosophila melanogaster]	meprin A beta precursor [Danio rerio]	1035.51	489.38	1581.64	3.23193	1.69239	0.00368212	0.353804
Bot_c24847	Unclassifiable EST	PREDICTED: uncharacterized protein LOC100175021 [Ciona intestinalis]	No hits found	No hits found	No hits found	277.659	128.214	427.105	3.33119	1.73604	0.0037404	0.356009
Bot_c31171	Pleckstrin homology domain-containing family M member 2	No hits found	mKIAA0842 protein [Mus musculus]	No hits found	pleckstrin homology domain-containing family M member 2 [Danio rerio]	10.2598	19.2576	1.26209	0.0655372	-3.93154	0.00380318	0.35618
Bot_rep_c35977	Unclassifiable EST	No hits found	No hits found	No hits found	No hits found	120.85	51.8924	189.808	3.65772	1.87095	0.00379655	0.35618
Bot_rep_c41667	Unclassifiable EST	No hits found	No hits found	No hits found	No hits found	66.688	107.193	26.1832	0.244263	-2.03349	0.00378829	0.35618
Bot_rep_c44005	Unclassifiable EST	No hits found	No hits found	No hits found	No hits found	17.772	0	35.544	Inf	Inf	0.00378777	0.35618
Bot_rep_c46349	Hemicentin-2	PREDICTED: hemicentin-1 [Ciona intestinalis]	RecName: Full=Hemicentin-2; Flags: Precursor	No hits found	titin b [Danio rerio]	21.2046	5.36996	37.0392	6.89748	2.78607	0.00375215	0.35618
Bot_rep_c48214	Carboxypeptidase B	PREDICTED: carboxypeptidase B-like [Ciona intestinalis]	pancreatic carboxypeptidase B1 precursor [Mus musculus]	LP21640p [Drosophila melanogaster]	Cpb1 protein partial [Danio rerio]	343.138	132.325	553.952	4.18631	2.06568	0.0037858	0.35618
Bot_rep_c53319	Unclassifiable EST	No hits found	No hits found	No hits found	No hits found	249.831	117.814	381.847	3.2411	1.69648	0.00379647	0.35618
CAP3_round1_contig_8216	Uncharacterized protein C21orf63	PREDICTED: L-rhamnose-binding lectin CSL3-like [Ciona intestinalis]	mCG11453 isoform CRA_b [Mus musculus]	cirl isoform I [Drosophila melanogaster]	Im:6908808 protein [Danio rerio]	308.247	557.166	59.329	0.106483	-3.2313	0.00375759	0.35618
Bot_c2511	Unclassifiable EST	No hits found	No hits found	No hits found	No hits found	19.5057	4.69512	34.3164	7.30894	2.86966	0.00381768	0.356823
Bot_c16813	Unclassifiable EST	No hits found	No hits found	No hits found	No hits found	14.3301	28.6601	0	0	#NAME?	0.00385008	0.359133
CAP3_round1_contig_2126	E3 ubiquitin-protein ligase HUWE1	PREDICTED: LOW QUALITY PROTEIN: E3 ubiquitin-protein ligase HUWE1-like [Ciona intestinalis]	LASU1 [Mus musculus]	CG8184 [Drosophila melanogaster]	No hits found	147.094	67.9244	226.264	3.33111	1.736	0.00388871	0.362015
Bot_c15900	Neuropilin-1	PREDICTED: lactadherin [Ciona intestinalis]	neuropilin-2(a0) [Mus musculus]	No hits found	Neuropilin 2b [Danio rerio]	103.793	43.2225	164.363	3.80271	1.92703	0.00393688	0.36577
Bot_rep_c44908	Unclassifiable EST	No hits found	No hits found	No hits found	No hits found	13.5831	26.5586	0.607584	0.0228771	-5.44995	0.00394782	0.366058
CAP3_round1_contig_9008	Unclassifiable EST	No hits found	No hits found	No hits found	No hits found	146.988	238.056	55.9196	0.234901	-2.08988	0.00397659	0.367996
CAP3_round1_contig_4222	Cyclin-A1	PREDICTED: cyclin-A2-like [Ciona intestinalis]	cyclin-A1 [Mus musculus]	RE38818p [Drosophila melanogaster]	Cyclin A2 [Danio rerio]	91.7653	22.5889	160.942	7.12482	2.83285	0.00404682	0.373755
Bot_c21776	Unclassifiable EST	No hits found	No hits found	No hits found	No hits found	13.0936	26.1872	0	0	#NAME?	0.00406407	0.373871
Bot_rep_c36328	Canalicular multispecific organic anion transporter 2	PREDICTED: multidrug resistance-associated protein 1-like [Ciona intestinalis]	ATP-binding cassette protein C3 variant B [Mus musculus]	Multidrug-Resistance like protein 1 isoform I [Drosophila melanogaster]	canalicular multispecific organic anion transporter 1 [Danio rerio]	165.666	72.9115	258.42	3.5443	1.8255	0.00406286	0.373871
Bot_rep_c40218	Meprin A subunit alpha	PREDICTED: high choriolytic enzyme 1-like partial [Ciona intestinalis]	meprin A alpha subunit partial [Mus musculus]	IP10161p [Drosophila melanogaster]	meprin A subunit alpha precursor [Danio rerio]	14.3366	2.80823	25.8649	9.2104	3.20326	0.00407802	0.374417
Bot_rep_c36781	Unclassifiable EST	No hits found	No hits found	No hits found	No hits found	66.0296	120.57	11.4894	0.0952921	-3.3915	0.00410187	0.375132
Bot_rep_c48847	Glutathione S-transferase Mu 2	PREDICTED: glutathione S-transferase Mu 1-like [Ciona intestinalis]	mCG127140 [Mus musculus]	No hits found	glutathione S-transferase M [Danio rerio]	164.06	70.328	257.792	3.66557	1.87404	0.00409946	0.375132
Bot_c17164	Unclassifiable EST	No hits found	No hits found	No hits found	No hits found	122.547	188.898	56.1948	0.297487	-1.7491	0.00414537	0.375937
Bot_c4282	Low-density lipoprotein receptor-related protein 2	PREDICTED: low-density lipoprotein receptor-related protein 2-like partial [Ciona intestinalis]	low-density lipoprotein receptor-related protein 2 precursor [Mus musculus]	megalin isoform A [Drosophila melanogaster]	low-density lipoprotein receptor-related protein 2 precursor [Danio rerio]	82.4263	11.916	152.937	12.8346	3.68197	0.00415166	0.375937
Bot_rep_c37314	Unclassifiable EST	No hits found	No hits found	No hits found	No hits found	25.6879	50.1372	1.23863	0.0247048	-5.33907	0.00415893	0.375937
Bot_rep_c39247	Unclassifiable EST	No hits found	No hits found	No hits found	No hits found	8.78832	17.5766	0	0	#NAME?	0.00413912	0.375937
Bot_rep_c50653	Unclassifiable EST	PREDICTED: uncharacterized protein LOC100187533 [Ciona intestinalis]	No hits found	No hits found	cytochrome c oxidase subunit Vb 2 [Danio rerio]	1176.07	1774.38	577.755	0.325609	-1.61879	0.00415478	0.375937
Bot_rep_c53351	Macrophage mannose receptor 1	PREDICTED: macrophage mannose receptor 1-like partial [Ciona intestinalis]	mannose receptor C type 1 [Mus musculus]	lectin-24Db [Drosophila melanogaster]	mannose receptor C1-like protein [Danio rerio]	315.852	154.564	477.141	3.08702	1.62621	0.00415435	0.375937
Bot_c12989	Solute carrier family 22 member 5	PREDICTED: organic cation transporter protein-like [Ciona intestinalis]	mCG13777 isoform CRA_c [Mus musculus]	CG4630 isoform B [Drosophila melanogaster]	solute carrier family 22 member 5 [Danio rerio]	5.57204	11.1441	0	0	#NAME?	0.00423103	0.376626
Bot_c15732	Unclassifiable EST	PREDICTED: uncharacterized protein LOC100185943 [Ciona intestinalis]	No hits found	No hits found	No hits found	22.3104	6.07487	38.546	6.34516	2.66566	0.00421623	0.376626
Bot_c402	Unclassifiable EST	PREDICTED: autocrine proliferation repressor protein A [Ciona intestinalis]	No hits found	No hits found	No hits found	334.891	155.49	514.292	3.30755	1.72576	0.00420682	0.376626
Bot_rep_c41040	Proactivator polypeptide	PREDICTED: uncharacterized protein LOC100176110 [Ciona intestinalis]	prosaposin isoform CRA_b [Mus musculus]	No hits found	prosaposin precursor [Danio rerio]	36.6373	12.5867	60.688	4.8216	2.26951	0.00422532	0.376626
Bot_rep_c48948	Unclassifiable EST	PREDICTED: uncharacterized protein LOC100181827 [Ciona intestinalis]	No hits found	No hits found	No hits found	488.54	790.787	186.292	0.235578	-2.08572	0.00418382	0.376626
CAP3_round1_contig_5237	Calcium-activated chloride channel regulator 1	PREDICTED: calcium-activated chloride channel regulator 4-like [Ciona intestinalis]	calcium-activated chloride channel CLCA4 [Mus musculus]	No hits found	No hits found	209.222	94.4929	323.952	3.42832	1.7775	0.00420654	0.376626
CAP3_round1_contig_6631	Receptor-type tyrosine-protein phosphatase delta	PREDICTED: neurotrimin-like [Ciona intestinalis]	limbic system-associated membrane protein [Mus musculus]	CG31814 [Drosophila melanogaster]	limbic system-associated membrane protein precursor [Danio rerio]	25.7089	8.40055	43.0172	5.12077	2.35636	0.00419881	0.376626
CAP3_round1_contig_8554	Protocadherin gamma-B6	PREDICTED: protocadherin-23-like [Ciona intestinalis]	protocadherin gamma subfamily A 8 precursor [Mus musculus]	cadherin 87A [Drosophila melanogaster]	protocadherin 10a precursor [Danio rerio]	178.478	81.1663	275.789	3.39783	1.76461	0.00422665	0.376626
Bot_c17279	Unclassifiable EST	No hits found	No hits found	No hits found	No hits found	39.9318	14.706	65.1577	4.4307	2.14753	0.00431023	0.380056
Bot_c18096	Unclassifiable EST	No hits found	No hits found	No hits found	No hits found	5.53764	11.0753	0	0	#NAME?	0.00430558	0.380056
Bot_c3618	Unclassifiable EST	No hits found	No hits found	No hits found	No hits found	12.5004	2.29106	22.7097	9.91233	3.30922	0.00428751	0.380056
Bot_rep_c50785	Glutathione S-transferase theta-4	PREDICTED: glutathione S-transferase 1-1-like isoform 1 [Ciona intestinalis]	glutathione S-transferase theta-4 [Mus musculus]	glutathione S transferase E3 [Drosophila melanogaster]	glutathione S-transferase theta 1b [Danio rerio]	249.961	115.407	384.515	3.33183	1.73631	0.00428345	0.380056
CAP3_round1_contig_2176	Cytochrome P450 4V2	PREDICTED: cytochrome P450 4V2 [Ciona intestinalis]	cytochrome P450 4V2 [Mus musculus]	cytochrome P450-4c3 [Drosophila melanogaster]	cytochrome P450 family 4 subfamily V polypeptide 8 [Danio rerio]	66.2207	27.4116	105.03	3.83159	1.93794	0.00430653	0.380056
Bot_rep_c38650	Neuronal pentraxin-2	PREDICTED: neuronal pentraxin-2-like [Ciona intestinalis]	unnamed protein product [Mus musculus]	No hits found	neuronal pentraxin-1 precursor [Danio rerio]	112.313	50.3313	174.294	3.46293	1.79199	0.0043538	0.382609
Bot_rep_c53833	Tolloid-like protein 1	PREDICTED: meprin A subunit alpha-like [Ciona intestinalis]	bone morphogenetic protein 1 isoform CRA_b [Mus musculus]	No hits found	dorsal-ventral patterning tolloid-like protein 1 precursor [Danio rerio]	48.8238	17.8719	79.7757	4.46375	2.15826	0.00435963	0.382609
CAP3_round1_contig_3775	Sulfotransferase 6B1	PREDICTED: sulfotransferase family cytosolic 1B member 1 [Ciona intestinalis]	sulfotransferase 6B1 [Mus musculus]	sulfotransferase 2 [Drosophila melanogaster]	sulfotransferase 6B1 [Danio rerio]	1680.63	844.449	2516.8	2.98041	1.57551	0.00436374	0.382609
Bot_c19507	Unclassifiable EST	No hits found	No hits found	No hits found	No hits found	785.18	1179.29	391.067	0.331611	-1.59244	0.00440086	0.385141
CAP3_round1_contig_6873	Tubulin beta-2C chain	PREDICTED: tubulin beta chain [Ciona intestinalis]	tubulin beta-4B chain [Mus musculus]	beta-Tubulin at 56D isoform B [Drosophila melanogaster]	Zgc:55461 [Danio rerio]	1274.43	645.944	1902.92	2.94595	1.55873	0.00441585	0.385731
CAP3_round1_contig_4983	Unclassifiable EST	No hits found	No hits found	No hits found	No hits found	10.7226	21.4452	0	0	#NAME?	0.00445334	0.38828
CAP3_round1_contig_6859	Histone H1.0	PREDICTED: uncharacterized protein LOC100177222 [Ciona intestinalis]	unnamed protein product [Mus musculus]	LD45862p [Drosophila melanogaster]	H1 histone family member 0 [Danio rerio]	912.59	408.638	1416.54	3.4665	1.79348	0.00448069	0.389937
Bot_c11240	Unclassifiable EST	No hits found	No hits found	No hits found	No hits found	24.9235	7.14794	42.699	5.97361	2.5786	0.00452101	0.391001
Bot_c2942	Unclassifiable EST	PREDICTED: uncharacterized protein LOC100185693 [Ciona intestinalis]	No hits found	No hits found	No hits found	58.1257	14.706	101.545	6.90505	2.78765	0.00454803	0.391001
Bot_c30466	Unclassifiable EST	No hits found	No hits found	No hits found	No hits found	11.905	0	23.8099	Inf	Inf	0.00455452	0.391001
Bot_c4567	Unclassifiable EST	No hits found	No hits found	No hits found	No hits found	147.016	69.7429	224.29	3.21595	1.68525	0.00450733	0.391001
Bot_c49575	Unclassifiable EST	No hits found	No hits found	No hits found	No hits found	10.0566	18.898	1.21517	0.0643012	-3.95901	0.0045369	0.391001
Bot_rep_c51961	Unclassifiable EST	No hits found	No hits found	No hits found	No hits found	1376.25	645.58	2106.92	3.26361	1.70647	0.00453355	0.391001
Bot_rep_c57807	Unclassifiable EST	PREDICTED: A disintegrin and metalloproteinase with thrombospondin motifs 15 [Ciona intestinalis]	No hits found	No hits found	No hits found	399.62	603.41	195.831	0.32454	-1.62353	0.00454124	0.391001
CAP3_round1_contig_5561	Unclassifiable EST	No hits found	No hits found	No hits found	No hits found	602.194	316.481	887.908	2.80556	1.48829	0.00456822	0.391001
CCTT32057.g1	Unclassifiable EST	No hits found	No hits found	No hits found	No hits found	37.5638	0	75.1277	Inf	Inf	0.00456032	0.391001
Bot_rep_c53348	Unclassifiable EST	No hits found	No hits found	No hits found	No hits found	127.933	197.158	58.7081	0.297772	-1.74772	0.00459546	0.392613
CAP3_round1_contig_5696	Tenascin	PREDICTED: tenascin-like [Ciona intestinalis]	mCG134590 isoform CRA_b [Mus musculus]	tenascin accessory isoform H [Drosophila melanogaster]	PREDICTED: teneurin-2-like [Danio rerio]	191.991	64.6819	319.3	4.93647	2.30348	0.00461853	0.393864
Bot_c20421	Unclassifiable EST	No hits found	No hits found	No hits found	No hits found	28.4504	9.76024	47.1405	4.82986	2.27198	0.00465452	0.394784
Bot_c30279	Unclassifiable EST	PREDICTED: caspase-1 [Ciona intestinalis]	No hits found	No hits found	No hits found	30.7694	0	61.5387	Inf	Inf	0.00465678	0.394784
Bot_c3493	Unclassifiable EST	No hits found	No hits found	No hits found	No hits found	41.5282	2.12337	80.933	38.1152	5.2523	0.0046596	0.394784
CAP3_round1_contig_1511	Unclassifiable EST	No hits found	No hits found	No hits found	No hits found	78.0236	34.1371	121.91	3.57119	1.8364	0.0046631	0.394784
Bot_c26756	Unclassifiable EST	No hits found	No hits found	No hits found	No hits found	7.5686	0	15.1372	Inf	Inf	0.00470825	0.397167
Bot_rep_c37960	Unclassifiable EST	No hits found	No hits found	No hits found	No hits found	13.6883	25.4983	1.87827	0.0736626	-3.76292	0.00470351	0.397167
Bot_rep_c46701	Unclassifiable EST	No hits found	No hits found	No hits found	No hits found	9.90905	18.524	1.29415	0.0698633	-3.83932	0.00471896	0.397354
CAP3_round1_contig_5698	CUB and sushi domain-containing protein 3	PREDICTED: sushi von Willebrand factor type A EGF and pentraxin domain-containing protein 1-like [Ciona intestinalis]	mKIAA1894 protein [Mus musculus]	furrowed isoform B [Drosophila melanogaster]	PREDICTED: CUB and sushi domain-containing protein 3 [Danio rerio]	279.106	427.509	130.704	0.305734	-1.70965	0.00473543	0.398023
CAP3_round1_contig_5192	Unclassifiable EST	No hits found	No hits found	No hits found	No hits found	42.5893	16.2534	68.9252	4.24066	2.08429	0.0047495	0.398489
Bot_rep_c48255	Meprin A subunit beta	PREDICTED: meprin A subunit alpha-like [Ciona intestinalis]	RecName: Full=Meprin A subunit alpha; AltName: Full=Endopeptidase-2; AltName: Full=MEP-1; Flags: Precursor	CG6763 isoform A [Drosophila melanogaster]	meprin A subunit alpha precursor [Danio rerio]	2230.78	1110.13	3351.43	3.01896	1.59405	0.00477009	0.3995
Bot_c19946	Tartrate-resistant acid phosphatase type 5	PREDICTED: tartrate-resistant acid phosphatase type 5-like [Ciona intestinalis]	tartrate-resistant acid phosphatase type 5 precursor [Mus musculus]	No hits found	tartrate-resistant acid phosphatase type 5 precursor [Danio rerio]	122.174	54.1547	190.194	3.51205	1.81231	0.00482323	0.403158
CAP3_round1_contig_1776	Probable E3 ubiquitin-protein ligase HERC1	PREDICTED: probable E3 ubiquitin-protein ligase HERC1-like [Ciona intestinalis]	mCG130390 [Mus musculus]	No hits found	PREDICTED: probable E3 ubiquitin-protein ligase HERC1-like [Danio rerio]	13.9452	2.55169	25.3387	9.93013	3.31181	0.00483103	0.403158
Bot_c24629	Unclassifiable EST	PREDICTED: nose resistant to fluoxetine protein 6-like [Ciona intestinalis]	RIKEN cDNA 5330437I02 gene [Mus musculus]	CG14205 [Drosophila melanogaster]	No hits found	59.0764	22.8176	95.3352	4.17814	2.06286	0.00486377	0.403729
Bot_c29219	Unclassifiable EST	No hits found	No hits found	No hits found	No hits found	22.0098	44.0195	0	0	#NAME?	0.00486379	0.403729
Bot_c31493	Neurocan core protein	PREDICTED: C-type mannose receptor 2-like partial [Ciona intestinalis]	mCG129828 [Mus musculus]	lectin-22C [Drosophila melanogaster]	aggrecan [Danio rerio]	13.9199	2.65058	25.1893	9.50333	3.24843	0.00485528	0.403729
Bot_c2644	von Willebrand factor	PREDICTED: von Willebrand factor-like [Ciona intestinalis]	Von Willebrand factor homolog [Mus musculus]	hemolectin isoform B [Drosophila melanogaster]	TPA_inf: von Willebrand factor [Danio rerio]	906.329	409.556	1403.1	3.4259	1.77648	0.00488451	0.404014
Bot_c34176	Unclassifiable EST	No hits found	No hits found	No hits found	No hits found	33.4301	11.237	55.6232	4.95	2.30743	0.00488361	0.404014
Bot_c3811	Triple functional domain protein	PREDICTED: triple functional domain protein-like partial [Ciona intestinalis]	RecName: Full=Triple functional domain protein	Trio [Drosophila melanogaster]	triple functional domain protein [Danio rerio]	137.687	63.4566	211.918	3.33957	1.73966	0.00490241	0.404778
Bot_rep_c52135	Unclassifiable EST	No hits found	No hits found	No hits found	No hits found	36.3344	72.6687	0	0	#NAME?	0.00491401	0.405021
Bot_rep_c57622	Unclassifiable EST	No hits found	No hits found	No hits found	No hits found	23.4512	39.9031	6.99933	0.175408	-2.51121	0.0049428	0.405961
CAP3_round1_contig_8105	Histone H1.0	PREDICTED: uncharacterized protein LOC100177222 [Ciona intestinalis]	unnamed protein product [Mus musculus]	No hits found	H1 histone family member 0 [Danio rerio]	976.289	286.381	1666.2	5.8181	2.54055	0.00493879	0.405961
Bot_rep_c54184	Troponin C, slow skeletal and cardiac muscles	PREDICTED: troponin C skeletal muscle [Ciona intestinalis]	troponin C cardiac/slow skeletal [Mus musculus]	Chain A Solution Structure Of A Calmodulin-Target Peptide Complex By Multidimensional Nmr	cardiac troponin C [Danio rerio]	17.2215	3.92141	30.5215	7.7833	2.96038	0.0049693	0.407422
CAP3_round1_contig_1942	Lactadherin	PREDICTED: uncharacterized protein LOC100186027 [Ciona intestinalis]	No hits found	No hits found	No hits found	173.004	77.711	268.296	3.45249	1.78764	0.00498514	0.408005
Bot_c1259	Selenoprotein T	PREDICTED: selenoprotein T-like [Ciona intestinalis]	unnamed protein product [Mus musculus]	CG3887 isoform A [Drosophila melanogaster]	selenoprotein T2 precursor [Danio rerio]	166.702	322.664	10.741	0.0332885	-4.90883	0.00502671	0.408545
Bot_rep_c45833	Chymotrypsinogen B2	PREDICTED: chymotrypsinogen A-like [Ciona intestinalis]	unnamed protein product [Mus musculus]	epsilonTrypsin [Drosophila melanogaster]	chymotrypsinogen B2 precursor [Danio rerio]	1211.21	601.943	1820.47	3.02433	1.59661	0.00500704	0.408545
CAP3_round1_contig_3384	Cubilin	PREDICTED: CUB and sushi domain-containing protein 1-like [Ciona intestinalis]	cubilin precursor [Mus musculus]	CG32702 [Drosophila melanogaster]	PREDICTED: cubilin [Danio rerio]	82.2298	36.107	128.353	3.55479	1.82976	0.00502476	0.408545
CAP3_round1_contig_8209	Unclassifiable EST	PREDICTED: uncharacterized protein LOC100181995 [Ciona intestinalis]	No hits found	No hits found	No hits found	275.897	82.4502	469.344	5.69245	2.50905	0.00501865	0.408545
Bot_c15002	Unclassifiable EST	No hits found	No hits found	No hits found	No hits found	37.1145	60.8935	13.3356	0.218998	-2.19101	0.00508863	0.412144
Bot_rep_c50014	AMMECR1-like protein	PREDICTED: Alport syndrome mental retardation midface hypoplasia and elliptocytosis chromosomal region gene 1-like isoform 1 [Ciona intestinalis]	unnamed protein product [Mus musculus]	CG5902 isoform A [Drosophila melanogaster]	AMMECR1 protein [Danio rerio]	56.0469	89.93	22.1639	0.246457	-2.02059	0.00508551	0.412144
Bot_c16454	Ribonuclease UK114	PREDICTED: ribonuclease UK114 [Ciona intestinalis]	ribonuclease UK114 [Mus musculus]	UK114 isoform A [Drosophila melanogaster]	heat-responsive protein 12-like isoform 1 [Danio rerio]	447.289	737.96	156.618	0.212231	-2.23629	0.00519109	0.415056
Bot_c17941	Unclassifiable EST	PREDICTED: uncharacterized protein LOC101242576 [Ciona intestinalis]	No hits found	RE32455p [Drosophila melanogaster]	PREDICTED: hypothetical protein LOC322468 [Danio rerio]	54.8548	21.1385	88.5712	4.19004	2.06696	0.00516245	0.415056
Bot_c26700	Unclassifiable EST	No hits found	No hits found	No hits found	No hits found	8.75688	17.5138	0	0	#NAME?	0.00516787	0.415056
Bot_c4805	Unclassifiable EST	PREDICTED: uncharacterized protein LOC101242576 [Ciona intestinalis]	No hits found	RE32455p [Drosophila melanogaster]	PREDICTED: hypothetical protein LOC322468 [Danio rerio]	54.6252	21.1084	88.1419	4.17567	2.06201	0.00519919	0.415056
Bot_rep_c49795	Unclassifiable EST	No hits found	No hits found	No hits found	No hits found	14.3083	28.009	0.607584	0.0216924	-5.52666	0.00518072	0.415056
CAP3_round1_contig_4029	Unclassifiable EST	PREDICTED: uncharacterized protein LOC100179835 [Ciona intestinalis]	No hits found	No hits found	No hits found	56.4819	89.4949	23.469	0.262238	-1.93105	0.00518035	0.415056
CAP3_round1_contig_6868	40S ribosomal protein SA	PREDICTED: 40S ribosomal protein SA-like [Ciona intestinalis]	protein 40kD	stubarista isoform A [Drosophila melanogaster]	40S ribosomal protein SA [Danio rerio]	3464.95	5127.34	1802.55	0.351557	-1.50817	0.00520452	0.415056
CAP3_round1_contig_8267	Unclassifiable EST	No hits found	No hits found	No hits found	No hits found	358.393	536.144	180.642	0.336927	-1.56949	0.00515823	0.415056
CAP3_round1_contig_9998	P-selectin	PREDICTED: P-selectin [Ciona intestinalis]	selectin platelet [Mus musculus]	furrowed isoform B [Drosophila melanogaster]	uncharacterized protein LOC558139 precursor [Danio rerio]	3599.69	5964.8	1234.57	0.206976	-2.27246	0.00513418	0.415056
Bot_c26239	Sulfotransferase 1C4	PREDICTED: sulfotransferase family cytosolic 1B member 1 [Ciona intestinalis]	sulfotransferase 1 family member D1 [Mus musculus]	sulfotransferase 2 [Drosophila melanogaster]	uncharacterized protein LOC767718 [Danio rerio]	73.9344	32.3145	115.554	3.57593	1.83832	0.00522422	0.415918
Bot_rep_c56523	Unclassifiable EST	No hits found	No hits found	No hits found	No hits found	222.779	337.282	108.275	0.321022	-1.63925	0.00525525	0.417154
CAP3_round1_contig_4611	Unclassifiable EST	PREDICTED: uncharacterized protein LOC100177933 [Ciona intestinalis]	No hits found	No hits found	No hits found	37.4214	13.4206	61.4223	4.57673	2.19432	0.0052576	0.417154
Bot_c6605	OTU domain-containing protein 4	PREDICTED: OTU domain-containing protein 4-like [Ciona intestinalis]	mCG142684 [Mus musculus]	CG7857 [Drosophila melanogaster]	No hits found	44.889	13.2898	76.4883	5.75543	2.52492	0.00528765	0.418707
Bot_rep_c50040	Unclassifiable EST	PREDICTED: acetylcholinesterase [Ciona intestinalis]	No hits found	No hits found	No hits found	96.2854	42.5053	150.065	3.53051	1.81988	0.00529509	0.418707
Bot_c20565	Unclassifiable EST	No hits found	No hits found	No hits found	No hits found	5.43346	0	10.8669	Inf	Inf	0.00532185	0.419403
Bot_rep_c58275	Citrate synthase, mitochondrial	No hits found	citrate synthase mitochondrial precursor [Mus musculus]	knockdown isoform A [Drosophila melanogaster]	citrate synthase mitochondrial precursor [Danio rerio]	306.15	95.9037	516.395	5.38452	2.42882	0.00531581	0.419403
Bot_c14809	Drebrin-like protein	PREDICTED: uncharacterized protein LOC100186382 [Ciona intestinalis]	drebrin-like protein isoform 2 [Mus musculus]	CG10083 [Drosophila melanogaster]	drebrin-like protein [Danio rerio]	44.9917	15.3562	74.6272	4.85974	2.28088	0.00536624	0.42094
Bot_c6297	Unclassifiable EST	PREDICTED: cell division control protein 6 homolog [Ciona intestinalis]	No hits found	No hits found	No hits found	78.8992	34.5495	123.249	3.56731	1.83484	0.00536028	0.42094
Bot_rep_c48798	Unclassifiable EST	transmembrane protein Vc20 [Ciona intestinalis]	No hits found	No hits found	No hits found	36.5729	73.1457	0	0	#NAME?	0.00539539	0.42094
Bot_rep_c50919	Unclassifiable EST	No hits found	No hits found	No hits found	No hits found	55.7288	89.3641	22.0935	0.247231	-2.01607	0.00539207	0.42094
CAP3_round1_contig_1193	von Willebrand factor D and EGF domain-containing protein	PREDICTED: von Willebrand factor-like [Ciona intestinalis]	mCG51455 [Mus musculus]	shifted [Drosophila melanogaster]	wnt inhibitory factor 1 precursor [Danio rerio]	182.576	278.632	86.5201	0.310518	-1.68725	0.00538946	0.42094
CAP3_round1_contig_1612	Vesicular glutamate transporter 2	PREDICTED: sialin [Ciona intestinalis]	vesicular glutamate transporter 2 [Mus musculus]	major facilitator superfamily transporter 10 [Drosophila melanogaster]	PREDICTED: sialin-like [Danio rerio]	41.1249	77.167	5.08274	0.0658668	-3.9243	0.00537788	0.42094
Bot_c11283	Unclassifiable EST	PREDICTED: uncharacterized protein LOC100180772 [Ciona intestinalis]	No hits found	No hits found	No hits found	2656.24	1303.41	4009.06	3.07582	1.62097	0.0054072	0.421158
Bot_c2674	Kelch-like protein 10	PREDICTED: kelch-like protein 10-like [Ciona intestinalis]	unnamed protein product [Mus musculus]	klhl10 isoform A [Drosophila melanogaster]	PREDICTED: kelch-like protein 10-like [Danio rerio]	14.2141	2.88706	25.5412	8.84679	3.14515	0.00544811	0.423638
Bot_c31807	Unclassifiable EST	No hits found	No hits found	No hits found	No hits found	13.7863	2.97592	24.5966	8.26521	3.04705	0.00546927	0.424577
Bot_rep_c50984	Uromodulin	PREDICTED: fibrillin-1-like [Ciona intestinalis]	Tamm-Horsfall protein [Mus musculus]	dumpy isoform S [Drosophila melanogaster]	fibrillin-2 precursor [Danio rerio]	160.711	245.998	75.4233	0.306601	-1.70557	0.00552018	0.427819
Bot_rep_c38787	Unclassifiable EST	No hits found	No hits found	No hits found	No hits found	52.2971	83.6774	20.9167	0.249968	-2.00018	0.00554856	0.429306
Bot_c3553	Unclassifiable EST	No hits found	No hits found	No hits found	No hits found	116.171	52.8698	179.472	3.3946	1.76324	0.00558697	0.430851
Bot_c9976	Unclassifiable EST	No hits found	No hits found	No hits found	No hits found	18.4836	4.84275	32.1245	6.63353	2.72978	0.00558606	0.430851
Bot_rep_c34920	Trypsin-2	PREDICTED: cationic trypsin-3-like [Ciona intestinalis]	trypsinogen 7 precursor [Mus musculus]	LP22467p [Drosophila melanogaster]	Try protein [Danio rerio]	99.9655	43.6381	156.293	3.58157	1.84059	0.00561061	0.431962
Bot_c2861	Unclassifiable EST	No hits found	No hits found	No hits found	No hits found	144.501	282.152	6.84998	0.0242776	-5.36423	0.0056493	0.434225
Bot_c21957	Macrophage mannose receptor 1	PREDICTED: macrophage mannose receptor 1-like partial [Ciona intestinalis]	macrophage mannose receptor 1 precursor [Mus musculus]	furrowed [Drosophila melanogaster]	mannose receptor C1-like protein [Danio rerio]	1207	625.555	1788.45	2.85897	1.5155	0.00570872	0.437368
Bot_c5224	Unclassifiable EST	No hits found	No hits found	No hits found	No hits found	95.2171	44.1207	146.314	3.31621	1.72954	0.00570891	0.437368
Bot_c34664	C-type lectin domain family 4 member M	PREDICTED: C-type lectin domain family 4 member F-like isoform 2 [Ciona intestinalis]	CD209e antigen [Mus musculus]	No hits found	immune-related lectin-like receptor 4 [Danio rerio]	74.8983	1.44854	148.348	102.412	6.67824	0.00577916	0.441303
Bot_rep_c47584	Eukaryotic initiation factor 4A-I	PREDICTED: eukaryotic initiation factor 4A-II [Ciona intestinalis]	unnamed protein product [Mus musculus]	AT04852p [Drosophila melanogaster]	eukaryotic translation initiation factor 4A isoform 1B [Danio rerio]	96.7897	148.396	45.1833	0.304477	-1.71559	0.00577064	0.441303
Bot_rep_c53276	Unclassifiable EST	No hits found	No hits found	No hits found	No hits found	75.8899	136.51	15.2694	0.111855	-3.1603	0.00579565	0.44184
Bot_c19010	Unclassifiable EST	No hits found	No hits found	No hits found	No hits found	153.782	0.596003	306.969	515.046	9.00856	0.00588518	0.445275
Bot_c30408	Unclassifiable EST	No hits found	No hits found	No hits found	No hits found	7.99619	0.763686	15.2287	19.941	4.31767	0.00587332	0.445275
Bot_c33197	Unclassifiable EST	No hits found	No hits found	No hits found	No hits found	24.4001	6.57199	42.2282	6.42549	2.68381	0.00587904	0.445275
Bot_c4135	Unclassifiable EST	No hits found	No hits found	No hits found	No hits found	786.897	1169.35	404.439	0.345865	-1.53172	0.00586582	0.445275
Bot_rep_c57909	Chitotriosidase-1	chitinase precursor [Ciona intestinalis]	acidic mammalian chitinase precursor [Mus musculus]	Cht7 [Drosophila melanogaster]	chitinase acidic.2 precursor [Danio rerio]	391.713	152.16	631.267	4.14872	2.05267	0.00588835	0.445275
Bot_c25533	Cornifelin	PREDICTED: cornifelin-like [Ciona intestinalis]	cornifelin isoform 1 [Mus musculus]	No hits found	PREDICTED: uncharacterized protein At1g14870 [Danio rerio]	252.633	422.227	83.0396	0.196671	-2.34615	0.00595096	0.448558
Bot_rep_c54853	Chymotrypsinogen B2	PREDICTED: chymotrypsinogen A-like [Ciona intestinalis]	unnamed protein product [Mus musculus]	CG30025 [Drosophila melanogaster]	uncharacterized protein LOC100003031 precursor [Danio rerio]	102.329	45.8549	158.804	3.46318	1.7921	0.00594635	0.448558
CAP3_round1_contig_4981	Unclassifiable EST	PREDICTED: uncharacterized protein LOC100176364 [Ciona intestinalis]	No hits found	No hits found	No hits found	22.0542	44.1084	0	0	#NAME?	0.00596724	0.449061
Bot_c27850	Unclassifiable EST	No hits found	No hits found	No hits found	No hits found	23.042	7.00624	39.0777	5.57756	2.47963	0.00599699	0.450574
Bot_c12726	Unclassifiable EST	PREDICTED: uncharacterized protein LOC100175254 [Ciona intestinalis]	No hits found	No hits found	No hits found	7.92159	0.684858	15.1583	22.1335	4.46816	0.00603403	0.451179
Bot_c34657	Apoptosis-inducing factor 2	PREDICTED: apoptosis-inducing factor 2-like [Ciona intestinalis]	apoptosis-inducing factor 2 isoform 2 [Mus musculus]	No hits found	apoptosis-inducing factor mitochondrion-associated 2 [Danio rerio]	22.9793	7.30149	38.657	5.2944	2.40447	0.00603485	0.451179
Bot_rep_c40546	Unclassifiable EST	No hits found	No hits found	No hits found	No hits found	7.91846	0.684858	15.1521	22.1244	4.46756	0.0060409	0.451179
CCTT13378.g1	Unclassifiable EST	No hits found	No hits found	No hits found	No hits found	395.857	591.731	199.982	0.337961	-1.56507	0.00604366	0.451179
Bot_c29131	Unclassifiable EST	PREDICTED: C-type lectin domain family 4 member F-like isoform 2 [Ciona intestinalis]	No hits found	No hits found	No hits found	29.1014	56.269	1.93379	0.0343668	-4.86284	0.0060836	0.451995
Bot_rep_c52982	Leucine-rich repeat-containing protein 40	PREDICTED: protein scribble homolog [Ciona intestinalis]	cystatin-A [Mus musculus]	CG10307-PA [Drosophila melanogaster]	Zgc:56530 [Danio rerio]	1918.93	2849.33	988.525	0.346933	-1.52727	0.00608161	0.451995
CAP3_round1_contig_3537	Unclassifiable EST	No hits found	No hits found	No hits found	No hits found	221.453	104.383	338.523	3.24308	1.69736	0.00608293	0.451995
Bot_rep_c55391	Unclassifiable EST	No hits found	No hits found	No hits found	No hits found	235.207	352.539	117.875	0.334361	-1.58052	0.00611892	0.453898
Bot_c11821	Unclassifiable EST	No hits found	No hits found	No hits found	No hits found	10.0519	1.44854	18.6552	12.8786	3.68691	0.0061679	0.456806
Bot_c11547	Unclassifiable EST	No hits found	No hits found	No hits found	No hits found	12.7373	24.8435	0.631044	0.0254008	-5.29898	0.00625771	0.45787
Bot_c13439	Unclassifiable EST	No hits found	No hits found	No hits found	No hits found	114.583	179.893	49.2729	0.273901	-1.86827	0.00631944	0.45787
Bot_c16357	Proactivator polypeptide	PREDICTED: uncharacterized protein LOC100176110 [Ciona intestinalis]	unnamed protein product [Mus musculus]	Saposin-related isoform A [Drosophila melanogaster]	Prosaposin [Danio rerio]	615.943	303.374	928.512	3.06062	1.61382	0.00631927	0.45787
Bot_c17936	Tuftelin	No hits found	No hits found	No hits found	No hits found	71.851	32.4079	111.294	3.43417	1.77996	0.00625231	0.45787
Bot_c20708	Unclassifiable EST	No hits found	No hits found	No hits found	No hits found	64.1552	26.6962	101.614	3.80632	1.9284	0.00630241	0.45787
Bot_c31462	Unclassifiable EST	No hits found	No hits found	No hits found	No hits found	5.29614	10.5923	0	0	#NAME?	0.00620379	0.45787
Bot_c32810	Unclassifiable EST	No hits found	No hits found	No hits found	No hits found	13.5293	3.05474	24.0039	7.8579	2.97414	0.00631651	0.45787
Bot_rep_c35208	Unclassifiable EST	No hits found	No hits found	No hits found	No hits found	273.243	408.929	137.557	0.336384	-1.57182	0.00627164	0.45787
Bot_rep_c35703	GMP synthase [glutamine-hydrolyzing]	PREDICTED: GMP synthase [glutamine-hydrolyzing] [Ciona intestinalis]	mCG126035 [Mus musculus]	burgundy [Drosophila melanogaster]	GMP synthase [Danio rerio]	90.2666	34.5974	145.936	4.21812	2.0766	0.00622305	0.45787
Bot_rep_c39923	Unclassifiable EST	No hits found	No hits found	No hits found	No hits found	28.0156	8.93594	47.0952	5.27031	2.39789	0.0063135	0.45787
Bot_rep_c50225	Alpha-amylase 1	PREDICTED: alpha-amylase 1-like [Ciona intestinalis]	alpha-amylase 1 precursor [Mus musculus]	alpha-amylase [Drosophila melanogaster]	Amylase alpha 2A; pancreatic [Danio rerio]	197.379	95.9325	298.825	3.11495	1.63921	0.0062891	0.45787
Bot_rep_c56953	Unclassifiable EST	No hits found	No hits found	No hits found	No hits found	387.933	582.983	192.883	0.330855	-1.59573	0.00620742	0.45787
CAP3_round1_contig_1503	VWFA and cache domain-containing protein 1	PREDICTED: VWFA and cache domain-containing protein 1-like [Ciona intestinalis]	Cachd1 protein partial [Mus musculus]	CG16868 [Drosophila melanogaster]	No hits found	47.5163	18.9783	76.0543	4.00744	2.00268	0.00629419	0.45787
CAP3_round1_contig_4558	Fibrous sheath-interacting protein 2	PREDICTED: uncharacterized protein LOC100175639 [Ciona intestinalis]	uncharacterized protein LOC209005 [Mus musculus]	CG3345 [Drosophila melanogaster]	No hits found	89.7088	40.1027	139.315	3.47396	1.79658	0.00630358	0.45787
Bot_c33317	Unclassifiable EST	No hits found	No hits found	No hits found	No hits found	14.4619	27.6618	1.26209	0.0456257	-4.45401	0.00633885	0.458566
Bot_c17858	Calmodulin-regulated spectrin-associated protein 2	PREDICTED: uncharacterized protein LOC100175876 [Ciona intestinalis]	unnamed protein product [Mus musculus]	patronin isoform I [Drosophila melanogaster]	calmodulin-regulated spectrin-associated protein 2 [Danio rerio]	18.1059	4.85278	31.359	6.46207	2.692	0.0063778	0.458684
Bot_c23256	Sodium/myo-inositol cotransporter 2	PREDICTED: sodium/glucose cotransporter 4 [Ciona intestinalis]	sodium/myo-inositol cotransporter 2 [Mus musculus]	RE09178p [Drosophila melanogaster]	sodium/glucose cotransporter 2 [Danio rerio]	107.769	47.9363	167.601	3.49632	1.80584	0.00636242	0.458684
Bot_c738	Unclassifiable EST	PREDICTED: uncharacterized protein LOC100176868 [Ciona intestinalis]	No hits found	No hits found	No hits found	373.211	183.052	563.37	3.07765	1.62183	0.00635135	0.458684
Bot_rep_c47959	Actin, cytoplasmic 2	PREDICTED: actin muscle-like partial [Ciona intestinalis]	put. beta-actin (aa 27-375) [Mus musculus]	Actin [Drosophila melanogaster]	beta-actin [Danio rerio]	631.818	1182.28	81.3537	0.0688107	-3.86122	0.00637975	0.458684
Bot_c2273	Fatty acyl-CoA reductase 1	PREDICTED: fatty acyl-CoA reductase 1 [Ciona intestinalis]	unnamed protein product [Mus musculus]	CG5065 isoform A [Drosophila melanogaster]	fatty acyl-CoA reductase 1 [Danio rerio]	9.91302	1.52737	18.2987	11.9805	3.58262	0.00641117	0.460235
Bot_rep_c44392	Unclassifiable EST	No hits found	No hits found	No hits found	No hits found	104.963	190.42	19.5052	0.102433	-3.28725	0.00642375	0.460431
Bot_c7935	Unclassifiable EST	No hits found	No hits found	No hits found	No hits found	39.9057	16.2292	63.5821	3.91775	1.97002	0.00644145	0.460993
CAP3_round1_contig_1201	Unclassifiable EST	No hits found	No hits found	No hits found	No hits found	44.9067	18.3968	71.4165	3.882	1.9568	0.00647771	0.462879
Bot_rep_c42637	Long-chain specific acyl-CoA dehydrogenase, mitochondrial	PREDICTED: long-chain specific acyl-CoA dehydrogenase mitochondrial-like [Ciona intestinalis]	mCG121561 [Mus musculus]	CG12262 [Drosophila melanogaster]	Acyl-Coenzyme A dehydrogenase long chain [Danio rerio]	30.9835	10.5522	51.4147	4.87243	2.28464	0.00649206	0.463196
Bot_rep_c42429	Unclassifiable EST	No hits found	No hits found	No hits found	No hits found	25.8093	9.08541	42.5332	4.68149	2.22697	0.00650875	0.463679
Bot_c10341	Unclassifiable EST	No hits found	No hits found	No hits found	No hits found	12.1108	24.2215	0	0	#NAME?	0.00652476	0.464112
CAP3_round1_contig_2941	Unclassifiable EST	No hits found	No hits found	No hits found	No hits found	82.4594	38.6564	126.262	3.26628	1.70765	0.00656443	0.466224
Bot_c20347	E3 ubiquitin-protein ligase HUWE1	PREDICTED: LOW QUALITY PROTEIN: E3 ubiquitin-protein ligase HUWE1-like [Ciona intestinalis]	LASU1 [Mus musculus]	CG8184 [Drosophila melanogaster]	No hits found	92.771	42.7277	142.814	3.34243	1.7409	0.00658368	0.466242
Bot_c22826	Coagulation factor VIII	PREDICTED: uncharacterized protein LOC100175664 [Ciona intestinalis]	retinoschisis 1 homolog (human) isoform CRA_a [Mus musculus]	neurexin IV isoform A [Drosophila melanogaster]	PREDICTED: EGF-like repeats and discoidin I-like domains 3 [Danio rerio]	133.277	60.7951	205.758	3.38446	1.75892	0.00658464	0.466242
Bot_rep_c45910	Unclassifiable EST	No hits found	No hits found	No hits found	No hits found	82.1644	36.8706	127.458	3.4569	1.78948	0.00659559	0.466311
Bot_rep_c39093	Monocarboxylate transporter 14	PREDICTED: monocarboxylate transporter 9-like [Ciona intestinalis]	unnamed protein product [Mus musculus]	monocarboxylate transporter 1 homologue [Drosophila melanogaster]	solute carrier family 16 (monocarboxylic acid transporters) member 9 [Danio rerio]	94.6435	144.729	44.5585	0.307876	-1.69958	0.00662463	0.467657
Bot_rep_c41881	Unclassifiable EST	No hits found	No hits found	No hits found	No hits found	22.1286	43.0421	1.21517	0.028232	-5.14652	0.00663844	0.467853
Bot_rep_c53291	Unclassifiable EST	No hits found	No hits found	No hits found	No hits found	135.936	251.745	20.1277	0.0799527	-3.64471	0.00664743	0.467853
Bot_rep_c53049	Pre-mRNA branch site protein p14	PREDICTED: pre-mRNA branch site protein p14-like [Ciona intestinalis]	pre-mRNA branch site protein p14 [Mus musculus]	CG13298 [Drosophila melanogaster]	pre-mRNA branch site protein p14 [Danio rerio]	344.042	559.713	128.371	0.229351	-2.12437	0.0066608	0.468089
Bot_c19394	Unclassifiable EST	No hits found	No hits found	No hits found	No hits found	70.4864	32.9456	108.027	3.27896	1.71324	0.00668845	0.468119
Bot_c28228	Unclassifiable EST	No hits found	No hits found	No hits found	No hits found	309.129	148.38	469.878	3.16672	1.66299	0.00668093	0.468119
Bot_c32666	Unclassifiable EST	No hits found	No hits found	No hits found	No hits found	5.97302	11.946	0	0	#NAME?	0.00669128	0.468119
Bot_rep_c45156	Golgin subfamily A member 6-like protein 1	PREDICTED: uncharacterized protein LOC100179709 [Ciona intestinalis]	No hits found	No hits found	No hits found	4153.11	2070.9	6235.32	3.01093	1.59021	0.00672642	0.469874
Bot_c20258	APOBEC1 complementation factor	PREDICTED: APOBEC1 complementation factor [Ciona intestinalis]	APOBEC1 complementation factor [Mus musculus]	AT04629p [Drosophila melanogaster]	PREDICTED: APOBEC1 complementation factor isoform 2 [Danio rerio]	6670.86	3468.55	9873.16	2.84648	1.50918	0.00675176	0.470239
CAP3_round1_contig_4465	Unclassifiable EST	No hits found	No hits found	No hits found	No hits found	57.243	25.5653	88.9207	3.47819	1.79834	0.00674885	0.470239
CAP3_round1_contig_2788	HEAT repeat-containing protein 7A	PREDICTED: HEAT repeat-containing protein 7A partial [Ciona intestinalis]	HEAT repeat containing 7A isoform 2 [Mus musculus]	c11.1 [Drosophila melanogaster]	No hits found	180.202	85.1874	275.216	3.23071	1.69185	0.00676783	0.470656
Bot_c13176	Unclassifiable EST	No hits found	No hits found	No hits found	No hits found	12.1123	1.52737	22.6972	14.8603	3.89339	0.00680645	0.472638
Bot_c2386	Unclassifiable EST	No hits found	No hits found	No hits found	No hits found	98.352	193.532	3.17242	0.0163922	-5.93084	0.00685623	0.473283
Bot_rep_c51597	Alpha-1-antitrypsin	PREDICTED: serpin B9-like isoform 2 [Ciona intestinalis]	serine proteinase inhibitor mBM17 [Mus musculus]	GH27220p [Drosophila melanogaster]	Serpind1 protein [Danio rerio]	587.42	876.308	298.531	0.340669	-1.55356	0.00682885	0.473283
CAP3_round1_contig_2681	Uncharacterized protein C17orf104	PREDICTED: uncharacterized protein LOC100186864 [Ciona intestinalis]	mCG7453 [Mus musculus]	No hits found	PREDICTED: uncharacterized protein C17orf104-like [Danio rerio]	233.175	121.103	345.247	2.85086	1.5114	0.00684119	0.473283
CAP3_round1_contig_6719	Cubilin	No hits found	No hits found	No hits found	Cubn protein [Danio rerio]	525.382	284.841	765.923	2.68895	1.42704	0.00685014	0.473283
Bot_c22097	Gametocyte-specific factor 1	PREDICTED: uncharacterized protein LOC100176891 [Ciona intestinalis]	gametocyte-specific factor 1 [Mus musculus]	CG34283 [Drosophila melanogaster]	gametocyte-specific factor 1 [Danio rerio]	91.7186	43.7211	139.716	3.19563	1.6761	0.00693112	0.474366
Bot_rep_c38643	Unclassifiable EST	No hits found	No hits found	No hits found	No hits found	47.4776	20.2295	74.7258	3.6939	1.88515	0.00691469	0.474366
Bot_rep_c54543	Unclassifiable EST	No hits found	No hits found	No hits found	No hits found	151.753	246.587	56.919	0.230827	-2.11512	0.00691179	0.474366
CAP3_round1_contig_4416	Major facilitator superfamily domain-containing protein 7	PREDICTED: major facilitator superfamily domain-containing protein 7-a-like [Ciona intestinalis]	major facilitator superfamily domain-containing protein 7 [Mus musculus]	CG1358 isoform A [Drosophila melanogaster]	major facilitator superfamily domain-containing protein 7 [Danio rerio]	88.3797	38.7238	138.036	3.56462	1.83375	0.00693282	0.474366
CAP3_round1_contig_5885	Unclassifiable EST	No hits found	No hits found	No hits found	No hits found	384.779	722.882	46.676	0.0645694	-3.95301	0.00689752	0.474366
CAP3_round1_contig_6066	Unclassifiable EST	No hits found	No hits found	No hits found	No hits found	67.678	28.5243	106.832	3.74528	1.90507	0.00688594	0.474366
Bot_rep_c54934	Delta-like protein 1	PREDICTED: uncharacterized protein LOC100179854 [Ciona intestinalis]	milk fat globule membrane protein E8 [Mus musculus]	Notch growth factor [Drosophila melanogaster]	delta-like protein A [Danio rerio]	278.554	145.662	411.446	2.82467	1.49808	0.00695045	0.474876
CAP3_round1_contig_6203	Unclassifiable EST	PREDICTED: Myadml protein-like [Ciona intestinalis]	No hits found	No hits found	No hits found	653.443	350.082	956.805	2.73309	1.45053	0.00696584	0.475233
Bot_c8561	Unclassifiable EST	No hits found	No hits found	No hits found	No hits found	22.2438	6.64079	37.8469	5.69916	2.51075	0.00699561	0.476403
Bot_rep_c55101	Unclassifiable EST	No hits found	No hits found	No hits found	No hits found	83.6317	39.5777	127.686	3.2262	1.68984	0.00700337	0.476403
CAP3_round1_contig_5955	Unclassifiable EST	No hits found	No hits found	No hits found	No hits found	103.867	197.594	10.1397	0.0513158	-4.28445	0.00704737	0.478689
CAP3_round1_contig_6946	Unclassifiable EST	PREDICTED: uncharacterized protein LOC100180007 partial [Ciona intestinalis]	No hits found	No hits found	No hits found	23.9191	7.40447	40.4337	5.46071	2.44909	0.00705747	0.478689
CAP3_round1_contig_8930	Otoancorin	PREDICTED: otoancorin-like [Ciona intestinalis]	otoancorin precursor [Mus musculus]	No hits found	novel protein similar to human and mouse stereocilin (STRC) [Danio rerio]	144.934	54.5462	235.321	4.31416	2.10908	0.00711602	0.481961
Bot_rep_c35084	Unclassifiable EST	No hits found	No hits found	No hits found	No hits found	167.263	268.975	65.5502	0.243704	-2.0368	0.00713105	0.48228
CAP3_round1_contig_7165	Unclassifiable EST	PREDICTED: uncharacterized protein LOC101242576 [Ciona intestinalis]	No hits found	RE32455p [Drosophila melanogaster]	PREDICTED: hypothetical protein LOC322468 [Danio rerio]	125.642	60.5928	190.691	3.14708	1.65402	0.00715312	0.483073
Bot_c18914	Unclassifiable EST	No hits found	No hits found	No hits found	No hits found	26.1661	49.1598	3.17242	0.0645327	-3.95383	0.00718395	0.484456
Bot_c19800	Sushi, nidogen and EGF-like domain-containing protein 1	PREDICTED: uncharacterized protein LOC101242992 [Ciona intestinalis]	Fat4 [Mus musculus]	RecName: Full=Protein eyes shut; AltName: Full=Protein spacemaker	protocadherin Fat 1 precursor [Danio rerio]	101.642	48.1378	155.146	3.22295	1.68838	0.00726942	0.489513
CAP3_round1_contig_3158	Unclassifiable EST	No hits found	No hits found	No hits found	No hits found	327.576	484.731	170.421	0.351579	-1.50808	0.00730627	0.491286
Bot_c9599	Receptor-type tyrosine-protein phosphatase eta	PREDICTED: receptor-type tyrosine-protein phosphatase C-like partial [Ciona intestinalis]	mCG131237 [Mus musculus]	Chain A Crystal Structure Of The Catalytic Domain Of Ptp10d From Drosophila Melanogaster	protein tyrosine phosphatase non-receptor type 11 b [Danio rerio]	20.7331	6.2225	35.2438	5.66393	2.5018	0.00731899	0.491434
Bot_c1127	Dentin sialophosphoprotein	PREDICTED: uncharacterized protein LOC100175868 [Ciona intestinalis]	No hits found	No hits found	No hits found	235.736	119.568	351.904	2.94313	1.55735	0.00739835	0.495416
Bot_rep_c36188	Unclassifiable EST	No hits found	No hits found	No hits found	No hits found	7.66902	0.684858	14.6532	21.3959	4.41926	0.00740377	0.495416
Bot_rep_c49454	Unclassifiable EST	No hits found	No hits found	No hits found	No hits found	26.4925	47.2328	5.75211	0.121782	-3.03763	0.00741009	0.495416
Bot_c27059	Unclassifiable EST	No hits found	No hits found	No hits found	No hits found	14.7728	3.50312	26.0424	7.43407	2.89415	0.00744868	0.497284
Bot_c4991	Unclassifiable EST	PREDICTED: uncharacterized protein LOC100183059 [Ciona intestinalis]	No hits found	No hits found	No hits found	15.7952	30.3752	1.21517	0.0400052	-4.64367	0.00748554	0.498514
Bot_rep_c56452	Unclassifiable EST	No hits found	No hits found	No hits found	No hits found	270.603	97.1248	444.081	4.57227	2.19291	0.00748842	0.498514
Bot_rep_c45958	Unclassifiable EST	PREDICTED: collectin-43-like [Ciona intestinalis]	No hits found	No hits found	No hits found	233.435	348.377	118.494	0.340131	-1.55584	0.00753508	0.500906
Bot_rep_c50085	Unclassifiable EST	No hits found	No hits found	No hits found	No hits found	117.872	51.671	184.072	3.56239	1.83284	0.00755169	0.501297
CAP3_round1_contig_8694	Unclassifiable EST	No hits found	No hits found	No hits found	No hits found	206.221	106.001	306.441	2.89094	1.53154	0.0075793	0.502416
Bot_c25301	MAM and LDL-receptor class A domain-containing protein C10orf112	PREDICTED: MAM and LDL-receptor class A domain-containing protein C10orf112-like [Ciona intestinalis]	No hits found	No hits found	No hits found	30.4514	11.0552	49.8477	4.50897	2.1728	0.00759658	0.502848
Bot_c6434	Unclassifiable EST	No hits found	No hits found	No hits found	No hits found	14.7617	26.272	3.25139	0.123759	-3.0144	0.00764868	0.505581
CAP3_round1_contig_5602	Unclassifiable EST	PREDICTED: uncharacterized protein LOC100177863 [Ciona intestinalis]	No hits found	No hits found	No hits found	5.83969	0	11.6794	Inf	Inf	0.00773424	0.510514
Bot_rep_c39156	Unclassifiable EST	No hits found	No hits found	No hits found	No hits found	272.147	417.273	127.02	0.304406	-1.71593	0.00777733	0.512635
Bot_rep_c56508	Unclassifiable EST	No hits found	No hits found	No hits found	No hits found	261.504	466.161	56.8478	0.121949	-3.03565	0.00781262	0.514235
Bot_c2560	Pendrin	PREDICTED: solute carrier family 26 member 6 [Ciona intestinalis]	Solute carrier family 26 member 4 [Mus musculus]	No hits found	pendrin [Danio rerio]	20.7589	2.12337	39.3944	18.5527	4.21356	0.00786668	0.514576
Bot_rep_c39592	Unclassifiable EST	No hits found	No hits found	No hits found	No hits found	113.168	52.163	174.172	3.339	1.73942	0.00785175	0.514576
Bot_rep_c48931	Unclassifiable EST	No hits found	No hits found	No hits found	No hits found	97.7504	156.835	38.6656	0.246537	-2.02012	0.00788336	0.514576
Bot_rep_c51832	Neurocan core protein	PREDICTED: C-type mannose receptor 2-like partial [Ciona intestinalis]	CD209g antigen [Mus musculus]	CG9134 isoform A [Drosophila melanogaster]	uncharacterized protein LOC100170830 precursor [Danio rerio]	106.759	49.3822	164.137	3.32381	1.73284	0.0079052	0.514576
Bot_rep_c53262	Aminopeptidase N	PREDICTED: aminopeptidase N-like [Ciona intestinalis]	aminopeptidase N [Mus musculus]	CG32473 isoform C [Drosophila melanogaster]	PREDICTED: aminopeptidase N-like [Danio rerio]	162.556	81.9641	243.148	2.96652	1.56877	0.00788747	0.514576
CAP3_round1_contig_7184	Unclassifiable EST	No hits found	No hits found	No hits found	No hits found	1253.11	1840.83	665.388	0.361462	-1.46808	0.00790589	0.514576
CAP3_round1_contig_7242	Ficolin-1	PREDICTED: tenascin-R [Ciona intestinalis]	ficolin-2 precursor [Mus musculus]	CG6788 [Drosophila melanogaster]	PREDICTED: fibrinogen C domain-containing protein 1 [Danio rerio]	195.604	292.801	98.4067	0.336087	-1.57309	0.00789416	0.514576
CCTT30122.b1	Xanthine dehydrogenase/oxidase	PREDICTED: indole-3-acetaldehyde oxidase-like [Ciona intestinalis]	xanthine dehydrogenase isoform CRA_c [Mus musculus]	GH08847p [Drosophila melanogaster]	TPA_inf: aldehyde oxidase beta [Danio rerio]	132.393	63.1353	201.651	3.19394	1.67534	0.00786345	0.514576
CAP3_round1_contig_6906	Unclassifiable EST	No hits found	No hits found	No hits found	No hits found	373.933	551.619	196.246	0.355764	-1.49101	0.00796762	0.517873
Bot_c23278	Trypsin-3	PREDICTED: cationic trypsin-3-like [Ciona intestinalis]	protease serine 1 precursor [Mus musculus]	CG11836 isoform I [Drosophila melanogaster]	PREDICTED: trypsin-3-like [Danio rerio]	133.943	63.2182	204.667	3.23747	1.69487	0.00799549	0.518243
Bot_rep_c54744	Unclassifiable EST	PREDICTED: uncharacterized protein LOC100181995 [Ciona intestinalis]	No hits found	No hits found	No hits found	83.9517	35.788	132.115	3.69162	1.88425	0.00799244	0.518243
CAP3_round1_contig_4368	Integrator complex subunit 2	PREDICTED: integrator complex subunit 2 [Ciona intestinalis]	integrator complex subunit 2 [Mus musculus]	integrator 2 [Drosophila melanogaster]	integrator complex subunit 2 [Danio rerio]	176.441	264.876	88.0058	0.332253	-1.58965	0.00801178	0.518579
Bot_rep_c38704	Unclassifiable EST	No hits found	No hits found	No hits found	No hits found	6.90549	0	13.811	Inf	Inf	0.00806022	0.519851
CAP3_round1_contig_1370	MutS protein homolog 4	PREDICTED: mutS protein homolog 4-like [Ciona intestinalis]	MutS homolog 4 variant iota 2 [Mus musculus]	spellchecker1 isoform A [Drosophila melanogaster]	PREDICTED: mutS protein homolog 4-like [Danio rerio]	16.6937	4.17795	29.2094	6.99132	2.80557	0.00804415	0.519851
CAP3_round1_contig_8356	Unclassifiable EST	No hits found	No hits found	No hits found	No hits found	732.708	371.875	1093.54	2.94061	1.55612	0.00806479	0.519851
Bot_rep_c48453	Trypsin-2	PREDICTED: cationic trypsin-3-like [Ciona intestinalis]	mCG4990 isoform CRA_d [Mus musculus]	trypsin-delta [Drosophila melanogaster]	Try protein [Danio rerio]	456.008	73.7362	838.28	11.3686	3.50699	0.00811538	0.522391
Bot_c5090	Unclassifiable EST	No hits found	No hits found	No hits found	No hits found	52.3615	4.87284	99.8501	20.4912	4.35693	0.00814519	0.523589
Bot_rep_c35598	Carboxypeptidase A2	PREDICTED: carboxypeptidase A2-like [Ciona intestinalis]	carboxypeptidase A2 precursor [Mus musculus]	RH57626p partial [Drosophila melanogaster]	carboxypeptidase A1 (pancreatic) precursor [Danio rerio]	222.873	61.8909	383.855	6.20213	2.63276	0.00817858	0.525013
Bot_c34706	Unclassifiable EST	No hits found	No hits found	No hits found	No hits found	27.8905	10.6916	45.0894	4.21728	2.07631	0.00825718	0.528224
Bot_rep_c39740	Unclassifiable EST	No hits found	No hits found	No hits found	No hits found	43.6051	18.8598	68.3504	3.62414	1.85764	0.00827323	0.528224
CAP3_round1_contig_1872	Unclassifiable EST	No hits found	No hits found	No hits found	No hits found	24.6194	8.11942	41.1194	5.06433	2.34037	0.00827381	0.528224
CAP3_round1_contig_7567	Unclassifiable EST	No hits found	No hits found	No hits found	No hits found	1807.3	2781.17	833.424	0.299667	-1.73857	0.00824445	0.528224
Bot_c4008	Carbohydrate sulfotransferase 1	PREDICTED: carbohydrate sulfotransferase 1-like [Ciona intestinalis]	unnamed protein product [Mus musculus]	No hits found	carbohydrate sulfotransferase 1 precursor [Danio rerio]	22.9639	6.81257	39.1153	5.74163	2.52146	0.0082852	0.528229
CCTT48736.b1	Unclassifiable EST	No hits found	No hits found	No hits found	No hits found	364.509	535.534	193.484	0.361291	-1.46877	0.00836574	0.532637
Bot_c1578	Gap junction gamma-1 protein	PREDICTED: gap junction alpha-4 protein [Ciona intestinalis]	gap junction gamma-1 protein [Mus musculus]	No hits found	PREDICTED: gap junction alpha-8 protein-like [Danio rerio]	1430.29	2094.16	766.414	0.365977	-1.45017	0.00838952	0.533425
Bot_c21688	Unclassifiable EST	No hits found	No hits found	No hits found	No hits found	7.0078	13.3846	0.631044	0.0471472	-4.40669	0.00841451	0.534287
Bot_c6778	Plectin	PREDICTED: plectin [Ciona intestinalis]	No hits found	short stop isoform N [Drosophila melanogaster]	No hits found	317.358	162.617	472.099	2.90314	1.53761	0.0084518	0.535597
Bot_rep_c55682	Unclassifiable EST	No hits found	No hits found	No hits found	No hits found	195.135	97.3623	292.907	3.00842	1.58901	0.00845806	0.535597
Bot_rep_c45383	Chromobox protein homolog 1	PREDICTED: chromobox protein homolog 5-like [Ciona intestinalis]	chromobox protein homolog 1 [Mus musculus]	heterochromatin protein 1b isoform A [Drosophila melanogaster]	chromobox protein homolog 1 [Danio rerio]	668.4	973.716	363.085	0.372886	-1.42319	0.00851037	0.537453
Bot_rep_c50327	ATPase inhibitor, mitochondrial	PREDICTED: ATPase inhibitor mitochondrial-like [Ciona intestinalis]	ATPase inhibitor mitochondrial precursor [Mus musculus]	No hits found	ATPase inhibitor A mitochondrial [Danio rerio]	542.034	931.039	153.03	0.164365	-2.60503	0.00850533	0.537453
Bot_c24604	Unclassifiable EST	No hits found	No hits found	No hits found	No hits found	152.166	78.1248	226.207	2.89546	1.53379	0.00857201	0.538435
Bot_c3174	Unclassifiable EST	No hits found	No hits found	No hits found	No hits found	15.8852	4.16792	27.6024	6.62259	2.7274	0.00854993	0.538435
Bot_c8508	Unclassifiable EST	No hits found	No hits found	No hits found	No hits found	14.4787	3.65075	25.3066	6.9319	2.79325	0.00856898	0.538435
Bot_rep_c41899	Thimet oligopeptidase	PREDICTED: thimet oligopeptidase [Ciona intestinalis]	thimet oligopeptidase [Mus musculus]	CG7791 [Drosophila melanogaster]	thimet oligopeptidase [Danio rerio]	113.935	192.899	34.9709	0.181291	-2.46362	0.00856964	0.538435
Bot_c15529	Phosphatidylinositol-3,4,5-trisphosphate 3-phosphatase TPTE2	Chain A Crystal Structure Of Pten-Like Domain Of Ci-Vsp (236-576)	mCG118205 isoform CRA_a [Mus musculus]	pten isoform C [Drosophila melanogaster]	voltage-sensing phosphoinositide phosphatase [Danio rerio]	54.3561	23.1288	85.5833	3.70029	1.88764	0.00861218	0.539332
Bot_c7773	Unclassifiable EST	No hits found	No hits found	No hits found	No hits found	1283.15	675.961	1890.33	2.79651	1.48363	0.00860426	0.539332
CAP3_round1_contig_3334	Solute carrier organic anion transporter family member 4A1	PREDICTED: solute carrier organic anion transporter family member 4C1 [Ciona intestinalis]	solute carrier organic anion transporter family member 4A1 [Mus musculus]	organic anion transporting polypeptide 26F [Drosophila melanogaster]	PREDICTED: solute carrier organic anion transporter family member 5A1-like [Danio rerio]	65.424	27.931	102.917	3.68468	1.88154	0.00862091	0.539332
Bot_c23849	CUB and sushi domain-containing protein 3	PREDICTED: tolloid-like protein 1-like [Ciona intestinalis]	mCG141594 isoform CRA_a [Mus musculus]	tolloid homolog; Method: conceptual translation supplied by author [Drosophila melanogaster]	PREDICTED: cubilin [Danio rerio]	191.312	18.4757	364.149	19.7097	4.30083	0.00864244	0.539956
Bot_rep_c55949	Unclassifiable EST	No hits found	No hits found	No hits found	No hits found	209.158	309.996	108.321	0.349428	-1.51693	0.00867702	0.541393
Bot_rep_c41152	Unclassifiable EST	No hits found	No hits found	No hits found	No hits found	8.40146	16.8029	0	0	#NAME?	0.00871069	0.542769
Bot_rep_c58794	Unclassifiable EST	No hits found	No hits found	No hits found	No hits found	89.9667	41.7116	138.222	3.31375	1.72847	0.00876868	0.545655
Bot_c2182	Unclassifiable EST	No hits found	No hits found	No hits found	No hits found	97.4256	47.5923	147.259	3.09417	1.62955	0.00878463	0.54592
Bot_rep_c39700	Unclassifiable EST	PREDICTED: LOW QUALITY PROTEIN: uncharacterized protein LOC100176948 [Ciona intestinalis]	No hits found	No hits found	No hits found	23.0794	7.7599	38.399	4.94839	2.30696	0.00879948	0.546117
Bot_c3200	Multidrug resistance-associated protein 1	PREDICTED: multidrug resistance-associated protein 1-like [Ciona intestinalis]	multidrug resistance-associated protein 1 [Mus musculus]	Multidrug-Resistance like protein 1 isoform I [Drosophila melanogaster]	Abcc2 protein [Danio rerio]	33.494	12.429	54.559	4.38964	2.1341	0.00881276	0.546216
Bot_c14373	Unclassifiable EST	No hits found	No hits found	No hits found	No hits found	4.72952	9.45905	0	0	#NAME?	0.00884462	0.54674
CCTT9984.g1	Unclassifiable EST	No hits found	No hits found	No hits found	No hits found	4.72952	9.45905	0	0	#NAME?	0.00884462	0.54674
Bot_c14845	Kinesin-like protein KIF15	kinesin-like protein 2 [Ciona intestinalis]	kinesin-like protein KIF15 [Mus musculus]	Kinesin-73 isoform C [Drosophila melanogaster]	Wu:fc51g12 protein [Danio rerio]	15.6417	3.83256	27.4508	7.16252	2.84047	0.00887269	0.547751
Bot_rep_c36763	Unclassifiable EST	No hits found	No hits found	No hits found	No hits found	20.3506	6.63669	34.0646	5.13276	2.35974	0.00889583	0.548455
Bot_c13560	Unclassifiable EST	PREDICTED: uncharacterized protein LOC101242609 [Ciona intestinalis]	No hits found	No hits found	No hits found	42.3813	67.0395	17.7231	0.264369	-1.91938	0.0089524	0.549237
Bot_c33249	Unclassifiable EST	No hits found	No hits found	No hits found	No hits found	16.7622	31.646	1.87827	0.0593524	-4.07455	0.00894805	0.549237
Bot_c7700	Unclassifiable EST	No hits found	No hits found	No hits found	No hits found	37.372	13.9505	60.7936	4.35781	2.1236	0.00896727	0.549237
Bot_rep_c53525	Unclassifiable EST	No hits found	No hits found	No hits found	No hits found	41.8379	66.633	17.0429	0.255772	-1.96707	0.00895917	0.549237
CAP3_round1_contig_2243	Probable G-protein coupled receptor 133	PREDICTED: probable G-protein coupled receptor 133-like [Ciona intestinalis]	Gpr133 protein [Mus musculus]	starry night isoform B [Drosophila melanogaster]	G protein-coupled receptor 133 [Danio rerio]	200.927	100.811	301.044	2.98623	1.57833	0.00892672	0.549237
Bot_c6307	Unclassifiable EST	No hits found	No hits found	No hits found	No hits found	5.33259	10.6652	0	0	#NAME?	0.00899578	0.549784
Bot_rep_c47587	Unclassifiable EST	No hits found	No hits found	No hits found	No hits found	32.6924	12.7503	52.6346	4.12811	2.04548	0.00899973	0.549784
Bot_rep_c48793	von Willebrand factor D and EGF domain-containing protein	PREDICTED: uncharacterized protein LOC100181187 isoform 1 [Ciona intestinalis]	No hits found	No hits found	No hits found	78.6929	38.1492	119.237	3.12553	1.6441	0.00905365	0.552356
Bot_rep_c35964	Fibrinogen C domain-containing protein 1	PREDICTED: fibrinogen C domain-containing protein 1-like [Ciona intestinalis]	unnamed protein product [Mus musculus]	IP08170p [Drosophila melanogaster]	PREDICTED: fibrinogen C domain-containing protein 1 [Danio rerio]	23.793	0.684858	46.9012	68.4831	6.09768	0.00906916	0.55258
Bot_c9045	Unclassifiable EST	PREDICTED: uncharacterized protein LOC101243083 [Ciona intestinalis]	unnamed protein product [Mus musculus]	MIP02663p [Drosophila melanogaster]	uncharacterized protein LOC100191015 [Danio rerio]	36.6931	15.3968	57.9895	3.76634	1.91316	0.00914212	0.5563
454_debris_rep_c1408	Tubulin beta-3 chain	PREDICTED: tubulin beta chain [Ciona intestinalis]	unnamed protein product [Mus musculus]	beta-Tubulin at 97EF isoform C [Drosophila melanogaster]	uncharacterized protein LOC641565 [Danio rerio]	486.595	263.073	710.117	2.69932	1.43259	0.00922783	0.560489
Bot_c16878	Calcium/calmodulin-dependent protein kinase type II subunit alpha	PREDICTED: calcium/calmodulin-dependent protein kinase type II subunit delta [Ciona intestinalis]	calcium/calmodulin-dependent protein kinase II alpha isoform CRA_a [Mus musculus]	IP15240p [Drosophila melanogaster]	LOC562064 protein [Danio rerio]	30.657	7.50336	53.8106	7.17154	2.84228	0.00928348	0.560489
Bot_c3135	Unclassifiable EST	No hits found	No hits found	No hits found	No hits found	33.6323	13.0998	54.1649	4.1348	2.04782	0.00925621	0.560489
Bot_c5580	Unclassifiable EST	No hits found	No hits found	No hits found	No hits found	86.7162	42.992	130.44	3.03406	1.60125	0.00928252	0.560489
Bot_rep_c35049	Sodium-dependent neutral amino acid transporter B(0)AT1	PREDICTED: sodium-dependent neutral amino acid transporter B(0)AT1 [Ciona intestinalis]	sodium-dependent neutral amino acid transporter B(0)AT3 isoform 1 [Mus musculus]	RE14652p [Drosophila melanogaster]	sodium-dependent neutral amino acid transporter B(0)AT3 [Danio rerio]	681.778	354.247	1009.31	2.84916	1.51054	0.00927824	0.560489
Bot_rep_c41307	Unclassifiable EST	No hits found	No hits found	No hits found	No hits found	15.1958	27.8354	2.55623	0.091834	-3.44483	0.00932042	0.560489
Bot_rep_c50570	Microtubule-associated proteins 1A/1B light chain 3A	PREDICTED: microtubule-associated proteins 1A/1B light chain 3B-like [Ciona intestinalis]	unnamed protein product [Mus musculus]	Autophagy-specific gene 8a [Drosophila melanogaster]	microtubule-associated proteins 1A/1B light chain 3A [Danio rerio]	296.801	440.424	153.178	0.347796	-1.52369	0.0092962	0.560489
Bot_rep_c51344	Unclassifiable EST	PREDICTED: calcium-activated chloride channel regulator 4-like [Ciona intestinalis]	No hits found	No hits found	No hits found	231.943	6.89733	456.989	66.2559	6.04998	0.0093309	0.560489
CAP3_round1_contig_2714	Dynein heavy chain 5, axonemal	PREDICTED: dynein heavy chain 8 axonemal [Ciona intestinalis]	axonemal dynein heavy chain 8 short form [Mus musculus]	gamma dynein [Drosophila melanogaster]	PREDICTED: dynein heavy chain 10 axonemal [Danio rerio]	9.3375	1.52737	17.1476	11.2269	3.48889	0.00931378	0.560489
CAP3_round1_contig_9240	Unclassifiable EST	No hits found	No hits found	No hits found	No hits found	111.989	168.128	55.8508	0.332193	-1.58991	0.00932786	0.560489
Bot_c22678	Unclassifiable EST	PREDICTED: uncharacterized protein LOC100185368 [Ciona intestinalis]	deleted in malignant brain tumors 1 isoform CRA_b [Mus musculus]	No hits found	uncharacterized protein LOC327407 [Danio rerio]	146.272	224.854	67.6905	0.301042	-1.73196	0.00934732	0.560755
454_debris_rep_c1922	Unclassifiable EST	No hits found	No hits found	No hits found	No hits found	181.055	269.432	92.678	0.343976	-1.53962	0.00941127	0.561883
Bot_rep_c52121	Unclassifiable EST	PREDICTED: glucan endo-1 3-beta-glucosidase A1-like [Ciona intestinalis]	No hits found	Gram-negative bacteria binding protein 1 [Drosophila melanogaster]	No hits found	206.846	101.39	312.302	3.08021	1.62303	0.00940944	0.561883
Bot_rep_c54636	Collagen alpha-1(I) chain	No hits found	No hits found	No hits found	adiponectin a [Danio rerio]	90.4381	143.075	37.8016	0.264209	-1.92025	0.00941421	0.561883
CAP3_round1_contig_5309	Brain-specific angiogenesis inhibitor 3	PREDICTED: uncharacterized protein LOC100175335 [Ciona intestinalis]	unnamed protein product [Mus musculus]	semaphorin 5C [Drosophila melanogaster]	PREDICTED: brain-specific angiogenesis inhibitor 3 [Danio rerio]	4057.4	6982.07	1132.73	0.162234	-2.62385	0.00938903	0.561883
Bot_rep_c49469	Unclassifiable EST	No hits found	No hits found	No hits found	No hits found	53.952	22.6172	85.2869	3.7709	1.91491	0.00943378	0.562333
Bot_c11867	Neuronal pentraxin-2	PREDICTED: neuronal pentraxin-2-like [Ciona intestinalis]	neuronal pentraxin-2 precursor [Mus musculus]	No hits found	neuronal pentraxin-1 precursor [Danio rerio]	1096.25	1602.68	589.829	0.368026	-1.44212	0.00944642	0.562369
454_debris_rep_c2239	Actin, alpha cardiac muscle 1	actin [Ciona intestinalis]	unnamed protein product [Mus musculus]	actin 5C isoform B [Drosophila melanogaster]	Bactin1 protein [Danio rerio]	2266.42	3299.15	1233.69	0.373943	-1.41911	0.00946041	0.562485
Bot_c25898	Unclassifiable EST	No hits found	No hits found	No hits found	No hits found	52.6609	22.7507	82.5712	3.6294	1.85973	0.00947665	0.562735
Bot_rep_c49622	Endoplasmin	PREDICTED: dipeptidyl peptidase 1-like [Ciona intestinalis]	endoplasmin precursor [Mus musculus]	IP13374p [Drosophila melanogaster]	endoplasmin precursor [Danio rerio]	267.405	69.6723	465.139	6.67609	2.739	0.00951028	0.564015
Bot_c3093	Unclassifiable EST	No hits found	No hits found	No hits found	No hits found	15.7242	4.02029	27.4281	6.82241	2.77028	0.00954861	0.56557
CAP3_round1_contig_8864	Unclassifiable EST	PREDICTED: predicted protein-like [Ciona intestinalis]	mCG4140 [Mus musculus]	heat shock gene 67Bb isoform B [Drosophila melanogaster]	heat shock protein 67b2-like [Danio rerio]	333.017	487.642	178.391	0.365824	-1.45078	0.00957199	0.565862
CAP3_round1_contig_9575	Golgin subfamily A member 7	PREDICTED: golgin subfamily A member 7 [Ciona intestinalis]	unnamed protein product [Mus musculus]	CG5447 isoform A [Drosophila melanogaster]	Golgin subfamily A member 7 [Danio rerio]	582.093	1036.06	128.125	0.123666	-3.01548	0.00957775	0.565862
Bot_rep_c39194	Unclassifiable EST	PREDICTED: uncharacterized protein LOC100186707 [Ciona intestinalis]	No hits found	No hits found	No hits found	81.6054	129.398	33.8128	0.261308	-1.93617	0.00963478	0.568107
CAP3_round1_contig_2738	Unclassifiable EST	No hits found	No hits found	No hits found	No hits found	45.9814	18.5969	73.3659	3.94507	1.98005	0.00964005	0.568107
Bot_c18284	Cytoglobin	PREDICTED: flavohemoprotein-like [Ciona intestinalis]	Chain A Mouse Neuroglobin With Heme Iron In The Reduced Ferrous State	No hits found	neuroglobin [Danio rerio]	60.5108	26.8985	94.1231	3.49919	1.80702	0.00966804	0.568323
Bot_c18534	Unclassifiable EST	No hits found	No hits found	No hits found	No hits found	4.79811	0	9.59622	Inf	Inf	0.00965844	0.568323
Bot_c12320	Unclassifiable EST	No hits found	No hits found	No hits found	No hits found	12.915	25.1989	0.631044	0.0250425	-5.31948	0.00974362	0.569186
Bot_rep_c53834	Chymotrypsin-like protease CTRL-1	PREDICTED: chymotrypsinogen A-like [Ciona intestinalis]	chymotrypsin-like precursor [Mus musculus]	gammaTrypsin [Drosophila melanogaster]	chymotrypsinogen B2 precursor [Danio rerio]	186.827	93.3329	280.321	3.00345	1.58662	0.00970642	0.569186
CCAO4219.b1	Unclassifiable EST	No hits found	No hits found	No hits found	No hits found	7.23495	0.763686	13.7062	17.9474	4.16571	0.00971684	0.569186
CCTT18574.g1	Unclassifiable EST	No hits found	No hits found	No hits found	No hits found	29.4879	10.2956	48.6802	4.72824	2.2413	0.00973209	0.569186
CCTT46629.g3	Unclassifiable EST	No hits found	No hits found	No hits found	No hits found	4.55181	9.10363	0	0	#NAME?	0.00973847	0.569186
Bot_rep_c42677	Unclassifiable EST	No hits found	No hits found	No hits found	No hits found	17.6734	34.0761	1.27069	0.0372896	-4.74508	0.00978358	0.570807
Bot_c8912	Sulfotransferase 1C4	PREDICTED: amine sulfotransferase-like [Ciona intestinalis]	sulfotransferase 1C1 [Mus musculus]	sulfotransferase 1 [Drosophila melanogaster]	sulfotransferase family 1 cytosolic sulfotransferase 5 [Danio rerio]	77.7944	34.4584	121.13	3.51527	1.81363	0.00981355	0.571841
Bot_c16492	Unclassifiable EST	No hits found	No hits found	No hits found	No hits found	25.6384	9.4349	41.842	4.43481	2.14887	0.00993815	0.574412
Bot_c24614	Unclassifiable EST	No hits found	No hits found	No hits found	No hits found	137.141	64.6668	209.615	3.24146	1.69664	0.00990883	0.574412
Bot_c2971	Protein MON2 homolog	PREDICTED: LOW QUALITY PROTEIN: protein MON2 homolog [Ciona intestinalis]	unnamed protein product [Mus musculus]	mon2 [Drosophila melanogaster]	No hits found	41.3614	17.1788	65.544	3.81539	1.93183	0.00994371	0.574412
Bot_c745	Intelectin-2	PREDICTED: uncharacterized protein LOC100185757 [Ciona intestinalis]	mCG142315 [Mus musculus]	No hits found	intelectin 2 precursor [Danio rerio]	183.072	298.49	67.6545	0.226656	-2.14142	0.00992149	0.574412
Bot_rep_c39328	Unclassifiable EST	No hits found	No hits found	No hits found	No hits found	12.8216	25.6432	0	0	#NAME?	0.00994118	0.574412
CAP3_round1_contig_4902	Unclassifiable EST	PREDICTED: uncharacterized protein LOC100181073 [Ciona intestinalis]	No hits found	No hits found	No hits found	366.683	176.225	557.14	3.16152	1.66062	0.00993849	0.574412
CCTT18823.b1	Unclassifiable EST	No hits found	No hits found	No hits found	No hits found	19.2561	36.5549	1.95725	0.0535427	-4.22317	0.00988539	0.574412
Bot_c10201	Unclassifiable EST	No hits found	No hits found	No hits found	No hits found	5.63059	11.2612	0	0	#NAME?	0.00996983	0.574774
CAP3_round1_contig_4433	Cation channel sperm-associated protein subunit beta	PREDICTED: cation channel sperm-associated protein subunit beta [Ciona intestinalis]	unnamed protein product [Mus musculus]	No hits found	No hits found	41.2849	17.3379	65.232	3.7624	1.91165	0.00997457	0.574774
Bot_c34578	Unclassifiable EST	No hits found	No hits found	No hits found	No hits found	22.476	6.73374	38.2183	5.67565	2.50479	0.009998	0.575415
Bot_c21471	Unclassifiable EST	No hits found	No hits found	No hits found	No hits found	13.6494	24.0475	3.25139	0.135207	-2.88676	0.0100259	0.576309
CAP3_round1_contig_948	Unclassifiable EST	nucleolin like protein CiRGG1 [Ciona intestinalis]	No hits found	No hits found	Zgc:152810 protein [Danio rerio]	138.799	260.568	17.0303	0.0653584	-3.93548	0.0100491	0.576937
Bot_c23356	Unclassifiable EST	No hits found	No hits found	No hits found	No hits found	165.194	87.0352	243.353	2.79603	1.48338	0.0100803	0.577897
Bot_rep_c47483	Unclassifiable EST	No hits found	No hits found	No hits found	No hits found	37.7456	70.9604	4.53068	0.0638479	-3.96922	0.0101048	0.577897
Bot_rep_c53879	40S ribosomal protein S3a	PREDICTED: 40S ribosomal protein S3a-like [Ciona intestinalis]	mCG1128 isoform CRA_a [Mus musculus]	LD08549p [Drosophila melanogaster]	40S ribosomal protein S3a [Danio rerio]	520.956	764.824	277.087	0.362289	-1.46479	0.0101153	0.577897
Bot_rep_c58477	Unclassifiable EST	No hits found	No hits found	No hits found	No hits found	39.6778	12.8874	66.4682	5.1576	2.3667	0.010094	0.577897
Bot_c13004	Tudor domain-containing protein 6	PREDICTED: tudor domain-containing protein 5-like [Ciona intestinalis]	Chain A Structure Of Extended Tudor Domain Td3 From Mouse Tdrd1	tudor [Drosophila melanogaster]	RecName: Full=Tudor domain-containing protein 1	36.8372	14.3948	59.2797	4.11814	2.04199	0.010226	0.581608
Bot_rep_c57586	Unclassifiable EST	No hits found	No hits found	No hits found	No hits found	237.625	125.387	349.864	2.79028	1.48041	0.0102301	0.581608
CAP3_round1_contig_7129	Peptidyl-prolyl cis-trans isomerase F, mitochondrial	PREDICTED: peptidyl-prolyl cis-trans isomerase-like [Ciona intestinalis]	peptidyl-prolyl cis-trans isomerase F mitochondrial precursor [Mus musculus]	cyclophilin 1 [Drosophila melanogaster]	Ppia protein [Danio rerio]	2881.2	4162.94	1599.47	0.384216	-1.38001	0.0102178	0.581608
CAP3_round1_contig_8129	Unclassifiable EST	No hits found	No hits found	No hits found	No hits found	1656.32	3157.74	154.896	0.0490527	-4.34952	0.0102088	0.581608
CAP3_round1_contig_5277	Microtubule-actin cross-linking factor 1, isoform 4	PREDICTED: dystonin-like [Ciona intestinalis]	mCG1040588 isoform CRA_b [Mus musculus]	short stop isoform Z [Drosophila melanogaster]	No hits found	161.796	80.7521	242.84	3.00723	1.58844	0.0102668	0.582987
Bot_c22133	Acyl-CoA dehydrogenase family member 11	PREDICTED: acyl-CoA dehydrogenase family member 11 [Ciona intestinalis]	RecName: Full=Acyl-CoA dehydrogenase family member 11; Short=ACAD-11	CG12262 [Drosophila melanogaster]	acyl-CoA dehydrogenase family member 11 [Danio rerio]	70.6465	32.6481	108.645	3.32776	1.73455	0.0103064	0.583267
CAP3_round1_contig_6242	Signal peptide, CUB and EGF-like domain-containing protein 1	PREDICTED: fibrillin-2 [Ciona intestinalis]	growth arrest specific 6 isoform CRA_a [Mus musculus]	faulty attraction isoform F [Drosophila melanogaster]	signal peptide CUB and EGF-like domain-containing protein 3 precursor [Danio rerio]	268.447	452.391	84.5026	0.186791	-2.4205	0.0102872	0.583267
CAP3_round1_contig_9290	Growth hormone-inducible transmembrane protein	PREDICTED: growth hormone-inducible transmembrane protein-like [Ciona intestinalis]	unnamed protein product [Mus musculus]	CG2076 [Drosophila melanogaster]	growth hormone-inducible transmembrane protein [Danio rerio]	118.713	205.893	31.5318	0.153146	-2.70702	0.0103092	0.583267
CAP3_round1_contig_886	Unclassifiable EST	No hits found	No hits found	No hits found	No hits found	157.358	247.893	66.8233	0.269565	-1.8913	0.0103526	0.585018
Bot_c20380	Unclassifiable EST	PREDICTED: sterile alpha motif domain-containing protein 3-like [Ciona intestinalis]	No hits found	No hits found	No hits found	101.23	49.7654	152.695	3.0683	1.61744	0.0103858	0.586183
Bot_c4470	Neuronal pentraxin-1	PREDICTED: neuronal pentraxin-2 [Ciona intestinalis]	unnamed protein product [Mus musculus]	No hits found	neuronal pentraxin 2a precursor [Danio rerio]	110.047	52.1343	167.96	3.22167	1.68781	0.0104334	0.586751
Bot_c5391	La-related protein 7	PREDICTED: la-related protein 7-like [Ciona intestinalis]	la-related protein 7 [Mus musculus]	No hits found	la-related protein 7 [Danio rerio]	67.2867	104.873	29.7005	0.283204	-1.82009	0.0104325	0.586751
Bot_c9298	Unclassifiable EST	No hits found	No hits found	No hits found	No hits found	7.81687	0	15.6337	Inf	Inf	0.0104398	0.586751
Bot_rep_c37501	Unclassifiable EST	No hits found	No hits found	No hits found	No hits found	30.7604	11.839	49.6819	4.19647	2.06918	0.0104461	0.586751
Bot_rep_c56341	Cytochrome b-c1 complex subunit Rieske, mitochondrial	PREDICTED: cytochrome b-c1 complex subunit Rieske mitochondrial-like [Ciona intestinalis]	cytochrome b-c1 complex subunit Rieske mitochondrial [Mus musculus]	rieske iron-sulfur protein isoform B [Drosophila melanogaster]	cytochrome b-c1 complex subunit Rieske mitochondrial [Danio rerio]	77.2028	118.115	36.2908	0.30725	-1.70251	0.0104759	0.587719
CAP3_round1_contig_707	Unclassifiable EST	No hits found	No hits found	No hits found	No hits found	501.949	273.622	730.276	2.66893	1.41626	0.0104931	0.587976
Bot_c26785	Unclassifiable EST	No hits found	No hits found	No hits found	No hits found	126.283	64.7325	187.834	2.9017	1.5369	0.0105366	0.589709
Bot_c5706	Mucin-2	PREDICTED: von Willebrand factor-like [Ciona intestinalis]	secreted gel-forming mucin [Mus musculus]	hemolectin isoform A [Drosophila melanogaster]	TPA_inf: von Willebrand factor [Danio rerio]	86.3033	29.7291	142.878	4.80599	2.26483	0.0105591	0.590261
Bot_c12080	Cytoplasmic dynein 1 heavy chain 1	PREDICTED: cytoplasmic dynein 1 heavy chain 1-like partial [Ciona intestinalis]	dynein cytoplasmic 1 heavy chain 1 isoform CRA_b [Mus musculus]	dynein heavy chain 64C isoform G [Drosophila melanogaster]	cytoplasmic dynein 1 heavy chain 1 [Danio rerio]	21.067	6.90736	35.2266	5.09986	2.35046	0.0105835	0.590919
Bot_c32723	Unclassifiable EST	No hits found	No hits found	No hits found	No hits found	57.6103	26.9591	88.2615	3.2739	1.71101	0.0106122	0.591816
Bot_rep_c50868	Unclassifiable EST	No hits found	No hits found	No hits found	No hits found	424.803	222.212	627.393	2.8234	1.49743	0.0106443	0.592428
CAP3_round1_contig_9950	Pancreatic lipase-related protein 1	PREDICTED: pancreatic lipase-related protein 2-like partial [Ciona intestinalis]	mCG10680 isoform CRA_c [Mus musculus]	CG5966 [Drosophila melanogaster]	hepatic triacylglycerol lipase precursor [Danio rerio]	165.556	82.9415	248.17	2.9921	1.58116	0.0106486	0.592428
Bot_c11713	Calcium-activated chloride channel regulator 2	PREDICTED: calcium-activated chloride channel regulator 1-like [Ciona intestinalis]	unnamed protein product [Mus musculus]	No hits found	No hits found	29.0103	10.4733	47.5472	4.53983	2.18264	0.0106813	0.593542
Bot_rep_c37035	Unclassifiable EST	No hits found	No hits found	No hits found	No hits found	35.4869	0	70.9739	Inf	Inf	0.0107568	0.597026
Bot_c20172	Unclassifiable EST	No hits found	No hits found	No hits found	PREDICTED: hypothetical protein LOC100534675 [Danio rerio]	190.248	98.701	281.795	2.85504	1.51351	0.0108641	0.599424
Bot_c22164	Unclassifiable EST	PREDICTED: platelet glycoprotein 4-like [Ciona intestinalis]	No hits found	No hits found	No hits found	39.2202	15.6856	62.7547	4.00078	2.00028	0.0108489	0.599424
Bot_rep_c51188	Unclassifiable EST	No hits found	No hits found	No hits found	No hits found	203.342	335.804	70.8793	0.211074	-2.24418	0.010837	0.599424
Bot_rep_c54003	Unclassifiable EST	PREDICTED: uncharacterized protein LOC100179921 isoform 2 [Ciona intestinalis]	No hits found	No hits found	No hits found	23.8827	8.20827	39.5571	4.81917	2.26879	0.0108558	0.599424
CAP3_round1_contig_7097	Chymotrypsinogen B2	PREDICTED: chymotrypsinogen A-like [Ciona intestinalis]	unnamed protein product [Mus musculus]	RE09036p [Drosophila melanogaster]	chymotrypsinogen B2 precursor [Danio rerio]	698.697	352.01	1045.38	2.96976	1.57034	0.0108519	0.599424
Bot_c11395	Protein jagged-1	PREDICTED: neurogenic locus Notch protein-like [Ciona intestinalis]	protein jagged-1 precursor [Mus musculus]	weary isoform D [Drosophila melanogaster]	notch homolog 2 [Danio rerio]	55.3286	88.5316	22.1256	0.249918	-2.00048	0.0109958	0.599668
Bot_c20497	Coagulation factor VIII	No hits found	No hits found	hemolectin isoform A [Drosophila melanogaster]	TPA: SCO-spondin precursor [Danio rerio]	175.867	85.7383	265.995	3.1024	1.63339	0.0109693	0.599668
Bot_c23065	Unclassifiable EST	No hits found	No hits found	No hits found	No hits found	29.518	52.6529	6.38315	0.121231	-3.04417	0.010915	0.599668
Bot_c9226	Tetratricopeptide repeat protein 39A	PREDICTED: tetratricopeptide repeat protein 39B [Ciona intestinalis]	RIKEN cDNA 4922503N01 isoform CRA_d [Mus musculus]	No hits found	PREDICTED: tetratricopeptide repeat protein 39A [Danio rerio]	111.554	54.2737	168.835	3.11081	1.63729	0.0109371	0.599668
Bot_rep_c37742	Unclassifiable EST	No hits found	No hits found	No hits found	No hits found	41.3944	67.0636	15.7252	0.234483	-2.09245	0.0109754	0.599668
Bot_rep_c59598	Unclassifiable EST	No hits found	No hits found	No hits found	PREDICTED: hypothetical protein LOC100148641 [Danio rerio]	93.4782	140.211	46.7456	0.333396	-1.58469	0.0109205	0.599668
CAP3_round1_contig_4131	Unclassifiable EST	No hits found	No hits found	No hits found	No hits found	26.6612	10.0409	43.2816	4.31051	2.10786	0.0110078	0.599668
CAP3_round1_contig_4866	MAM and LDL-receptor class A domain-containing protein C10orf112	PREDICTED: uncharacterized protein LOC100180395 [Ciona intestinalis]	RecName: Full=Apical endosomal glycoprotein; AltName: Full=MAM domain-containing protein 4; Flags: Precursor	Alk isoform A [Drosophila melanogaster]	Wu:fb63a08 protein [Danio rerio]	98.3871	46.8191	149.955	3.20287	1.67936	0.0108878	0.599668
CAP3_round1_contig_9004	Ataxin-7-like protein 3	PREDICTED: uncharacterized protein LOC100178640 isoform 1 [Ciona intestinalis]	unnamed protein product [Mus musculus]	No hits found	ataxin-7-like protein 3 isoform 1 [Danio rerio]	197.488	105.115	289.86	2.75756	1.46339	0.0109695	0.599668
CCTT50678.g1	Unclassifiable EST	No hits found	No hits found	No hits found	No hits found	43.3953	68.0415	18.7491	0.275554	-1.85959	0.0110097	0.599668
CCTT8143.b1	Aromatic-L-amino-acid decarboxylase	histidine decarboxylase-like protein [Ciona intestinalis]	aromatic-L-amino-acid decarboxylase [Mus musculus]	histidine decarboxylase isoform C [Drosophila melanogaster]	aromatic-L-amino-acid decarboxylase [Danio rerio]	149.082	75.9977	222.166	2.92333	1.54761	0.0109076	0.599668
Bot_c25985	Unclassifiable EST	No hits found	No hits found	No hits found	No hits found	15.0908	30.1815	0	0	#NAME?	0.0110593	0.600459
Bot_rep_c59435	15 kDa selenoprotein	15 kDa selenoprotein precursor [Ciona intestinalis]	RecName: Full=15 kDa selenoprotein; Flags: Precursor	CG7484 [Drosophila melanogaster]	15 kDa selenoprotein precursor [Danio rerio]	219.392	321.239	117.544	0.365907	-1.45045	0.0110562	0.600459
CAP3_round1_contig_4966	Sulfate transporter	PREDICTED: prestin-like [Ciona intestinalis]	sulfate transporter [Mus musculus]	prestin [Drosophila melanogaster]	SLC26A5 [Danio rerio]	120.597	60.8033	180.39	2.96678	1.5689	0.0110627	0.600459
Bot_rep_c55080	Unclassifiable EST	No hits found	No hits found	No hits found	No hits found	528.541	936.76	120.322	0.128445	-2.96078	0.0110893	0.6012
CCTT46435.b1	TBC1 domain family member 15	PREDICTED: TBC1 domain family member 15 [Ciona intestinalis]	unnamed protein product [Mus musculus]	Tbc1d15-17 isoform A [Drosophila melanogaster]	Si:ch211-218c6.6 protein partial [Danio rerio]	108.265	53.3751	163.155	3.05676	1.612	0.0111073	0.601479
Bot_c9283	Unclassifiable EST	PREDICTED: Y71F9B.8-like [Ciona intestinalis]	No hits found	No hits found	No hits found	36.8859	9.88327	63.8886	6.46431	2.6925	0.0111274	0.601871
Bot_rep_c50975	Unclassifiable EST	No hits found	No hits found	No hits found	No hits found	756.167	1192.71	319.622	0.267979	-1.89981	0.0111593	0.602897
CAP3_round1_contig_7233	Hemicentin-1	PREDICTED: uncharacterized protein LOC100177237 [Ciona intestinalis]	brain-specific angiogenesis inhibitor 2 [Mus musculus]	No hits found	spondin-1 precursor [Danio rerio]	5741.11	8468.76	3013.47	0.355833	-1.49073	0.0111788	0.603254
CAP3_round1_contig_6199	Unclassifiable EST	PREDICTED: uncharacterized protein LOC100184486 [Ciona intestinalis]	No hits found	No hits found	No hits found	56.9501	25.3711	88.529	3.48936	1.80296	0.0112219	0.604187
CCAO9665.b1	Unclassifiable EST	zinc finger protein 3 [Ciona intestinalis]	No hits found	No hits found	No hits found	15.2277	4.26681	26.1887	6.13777	2.61771	0.0112169	0.604187
Bot_rep_c50277	Legumain	PREDICTED: legumain-like [Ciona intestinalis]	legumain precursor [Mus musculus]	EG:133E12.3 [Drosophila melanogaster]	legumain precursor [Danio rerio]	529.144	901.459	156.829	0.173973	-2.52307	0.011294	0.60737
Bot_c34630	MAM and LDL-receptor class A domain-containing protein C10orf112	PREDICTED: uncharacterized protein LOC100180395 [Ciona intestinalis]	No hits found	No hits found	No hits found	15.1654	3.91138	26.4193	6.75447	2.75584	0.0113227	0.608209
Bot_c24004	Unclassifiable EST	No hits found	No hits found	No hits found	No hits found	50.0553	23.2054	76.9051	3.3141	1.72862	0.0113431	0.608609
Bot_c21699	Unclassifiable EST	No hits found	No hits found	No hits found	No hits found	41.3984	0.763686	82.0332	107.417	6.74708	0.0113678	0.608812
CCAO6124.b1	Unclassifiable EST	No hits found	No hits found	No hits found	No hits found	71.6858	32.9273	110.444	3.35418	1.74596	0.011373	0.608812
Bot_c5321	Neuroligin-4, Y-linked	PREDICTED: acetylcholinesterase-like [Ciona intestinalis]	carboxyesterase 2B precursor [Mus musculus]	CG3841 isoform A [Drosophila melanogaster]	neuroligin-4 X-linked [Danio rerio]	65.9524	28.9253	102.98	3.56019	1.83196	0.0114018	0.609655
Bot_c5438	Tudor domain-containing protein 1	PREDICTED: tudor domain-containing protein 5-like [Ciona intestinalis]	Tdrd6 protein [Mus musculus]	No hits found	RecName: Full=Tudor domain-containing protein 1	8.6861	0.596003	16.7762	28.1478	4.81495	0.0114206	0.609965
CAP3_round1_contig_9405	ATPase inhibitor, mitochondrial	PREDICTED: ATPase inhibitor mitochondrial-like [Ciona intestinalis]	ATPase inhibitor mitochondrial precursor [Mus musculus]	No hits found	ATPase inhibitor A mitochondrial [Danio rerio]	413.122	672.866	153.379	0.227949	-2.13321	0.0114809	0.612486
Bot_rep_c51677	Unclassifiable EST	No hits found	No hits found	No hits found	No hits found	84.8091	129.079	40.5392	0.314065	-1.67086	0.0115219	0.613971
Bot_rep_c48878	WD40 repeat-containing protein SMU1	PREDICTED: WD40 repeat-containing protein SMU1 [Ciona intestinalis]	unnamed protein product [Mus musculus]	SMU1 ortholog isoform A [Drosophila melanogaster]	WD40 repeat-containing protein SMU1 [Danio rerio]	56.7891	88.0691	25.5092	0.289649	-1.78762	0.0115364	0.614045
CAP3_round1_contig_7699	Unclassifiable EST	No hits found	No hits found	No hits found	No hits found	76.2204	115.417	37.0235	0.320779	-1.64035	0.0115967	0.616551
Bot_c1513	Caspase-2	PREDICTED: caspase-2-like [Ciona intestinalis]	unnamed protein product [Mus musculus]	death caspase-1 [Drosophila melanogaster]	caspase-2 [Danio rerio]	455.179	241.373	668.986	2.77159	1.47071	0.0117424	0.616668
Bot_c21312	Low-density lipoprotein receptor-related protein 2	PREDICTED: low-density lipoprotein receptor-related protein 2 [Ciona intestinalis]	low-density lipoprotein receptor-related protein 2 precursor [Mus musculus]	megalin isoform A [Drosophila melanogaster]	low-density lipoprotein receptor-related protein 2 precursor [Danio rerio]	44.1573	13.0392	75.2755	5.77303	2.52933	0.0116799	0.616668
Bot_c22831	Unclassifiable EST	No hits found	No hits found	No hits found	No hits found	29.9905	11.5237	48.4574	4.20503	2.07212	0.0116316	0.616668
Bot_c25900	Low-density lipoprotein receptor-related protein 2	PREDICTED: low-density lipoprotein receptor-related protein 2 [Ciona intestinalis]	low-density lipoprotein receptor-related protein 2 precursor [Mus musculus]	megalin isoform A [Drosophila melanogaster]	low-density lipoprotein receptor-related protein 2 precursor [Danio rerio]	65.8918	18.5768	113.207	6.09399	2.60739	0.0116779	0.616668
Bot_c32422	Unclassifiable EST	No hits found	No hits found	No hits found	No hits found	20.7725	6.65082	34.8942	5.24661	2.39139	0.011744	0.616668
Bot_c4246	Myosin-VIIa	PREDICTED: LOW QUALITY PROTEIN: unconventional myosin-VIIa-like [Ciona intestinalis]	unconventional myosin-VIIa isoform 4 [Mus musculus]	LD14917p partial [Drosophila melanogaster]	myosin-VIIa [Danio rerio]	324.165	171.473	476.858	2.78096	1.47558	0.0116723	0.616668
Bot_c6533	Unclassifiable EST	No hits found	No hits found	No hits found	No hits found	86.3778	135.121	37.6342	0.278521	-1.84414	0.0117034	0.616668
Bot_rep_c36056	Unclassifiable EST	No hits found	No hits found	No hits found	No hits found	138.469	73.6188	203.319	2.76179	1.4656	0.0117326	0.616668
Bot_rep_c53729	Unclassifiable EST	No hits found	No hits found	No hits found	No hits found	31.6969	60.1745	3.21934	0.0535	-4.22432	0.0116268	0.616668
CAP3_round1_contig_8270	Unclassifiable EST	No hits found	No hits found	No hits found	No hits found	46.7568	20.4956	73.018	3.56262	1.83294	0.0117298	0.616668
CCTT37929.g1	Unclassifiable EST	No hits found	No hits found	No hits found	No hits found	7.76103	15.5221	0	0	#NAME?	0.0116683	0.616668
Bot_c18752	Unclassifiable EST	No hits found	No hits found	No hits found	No hits found	25.2084	9.69144	40.7253	4.2022	2.07114	0.011781	0.617916
CAP3_round1_contig_8103	Unclassifiable EST	No hits found	No hits found	No hits found	No hits found	852.774	1341.77	363.775	0.271115	-1.88302	0.0118194	0.619232
Bot_c10881	Carbohydrate sulfotransferase 8	PREDICTED: uncharacterized protein LOC100186940 [Ciona intestinalis]	No hits found	No hits found	No hits found	6.90777	0.684858	13.1307	19.1729	4.26099	0.0122805	0.620295
Bot_c13912	Unclassifiable EST	No hits found	No hits found	No hits found	No hits found	25.3227	41.8788	8.76657	0.209332	-2.25614	0.0118801	0.620295
Bot_c13994	Arylsulfatase G	PREDICTED: LOW QUALITY PROTEIN: arylsulfatase G-like [Ciona intestinalis]	Arsg protein partial [Mus musculus]	HL07902p [Drosophila melanogaster]	arylsulfatase G precursor [Danio rerio]	101.992	185.008	18.9766	0.102572	-3.28529	0.012095	0.620295
Bot_c18632	Unclassifiable EST	No hits found	No hits found	No hits found	No hits found	24.8677	9.51372	40.2217	4.22776	2.07989	0.0120967	0.620295
Bot_c20762	Unclassifiable EST	No hits found	No hits found	No hits found	No hits found	20.0722	36.8843	3.25999	0.0883842	-3.50007	0.012262	0.620295
Bot_c23740	Unclassifiable EST	No hits found	No hits found	No hits found	No hits found	54.6375	26.3691	82.9059	3.14406	1.65263	0.0122413	0.620295
Bot_c25287	Unclassifiable EST	No hits found	No hits found	No hits found	No hits found	72.254	116.639	27.8691	0.238935	-2.06531	0.0120985	0.620295
Bot_c25289	Unclassifiable EST	No hits found	No hits found	No hits found	No hits found	34.0493	14.14	53.9585	3.816	1.93206	0.0121959	0.620295
Bot_c26846	Lactase-phlorizin hydrolase	PREDICTED: uncharacterized protein LOC100186561 [Ciona intestinalis]	lactase-phlorizin hydrolase preproprotein [Mus musculus]	CG9701 [Drosophila melanogaster]	lactase-like b precursor [Danio rerio]	8.82653	1.19201	16.4611	13.8096	3.78759	0.0119638	0.620295
Bot_c27155	Kelch-like protein 3	No hits found	RecName: Full=Kelch-like protein 3	No hits found	PREDICTED: kelch-like protein 10-like [Danio rerio]	8.80371	1.28086	16.3266	12.7466	3.67204	0.0120413	0.620295
Bot_c28119	Unclassifiable EST	No hits found	No hits found	No hits found	No hits found	29.8668	54.6915	5.04209	0.0921914	-3.43922	0.0120464	0.620295
Bot_c29048	Unclassifiable EST	No hits found	No hits found	No hits found	No hits found	80.7077	1.35969	160.056	117.715	6.87915	0.0118967	0.620295
Bot_c29063	Unclassifiable EST	No hits found	No hits found	No hits found	No hits found	45.7932	21.3185	70.2678	3.29609	1.72076	0.0122262	0.620295
Bot_c34258	SCAN domain-containing protein 3	No hits found	No hits found	No hits found	No hits found	11.8217	0	23.6434	Inf	Inf	0.0121069	0.620295
Bot_c34446	Unclassifiable EST	No hits found	No hits found	No hits found	No hits found	10.6264	2.29106	18.9618	8.27643	3.04901	0.0119907	0.620295
Bot_c43712	Unclassifiable EST	No hits found	No hits found	No hits found	No hits found	15.3549	26.3308	4.37898	0.166307	-2.58808	0.0119904	0.620295
Bot_c8076	Cyclin-dependent kinase 11B	PREDICTED: uncharacterized protein LOC100184330 [Ciona intestinalis]	Cdc2l1 protein partial [Mus musculus]	protein kinase [Drosophila melanogaster]	cell division protein kinase 11 [Danio rerio]	32.483	59.3078	5.65827	0.0954051	-3.38979	0.0122717	0.620295
Bot_rep_c37495	Apolipoprotein(a)	PREDICTED: uncharacterized protein LOC100186027 [Ciona intestinalis]	plasminogen isoform CRA_l [Mus musculus]	neurospecific receptor kinase [Drosophila melanogaster]	plasminogen precursor [Danio rerio]	145.37	232.648	58.0919	0.249699	-2.00174	0.0120797	0.620295
Bot_rep_c45265	Retinoid-inducible serine carboxypeptidase	PREDICTED: retinoid-inducible serine carboxypeptidase [Ciona intestinalis]	Serine carboxypeptidase 1 [Mus musculus]	CG3344 [Drosophila melanogaster]	Serine carboxypeptidase 1 [Danio rerio]	182.704	92.2939	273.114	2.95918	1.5652	0.0121525	0.620295
Bot_rep_c48814	UPF0443 protein C11orf75	No hits found	UPF0443 protein C11orf75 homolog [Mus musculus]	CG33169 isoform A [Drosophila melanogaster]	No hits found	320.35	178.94	461.76	2.58052	1.36766	0.0121682	0.620295
Bot_rep_c51814	ADP-ribosylation factor-like protein 6-interacting protein 1	PREDICTED: ADP-ribosylation factor-like protein 6-interacting protein 1-like [Ciona intestinalis]	unnamed protein product [Mus musculus]	CG10326 isoform A [Drosophila melanogaster]	ADP-ribosylation factor-like protein 6-interacting protein 1 [Danio rerio]	574.018	828.068	319.969	0.386405	-1.37182	0.0121839	0.620295
Bot_rep_c53742	Paired mesoderm homeobox protein 2B	transcription factor protein [Ciona intestinalis]	homeobox protein goosecoid [Mus musculus]	RecName: Full=Homeobox protein goosecoid	paired mesoderm homeobox protein 2B [Danio rerio]	965.289	1407.92	522.659	0.371228	-1.42962	0.0121992	0.620295
Bot_rep_c54978	Unclassifiable EST	No hits found	No hits found	No hits found	No hits found	107.383	184.605	30.161	0.163382	-2.61368	0.0119674	0.620295
Bot_rep_c56191	Unclassifiable EST	PREDICTED: neuronal pentraxin-2 [Ciona intestinalis]	No hits found	No hits found	No hits found	27.8628	2.29106	53.4346	23.3231	4.54369	0.0122455	0.620295
Bot_rep_c56966	Unclassifiable EST	No hits found	No hits found	No hits found	No hits found	52.1852	22.1628	82.2076	3.70925	1.89113	0.0122078	0.620295
CAP3_round1_contig_10010	Actin, alpha skeletal muscle	PREDICTED: actin muscle-type isoform 1 [Ciona intestinalis]	actin alpha skeletal muscle [Mus musculus]	actin 5C isoform B [Drosophila melanogaster]	actin [Danio rerio]	13973.5	20143.5	7803.59	0.387401	-1.3681	0.0118895	0.620295
CAP3_round1_contig_31	Unclassifiable EST	No hits found	No hits found	No hits found	No hits found	23.5716	4.34563	42.7975	9.84839	3.29989	0.0121291	0.620295
CAP3_round1_contig_3587	Proto-oncogene tyrosine-protein kinase Src	PREDICTED: tyrosine-protein kinase fyna-like [Ciona intestinalis]	tyrosine-specific protein kinase [Mus musculus]	Dsrc41 [Drosophila melanogaster]	RecName: Full=Proto-oncogene tyrosine-protein kinase Src; AltName: Full=Proto-oncogene c-Src; AltName: Full=pp60c-src; Short=p60-Src	67.4683	30.6604	104.276	3.401	1.76596	0.012291	0.620295
CAP3_round1_contig_4162	Aldose 1-epimerase	PREDICTED: aldose 1-epimerase-like [Ciona intestinalis]	unnamed protein product [Mus musculus]	GH08902p [Drosophila melanogaster]	aldose 1-epimerase [Danio rerio]	1041.77	1535.55	547.994	0.356872	-1.48652	0.0122064	0.620295
CAP3_round1_contig_5206	Unclassifiable EST	No hits found	No hits found	No hits found	No hits found	43.5646	18.9281	68.2011	3.60316	1.84926	0.01213	0.620295
CAP3_round1_contig_8654	Unclassifiable EST	No hits found	No hits found	No hits found	No hits found	356.65	524.649	188.651	0.359577	-1.47563	0.0121129	0.620295
CAP3_round1_contig_8826	Unclassifiable EST	No hits found	No hits found	No hits found	No hits found	140.802	71.1072	210.498	2.96029	1.56574	0.0119122	0.620295
CCTT20407.g1	Unclassifiable EST	No hits found	No hits found	No hits found	No hits found	80.0072	120.887	39.1278	0.323673	-1.62739	0.0121497	0.620295
CCTT31804.b1	Unclassifiable EST	No hits found	No hits found	No hits found	No hits found	265.157	145.697	384.617	2.63984	1.40045	0.0121886	0.620295
Bot_c23852	Spectrin beta chain, brain 1	PREDICTED: spectrin beta chain non-erythrocytic 1-like [Ciona intestinalis]	spectrin beta chain non-erythrocytic 1 isoform 2 [Mus musculus]	beta spectrin isoform B [Drosophila melanogaster]	spectrin beta chain brain 1 [Danio rerio]	318.382	167.292	469.472	2.8063	1.48867	0.0123349	0.620639
Bot_c27090	Unclassifiable EST	No hits found	No hits found	No hits found	No hits found	35.0645	14.0553	56.0737	3.98951	1.99621	0.0123275	0.620639
CAP3_round1_contig_9558	Uncharacterized protein C21orf63	PREDICTED: latrophilin-2 [Ciona intestinalis]	4931408A02Rik protein [Mus musculus]	cirl isoform I [Drosophila melanogaster]	uncharacterized protein LOC791752 precursor [Danio rerio]	264.994	143.005	386.983	2.70608	1.43621	0.0123376	0.620639
Bot_c10248	Unclassifiable EST	No hits found	No hits found	No hits found	No hits found	10.4802	2.29106	18.6693	8.14878	3.02658	0.0123988	0.623049
Bot_rep_c51979	Unclassifiable EST	PREDICTED: uncharacterized protein LOC100186095 [Ciona intestinalis]	No hits found	No hits found	No hits found	94.2467	45.253	143.24	3.16533	1.66235	0.0124316	0.624023
CAP3_round1_contig_10066	60S acidic ribosomal protein P0	PREDICTED: 60S acidic ribosomal protein P0 [Ciona intestinalis]	Ribosomal protein large P0 [Mus musculus]	ribosomal protein LP0 isoform A [Drosophila melanogaster]	60S acidic ribosomal protein P0 [Danio rerio]	20447.9	29460.3	11435.5	0.388164	-1.36526	0.0124561	0.624582
Bot_rep_c45091	Unclassifiable EST	No hits found	No hits found	No hits found	No hits found	5223.23	7496.93	2949.53	0.393432	-1.34582	0.0125439	0.626966
Bot_rep_c50890	Unclassifiable EST	No hits found	No hits found	No hits found	No hits found	34.5889	67.3316	1.84621	0.0274197	-5.18864	0.0125416	0.626966
Bot_rep_c52153	Unclassifiable EST	No hits found	No hits found	No hits found	No hits found	204.947	339.807	70.0864	0.206253	-2.27751	0.012531	0.626966
Bot_c15172	Bile salt-activated lipase	PREDICTED: liver carboxylesterase 4-like [Ciona intestinalis]	carboxyl ester lipase isoform CRA_b [Mus musculus]	GH25720p [Drosophila melanogaster]	Cel.2 protein [Danio rerio]	33.4644	13.3504	53.5784	4.01325	2.00477	0.0125677	0.627415
Bot_c4728	Unclassifiable EST	No hits found	No hits found	No hits found	No hits found	51.3332	23.3325	79.3338	3.40014	1.76559	0.0126743	0.627415
Bot_c5339	Prostate-associated microseminoprotein	PREDICTED: uncharacterized protein LOC100175016 [Ciona intestinalis]	No hits found	No hits found	PREDICTED: prostate-associated microseminoprotein [Danio rerio]	19.3536	32.4116	6.29558	0.194239	-2.3641	0.0126871	0.627415
Bot_rep_c35702	Heat shock 70 kDa protein 4	PREDICTED: heat shock 70 kDa protein 4L [Ciona intestinalis]	RecName: Full=Heat shock 70 kDa protein 4; AltName: Full=Heat shock 70-related protein APG-2	No hits found	No hits found	319.929	464.711	175.146	0.376892	-1.40778	0.0126819	0.627415
Bot_rep_c37156	Unclassifiable EST	No hits found	No hits found	No hits found	No hits found	31.1932	58.063	4.32347	0.0744617	-3.74736	0.0126286	0.627415
Bot_rep_c44460	Unclassifiable EST	No hits found	No hits found	No hits found	No hits found	20.7592	6.98618	34.5322	4.94293	2.30537	0.0126774	0.627415
Bot_rep_c46079	Unclassifiable EST	No hits found	No hits found	No hits found	No hits found	126.414	50.6412	202.186	3.99253	1.9973	0.0126834	0.627415
Bot_rep_c50050	Neurogenic locus notch homolog protein 1	transmembrane protein Vc16 [Ciona intestinalis]	No hits found	No hits found	No hits found	8.05903	16.1181	0	0	#NAME?	0.0126586	0.627415
Bot_rep_c58682	Unclassifiable EST	No hits found	No hits found	No hits found	No hits found	436.327	667.693	204.961	0.306969	-1.70383	0.0126514	0.627415
CAP3_round1_contig_6075	La-related protein 6	PREDICTED: la-related protein 6 [Ciona intestinalis]	No hits found	No hits found	No hits found	314.025	170.19	457.861	2.69029	1.42776	0.0126596	0.627415
Bot_rep_c39524	Caspase-2	PREDICTED: caspase-2-like [Ciona intestinalis]	unnamed protein product [Mus musculus]	drICE protein [Drosophila melanogaster]	caspase-2 [Danio rerio]	28.6821	54.1684	3.19588	0.0589989	-4.08317	0.0127159	0.628175
454_debris_rep_c2237	Actin, cytoplasmic 2	actin [Ciona intestinalis]	unnamed protein product [Mus musculus]	actin [Drosophila melanogaster]	RecName: Full=Actin cytoplasmic 1; AltName: Full=Beta-actin-1; Contains: RecName: Full=Actin cytoplasmic 1 N-terminally processed	676.183	975.498	376.868	0.386334	-1.37208	0.0128708	0.630023
454_debris_rep_c2251	Actin, cytoplasmic 2	actin [Ciona intestinalis]	put. beta-actin (aa 27-375) [Mus musculus]	actin 5C isoform B [Drosophila melanogaster]	beta-actin [Danio rerio]	2859.37	4842.31	876.424	0.180993	-2.466	0.0128016	0.630023
Bot_c16675	Unclassifiable EST	PREDICTED: high affinity cationic amino acid transporter 1-like [Ciona intestinalis]	No hits found	No hits found	No hits found	116.752	60.4984	173.005	2.85966	1.51584	0.0128772	0.630023
Bot_c17290	Dynein heavy chain 5, axonemal	PREDICTED: dynein heavy chain 5 axonemal-like [Ciona intestinalis]	axonemal dynein heavy chain 8 short form [Mus musculus]	CG9492 isoform D [Drosophila melanogaster]	PREDICTED: dynein heavy chain 10 axonemal [Danio rerio]	76.1559	36.3516	115.96	3.18996	1.67354	0.0128909	0.630023
Bot_c25870	Unclassifiable EST	No hits found	No hits found	No hits found	No hits found	112.559	168.749	56.3693	0.334042	-1.5819	0.0127828	0.630023
Bot_c837	Serine racemase	PREDICTED: L-threonine dehydratase catabolic TdcB [Ciona intestinalis]	serine racemase [Mus musculus]	CG8129 isoform B [Drosophila melanogaster]	PREDICTED: l-serine dehydratase/L-threonine deaminase-like [Danio rerio]	309.784	457.538	162.029	0.354131	-1.49764	0.0129081	0.630023
Bot_rep_c35999	Unclassifiable EST	PREDICTED: uncharacterized protein LOC100182866 [Ciona intestinalis]	No hits found	No hits found	No hits found	35.28	15.0814	55.4786	3.6786	1.87916	0.012894	0.630023
Bot_rep_c41911	Splicing factor 1	zinc finger protein ZF(CCHC)-13 [Ciona intestinalis]	splicing factor 1 isoform CRA_b [Mus musculus]	SF1 protein [Drosophila melanogaster]	Sf1 protein [Danio rerio]	11.1279	20.322	1.93379	0.0951574	-3.39354	0.0128876	0.630023
Bot_rep_c49043	Unclassifiable EST	No hits found	No hits found	No hits found	No hits found	78.4413	8.60651	148.276	17.2284	4.10672	0.0129151	0.630023
Bot_rep_c58333	Nucleolin	nucleolin like protein CiRGG1 [Ciona intestinalis]	nucleolin isoform CRA_e [Mus musculus]	hrp36.1 [Drosophila melanogaster]	Zgc:152810 [Danio rerio]	1192.37	1729.51	655.23	0.378854	-1.40029	0.0128893	0.630023
CAP3_round1_contig_3354	Unclassifiable EST	No hits found	No hits found	No hits found	No hits found	103.095	40.7784	165.411	4.05635	2.02018	0.0129108	0.630023
CCAO4523.g1	Unclassifiable EST	No hits found	No hits found	No hits found	No hits found	56.1516	25.9653	86.3379	3.32512	1.73341	0.0128431	0.630023
Bot_c2813	Unclassifiable EST	PREDICTED: uncharacterized protein LOC100181946 isoform 1 [Ciona intestinalis]	No hits found	No hits found	No hits found	337.773	492.801	182.746	0.370831	-1.43116	0.0129682	0.631061
Bot_rep_c37320	Lactadherin	PREDICTED: lactadherin-like [Ciona intestinalis]	Chain A Nmr Structure Of The Mouse Mfg-e8 C2 Domain	neurexin IV isoform B [Drosophila melanogaster]	milk fat globule-EGF factor 8 protein a isoform 1 precursor [Danio rerio]	177.625	302.592	52.6573	0.174021	-2.52267	0.0129904	0.631061
Bot_rep_c51398	Unclassifiable EST	No hits found	No hits found	No hits found	No hits found	12.0219	24.0438	0	0	#NAME?	0.0129781	0.631061
Bot_rep_c56382	Unclassifiable EST	PREDICTED: beta-1 3-glucan-binding protein-like [Ciona intestinalis]	No hits found	Gram-negative bacteria binding protein 1 [Drosophila melanogaster]	No hits found	86.537	40.3455	132.729	3.2898	1.718	0.0129709	0.631061
Bot_rep_c46638	Unclassifiable EST	No hits found	No hits found	No hits found	No hits found	72.2113	36.189	108.234	2.99079	1.58052	0.0130539	0.632892
CAP3_round1_contig_4816	Unclassifiable EST	No hits found	No hits found	No hits found	No hits found	4.48259	0	8.96518	Inf	Inf	0.013063	0.632892
CCTT2721.g1	60S ribosomal protein L27a	PREDICTED: 60S ribosomal protein L27a-like isoform 1 [Ciona intestinalis]	mCG2315 isoform CRA_a [Mus musculus]	ribosomal protein L27A isoform A [Drosophila melanogaster]	60S ribosomal protein L27a [Danio rerio]	222.124	327.046	117.202	0.358366	-1.4805	0.0130687	0.632892
Bot_c9441	Unclassifiable EST	No hits found	No hits found	No hits found	No hits found	76.3541	126.29	26.4178	0.209183	-2.25716	0.0131388	0.635627
CAP3_round1_contig_5032	Uncharacterized protein CXorf22	PREDICTED: uncharacterized protein LOC101242597 [Ciona intestinalis]	uncharacterized protein LOC636104 [Mus musculus]	No hits found	No hits found	55.3005	24.4539	86.1471	3.52284	1.81674	0.0131658	0.636277
Bot_rep_c55452	Unclassifiable EST	PREDICTED: predicted protein-like [Ciona intestinalis]	mCG4140 [Mus musculus]	heat shock gene 67Bb isoform B [Drosophila melanogaster]	heat shock protein 67b2-like [Danio rerio]	549.127	791.719	306.534	0.387176	-1.36894	0.0133137	0.642473
Bot_rep_c57942	Otoancorin	PREDICTED: otoancorin-like [Ciona intestinalis]	otoancorin precursor [Mus musculus]	No hits found	No hits found	27.1887	10.5782	43.7992	4.14053	2.04982	0.0133216	0.642473
Bot_c25752	Unclassifiable EST	PREDICTED: plasminogen-like [Ciona intestinalis]	No hits found	No hits found	No hits found	11.3479	1.87686	20.8189	11.0924	3.4715	0.0133393	0.642665
Bot_c3522	Unclassifiable EST	No hits found	No hits found	No hits found	No hits found	38.2521	63.16	13.3442	0.211276	-2.2428	0.0134003	0.643819
Bot_rep_c35320	Histidine triad nucleotide-binding protein 1	PREDICTED: histidine triad nucleotide-binding protein 2 mitochondrial-like isoform 1 [Ciona intestinalis]	histidine triad nucleotide-binding protein 1 [Mus musculus]	CG2862 isoform B [Drosophila melanogaster]	histidine triad nucleotide-binding protein 1 [Danio rerio]	847.033	1219.94	474.129	0.388651	-1.36345	0.013381	0.643819
Bot_rep_c60063	Unclassifiable EST	No hits found	No hits found	No hits found	No hits found	44.5618	69.4198	19.7039	0.283836	-1.81687	0.0134046	0.643819
Bot_c4035	ATP-binding cassette sub-family A member 3	PREDICTED: ATP-binding cassette sub-family A member 3-like [Ciona intestinalis]	Abca3 protein [Mus musculus]	No hits found	No hits found	63.846	30.3128	97.3792	3.21248	1.68369	0.0134478	0.645232
Bot_c34542	Unclassifiable EST	PREDICTED: NACHT LRR and PYD domains-containing protein 1-like [Ciona intestinalis]	No hits found	No hits found	No hits found	16.2104	4.59624	27.8245	6.05376	2.59783	0.0135097	0.646325
Bot_c46918	Exosome complex exonuclease RRP40	PREDICTED: exosome complex component RRP40-like [Ciona intestinalis]	unnamed protein product [Mus musculus]	Rrp40 [Drosophila melanogaster]	exosome complex exonuclease RRP40 [Danio rerio]	34.214	54.2628	14.1652	0.261049	-1.93761	0.0135121	0.646325
Bot_rep_c60052	Unclassifiable EST	No hits found	No hits found	No hits found	No hits found	170.927	72.4167	269.438	3.72066	1.89556	0.0134942	0.646325
Bot_c7925	Pulmonary surfactant-associated protein A1	neural cell adhesion molecule homologue precursor [Ciona intestinalis]	L1 cell adhesion molecule [Mus musculus]	turtle protein isoform 3 [Drosophila melanogaster]	uncharacterized protein LOC100170830 precursor [Danio rerio]	161.012	81.3075	240.717	2.96058	1.56588	0.013531	0.646557
Bot_rep_c55068	Unclassifiable EST	No hits found	No hits found	No hits found	No hits found	111.712	166.05	57.3733	0.345518	-1.53317	0.0135446	0.646557
Bot_c44505	Fibrinogen C domain-containing protein 1	PREDICTED: fibrinogen C domain-containing protein 1-like [Ciona intestinalis]	fibrinogen C domain-containing protein 1 [Mus musculus]	CG5550 isoform A [Drosophila melanogaster]	PREDICTED: fibrinogen C domain-containing protein 1 [Danio rerio]	61.8604	94.7272	28.9936	0.306074	-1.70805	0.0135995	0.647195
Bot_rep_c58573	Unclassifiable EST	No hits found	No hits found	No hits found	No hits found	131.78	72.0463	191.513	2.6582	1.41045	0.0135865	0.647195
CAP3_round1_contig_1730	Unclassifiable EST	No hits found	No hits found	No hits found	No hits found	9.5306	19.0612	0	0	#NAME?	0.013573	0.647195
Bot_c19861	Complement component C1q receptor	PREDICTED: fibrillin-2 [Ciona intestinalis]	Epidermal growth factor-containing fibulin-like extracellular matrix protein 1 [Mus musculus]	RE24628p [Drosophila melanogaster]	fibrillin 4 [Danio rerio]	24.5064	40.2462	8.76657	0.217824	-2.19877	0.0136315	0.648059
Bot_c17071	G-protein coupled receptor 64	PREDICTED: G-protein coupled receptor 64-like [Ciona intestinalis]	G-protein coupled receptor 64 isoform 4 [Mus musculus]	No hits found	G-protein coupled receptor 126 precursor [Danio rerio]	13.3304	3.57192	23.089	6.46402	2.69243	0.0136708	0.648608
Bot_rep_c38688	Receptor-type tyrosine-protein phosphatase kappa	receptor tyrosine phosphatase-like [Ciona intestinalis]	Ptprk protein [Mus musculus]	RE52018p [Drosophila melanogaster]	receptor protein-tyrosine phosphatase LAR [Danio rerio]	93.1253	170.169	16.081	0.0945001	-3.40354	0.01366	0.648608
Bot_c17385	ADP-ribosylation factor-related protein 1	PREDICTED: ADP-ribosylation factor-related protein 1-like [Ciona intestinalis]	ADP-ribosylation factor-related protein 1 isoform 1 [Mus musculus]	CG7039 [Drosophila melanogaster]	ADP-ribosylation factor-related protein 1 [Danio rerio]	175.393	256.981	93.8049	0.365026	-1.45393	0.0139341	0.649258
Bot_c18487	Unclassifiable EST	No hits found	No hits found	No hits found	No hits found	11.9666	3.05474	20.8784	6.83474	2.77289	0.0137944	0.649258
Bot_c26429	Unclassifiable EST	No hits found	No hits found	No hits found	No hits found	7.94453	15.2815	0.607584	0.0397595	-4.65256	0.0139347	0.649258
Bot_c27423	5'-AMP-activated protein kinase subunit beta-1	PREDICTED: 5'-AMP-activated protein kinase subunit beta-1 [Ciona intestinalis]	Prkab2 protein [Mus musculus]	GH26685p [Drosophila melanogaster]	Prkab1b protein [Danio rerio]	36.9925	5.79418	68.1909	11.7689	3.5569	0.0138585	0.649258
Bot_c28069	Unclassifiable EST	No hits found	No hits found	No hits found	No hits found	13.2343	3.23655	23.2321	7.17803	2.84359	0.0138956	0.649258
Bot_c31689	Kinetochore protein NDC80 homolog	No hits found	No hits found	No hits found	No hits found	35.0221	15.3179	54.7263	3.5727	1.83701	0.0138006	0.649258
Bot_c736	Suppressor of tumorigenicity 14 protein	PREDICTED: uncharacterized protein LOC100175526 [Ciona intestinalis]	transmembrane protease serine 6 [Mus musculus]	corin isoform B [Drosophila melanogaster]	PREDICTED: suppressor of tumorigenicity 14 protein-like [Danio rerio]	244.258	134.102	354.415	2.64288	1.40211	0.0138656	0.649258
Bot_c7843	Meprin A subunit beta	PREDICTED: meprin A subunit alpha-like [Ciona intestinalis]	RecName: Full=Meprin A subunit alpha; AltName: Full=Endopeptidase-2; AltName: Full=MEP-1; Flags: Precursor	CG6763 isoform A [Drosophila melanogaster]	meprin A beta precursor [Danio rerio]	160.806	81.5381	240.075	2.94433	1.55794	0.014018	0.649258
Bot_c7969	Sodium/glucose cotransporter 4	PREDICTED: sodium/myo-inositol cotransporter 2-like [Ciona intestinalis]	solute carrier family 5 (sodium/glucose cotransporter) member 9 isoform CRA_a [Mus musculus]	CG9657 [Drosophila melanogaster]	Slc5a9 protein [Danio rerio]	173.479	254.477	92.4818	0.363419	-1.4603	0.0138833	0.649258
Bot_c9017	Alpha-tectorin	PREDICTED: uromodulin-like [Ciona intestinalis]	alpha tectorin [Mus musculus]	No hits found	PREDICTED: alpha-tectorin-like partial [Danio rerio]	11.9852	2.88706	21.0832	7.30267	2.86842	0.0137454	0.649258
Bot_rep_c35370	Creatine kinase U-type, mitochondrial	PREDICTED: creatine kinase S-type mitochondrial-like [Ciona intestinalis]	creatine kinase S-type mitochondrial precursor [Mus musculus]	arginine kinase isoform B [Drosophila melanogaster]	Ckmt2 protein [Danio rerio]	49.7122	17.7703	81.654	4.59497	2.20006	0.0140105	0.649258
Bot_rep_c35638	DNA-directed RNA polymerases I, II, and III subunit RPABC2	PREDICTED: DNA-directed RNA polymerases I II and III subunit RPABC2-like [Ciona intestinalis]	unnamed protein product [Mus musculus]	RNA polymerase II 18kD subunit [Drosophila melanogaster]	polymerase (RNA) II (DNA directed) polypeptide F [Danio rerio]	286.542	512.964	60.1195	0.1172	-3.09295	0.0139487	0.649258
Bot_rep_c36801	Unclassifiable EST	PREDICTED: endoglucanase E-4-like [Ciona intestinalis]	No hits found	No hits found	No hits found	173.248	272.438	74.0588	0.271838	-1.87918	0.013921	0.649258
Bot_rep_c51702	40S ribosomal protein S4, X isoform	PREDICTED: lon protease 2-like [Ciona intestinalis]	40S ribosomal protein S4 X isoform [Mus musculus]	ribosomal protein S4 isoform A [Drosophila melanogaster]	40S ribosomal protein S4 X isoform [Danio rerio]	6476.83	9359.85	3593.81	0.38396	-1.38097	0.0137293	0.649258
Bot_rep_c56189	Unclassifiable EST	No hits found	No hits found	No hits found	No hits found	222.02	324.18	119.861	0.369735	-1.43544	0.0138956	0.649258
CAP3_round1_contig_10062	Chymotrypsinogen B2	PREDICTED: chymotrypsinogen A-like [Ciona intestinalis]	chymotrypsinogen B1 isoform CRA_b [Mus musculus]	CG8586 [Drosophila melanogaster]	chymotrypsin-like precursor [Danio rerio]	219.899	114.946	324.853	2.82614	1.49883	0.0138926	0.649258
CAP3_round1_contig_1789	Unclassifiable EST	No hits found	No hits found	No hits found	No hits found	241.67	134.973	348.366	2.581	1.36793	0.0139915	0.649258
CAP3_round1_contig_2301	Unclassifiable EST	No hits found	No hits found	No hits found	No hits found	127.297	65.8379	188.757	2.86699	1.51954	0.013985	0.649258
CAP3_round1_contig_2608	Unclassifiable EST	No hits found	No hits found	No hits found	No hits found	526.68	284.125	769.234	2.70738	1.4369	0.0139843	0.649258
CAP3_round1_contig_3206	Unclassifiable EST	PREDICTED: uncharacterized protein LOC100177124 [Ciona intestinalis]	No hits found	No hits found	No hits found	99.8553	49.9987	149.712	2.99432	1.58223	0.0137531	0.649258
CAP3_round1_contig_43	Actin, cytoplasmic 1	actin [Ciona intestinalis]	actin cytoplasmic 1 [Mus musculus]	actin 5C isoform B [Drosophila melanogaster]	actin cytoplasmic 2 [Danio rerio]	4609.9	7693.12	1526.68	0.198447	-2.33317	0.0139397	0.649258
CAP3_round1_contig_5536	Fukutin	PREDICTED: fukutin-like [Ciona intestinalis]	Fukutin [Mus musculus]	No hits found	fukutin [Danio rerio]	285.461	153.849	417.074	2.71094	1.43879	0.0139987	0.649258
CAP3_round1_contig_8719	Unclassifiable EST	No hits found	No hits found	No hits found	No hits found	99.8805	163.824	35.9366	0.21936	-2.18862	0.0138043	0.649258
CCAO4219.g1	Unclassifiable EST	No hits found	No hits found	No hits found	No hits found	11.9314	3.05474	20.808	6.8117	2.76801	0.0138878	0.649258
Bot_rep_c47381	Unclassifiable EST	No hits found	No hits found	No hits found	No hits found	19.1733	32.6093	5.73725	0.175939	-2.50685	0.0140325	0.64929
Bot_c23014	Unclassifiable EST	No hits found	No hits found	No hits found	No hits found	37.5699	59.2331	15.9067	0.268544	-1.89677	0.014139	0.651634
Bot_c34455	Unclassifiable EST	No hits found	No hits found	No hits found	No hits found	49.2329	83.4419	15.0238	0.180051	-2.47352	0.0141131	0.651634
Bot_c5604	Unclassifiable EST	No hits found	No hits found	No hits found	No hits found	95.7982	47.6474	143.949	3.02112	1.59509	0.0141055	0.651634
Bot_c8791	Unclassifiable EST	No hits found	No hits found	No hits found	No hits found	16.9	28.7025	5.09761	0.177602	-2.49328	0.014127	0.651634
Bot_c12910	Transmembrane protein 19	No hits found	transmembrane protein 19 isoform CRA_a [Mus musculus]	CG10171 isoform A [Drosophila melanogaster]	transmembrane protein 19 [Danio rerio]	26.8216	48.4987	5.14453	0.106076	-3.23684	0.0142652	0.655439
Bot_c23390	Protein FAM55D	PREDICTED: NXPE family member 3-like [Ciona intestinalis]	uncharacterized protein LOC385658 [Mus musculus]	No hits found	NXPE family member 3 precursor [Danio rerio]	234.254	339.905	128.603	0.37835	-1.40221	0.0142932	0.655439
Bot_c24122	Sodium-dependent glucose transporter 1	PREDICTED: sodium-dependent glucose transporter 1C-like [Ciona intestinalis]	sodium-dependent glucose transporter 1C [Mus musculus]	No hits found	sodium-dependent glucose transporter 1 [Danio rerio]	90.2591	43.0549	137.463	3.19275	1.6748	0.0142638	0.655439
Bot_c524	Unclassifiable EST	No hits found	No hits found	No hits found	No hits found	77.3831	33.7093	121.057	3.59121	1.84447	0.0142788	0.655439
Bot_c8636	Unclassifiable EST	No hits found	No hits found	No hits found	No hits found	412.58	225.138	600.022	2.66513	1.41421	0.0142781	0.655439
CAP3_round1_contig_368	Putative trypsin-6	PREDICTED: cationic trypsin-3-like [Ciona intestinalis]	mCG4990 isoform CRA_d [Mus musculus]	trypsin-delta [Drosophila melanogaster]	Try protein [Danio rerio]	88.0678	23.1949	152.941	6.59371	2.72109	0.0143057	0.655439
Bot_c22180	Unclassifiable EST	No hits found	No hits found	No hits found	No hits found	24.4215	9.27724	39.5657	4.26481	2.09248	0.0143654	0.656195
Bot_c30429	SAM domain and HD domain-containing protein 1	PREDICTED: SAM domain and HD domain-containing protein 1 [Ciona intestinalis]	SAM domain and HD domain-containing protein 1 isoform 1 [Mus musculus]	falten isoform B [Drosophila melanogaster]	RecName: Full=SAM domain and HD domain-containing protein 1	6.78532	0.763686	12.807	16.7699	4.0678	0.0144194	0.656195
Bot_c33889	Lymphocyte antigen 75	PREDICTED: macrophage mannose receptor 1-like partial [Ciona intestinalis]	lymphocyte antigen 75 [Mus musculus]	No hits found	mannose receptor C1-like protein [Danio rerio]	39.039	15.6556	62.4224	3.98723	1.99539	0.0143789	0.656195
Bot_c846	Tectonic-2	PREDICTED: tectonic-2-like [Ciona intestinalis]	unnamed protein product [Mus musculus]	No hits found	No hits found	406.608	592.636	220.58	0.3722	-1.42585	0.0143715	0.656195
Bot_rep_c45216	Cytochrome b-c1 complex subunit 7	PREDICTED: cytochrome b-c1 complex subunit 7-like [Ciona intestinalis]	No hits found	CG17856 [Drosophila melanogaster]	cytochrome b-c1 complex subunit 7 [Danio rerio]	1040.17	1529.39	550.96	0.360248	-1.47294	0.0143694	0.656195
CAP3_round1_contig_4539	Unclassifiable EST	No hits found	No hits found	No hits found	No hits found	88.5609	154.681	22.4407	0.145077	-2.78511	0.0144205	0.656195
CAP3_round1_contig_6126	Brain-specific angiogenesis inhibitor 3	PREDICTED: uncharacterized protein LOC100174993 [Ciona intestinalis]	hemicentin 1 precursor [Mus musculus]	No hits found	hemicentin-1 precursor [Danio rerio]	48.8661	21.9382	75.7939	3.45488	1.78864	0.0144204	0.656195
Bot_c29086	Serine/threonine-protein kinase/endoribonuclease IRE1	PREDICTED: serine/threonine-protein kinase/endoribonuclease IRE2-like [Ciona intestinalis]	endoplasmic reticulum (ER) to nucleus signalling 1 isoform CRA_c [Mus musculus]	Inositol-requiring enzyme-1 [Drosophila melanogaster]	uncharacterized protein LOC566836 [Danio rerio]	65.564	0.596003	130.532	219.012	7.77487	0.0144674	0.657049
Bot_rep_c39026	Unclassifiable EST	No hits found	No hits found	No hits found	No hits found	39.8086	68.2857	11.3314	0.165941	-2.59126	0.0144555	0.657049
Bot_rep_c50836	Unclassifiable EST	No hits found	No hits found	No hits found	No hits found	140.26	237.216	43.305	0.182555	-2.45359	0.0144975	0.657434
CAP3_round1_contig_6978	Unclassifiable EST	No hits found	No hits found	No hits found	No hits found	1012.43	1583.72	441.144	0.27855	-1.84399	0.014504	0.657434
Bot_c10095	Unclassifiable EST	No hits found	No hits found	No hits found	No hits found	11.0632	19.6171	2.50931	0.127915	-2.96675	0.0146164	0.6578
Bot_c11152	Unclassifiable EST	No hits found	No hits found	No hits found	No hits found	25.5039	42.8403	8.16758	0.190652	-2.39099	0.0146842	0.6578
Bot_c16835	CD109 antigen	alpha-2-macroglobulin homologue precursor [Ciona intestinalis]	CD109 antigen precursor [Mus musculus]	thiolester containing protein II isoform E [Drosophila melanogaster]	alpha-2-macroglobulin-like precursor [Danio rerio]	1545.33	2221.1	869.565	0.391502	-1.35291	0.0145954	0.6578
Bot_c211	Thyroid receptor-interacting protein 13	PREDICTED: pachytene checkpoint protein 2 homolog [Ciona intestinalis]	unnamed protein product [Mus musculus]	pch2 [Drosophila melanogaster]	pachytene checkpoint protein 2 homolog [Danio rerio]	188.737	100.552	276.921	2.75401	1.46154	0.0146368	0.6578
Bot_c2311	Sorting nexin-13	PREDICTED: sorting nexin-13 [Ciona intestinalis]	mKIAA0713 protein [Mus musculus]	AT01932p [Drosophila melanogaster]	Zgc:113125 [Danio rerio]	309.184	444.048	174.321	0.392573	-1.34897	0.0146398	0.6578
Bot_c24179	Unclassifiable EST	PREDICTED: uncharacterized protein LOC100177933 [Ciona intestinalis]	No hits found	No hits found	No hits found	40.2435	17.0754	63.4116	3.71362	1.89283	0.0146631	0.6578
Bot_c7119	Glycoprotein-N-acetylgalactosamine 3-beta-galactosyltransferase 1	PREDICTED: glycoprotein-N-acetylgalactosamine 3-beta-galactosyltransferase 1-like [Ciona intestinalis]	Core 1 synthase glycoprotein-N-acetylgalactosamine 3-beta-galactosyltransferase 1 [Mus musculus]	core 1 galactosyltransferase A isoform B [Drosophila melanogaster]	glycoprotein-N-acetylgalactosamine 3-beta-galactosyltransferase 1-A [Danio rerio]	80.7381	39.7458	121.73	3.06272	1.61481	0.0147495	0.6578
Bot_c7296	Transmembrane protease serine 9	PREDICTED: transmembrane protease serine 9-like [Ciona intestinalis]	mCG22530 [Mus musculus]	CG18735 [Drosophila melanogaster]	PREDICTED: suppressor of tumorigenicity 14 protein-like [Danio rerio]	9.91541	17.9525	1.87827	0.104624	-3.25671	0.0147182	0.6578
Bot_rep_c35629	Unclassifiable EST	No hits found	No hits found	No hits found	No hits found	61.2486	99.1736	23.3236	0.235179	-2.08817	0.0145276	0.6578
Bot_rep_c37980	Protein FAM151B	PREDICTED: protein FAM151A-like [Ciona intestinalis]	cDNA sequence BC026682 isoform CRA_a [Mus musculus]	FI15941p1 [Drosophila melanogaster]	protein FAM151A [Danio rerio]	20.0742	6.46308	33.6853	5.21196	2.38183	0.0146269	0.6578
Bot_rep_c40885	Zinc transporter 7	PREDICTED: zinc transporter 7-like isoform 1 [Ciona intestinalis]	Solute carrier family 30 (zinc transporter) member 7 [Mus musculus]	CG6672 [Drosophila melanogaster]	Solute carrier family 30 (zinc transporter) member 7 [Danio rerio]	25.434	9.9621	40.906	4.10616	2.03779	0.0146883	0.6578
Bot_rep_c45925	Serine/arginine repetitive matrix protein 2	No hits found	No hits found	No hits found	No hits found	603.12	877.846	328.395	0.374092	-1.41854	0.0147315	0.6578
Bot_rep_c53847	Unclassifiable EST	No hits found	No hits found	No hits found	No hits found	35.3116	57.7841	12.839	0.222189	-2.17014	0.0147244	0.6578
Bot_rep_c54596	Aldehyde dehydrogenase, mitochondrial	PREDICTED: aldehyde dehydrogenase cytosolic 1-like [Ciona intestinalis]	acetaldehyde dehydrogenase [Mus musculus]	aldehyde dehydrogenase isoform A [Drosophila melanogaster]	retinal dehydrogenase 2 [Danio rerio]	281.382	411.352	151.412	0.368084	-1.44189	0.0147513	0.6578
Bot_rep_c56033	GMP synthase [glutamine-hydrolyzing]	PREDICTED: GMP synthase [glutamine-hydrolyzing] [Ciona intestinalis]	Gmps protein partial [Mus musculus]	burgundy [Drosophila melanogaster]	GMP synthase [Danio rerio]	38.0831	17.2048	58.9614	3.42703	1.77696	0.0147216	0.6578
CAP3_round1_contig_1700	Unclassifiable EST	PREDICTED: uncharacterized protein LOC100176263 [Ciona intestinalis]	No hits found	No hits found	No hits found	38.1733	16.7706	59.5761	3.55242	1.8288	0.0146665	0.6578
CCTT45421.b1	Carboxypeptidase B	PREDICTED: carboxypeptidase A2-like [Ciona intestinalis]	pancreatic carboxypeptidase B1 precursor [Mus musculus]	CG18585 isoform A [Drosophila melanogaster]	carboxypeptidase A1 (pancreatic) precursor [Danio rerio]	123.626	19.983	227.268	11.3731	3.50755	0.0145672	0.6578
Bot_c13827	Unclassifiable EST	No hits found	No hits found	No hits found	No hits found	7.76299	0.596003	14.93	25.0502	4.64675	0.0148258	0.658402
Bot_c15743	Unclassifiable EST	No hits found	No hits found	No hits found	No hits found	39.9881	16.8375	63.1387	3.74987	1.90684	0.0148093	0.658402
Bot_rep_c37124	Unclassifiable EST	No hits found	No hits found	No hits found	No hits found	57.8363	108.027	7.64524	0.0707713	-3.82069	0.0148474	0.658402
Bot_rep_c46378	Unclassifiable EST	No hits found	No hits found	No hits found	No hits found	6.8226	13.6452	0	0	#NAME?	0.0148123	0.658402
CAP3_round1_contig_1376	Spectrin alpha chain, brain	PREDICTED: spectrin alpha chain non-erythrocytic 1 partial [Ciona intestinalis]	spectrin alpha chain non-erythrocytic 1 isoform 2 [Mus musculus]	alpha spectrin isoform C [Drosophila melanogaster]	spectrin alpha chain brain [Danio rerio]	401.967	221.456	582.478	2.63022	1.39519	0.0148494	0.658402
CAP3_round1_contig_7216	Cholinesterase	PREDICTED: acetylcholinesterase [Ciona intestinalis]	cholinesterase precursor [Mus musculus]	juvenile hormone esterase duplication [Drosophila melanogaster]	PREDICTED: crystal protein-like [Danio rerio]	30.1916	11.5865	48.7967	4.21151	2.07434	0.0148107	0.658402
Bot_c23128	Unclassifiable EST	No hits found	No hits found	pre-mod(mdg4)-Z [Drosophila melanogaster]	No hits found	349.905	188.724	511.086	2.70812	1.43729	0.0148955	0.658848
Bot_rep_c37104	Unclassifiable EST	No hits found	No hits found	No hits found	No hits found	103.663	52.569	154.756	2.94387	1.55771	0.0149017	0.658848
Bot_rep_c50955	Unclassifiable EST	No hits found	No hits found	No hits found	No hits found	126.395	69.8053	182.985	2.62136	1.39032	0.0148923	0.658848
454_debris_c709	Dynein heavy chain 1, axonemal	PREDICTED: dynein heavy chain 3 axonemal-like [Ciona intestinalis]	mCG3819 [Mus musculus]	dynein heavy chain at 36C [Drosophila melanogaster]	PREDICTED: dynein heavy chain 3 axonemal [Danio rerio]	30.0566	11.4188	48.6943	4.26438	2.09234	0.0149267	0.658885
Bot_c11076	Unclassifiable EST	No hits found	No hits found	No hits found	No hits found	35.8133	58.8025	12.8242	0.218089	-2.19701	0.0149674	0.658885
Bot_c16940	Probable tubulin polyglutamylase TTLL9	PREDICTED: probable tubulin polyglutamylase TTLL9-like [Ciona intestinalis]	probable tubulin polyglutamylase TTLL9 isoform 1 [Mus musculus]	No hits found	No hits found	67.1463	104.724	29.5683	0.282344	-1.82447	0.0149986	0.658885
Bot_c6494	Protein midA homolog, mitochondrial	PREDICTED: NADH dehydrogenase [ubiquinone] complex I assembly factor 7 isoform 1 [Ciona intestinalis]	NADH dehydrogenase [ubiquinone] complex I assembly factor 7 precursor [Mus musculus]	AT11512p [Drosophila melanogaster]	NADH dehydrogenase [ubiquinone] complex I assembly factor 7 precursor [Danio rerio]	54.1386	82.3396	25.9377	0.315008	-1.66654	0.0149887	0.658885
Bot_rep_c50074	Unclassifiable EST	No hits found	No hits found	No hits found	No hits found	958.504	529.911	1387.1	2.6176	1.38825	0.0149994	0.658885
Bot_rep_c53273	Unclassifiable EST	No hits found	No hits found	No hits found	No hits found	83.0008	43.4855	122.516	2.8174	1.49437	0.0150045	0.658885
Bot_rep_c53862	Unclassifiable EST	No hits found	No hits found	No hits found	No hits found	43.5922	84.6836	2.50072	0.0295301	-5.08167	0.0150153	0.658885
Bot_rep_c54968	Unclassifiable EST	No hits found	No hits found	No hits found	No hits found	68.506	34.1185	102.894	3.01577	1.59253	0.0149932	0.658885
Bot_c10388	Unclassifiable EST	No hits found	No hits found	No hits found	No hits found	22.4554	7.85285	37.0579	4.71904	2.23849	0.0151249	0.660136
Bot_c17330	Unclassifiable EST	No hits found	No hits found	No hits found	No hits found	170.694	78.8087	262.58	3.33186	1.73633	0.0151234	0.660136
Bot_c26012	Unclassifiable EST	PREDICTED: afadin [Ciona intestinalis]	No hits found	No hits found	No hits found	42.646	19.1646	66.1273	3.45049	1.7868	0.0151492	0.660136
Bot_c28399	Unclassifiable EST	No hits found	No hits found	No hits found	No hits found	80.1255	160.251	0	0	#NAME?	0.0151604	0.660136
Bot_c4162	E3 ubiquitin-protein ligase UBR3	PREDICTED: E3 ubiquitin-protein ligase UBR3-like [Ciona intestinalis]	E3 ubiquitin-protein ligase UBR3 isoform 2 [Mus musculus]	CG42593 isoform B [Drosophila melanogaster]	No hits found	113.389	59.8838	166.894	2.78696	1.47869	0.015076	0.660136
Bot_rep_c46353	Sperm-associated antigen 17	PREDICTED: uncharacterized protein LOC100176412 [Ciona intestinalis]	mCG51996 [Mus musculus]	No hits found	No hits found	276.412	412.591	140.232	0.339882	-1.55689	0.0151615	0.660136
Bot_rep_c53128	Neuronal pentraxin-2	PREDICTED: neuronal pentraxin-2-like [Ciona intestinalis]	No hits found	No hits found	No hits found	300.023	44.9827	555.063	12.3395	3.62521	0.015171	0.660136
CAP3_round1_contig_8132	Actin, cytoplasmic 1	actin [Ciona intestinalis]	unnamed protein product [Mus musculus]	actin 42A [Drosophila melanogaster]	actin cytoplasmic 2 [Danio rerio]	2972.88	4255.78	1689.98	0.397103	-1.33242	0.0151026	0.660136
CCTT46240.b1	Ectonucleotide pyrophosphatase/phosphodiesterase family member 7	PREDICTED: ectonucleotide pyrophosphatase/phosphodiesterase family member 7-like [Ciona intestinalis]	unnamed protein product [Mus musculus]	No hits found	ectonucleotide pyrophosphatase/phosphodiesterase family member 7-like precursor [Danio rerio]	22.4216	7.49743	37.3457	4.98113	2.31647	0.0151687	0.660136
CAP3_round1_contig_8085	Proactivator polypeptide	PREDICTED: uncharacterized protein LOC100176110 [Ciona intestinalis]	sulfated glycoprotein 1 isoform D preproprotein [Mus musculus]	Saposin-related isoform A [Drosophila melanogaster]	Prosaposin [Danio rerio]	219.637	399.219	40.0552	0.100334	-3.31712	0.0152061	0.661048
Bot_rep_c41342	Enteropeptidase	PREDICTED: uncharacterized protein LOC100181181 [Ciona intestinalis]	RecName: Full=Polyserase-2; AltName: Full=Polyserine protease 2; AltName: Full=Serine protease 36; Flags: Precursor	notopleural isoform A [Drosophila melanogaster]	uncharacterized protein LOC555481 [Danio rerio]	13.7037	23.6273	3.78	0.159984	-2.644	0.0152705	0.663229
Bot_c22600	Unclassifiable EST	No hits found	No hits found	No hits found	No hits found	83.8432	167.686	0	0	#NAME?	0.0154189	0.665349
Bot_c23221	Otoancorin	PREDICTED: otoancorin-like [Ciona intestinalis]	otoancorin precursor [Mus musculus]	No hits found	novel protein similar to human and mouse stereocilin (STRC) [Danio rerio]	255.321	148.206	362.437	2.44549	1.29012	0.0153912	0.665349
Bot_c4585	Cordon-bleu protein-like 1	PREDICTED: cordon-bleu protein-like 1-like [Ciona intestinalis]	RecName: Full=Cordon-bleu protein-like 1; AltName: Full=Cobl-related protein 1	No hits found	No hits found	52.1321	24.0014	80.2628	3.34408	1.74161	0.0154106	0.665349
Bot_rep_c46971	Protein PIEZO2	PREDICTED: piezo-type mechanosensitive ion channel component 2-like [Ciona intestinalis]	Family with sequence similarity 38 member B [Mus musculus]	piezo [Drosophila melanogaster]	PREDICTED: protein PIEZO1 [Danio rerio]	54.6136	27.438	81.7892	2.98087	1.57573	0.0153925	0.665349
CAP3_round1_contig_2219	Hemicentin-2	PREDICTED: hemicentin-1 [Ciona intestinalis]	mCG126042 [Mus musculus]	IP12051p [Drosophila melanogaster]	uncharacterized protein LOC402947 [Danio rerio]	42.2756	18.405	66.1461	3.59392	1.84556	0.0153499	0.665349
CAP3_round1_contig_8651	Protein ETHE1, mitochondrial	PREDICTED: hydroxyacylglutathione hydrolase 3 mitochondrial-like [Ciona intestinalis]	protein ETHE1 mitochondrial precursor [Mus musculus]	CG30022 [Drosophila melanogaster]	protein ETHE1 mitochondrial [Danio rerio]	745.024	424.368	1065.68	2.51122	1.32839	0.0153415	0.665349
CCTT41563.b1	Unclassifiable EST	No hits found	No hits found	No hits found	No hits found	20.1073	0	40.2147	Inf	Inf	0.0153798	0.665349
Bot_rep_c44719	Unclassifiable EST	PREDICTED: uncharacterized protein LOC100175150 [Ciona intestinalis]	No hits found	No hits found	No hits found	51.2185	23.4957	78.9413	3.35982	1.74839	0.0154432	0.665696
Bot_rep_c56086	Tubulin beta chain	PREDICTED: tubulin beta chain [Ciona intestinalis]	unnamed protein product [Mus musculus]	beta-2 tubulin [Drosophila melanogaster]	uncharacterized protein LOC767746 [Danio rerio]	2697.75	3875.96	1519.54	0.392041	-1.35092	0.0154555	0.665696
Bot_c22022	Attractin-like protein 1	PREDICTED: attractin-like protein 1-like [Ciona intestinalis]	attractin precursor [Mus musculus]	distracted isoform B [Drosophila melanogaster]	PREDICTED: attractin-like 1 [Danio rerio]	291.398	161.786	421.009	2.60227	1.37977	0.0154738	0.665872
CAP3_round1_contig_3034	Unclassifiable EST	PREDICTED: nose resistant to fluoxetine protein 6-like [Ciona intestinalis]	unnamed protein product [Mus musculus]	CG5892 protein [Drosophila melanogaster]	No hits found	18.8187	4.84275	32.7947	6.77191	2.75956	0.0155026	0.666498
Bot_c11581	Unclassifiable EST	No hits found	No hits found	No hits found	No hits found	729.507	1459.01	0	0	#NAME?	0.0156142	0.667124
Bot_c26740	Unclassifiable EST	No hits found	No hits found	No hits found	No hits found	14.185	27.0758	1.29415	0.0477972	-4.38693	0.0156017	0.667124
Bot_c4350	Unclassifiable EST	No hits found	No hits found	No hits found	No hits found	26.276	42.4038	10.1483	0.239325	-2.06296	0.0155896	0.667124
Bot_c9704	Early endosome antigen 1	PREDICTED: uncharacterized protein LOC101242668 [Ciona intestinalis]	Eea1 protein [Mus musculus]	No hits found	PREDICTED: early endosome antigen 1 [Danio rerio]	33.7089	13.9865	53.4314	3.82021	1.93365	0.0155404	0.667124
Bot_rep_c42737	Pleckstrin homology domain-containing family M member 2	PREDICTED: uncharacterized protein LOC100176982 [Ciona intestinalis]	unnamed protein product [Mus musculus]	No hits found	No hits found	74.8462	112.385	37.3074	0.331961	-1.59092	0.0156171	0.667124
CAP3_round1_contig_5339	Histone H2A.Z	PREDICTED: histone H2A.V [Ciona intestinalis]	unnamed protein product [Mus musculus]	CG5499 [Drosophila melanogaster]	histone H2A.V [Danio rerio]	4064.78	5808.35	2321.21	0.399634	-1.32325	0.0155864	0.667124
CAP3_round1_contig_5666	Unclassifiable EST	No hits found	No hits found	No hits found	No hits found	118.058	53.4954	182.62	3.41375	1.77136	0.0155777	0.667124
Bot_c22845	Retinol dehydrogenase 14	PREDICTED: retinol dehydrogenase 14-like [Ciona intestinalis]	unnamed protein product [Mus musculus]	CG30491 isoform A [Drosophila melanogaster]	uncharacterized protein LOC100141353 [Danio rerio]	79.571	36.4929	122.649	3.3609	1.74885	0.015646	0.667138
Bot_rep_c35510	Unclassifiable EST	No hits found	No hits found	No hits found	No hits found	255.902	136.731	375.073	2.74315	1.45583	0.0156453	0.667138
Bot_c25528	Unclassifiable EST	No hits found	No hits found	No hits found	No hits found	150.081	82.7629	217.4	2.62678	1.3933	0.0157042	0.669012
Bot_c18795	Unclassifiable EST	No hits found	No hits found	No hits found	No hits found	166.652	89.9228	243.381	2.70656	1.43646	0.0157991	0.670179
Bot_c25085	Unclassifiable EST	No hits found	No hits found	No hits found	No hits found	84.6477	23.1266	146.169	6.32038	2.66001	0.0157724	0.670179
Bot_c25506	MKI67 FHA domain-interacting nucleolar phosphoprotein	PREDICTED: MKI67 FHA domain-interacting nucleolar phosphoprotein-like [Ciona intestinalis]	MKI67 FHA domain-interacting nucleolar phosphoprotein [Mus musculus]	CG6937 [Drosophila melanogaster]	MKI67 FHA domain-interacting nucleolar phosphoprotein [Danio rerio]	545.629	789.652	301.606	0.381947	-1.38855	0.015817	0.670179
Bot_c25859	Atlastin-2	PREDICTED: atlastin-2 [Ciona intestinalis]	atlastin-2 isoform 1 [Mus musculus]	atlastin isoform A [Drosophila melanogaster]	atlastin-1 [Danio rerio]	13.0168	3.31538	22.7183	6.8524	2.77661	0.0157959	0.670179
Bot_rep_c38241	Unclassifiable EST	PREDICTED: macrophage mannose receptor 1-like partial [Ciona intestinalis]	No hits found	No hits found	No hits found	9.09328	0.763686	17.4229	22.8142	4.51186	0.0158177	0.670179
Bot_rep_c58078	Unclassifiable EST	No hits found	No hits found	No hits found	No hits found	43.0785	69.6108	16.5463	0.237697	-2.0728	0.0157852	0.670179
Bot_c5840	Kinesin-like protein KIF21A	PREDICTED: kinesin-like protein KIF21A-like partial [Ciona intestinalis]	unnamed protein product [Mus musculus]	Klp31E isoform E [Drosophila melanogaster]	LOC100149074 protein [Danio rerio]	30.0548	11.9119	48.1977	4.0462	2.01657	0.0158416	0.67027
Bot_rep_c41778	Unclassifiable EST	No hits found	No hits found	No hits found	No hits found	70.4956	35.0339	105.957	3.02442	1.59666	0.0158485	0.67027
Bot_c5846	Kelch-like protein 17	PREDICTED: kelch-like ECH-associated protein 1-like [Ciona intestinalis]	MIPP [Mus musculus]	GH08610p [Drosophila melanogaster]	PREDICTED: kelch-like protein 17 [Danio rerio]	18.5899	6.46901	30.7107	4.74737	2.24713	0.0158819	0.671073
Bot_c14351	Multidrug resistance protein 1	PREDICTED: multidrug resistance protein 1-like partial [Ciona intestinalis]	No hits found	No hits found	PREDICTED: multidrug resistance protein 1 [Danio rerio]	12.943	3.24658	22.6393	6.97329	2.80184	0.015994	0.673081
Bot_c15109	Unclassifiable EST	No hits found	No hits found	No hits found	No hits found	5.28816	10.5763	0	0	#NAME?	0.0160147	0.673081
Bot_c5731	Unclassifiable EST	No hits found	No hits found	No hits found	No hits found	5.28816	10.5763	0	0	#NAME?	0.0160147	0.673081
Bot_rep_c48801	Peptidyl-prolyl cis-trans isomerase FKBP3	PREDICTED: peptidyl-prolyl cis-trans isomerase FKBP3-like [Ciona intestinalis]	peptidyl-prolyl cis-trans isomerase FKBP3 [Mus musculus]	RE16407p [Drosophila melanogaster]	peptidyl-prolyl cis-trans isomerase FKBP3 isoform 1 [Danio rerio]	478.748	728.16	229.336	0.314953	-1.66679	0.0160179	0.673081
Bot_rep_c49490	Unclassifiable EST	No hits found	No hits found	No hits found	No hits found	93.8329	168.131	19.535	0.116189	-3.10545	0.0160302	0.673081
CAP3_round1_contig_1373	Mucin-5AC (Fragments)	PREDICTED: von Willebrand factor-like [Ciona intestinalis]	unnamed protein product [Mus musculus]	hemolectin isoform A [Drosophila melanogaster]	TPA_inf: von Willebrand factor [Danio rerio]	285.591	96.6783	474.504	4.90807	2.29516	0.015983	0.673081
CAP3_round1_contig_315	Tenascin-X	PREDICTED: ficolin-1-like [Ciona intestinalis]	mCG134590 isoform CRA_c [Mus musculus]	CG8642 [Drosophila melanogaster]	tenascin R (restrictin janusin) [Danio rerio]	140.24	257.919	22.5604	0.0874707	-3.51506	0.0159493	0.673081
Bot_c14844	Unclassifiable EST	No hits found	No hits found	No hits found	No hits found	35.2028	55.2411	15.1646	0.274517	-1.86503	0.016087	0.674815
Bot_c23822	Unclassifiable EST	No hits found	No hits found	No hits found	No hits found	30.5744	48.295	12.8539	0.266154	-1.90967	0.0161076	0.674815
Bot_rep_c48683	Unclassifiable EST	No hits found	No hits found	No hits found	No hits found	1070.78	1593.48	548.079	0.343952	-1.53972	0.0161196	0.674815
CAP3_round1_contig_5106	Unclassifiable EST	No hits found	No hits found	No hits found	No hits found	30.8387	12.1926	49.4848	4.05861	2.02099	0.0161292	0.674815
Bot_rep_c54757	Vimentin	PREDICTED: glial fibrillary acidic protein-like [Ciona intestinalis]	vimentin protein [Mus musculus]	nuclear lamin C protein [Drosophila melanogaster]	desmin [Danio rerio]	1473.26	868.436	2078.09	2.39292	1.25877	0.0161841	0.676465
Bot_rep_c57138	Unclassifiable EST	No hits found	No hits found	No hits found	No hits found	40.242	18.4456	62.0385	3.36333	1.74989	0.0161976	0.676465
Bot_c5170	E3 ubiquitin-protein ligase HUWE1	PREDICTED: LOW QUALITY PROTEIN: E3 ubiquitin-protein ligase HUWE1-like [Ciona intestinalis]	unnamed protein product [Mus musculus]	CG8184 [Drosophila melanogaster]	No hits found	98.2657	51.1524	145.379	2.84208	1.50695	0.016246	0.67788
CAP3_round1_contig_5865	Mitogen-activated protein kinase kinase kinase 1	PREDICTED: mitogen-activated protein kinase kinase kinase 3-like [Ciona intestinalis]	MEKK1 partial [Mus musculus]	protein kinase [Drosophila melanogaster]	PREDICTED: mitogen-activated protein kinase kinase kinase 1 [Danio rerio]	203.301	379.957	26.6453	0.0701273	-3.83388	0.0162735	0.678419
Bot_c16342	Unclassifiable EST	No hits found	No hits found	No hits found	No hits found	73.4226	29.9492	116.896	3.90315	1.96464	0.0163208	0.678454
Bot_c30606	Unclassifiable EST	PREDICTED: probable phospholipid-transporting ATPase ID [Ciona intestinalis]	No hits found	No hits found	No hits found	11.5875	2.88706	20.288	7.02721	2.81295	0.0163508	0.678454
Bot_c30737	Unclassifiable EST	No hits found	No hits found	No hits found	No hits found	29.93	55.9455	3.9145	0.0699698	-3.83712	0.0162964	0.678454
Bot_rep_c37931	Unclassifiable EST	No hits found	No hits found	No hits found	No hits found	364.976	726.733	3.21934	0.00442988	-7.81852	0.0163491	0.678454
CAP3_round1_contig_1399	Macrophage mannose receptor 1	PREDICTED: uncharacterized protein LOC100175664 [Ciona intestinalis]	C-type mannose receptor 2 precursor [Mus musculus]	CG9134 isoform A [Drosophila melanogaster]	mannose receptor C1-like protein [Danio rerio]	1606.73	896.241	2317.23	2.58549	1.37044	0.0163287	0.678454
CAP3_round1_contig_8352	KH domain-containing, RNA-binding, signal transduction-associated	PREDICTED: KH domain-containing RNA-binding signal transduction-associated protein 3 [Ciona intestinalis]	ETOILE [Mus musculus]	QKR54B [Drosophila melanogaster]	KH domain containing RNA binding signal transduction associated 1a [Danio rerio]	1280.71	1831.69	729.734	0.398395	-1.32773	0.0163614	0.678454
Bot_c2279	Unclassifiable EST	No hits found	No hits found	No hits found	No hits found	1398.91	788.449	2009.37	2.54851	1.34965	0.016406	0.67879
Bot_c29214	Low-density lipoprotein receptor-related protein 2	PREDICTED: low-density lipoprotein receptor-related protein 2 [Ciona intestinalis]	low-density lipoprotein receptor-related protein 2 precursor [Mus musculus]	megalin isoform A [Drosophila melanogaster]	low-density lipoprotein receptor-related protein 2 precursor [Danio rerio]	86.3763	15.8232	156.929	9.91765	3.31	0.016412	0.67879
CAP3_round1_contig_1606	Unclassifiable EST	No hits found	No hits found	No hits found	No hits found	147.45	223.527	71.3727	0.319303	-1.647	0.0164131	0.67879
Bot_rep_c44804	Unclassifiable EST	No hits found	No hits found	No hits found	No hits found	22.1827	41.8561	2.50931	0.059951	-4.06007	0.0164629	0.679645
Bot_rep_c53455	Unclassifiable EST	No hits found	No hits found	No hits found	No hits found	171.81	250.774	92.8454	0.370236	-1.43348	0.0164612	0.679645
CAP3_round1_contig_4665	Keratin-associated protein 10-9	PREDICTED: uncharacterized protein LOC100181131 [Ciona intestinalis]	No hits found	No hits found	No hits found	65.5263	26.2151	104.838	3.99914	1.99969	0.016507	0.680326
CAP3_round1_contig_8258	Keratin-associated protein 5-9	No hits found	No hits found	No hits found	No hits found	791.093	1247.1	335.084	0.26869	-1.89598	0.0165085	0.680326
CAP3_round1_contig_8265	Unclassifiable EST	No hits found	No hits found	No hits found	No hits found	415.302	591.603	239.001	0.403989	-1.30761	0.0165391	0.680987
Bot_rep_c46210	Collagen alpha-1(XXI) chain	PREDICTED: sushi von Willebrand factor type A EGF and pentraxin domain-containing protein 1 [Ciona intestinalis]	RIKEN cDNA E330026B02 [Mus musculus]	No hits found	Matn1 protein partial [Danio rerio]	126.538	185.614	67.4614	0.36345	-1.46017	0.0165563	0.681095
Bot_c18240	Unclassifiable EST	No hits found	No hits found	No hits found	No hits found	79.5245	125.662	33.3866	0.265685	-1.91221	0.0165923	0.681976
454_debris_rep_c997	60S ribosomal protein L18	PREDICTED: 60S ribosomal protein L18 isoform 1 [Ciona intestinalis]	PREDICTED: 60S ribosomal protein L18-like [Mus musculus]	ribosomal protein L18 isoform A [Drosophila melanogaster]	60S ribosomal protein L18 [Danio rerio]	604.045	866.05	342.04	0.394942	-1.34029	0.0166218	0.682588
CAP3_round1_contig_5234	Unclassifiable EST	No hits found	No hits found	No hits found	No hits found	28.156	52.9965	3.31551	0.062561	-3.99859	0.0166421	0.682823
454_debris_c519	Unclassifiable EST	PREDICTED: stAR-related lipid transfer protein 6-like [Ciona intestinalis]	StAR-related lipid transfer (START) domain containing 6 isoform CRA_b [Mus musculus]	No hits found	No hits found	9.32259	16.72	1.92519	0.115143	-3.1185	0.0167024	0.684694
CAP3_round1_contig_5558	Unclassifiable EST	PREDICTED: protein dcd1B [Ciona intestinalis]	No hits found	No hits found	No hits found	364.655	205.348	523.962	2.55158	1.35139	0.0167306	0.685252
Bot_rep_c50866	40S ribosomal protein S25	PREDICTED: uncharacterized protein LOC100184647 [Ciona intestinalis]	40S ribosomal protein S25 [Mus musculus]	ribosomal protein S25 isoform A [Drosophila melanogaster]	40S ribosomal protein S25 [Danio rerio]	4554.88	6546.47	2563.3	0.391554	-1.35272	0.0167951	0.68729
CAP3_round1_contig_1540	Kinectin	PREDICTED: plectin [Ciona intestinalis]	No hits found	No hits found	No hits found	1100.97	611.958	1589.98	2.59818	1.3775	0.0168339	0.688275
Bot_rep_c40723	40S ribosomal protein S28	PREDICTED: 40S ribosomal protein S28-like [Ciona intestinalis]	mCG49140 [Mus musculus]	No hits found	40S ribosomal protein S28 [Danio rerio]	21.8148	38.6664	4.96311	0.128357	-2.96177	0.0168511	0.688378
Bot_c22723	Unclassifiable EST	No hits found	No hits found	No hits found	No hits found	70.6744	36.7795	104.569	2.84314	1.50748	0.016886	0.688942
Bot_rep_c49856	Unclassifiable EST	No hits found	No hits found	No hits found	No hits found	84.0648	163.032	5.09761	0.0312675	-4.99919	0.0168944	0.688942
Bot_rep_c51336	Unclassifiable EST	PREDICTED: mitochondrial carrier homolog 2 [Ciona intestinalis]	No hits found	No hits found	No hits found	31.0709	49.5335	12.6083	0.254542	-1.97402	0.0169117	0.689043
Bot_c13217	Protein sidekick-1	PREDICTED: phosphotidylinositol phosphatase PTPRQ-like [Ciona intestinalis]	No hits found	No hits found	titin b [Danio rerio]	107.046	185.779	28.3125	0.152399	-2.71408	0.0169293	0.68916
Bot_c26534	Metastasis-associated in colon cancer protein 1	PREDICTED: SH3 domain-binding protein 4-A-like [Ciona intestinalis]	metastasis associated in colon cancer 1 [Mus musculus]	No hits found	SH3-domain binding protein 4 [Danio rerio]	215.324	316.956	113.692	0.358699	-1.47915	0.0169613	0.689242
Bot_rep_c52008	Serine racemase	PREDICTED: serine racemase-like [Ciona intestinalis]	mCG1492 isoform CRA_c [Mus musculus]	No hits found	No hits found	110.33	219.365	1.29415	0.00589951	-7.40519	0.0169863	0.689242
CAP3_round1_contig_5576	Histone H2B type 1-L	PREDICTED: histone H2B-like [Ciona intestinalis]	Hist1h2bj protein [Mus musculus]	histone H2B [Drosophila melanogaster]	uncharacterized protein LOC436997 [Danio rerio]	9.99421	2.29106	17.6974	7.72453	2.94945	0.0169903	0.689242
CAP3_round1_contig_8307	40S ribosomal protein S29	PREDICTED: 40S ribosomal protein S29-like [Ciona intestinalis]	mCG7602 [Mus musculus]	RH06643p partial [Drosophila melanogaster]	40S ribosomal protein S29 [Danio rerio]	6139.5	8819.31	3459.69	0.392285	-1.35002	0.0169586	0.689242
Bot_c27074	Unclassifiable EST	No hits found	No hits found	No hits found	No hits found	9.22865	16.6111	1.84621	0.111143	-3.16951	0.0170508	0.690352
Bot_rep_c48154	Tubulin beta-8 chain	PREDICTED: tubulin beta chain [Ciona intestinalis]	unnamed protein product [Mus musculus]	beta-2 tubulin [Drosophila melanogaster]	PREDICTED: tubulin beta chain isoform 1 [Danio rerio]	3894.36	5577.02	2211.7	0.396573	-1.33434	0.0170521	0.690352
CAP3_round1_contig_587	Unclassifiable EST	No hits found	No hits found	No hits found	No hits found	355.725	532.167	179.284	0.336895	-1.56963	0.017062	0.690352
Bot_c18751	Unclassifiable EST	No hits found	No hits found	No hits found	No hits found	263.106	389.587	136.625	0.350692	-1.51172	0.0171047	0.691245
CAP3_round1_contig_6039	Acyl-coenzyme A synthetase ACSM4, mitochondrial	PREDICTED: 4-coumarate--CoA ligase 3-like [Ciona intestinalis]	unnamed protein product [Mus musculus]	CG6178 [Drosophila melanogaster]	acyl-CoA synthetase family member 2 mitochondrial precursor [Danio rerio]	222.903	119.532	326.274	2.7296	1.44869	0.0171204	0.691245
CAP3_round1_contig_7697	Unclassifiable EST	No hits found	No hits found	No hits found	No hits found	236.078	134.292	337.864	2.51589	1.33107	0.0171284	0.691245
Bot_c11051	Dynein heavy chain 9, axonemal	PREDICTED: dynein beta chain ciliary-like [Ciona intestinalis]	dynein heavy chain 9 axonemal [Mus musculus]	dynein heavy chain at 93AB isoform C [Drosophila melanogaster]	PREDICTED: dynein beta chain ciliary-like partial [Danio rerio]	221.868	119.727	324.009	2.70623	1.43628	0.017191	0.692575
Bot_c119	Acetylcholinesterase	PREDICTED: acetylcholinesterase [Ciona intestinalis]	cholinesterase precursor [Mus musculus]	acetylcholine esterase isoform A [Drosophila melanogaster]	PREDICTED: crystal protein-like [Danio rerio]	404.468	222.819	586.118	2.63046	1.39532	0.017182	0.692575
Bot_rep_c38102	Epoxide hydrolase 2	PREDICTED: bifunctional epoxide hydrolase 2-like [Ciona intestinalis]	bifunctional epoxide hydrolase 2 isoform b [Mus musculus]	No hits found	epoxide hydrolase 2 [Danio rerio]	113.73	61.685	165.775	2.68744	1.42623	0.0172322	0.693636
CAP3_round1_contig_6165	Probable ATP-dependent RNA helicase DDX43	PREDICTED: probable ATP-dependent RNA helicase DDX5-like isoform 1 [Ciona intestinalis]	probable ATP-dependent RNA helicase DDX43 [Mus musculus]	CG7878 [Drosophila melanogaster]	Ddx5 protein [Danio rerio]	35.7331	15.4551	56.0111	3.62412	1.85763	0.0173191	0.695934
CCTU14583.b1	Unclassifiable EST	No hits found	No hits found	No hits found	No hits found	132.702	68.7199	196.684	2.86211	1.51708	0.0173146	0.695934
Bot_rep_c36071	Sodium bicarbonate transporter-like protein 11	PREDICTED: sodium bicarbonate transporter-like protein 11-like [Ciona intestinalis]	unnamed protein product [Mus musculus]	SD03289p [Drosophila melanogaster]	sodium bicarbonate transporter-like protein 11 [Danio rerio]	403.203	581.677	224.729	0.386348	-1.37203	0.0173531	0.696105
Bot_rep_c56072	Ornithine decarboxylase	PREDICTED: ornithine decarboxylase [Ciona intestinalis]	ornithine decarboxylase [Mus musculus]	ornithine decarboxylase [Drosophila melanogaster]	antizyme inhibitor [Danio rerio]	626.712	957.309	296.115	0.30932	-1.69283	0.0173475	0.696105
Bot_c10685	Unclassifiable EST	PREDICTED: leucine-rich repeat-containing protein 15 [Ciona intestinalis]	No hits found	No hits found	No hits found	132.462	61.1332	203.792	3.33357	1.73707	0.0174294	0.696773
Bot_c14025	Unclassifiable EST	No hits found	No hits found	No hits found	No hits found	6.08038	11.4977	0.663102	0.0576728	-4.11597	0.0174798	0.696773
Bot_c15930	Unclassifiable EST	No hits found	No hits found	No hits found	No hits found	163.722	239.267	88.1763	0.368527	-1.44016	0.0173883	0.696773
Bot_c18421	Unclassifiable EST	No hits found	No hits found	No hits found	No hits found	366.981	207.585	526.377	2.53571	1.34239	0.0175257	0.696773
Bot_c23066	Dipeptidyl peptidase 4	PREDICTED: dipeptidyl peptidase 4-like [Ciona intestinalis]	dipeptidyl peptidase 4 isoform 1 [Mus musculus]	CG11034 [Drosophila melanogaster]	dipeptidyl-peptidase 4 [Danio rerio]	387.12	217.453	556.786	2.56049	1.35642	0.0176448	0.696773
Bot_c26232	Unclassifiable EST	No hits found	No hits found	No hits found	No hits found	12.0977	0	24.1954	Inf	Inf	0.0174484	0.696773
Bot_c30336	Dynein heavy chain 8, axonemal	PREDICTED: dynein heavy chain 8 axonemal [Ciona intestinalis]	axonemal dynein heavy chain 8 short form 1 [Mus musculus]	CG9492 isoform F [Drosophila melanogaster]	PREDICTED: dynein heavy chain 10 axonemal [Danio rerio]	8.21522	1.35969	15.0707	11.084	3.4704	0.0176205	0.696773
Bot_c37609	Unclassifiable EST	No hits found	No hits found	No hits found	No hits found	23.7966	43.8687	3.72448	0.0849007	-3.55808	0.0174716	0.696773
Bot_c6061	Talin-1	PREDICTED: talin-2 [Ciona intestinalis]	talin [Mus musculus]	rhea isoform I [Drosophila melanogaster]	talin-2 [Danio rerio]	131.652	70.7353	192.569	2.72239	1.44487	0.0174135	0.696773
Bot_c6353	Unclassifiable EST	No hits found	No hits found	No hits found	No hits found	996.483	539.74	1453.23	2.69246	1.42892	0.0175891	0.696773
Bot_c9926	Hemicentin-1	PREDICTED: hemicentin-1 [Ciona intestinalis]	hemicentin 1 precursor [Mus musculus]	down syndrome cell adhesion molecule isoform W [Drosophila melanogaster]	hemicentin-1 precursor [Danio rerio]	87.7122	3.57602	171.848	48.0558	5.58664	0.0175854	0.696773
Bot_c9935	Unclassifiable EST	PREDICTED: uncharacterized protein LOC101242107 [Ciona intestinalis]	No hits found	No hits found	No hits found	67.4608	33.0563	101.865	3.08157	1.62366	0.0176708	0.696773
Bot_rep_c38845	Unclassifiable EST	No hits found	No hits found	No hits found	No hits found	19.3757	35.5875	3.16382	0.0889025	-3.49163	0.0175913	0.696773
Bot_rep_c41646	Unclassifiable EST	No hits found	No hits found	No hits found	No hits found	38.8028	12.5926	65.013	5.16278	2.36815	0.0175902	0.696773
Bot_rep_c44477	Unclassifiable EST	No hits found	No hits found	No hits found	No hits found	741.046	1200.59	281.504	0.234472	-2.09252	0.0176782	0.696773
Bot_rep_c54720	Meprin A subunit beta	PREDICTED: meprin A subunit alpha-like [Ciona intestinalis]	meprin beta-subunit [Mus musculus]	RT12613p1 [Drosophila melanogaster]	meprin A subunit alpha precursor [Danio rerio]	1214.86	693.373	1736.35	2.50421	1.32436	0.0175966	0.696773
Bot_rep_c58056	Myosin regulatory light chain 2, ventricular/cardiac muscle isoform	PREDICTED: myosin regulatory light chain smooth muscle-like isoform 3 [Ciona intestinalis]	myosin light chain 2 precursor lymphocyte-specific isoform CRA_b [Mus musculus]	spaghetti squash [Drosophila melanogaster]	myosin light polypeptide 2b regulatory cardiac slow [Danio rerio]	639.268	989.476	289.06	0.292134	-1.7753	0.0176493	0.696773
CAP3_round1_contig_1348	Unclassifiable EST	No hits found	No hits found	No hits found	No hits found	15.7637	26.3508	5.17658	0.196449	-2.34778	0.0175268	0.696773
CAP3_round1_contig_1682	Tudor domain-containing protein 1	No hits found	tudor domain containing 1 protein [Mus musculus]	Chain A Extended Tudor Domain Of Drosophila Melanogaster Tudor-Sn ( P100)	RecName: Full=Tudor domain-containing protein 1	42.1818	14.346	70.0176	4.88063	2.28707	0.0177023	0.696773
CAP3_round1_contig_3017	RNA polymerase II elongation factor ELL	PREDICTED: RNA polymerase II elongation factor ELL2 [Ciona intestinalis]	unnamed protein product [Mus musculus]	No hits found	RNA polymerase II elongation factor ELL [Danio rerio]	90.8734	46.0914	135.655	2.94318	1.55738	0.0177103	0.696773
CAP3_round1_contig_3691	Unclassifiable EST	No hits found	No hits found	No hits found	No hits found	108.744	158.756	58.7323	0.369952	-1.43459	0.0175098	0.696773
CAP3_round1_contig_8421	Nucleolin	nucleolin like protein CiRGG1 [Ciona intestinalis]	unnamed protein product [Mus musculus]	hrp36.1 [Drosophila melanogaster]	Zgc:152810 [Danio rerio]	3548	5082.14	2013.85	0.39626	-1.33548	0.0177127	0.696773
CCTT44465.g1	Unclassifiable EST	No hits found	No hits found	No hits found	No hits found	26.0902	10.2227	41.9577	4.10435	2.03715	0.0174317	0.696773
CAP3_round1_contig_1326	Unclassifiable EST	No hits found	No hits found	No hits found	No hits found	22.2368	8.24699	36.2267	4.39272	2.13511	0.0177459	0.697018
CCAO4428.g1	Unclassifiable EST	No hits found	No hits found	No hits found	No hits found	15.3762	3.1477	27.6048	8.76983	3.13255	0.0177487	0.697018
Bot_c23932	Zinc finger transcription factor Trps1	GATAa protein [Ciona intestinalis]	Trps1 protein [Mus musculus]	No hits found	zinc finger transcription factor Trps1 [Danio rerio]	512.421	295.53	729.313	2.46782	1.30323	0.0178373	0.699836
Bot_rep_c45756	28S ribosomal protein S9, mitochondrial	PREDICTED: 28S ribosomal protein S9 mitochondrial [Ciona intestinalis]	mitochondrial ribosomal protein S9 isoform CRA_a [Mus musculus]	mitochondrial ribosomal protein S9 [Drosophila melanogaster]	28S ribosomal protein S9 mitochondrial [Danio rerio]	308.854	443.578	174.129	0.392555	-1.34903	0.0178504	0.699836
Bot_c13418	E-selectin	PREDICTED: sushi von Willebrand factor type A EGF and pentraxin domain-containing protein 1 [Ciona intestinalis]	RecName: Full=E-selectin; AltName: Full=CD62 antigen-like family member E; AltName: Full=Endothelial leukocyte adhesion molecule 1; Short=ELAM-1; AltName: Full=Leukocyte-endothelial cell adhesion molecule 2; Short=LECAM2; AltName: CD_antigen=CD62E; Flags: Precursor	No hits found	P-selectin [Danio rerio]	18.2245	6.38015	30.0688	4.71286	2.2366	0.0178664	0.699874
Bot_rep_c38313	Unclassifiable EST	No hits found	No hits found	No hits found	No hits found	41.9737	19.3911	64.5564	3.32918	1.73517	0.0179047	0.700786
Bot_rep_c57694	ATP synthase lipid-binding protein, mitochondrial	PREDICTED: ATP synthase lipid-binding protein mitochondrial-like [Ciona intestinalis]	ATP synthase lipid-binding protein mitochondrial precursor [Mus musculus]	CG1746 isoform A [Drosophila melanogaster]	ATP synthase lipid-binding protein mitochondrial [Danio rerio]	494.353	703.871	284.834	0.404668	-1.30519	0.0179299	0.701186
CAP3_round1_contig_3173	Actin-binding protein IPP	PREDICTED: kelch-like protein 3-like partial [Ciona intestinalis]	No hits found	No hits found	actin-binding protein IPP [Danio rerio]	24.4595	9.28134	39.6376	4.27068	2.09446	0.0180139	0.703881
Bot_c19814	Unclassifiable EST	No hits found	No hits found	No hits found	No hits found	4.13071	0	8.26142	Inf	Inf	0.0180964	0.704659
Bot_c28054	Solute carrier organic anion transporter family member 3A1	PREDICTED: solute carrier organic anion transporter family member 1C1-like [Ciona intestinalis]	MJAM [Mus musculus]	organic anion transporting polypeptide 30B isoform A [Drosophila melanogaster]	solute carrier organic anion transporter family member 3A1 [Danio rerio]	9.72039	1.78801	17.6528	9.87287	3.30347	0.0180855	0.704659
Bot_rep_c36433	Lactadherin	PREDICTED: lactadherin-like [Ciona intestinalis]	Chain A Nmr Structure Of The Mouse Mfg-e8 C2 Domain	neurexin IV isoform B [Drosophila melanogaster]	coagulation factor V [Danio rerio]	425.841	785.345	66.3361	0.0844674	-3.56546	0.0180622	0.704659
Bot_rep_c47045	Unclassifiable EST	No hits found	No hits found	No hits found	No hits found	72.5281	118.481	26.575	0.224297	-2.15652	0.0181092	0.704659
CAP3_round1_contig_2247	Unclassifiable EST	No hits found	No hits found	No hits found	No hits found	38.0392	11.0552	65.0232	5.88168	2.55623	0.0181054	0.704659
Bot_c19308	RNA-binding protein NOB1	PREDICTED: RNA-binding protein NOB1-like [Ciona intestinalis]	unnamed protein product [Mus musculus]	CG2972 [Drosophila melanogaster]	PREDICTED: RNA-binding protein NOB1 [Danio rerio]	41.0658	63.108	19.0236	0.301444	-1.73004	0.0181275	0.704785
Bot_c12203	Unclassifiable EST	No hits found	No hits found	No hits found	No hits found	19.4068	6.72964	32.0839	4.76754	2.25325	0.0181703	0.705275
CAP3_round1_contig_9538	Erythrocyte band 7 integral membrane protein	PREDICTED: mechanosensory protein 2 isoform 2 [Ciona intestinalis]	erthyrocyte band 7 integral membrane protein protein 7.2B stomatin [Mus musculus]	CG42540 isoform C [Drosophila melanogaster]	uncharacterized protein LOC550523 [Danio rerio]	3337.3	4759.76	1914.84	0.402299	-1.31366	0.0181571	0.705275
Bot_c1636	Bcl-2-related ovarian killer protein	PREDICTED: bcl-2-related ovarian killer protein homolog A [Ciona intestinalis]	bcl-2-related ovarian killer protein [Mus musculus]	Bcl-2 family member protein [Drosophila melanogaster]	bcl-2-related ovarian killer protein homolog A [Danio rerio]	184.013	265.31	102.715	0.387151	-1.36903	0.0181888	0.705408
Bot_rep_c37836	Unclassifiable EST	No hits found	No hits found	No hits found	No hits found	34.8044	15.7763	53.8326	3.41223	1.77072	0.0182578	0.705451
Bot_rep_c38194	Caveolin-3	PREDICTED: caveolin-1-like [Ciona intestinalis]	caveolin-3 [Mus musculus]	No hits found	caveolin-3 [Danio rerio]	551.854	792.968	310.74	0.39187	-1.35155	0.018225	0.705451
Bot_rep_c42872	Unclassifiable EST	PREDICTED: neuronal pentraxin-2-like [Ciona intestinalis]	No hits found	No hits found	No hits found	142.866	7.47921	278.253	37.2035	5.21737	0.0182654	0.705451
Bot_rep_c57349	Unclassifiable EST	No hits found	No hits found	No hits found	No hits found	162.396	236.736	88.0559	0.371957	-1.42679	0.0182287	0.705451
Bot_rep_c58043	40S ribosomal protein S2	PREDICTED: 40S ribosomal protein S2 [Ciona intestinalis]	unnamed protein product [Mus musculus]	ribosomal protein S2 isoform A [Drosophila melanogaster]	40S ribosomal protein S2 [Danio rerio]	7935.97	11222.2	4649.68	0.414327	-1.27116	0.0182642	0.705451
Bot_rep_c54822	Unclassifiable EST	PREDICTED: uncharacterized protein LOC100183685 partial [Ciona intestinalis]	No hits found	No hits found	No hits found	217.54	116.808	318.272	2.72474	1.44612	0.0183396	0.707731
CAP3_round1_contig_5497	Kelch-like protein 28	PREDICTED: kelch-like protein 12-like [Ciona intestinalis]	unnamed protein product [Mus musculus]	AT24465p partial [Drosophila melanogaster]	PREDICTED: kelch-like 13-like [Danio rerio]	624.032	299.153	948.911	3.17199	1.66539	0.0183832	0.70883
CAP3_round1_contig_9520	Unclassifiable EST	No hits found	No hits found	No hits found	No hits found	136.142	75.5362	196.748	2.60469	1.38111	0.0184453	0.710638
Bot_c13892	Unclassifiable EST	No hits found	No hits found	No hits found	No hits found	4.09122	0	8.18244	Inf	Inf	0.0185068	0.711713
Bot_rep_c39586	Unclassifiable EST	No hits found	No hits found	No hits found	No hits found	56.1271	94.8462	17.408	0.18354	-2.44584	0.0185189	0.711713
CAP3_round1_contig_763	Tartrate-resistant acid phosphatase type 5	PREDICTED: tartrate-resistant acid phosphatase type 5-like [Ciona intestinalis]	tartrate-resistant acid phosphatase type 5 precursor [Mus musculus]	No hits found	tartrate-resistant acid phosphatase type 5 precursor [Danio rerio]	244.272	131.638	356.907	2.71127	1.43897	0.0184965	0.711713
Bot_c16267	Unclassifiable EST	No hits found	No hits found	No hits found	No hits found	67.4044	100.676	34.1326	0.339033	-1.5605	0.0185782	0.712357
Bot_c18200	CD97 antigen	PREDICTED: uncharacterized protein LOC100181440 [Ciona intestinalis]	CD97 antigen isoform CRA_b [Mus musculus]	No hits found	G-protein coupled receptor 126 precursor [Danio rerio]	20.2536	39.2364	1.27069	0.0323854	-4.94851	0.0186271	0.712357
Bot_c26769	Inositol polyphosphate 5-phosphatase K	PREDICTED: inositol polyphosphate 5-phosphatase K-like [Ciona intestinalis]	Inpp5k protein [Mus musculus]	synaptojanin isoform B [Drosophila melanogaster]	inositol polyphosphate-5-phosphatase K [Danio rerio]	68.8226	34.0565	103.589	3.04168	1.60487	0.018614	0.712357
Bot_rep_c39585	Probable ATP-dependent RNA helicase DDX5	PREDICTED: probable ATP-dependent RNA helicase DDX5-like isoform 1 [Ciona intestinalis]	mCG19408 [Mus musculus]	CG10077 isoform A [Drosophila melanogaster]	Ddx5 protein [Danio rerio]	490.25	756.423	224.076	0.296232	-1.7552	0.0186082	0.712357
Bot_rep_c56494	Unclassifiable EST	No hits found	No hits found	No hits found	No hits found	263.364	412.894	113.835	0.2757	-1.85883	0.0186241	0.712357
CAP3_round1_contig_1592	Long-chain-fatty-acid--CoA ligase 6	PREDICTED: long-chain-fatty-acid--CoA ligase 1 [Ciona intestinalis]	unnamed protein product [Mus musculus]	CG3961 isoform A [Drosophila melanogaster]	Acsl1 protein [Danio rerio]	137.528	205.124	69.9332	0.340932	-1.55245	0.0186054	0.712357
Bot_c30524	Unclassifiable EST	No hits found	No hits found	No hits found	No hits found	14.1536	4.41443	23.8928	5.41243	2.43628	0.0186852	0.713121
CAP3_round1_contig_2014	Unclassifiable EST	No hits found	No hits found	No hits found	No hits found	11.3966	22.1301	0.663102	0.0299639	-5.06063	0.0186746	0.713121
CAP3_round1_contig_4950	Unclassifiable EST	No hits found	No hits found	No hits found	No hits found	38.2384	17.3565	59.1202	3.40622	1.76817	0.0186929	0.713121
Bot_c32046	Unclassifiable EST	No hits found	No hits found	No hits found	No hits found	6.3866	0.684858	12.0883	17.6509	4.14167	0.0187403	0.713184
Bot_c9689	N-acetylglucosamine-6-sulfatase	PREDICTED: N-acetylglucosamine-6-sulfatase [Ciona intestinalis]	N-acetylglucosamine-6-sulfatase precursor [Mus musculus]	RE44752p [Drosophila melanogaster]	glucosamine (N-acetyl)-6-sulfatase b precursor [Danio rerio]	15.6567	5.26697	26.0464	4.94522	2.30603	0.018739	0.713184
CAP3_round1_contig_6149	Solute carrier family 22 member 5	PREDICTED: organic cation transporter protein-like [Ciona intestinalis]	solute carrier family 22 member 21 [Mus musculus]	putative organic cation transporter [Drosophila melanogaster]	solute carrier family 22 member 5 [Danio rerio]	277.692	153.265	402.12	2.62369	1.3916	0.0187354	0.713184
Bot_c4168	Unclassifiable EST	No hits found	No hits found	No hits found	No hits found	7.56488	15.1298	0	0	#NAME?	0.0187698	0.713727
Bot_c8881	Myosin-XVIIIa	PREDICTED: unconventional myosin-XVIIIa [Ciona intestinalis]	unnamed protein product [Mus musculus]	IP18260p [Drosophila melanogaster]	Myh9 protein [Danio rerio]	54.4257	26.1348	82.7166	3.16499	1.6622	0.0188024	0.714386
Bot_c7754	Unclassifiable EST	No hits found	No hits found	No hits found	No hits found	63.6805	31.9149	95.4462	2.99065	1.58046	0.0188514	0.714503
Bot_rep_c45730	Unclassifiable EST	No hits found	No hits found	No hits found	No hits found	544.291	965.757	122.826	0.127181	-2.97505	0.0188476	0.714503
Bot_rep_c47647	Unclassifiable EST	No hits found	No hits found	No hits found	No hits found	27.8561	44.2806	11.4315	0.25816	-1.95366	0.0188337	0.714503
Bot_c17823	Unclassifiable EST	PREDICTED: LOW QUALITY PROTEIN: DNA (cytosine-5)-methyltransferase 1 [Ciona intestinalis]	No hits found	No hits found	No hits found	3.88701	7.77402	0	0	#NAME?	0.0189296	0.714627
Bot_c26425	Son of sevenless homolog 2	No hits found	RecName: Full=Son of sevenless homolog 2; Short=SOS-2; Short=mSOS-2	Son of sevenless [Drosophila melanogaster]	PREDICTED: son of sevenless homolog 2 [Danio rerio]	28.0318	11.3159	44.7477	3.95443	1.98347	0.0188847	0.714627
Bot_rep_c36041	Unclassifiable EST	No hits found	No hits found	No hits found	No hits found	597.42	1018.13	176.712	0.173566	-2.52645	0.0189464	0.714627
Bot_rep_c36134	Unclassifiable EST	No hits found	No hits found	No hits found	No hits found	87.5623	129.445	45.6798	0.35289	-1.50271	0.0189339	0.714627
Bot_rep_c45678	Kelch-like protein 28	PREDICTED: kelch-like protein 17-like [Ciona intestinalis]	unnamed protein product [Mus musculus]	AT24465p partial [Drosophila melanogaster]	PREDICTED: kelch-like protein 3 [Danio rerio]	483.835	203.851	763.819	3.74695	1.90572	0.0189136	0.714627
Bot_rep_c54331	Unclassifiable EST	No hits found	No hits found	No hits found	No hits found	76.8182	126.801	26.8354	0.211634	-2.24036	0.0189244	0.714627
Bot_c11599	Coiled-coil domain-containing protein 124	PREDICTED: coiled-coil domain-containing protein 124-like [Ciona intestinalis]	coiled-coil domain-containing protein 124 [Mus musculus]	CG6013 [Drosophila melanogaster]	coiled-coil domain-containing protein 124 [Danio rerio]	10.1574	18.4451	1.86967	0.101364	-3.30238	0.0190088	0.715328
Bot_c1441	Carboxylesterase 5A	PREDICTED: acetylcholinesterase [Ciona intestinalis]	cholinesterase precursor [Mus musculus]	RE16761p [Drosophila melanogaster]	PREDICTED: crystal protein-like [Danio rerio]	250.133	135.005	365.261	2.70554	1.43591	0.019072	0.715328
Bot_c20939	Niemann-Pick C1-like protein 1	PREDICTED: Niemann-Pick disease type C1 [Ciona intestinalis]	Npc1l1 protein [Mus musculus]	NPC1 protein [Drosophila melanogaster]	Niemann-Pick disease type C1 protein [Danio rerio]	46.7367	20.8519	72.6215	3.48273	1.80022	0.019069	0.715328
Bot_c21867	Dipeptidyl peptidase 4	PREDICTED: dipeptidyl peptidase 4-like [Ciona intestinalis]	dipeptidyl peptidase 4 isoform 1 [Mus musculus]	CG11034 [Drosophila melanogaster]	dipeptidyl-peptidase 4 [Danio rerio]	1129.84	649.709	1609.97	2.47798	1.30916	0.0190382	0.715328
Bot_rep_c34898	Uncharacterized protein C21orf63	PREDICTED: L-rhamnose-binding lectin CSL3-like [Ciona intestinalis]	mCG11453 isoform CRA_b [Mus musculus]	cirl isoform I [Drosophila melanogaster]	Im:6908808 protein [Danio rerio]	312.697	552.675	72.7201	0.131578	-2.92601	0.0190721	0.715328
Bot_rep_c53431	T-complex protein 1 subunit eta	PREDICTED: T-complex protein 1 subunit eta [Ciona intestinalis]	unnamed protein product [Mus musculus]	Tcp-1eta [Drosophila melanogaster]	Chaperonin containing TCP1 subunit 7 (eta) [Danio rerio]	361.849	522.181	201.518	0.385916	-1.37364	0.0190408	0.715328
CCTT43203.g1	Unclassifiable EST	No hits found	No hits found	No hits found	No hits found	43.909	21.3285	66.4894	3.11739	1.64034	0.0190565	0.715328
Bot_c42559	Unclassifiable EST	No hits found	No hits found	No hits found	No hits found	35.9102	67.3944	4.42591	0.0656717	-3.92859	0.0190957	0.715636
Bot_c20924	Kinesin-like protein KIF2A	PREDICTED: kinesin heavy chain member 2A isoform 1 [Ciona intestinalis]	kinesin-like protein KIF2A isoform 2 [Mus musculus]	Klp10A isoform A [Drosophila melanogaster]	kinesin-like protein KIF2A [Danio rerio]	66.2998	33.9107	98.6889	2.91026	1.54115	0.0191256	0.715827
Bot_c25625	Unclassifiable EST	PREDICTED: uncharacterized protein LOC100175489 [Ciona intestinalis]	No hits found	No hits found	No hits found	11.2752	2.80823	19.7422	7.03011	2.81355	0.0191396	0.715827
Bot_c4893	Unclassifiable EST	No hits found	No hits found	No hits found	No hits found	1079.27	619.397	1539.14	2.48491	1.31319	0.019162	0.715827
Bot_rep_c45806	Unclassifiable EST	No hits found	No hits found	No hits found	No hits found	25.6595	10.0651	41.2539	4.09872	2.03517	0.019152	0.715827
Bot_c7127	Stabilin-2	PREDICTED: fibrillin-1-like [Ciona intestinalis]	unnamed protein product [Mus musculus]	dumpy isoform R [Drosophila melanogaster]	stabilin 2 [Danio rerio]	408.475	234.35	582.6	2.48602	1.31384	0.019197	0.715988
Bot_rep_c54467	40S ribosomal protein S4, X isoform	PREDICTED: lon protease 2-like [Ciona intestinalis]	mCG127176 [Mus musculus]	ribosomal protein S4 [Drosophila melanogaster]	40S ribosomal protein S4 X isoform [Danio rerio]	1743.87	2485.57	1002.18	0.403197	-1.31044	0.0191947	0.715988
Bot_rep_c36396	Protein PRRC1	PREDICTED: protein PRRC1-like [Ciona intestinalis]	protein PRRC1 [Mus musculus]	No hits found	protein PRRC1 [Danio rerio]	250.366	390.701	110.031	0.281623	-1.82816	0.0192658	0.716466
Bot_rep_c46094	Unclassifiable EST	No hits found	No hits found	No hits found	No hits found	99.5998	51.9243	147.275	2.83635	1.50403	0.0192288	0.716466
Bot_rep_c47592	Unclassifiable EST	No hits found	No hits found	No hits found	No hits found	15.4459	4.87284	26.019	5.33959	2.41673	0.0192538	0.716466
Bot_rep_c55994	Dehydrogenase/reductase SDR family member 4	PREDICTED: uncharacterized oxidoreductase TM_0325-like [Ciona intestinalis]	dehydrogenase/reductase (SDR family) member 10 [Mus musculus]	CG3699 [Drosophila melanogaster]	uncharacterized protein LOC449555 [Danio rerio]	300.278	166.522	434.033	2.60646	1.38209	0.0192711	0.716466
Bot_c34532	RNA polymerase II-associated protein 1	PREDICTED: RNA polymerase II-associated protein 1-like [Ciona intestinalis]	RNA polymerase II associated protein 1 [Mus musculus]	No hits found	No hits found	11.23	2.97592	19.4841	6.54727	2.71089	0.019305	0.717156
CAP3_round1_contig_4892	Unclassifiable EST	No hits found	No hits found	No hits found	No hits found	104.371	58.1281	150.614	2.59108	1.37355	0.0193553	0.718452
Bot_c12516	Unclassifiable EST	No hits found	No hits found	No hits found	No hits found	17.9253	0	35.8506	Inf	Inf	0.0194454	0.718942
Bot_c17446	Unclassifiable EST	No hits found	No hits found	No hits found	No hits found	98.5997	52.277	144.922	2.7722	1.47103	0.0193864	0.718942
Bot_rep_c43571	Myosin-Ib	PREDICTED: unconventional myosin-Ib-like [Ciona intestinalis]	unnamed protein product [Mus musculus]	myosin 61F isoform B [Drosophila melanogaster]	PREDICTED: myosin-Ib isoform 1 [Danio rerio]	132.591	70.7777	194.404	2.74669	1.45769	0.0194403	0.718942
Bot_rep_c44823	Unclassifiable EST	40S ribosomal protein S23 [Ciona intestinalis]	No hits found	No hits found	No hits found	629.626	919.157	340.095	0.370008	-1.43437	0.0194217	0.718942
Bot_rep_c48833	Unclassifiable EST	No hits found	No hits found	No hits found	No hits found	177.52	258.498	96.5417	0.373472	-1.42093	0.0194187	0.718942
Bot_c26759	Unclassifiable EST	No hits found	No hits found	No hits found	No hits found	6.27922	0.596003	11.9624	20.0711	4.32705	0.0194918	0.718949
Bot_c27148	Unclassifiable EST	No hits found	No hits found	No hits found	No hits found	6.27986	0.684858	11.8749	17.3392	4.11596	0.0194872	0.718949
Bot_rep_c55722	60S ribosomal protein L30	PREDICTED: eukaryotic translation initiation factor 2 subunit 1 isoform 1 [Ciona intestinalis]	mCG10153 [Mus musculus]	FI02875p [Drosophila melanogaster]	60S ribosomal protein L30 [Danio rerio]	889.926	1275.79	504.056	0.395092	-1.33974	0.0194825	0.718949
Bot_c7515	Protein VPRBP	PREDICTED: protein VPRBP [Ciona intestinalis]	protein VPRBP [Mus musculus]	mahjong isoform A [Drosophila melanogaster]	No hits found	57.9217	29.2944	86.549	2.95446	1.56289	0.0195372	0.719452
Bot_c8367	Unclassifiable EST	No hits found	No hits found	No hits found	No hits found	25.3763	9.9662	40.7863	4.09247	2.03297	0.0195226	0.719452
CAP3_round1_contig_8568	EF-hand calcium-binding domain-containing protein 2	PREDICTED: EF-hand calcium-binding domain-containing protein 2 [Ciona intestinalis]	EF-hand calcium-binding domain-containing protein 2 [Mus musculus]	IP20038p [Drosophila melanogaster]	PREDICTED: EF-hand calcium-binding domain-containing protein 2 [Danio rerio]	181.713	260.695	102.732	0.394069	-1.34348	0.0195516	0.719452
Bot_rep_c39119	Unclassifiable EST	No hits found	No hits found	No hits found	No hits found	72.558	30.9129	114.203	3.69435	1.88532	0.0195869	0.719619
CAP3_round1_contig_2809	Unclassifiable EST	PREDICTED: uncharacterized protein LOC100177264 [Ciona intestinalis]	No hits found	No hits found	No hits found	124.152	180.539	67.7648	0.375347	-1.4137	0.0195717	0.719619
CCTT32502.b1	Unclassifiable EST	No hits found	No hits found	No hits found	No hits found	11.4463	0	22.8927	Inf	Inf	0.0196372	0.720898
454_debris_rep_c1373	40S ribosomal protein S21	PREDICTED: 40S ribosomal protein S21 [Ciona intestinalis]	40S ribosomal protein S21 [Mus musculus]	Chain V Structure Of The D. Melanogaster 40s Ribosomal Proteins	40S ribosomal protein S21 [Danio rerio]	12.0866	21.0415	3.13176	0.148837	-2.74819	0.0196872	0.721028
Bot_c1445	Unclassifiable EST	No hits found	No hits found	No hits found	No hits found	28.8576	0.596003	57.1191	95.837	6.58251	0.01968	0.721028
Bot_c26416	Unclassifiable EST	No hits found	No hits found	No hits found	No hits found	34.3296	15.4897	53.1694	3.43257	1.77929	0.0197024	0.721028
Bot_rep_c43659	Unclassifiable EST	No hits found	No hits found	No hits found	No hits found	9.67332	0.596003	18.7506	31.4607	4.97548	0.0196985	0.721028
Bot_c10145	Unclassifiable EST	No hits found	No hits found	No hits found	No hits found	56.012	24.0174	88.0066	3.66429	1.87353	0.0200417	0.721716
Bot_c10468	Unclassifiable EST	PREDICTED: uncharacterized protein LOC100185464 [Ciona intestinalis]	No hits found	No hits found	No hits found	32.2893	11.2411	53.3376	4.74486	2.24637	0.0202477	0.721716
Bot_c11342	Unclassifiable EST	No hits found	No hits found	No hits found	No hits found	39.4508	77.0084	1.89313	0.0245834	-5.34617	0.0198673	0.721716
Bot_c13097	Probable phospholipid-transporting ATPase ID	PREDICTED: probable phospholipid-transporting ATPase ID [Ciona intestinalis]	mKIAA1939 protein [Mus musculus]	IP14033p [Drosophila melanogaster]	PREDICTED: probable phospholipid-transporting ATPase ID [Danio rerio]	68.6094	34.5636	102.655	2.97003	1.57048	0.0201015	0.721716
Bot_c14404	Unclassifiable EST	No hits found	No hits found	No hits found	No hits found	8.16541	15.6998	0.631044	0.0401945	-4.63686	0.0197868	0.721716
Bot_c14814	Tectonin beta-propeller repeat-containing protein 2	PREDICTED: tectonin beta-propeller repeat-containing protein 2-like [Ciona intestinalis]	mKIAA0297 protein [Mus musculus]	No hits found	tectonin beta-propeller repeat-containing protein 2 [Danio rerio]	21.5833	34.7856	8.38106	0.240935	-2.05328	0.0199445	0.721716
Bot_c17975	Caspase-7	PREDICTED: caspase-6 [Ciona intestinalis]	unnamed protein product [Mus musculus]	Ice [Drosophila melanogaster]	caspase 6 apoptosis-related cysteine peptidase like 2 [Danio rerio]	25.0431	50.0861	0	0	#NAME?	0.0198718	0.721716
Bot_c18594	Unclassifiable EST	No hits found	No hits found	No hits found	No hits found	3.79816	7.59631	0	0	#NAME?	0.0199148	0.721716
Bot_c19844	Unclassifiable EST	No hits found	No hits found	No hits found	No hits found	20.1634	36.5467	3.78	0.103429	-3.27328	0.020055	0.721716
Bot_c23277	Unclassifiable EST	No hits found	No hits found	No hits found	No hits found	74.3959	110.158	38.6336	0.35071	-1.51165	0.0202126	0.721716
Bot_c23757	Palmitoyl-protein thioesterase 1	PREDICTED: palmitoyl-protein thioesterase 1 [Ciona intestinalis]	palmitoyl-protein thioesterase precursor [Mus musculus]	MIP09280p [Drosophila melanogaster]	palmitoyl-protein thioesterase 1 precursor [Danio rerio]	566.102	806.687	325.517	0.403523	-1.30928	0.0199668	0.721716
Bot_c25919	Unclassifiable EST	No hits found	No hits found	No hits found	No hits found	27.9079	11.6412	44.1745	3.79467	1.92398	0.0202342	0.721716
Bot_c27082	Pre-mRNA-splicing factor 38B	No hits found	No hits found	No hits found	No hits found	15.2245	4.43859	26.0104	5.86006	2.55091	0.0198173	0.721716
Bot_c31889	Unclassifiable EST	No hits found	No hits found	No hits found	No hits found	15.191	4.67507	25.707	5.49874	2.4591	0.0199046	0.721716
Bot_c31926	Unclassifiable EST	No hits found	No hits found	No hits found	No hits found	9.76154	0.684858	18.8382	27.5067	4.78171	0.0202319	0.721716
Bot_c3494	Unclassifiable EST	No hits found	No hits found	No hits found	No hits found	26.527	7.98635	45.0676	5.64307	2.49648	0.0200864	0.721716
Bot_c3770	Platelet glycoprotein V	No hits found	No hits found	Toll [Drosophila melanogaster]	No hits found	110.331	161.589	59.0733	0.365577	-1.45175	0.0200777	0.721716
Bot_c4057	Cytochrome P450 1B1	PREDICTED: cytochrome P450 2B11-like [Ciona intestinalis]	unnamed protein product [Mus musculus]	Cyp304a1 [Drosophila melanogaster]	cytochrome P4501B [Danio rerio]	40.1967	62.7727	17.6207	0.280707	-1.83286	0.019903	0.721716
Bot_rep_c35323	Cysteine-rich protein 1	PREDICTED: cysteine-rich protein 2 [Ciona intestinalis]	cysteine-rich protein 1 (intestinal) isoform CRA_a [Mus musculus]	Ras association family member [Drosophila melanogaster]	cysteine-rich protein 1 (intestinal) [Danio rerio]	2019.6	2852.62	1186.57	0.415959	-1.26549	0.0202034	0.721716
Bot_rep_c37087	Unclassifiable EST	PREDICTED: beta-hexosaminidase-like [Ciona intestinalis]	No hits found	No hits found	No hits found	57.7538	105.535	9.97314	0.0945012	-3.40352	0.0200559	0.721716
Bot_rep_c43673	Unclassifiable EST	No hits found	No hits found	No hits found	No hits found	9.00785	16.114	1.90173	0.118017	-3.08293	0.0201437	0.721716
Bot_rep_c44795	Unclassifiable EST	No hits found	No hits found	No hits found	No hits found	6.39343	12.1238	0.663102	0.0546945	-4.19246	0.0198063	0.721716
Bot_rep_c45086	von Willebrand factor D and EGF domain-containing protein	PREDICTED: uncharacterized protein LOC100181187 isoform 1 [Ciona intestinalis]	No hits found	No hits found	No hits found	1228.49	1814.96	642.023	0.35374	-1.49924	0.0202388	0.721716
Bot_rep_c46175	Unclassifiable EST	No hits found	No hits found	No hits found	No hits found	106.708	58.4311	154.985	2.65243	1.40732	0.0199401	0.721716
Bot_rep_c52449	DAZ-associated protein 1	PREDICTED: DAZ-associated protein 1-like [Ciona intestinalis]	DAZ-associated protein 1 [Mus musculus]	hrp48.1 [Drosophila melanogaster]	Dazap1 protein [Danio rerio]	2359.61	3514.78	1204.44	0.342678	-1.54507	0.0200878	0.721716
Bot_rep_c54104	Glutamyl aminopeptidase	PREDICTED: uncharacterized protein LOC100186666 [Ciona intestinalis]	unnamed protein product [Mus musculus]	LP02833p [Drosophila melanogaster]	Enpep protein [Danio rerio]	829.799	371.825	1287.77	3.46339	1.79218	0.0202617	0.721716
Bot_rep_c54684	Elongation factor 2	PREDICTED: elongation factor 2-like [Ciona intestinalis]	Eef2 protein partial [Mus musculus]	elongation factor 2b isoform A [Drosophila melanogaster]	eukaryotic translation elongation factor 2b [Danio rerio]	1620.1	2315.05	925.141	0.39962	-1.3233	0.0199883	0.721716
CAP3_round1_contig_4142	Unclassifiable EST	No hits found	No hits found	No hits found	No hits found	391.099	227.198	555.001	2.44281	1.28854	0.0198591	0.721716
CAP3_round1_contig_5822	Unclassifiable EST	No hits found	No hits found	No hits found	No hits found	935.163	1334.41	535.922	0.401618	-1.3161	0.0197838	0.721716
CAP3_round1_contig_5980	Unclassifiable EST	No hits found	No hits found	No hits found	No hits found	54.993	83.4196	26.5664	0.318467	-1.65079	0.0201255	0.721716
CAP3_round1_contig_6274	Estradiol 17-beta-dehydrogenase 12	PREDICTED: estradiol 17-beta-dehydrogenase 12-like [Ciona intestinalis]	estradiol 17-beta-dehydrogenase 12 [Mus musculus]	CG1444 [Drosophila melanogaster]	estradiol 17-beta-dehydrogenase 12-A [Danio rerio]	285.823	163.408	408.238	2.49827	1.32093	0.0199021	0.721716
CAP3_round1_contig_755	Solute carrier family 22 member 16	PREDICTED: solute carrier family 22 member 16-like [Ciona intestinalis]	organic cation transporter 3 [Mus musculus]	putative organic cation transporter [Drosophila melanogaster]	solute carrier family 22 member 16 [Danio rerio]	419.549	238.321	600.777	2.52087	1.33392	0.0198352	0.721716
CAP3_round1_contig_8010	Unclassifiable EST	No hits found	No hits found	No hits found	No hits found	99.255	49.4573	149.053	3.01376	1.59157	0.0199708	0.721716
CAP3_round1_contig_9228	Unclassifiable EST	No hits found	No hits found	No hits found	No hits found	270.891	487.968	53.8146	0.110283	-3.18072	0.0201537	0.721716
CAP3_round1_contig_9319	60S acidic ribosomal protein P2	PREDICTED: 60S acidic ribosomal protein P2 isoform 1 [Ciona intestinalis]	mCG10050 [Mus musculus]	LP06614p [Drosophila melanogaster]	60S acidic ribosomal protein P2 [Danio rerio]	2038.07	2894.81	1181.32	0.408082	-1.29307	0.0201742	0.721716
Bot_c28079	Unclassifiable EST	No hits found	No hits found	No hits found	PREDICTED: ubiquitin carboxyl-terminal hydrolase CYLD [Danio rerio]	4.57187	9.14374	0	0	#NAME?	0.0202863	0.721738
Bot_rep_c52109	Unclassifiable EST	No hits found	No hits found	No hits found	No hits found	55.289	0.596003	109.982	184.533	7.52773	0.020295	0.721738
CAP3_round1_contig_1820	Protein ELYS	PREDICTED: protein ELYS-like [Ciona intestinalis]	AT hook containing transcription factor 1 isoform CRA_b [Mus musculus]	No hits found	PREDICTED: protein ELYS [Danio rerio]	120.993	65.646	176.339	2.68621	1.42557	0.0203087	0.721738
Bot_c14195	Unclassifiable EST	No hits found	No hits found	No hits found	No hits found	23.1492	37.438	8.86041	0.236669	-2.07906	0.0203408	0.72178
Bot_rep_c36005	Unclassifiable EST	No hits found	No hits found	No hits found	No hits found	34.8921	69.7843	0	0	#NAME?	0.0203312	0.72178
454_debris_c671	Unclassifiable EST	No hits found	No hits found	No hits found	No hits found	3.75373	7.50746	0	0	#NAME?	0.0204332	0.722745
Bot_c54609	Unclassifiable EST	No hits found	No hits found	No hits found	No hits found	41.5756	69.7046	13.4466	0.192908	-2.37401	0.0204917	0.722745
Bot_c744	Sarcoplasmic/endoplasmic reticulum calcium ATPase 1	PREDICTED: sarcoplasmic/endoplasmic reticulum calcium ATPase 2-like [Ciona intestinalis]	SERCA2b isoform [Mus musculus]	calcium ATPase at 60A isoform B [Drosophila melanogaster]	Atp2a2a protein [Danio rerio]	106.48	56.3255	156.634	2.78087	1.47553	0.0204563	0.722745
Bot_rep_c37819	Unclassifiable EST	No hits found	No hits found	No hits found	No hits found	124.191	182.374	66.0085	0.36194	-1.46618	0.0204817	0.722745
Bot_rep_c43328	Meprin A subunit alpha	PREDICTED: zinc metalloproteinase nas-13 [Ciona intestinalis]	meprin A alpha subunit partial [Mus musculus]	RT12613p1 [Drosophila melanogaster]	meprin A alpha.1 precursor [Danio rerio]	25.659	10.2915	41.0264	3.98642	1.99509	0.0204489	0.722745
Bot_rep_c43621	Receptor tyrosine-protein kinase erbB-3	PREDICTED: epidermal growth factor receptor partial [Ciona intestinalis]	receptor tyrosine-protein kinase erbB-3 precursor [Mus musculus]	epidermal growth factor receptor [Drosophila melanogaster]	receptor tyrosine-protein kinase erbB-4 precursor [Danio rerio]	87.9448	130.826	45.0637	0.344455	-1.53761	0.02049	0.722745
Bot_rep_c46257	Cytochrome P450 3A7	cytochrome P450 CYP3-like member 2 [Ciona intestinalis]	mCG126739 [Mus musculus]	IP03836p [Drosophila melanogaster]	cytochrome P450 3A65 [Danio rerio]	535.997	321.626	750.368	2.33305	1.22222	0.0204113	0.722745
CAP3_round1_contig_7503	Actin, cytoplasmic 2	actin [Ciona intestinalis]	put. beta-actin (aa 27-375) [Mus musculus]	actin 5C isoform B [Drosophila melanogaster]	actin cytoplasmic 2 [Danio rerio]	6920.16	9717.25	4123.07	0.424304	-1.23683	0.0203955	0.722745
CAP3_round1_contig_7559	Unclassifiable EST	PREDICTED: uncharacterized protein LOC100176896 [Ciona intestinalis]	No hits found	No hits found	No hits found	537.522	321.444	753.599	2.34442	1.22923	0.0205212	0.72324
Bot_rep_c47213	Unclassifiable EST	No hits found	No hits found	No hits found	No hits found	50.749	16.7906	84.7075	5.04493	2.33483	0.0205579	0.723988
Bot_c13313	Unclassifiable EST	No hits found	No hits found	No hits found	No hits found	32.3648	13.5322	51.1973	3.78338	1.91967	0.0207084	0.725131
Bot_c16870	Leucine-rich repeat-containing protein 32	PREDICTED: insulin-like growth factor-binding protein complex acid labile subunit-like [Ciona intestinalis]	leucine rich repeat containing 32 precursor [Mus musculus]	Toll-6 [Drosophila melanogaster]	PREDICTED: leucine-rich repeat-containing G-protein coupled receptor 6-like [Danio rerio]	191.526	104.703	278.348	2.65844	1.41058	0.0206992	0.725131
Bot_c20890	Otogelin	PREDICTED: SCO-spondin-like [Ciona intestinalis]	RecName: Full=Otogelin; Flags: Precursor	hemolectin isoform A [Drosophila melanogaster]	TPA: SCO-spondin precursor [Danio rerio]	155.314	80.9904	229.639	2.83538	1.50354	0.0206681	0.725131
Bot_c28135	Unclassifiable EST	No hits found	No hits found	No hits found	No hits found	39.7819	18.1243	61.4395	3.38989	1.76124	0.02073	0.725131
Bot_c6954	Dynein heavy chain 9, axonemal	PREDICTED: dynein beta chain ciliary-like [Ciona intestinalis]	dynein heavy chain 9 axonemal [Mus musculus]	dynein heavy chain at 93AB isoform B [Drosophila melanogaster]	PREDICTED: dynein beta chain ciliary-like partial [Danio rerio]	318.924	176.011	461.836	2.6239	1.39171	0.020701	0.725131
Bot_c7524	Unclassifiable EST	No hits found	No hits found	No hits found	No hits found	43.3831	20.692	66.0741	3.19322	1.67501	0.0207188	0.725131
Bot_rep_c35929	Unclassifiable EST	No hits found	No hits found	No hits found	No hits found	417.5	835	0	0	#NAME?	0.020621	0.725131
Bot_rep_c36303	Unclassifiable EST	No hits found	No hits found	No hits found	No hits found	8.03483	1.44854	14.6211	10.0937	3.33538	0.020669	0.725131
Bot_rep_c39416	TRMT1-like protein	PREDICTED: TRMT1-like protein-like [Ciona intestinalis]	unnamed protein product [Mus musculus]	No hits found	Si:dkeyp-11g8.5 protein [Danio rerio]	38.6306	59.5466	17.7146	0.297491	-1.74908	0.0206734	0.725131
Bot_c19072	Unclassifiable EST	No hits found	No hits found	No hits found	No hits found	47.1	72.2112	21.9888	0.304506	-1.71546	0.0208624	0.728126
Bot_rep_c44406	Unclassifiable EST	No hits found	No hits found	No hits found	No hits found	14.0213	4.58212	23.4604	5.11999	2.35614	0.0208329	0.728126
CAP3_round1_contig_9641	Unclassifiable EST	No hits found	No hits found	No hits found	No hits found	49.4626	24.5004	74.4247	3.0377	1.60298	0.0208557	0.728126
Bot_rep_c58700	40S ribosomal protein S27	PREDICTED: 40S ribosomal protein S27-like isoform 2 [Ciona intestinalis]	40S ribosomal protein S27-like [Mus musculus]	ribosomal protein S27 isoform A [Drosophila melanogaster]	ribosomal protein S27 [Danio rerio]	2592.63	3699.81	1485.45	0.401493	-1.31655	0.020895	0.728212
CAP3_round1_contig_3027	Sjoegren syndrome nuclear autoantigen 1	PREDICTED: Sjoegren syndrome nuclear autoantigen 1 homolog [Ciona intestinalis]	Sjoegren syndrome nuclear autoantigen 1 homolog [Mus musculus]	No hits found	nuclear autoantigen of 14 kDa [Danio rerio]	7.99534	1.44854	14.5421	10.0391	3.32756	0.020896	0.728212
Bot_c28471	Unclassifiable EST	No hits found	No hits found	No hits found	No hits found	404.984	809.968	0	0	#NAME?	0.020936	0.729064
Bot_rep_c36311	Unclassifiable EST	No hits found	No hits found	No hits found	No hits found	321.938	496.222	147.654	0.297556	-1.74877	0.0209564	0.72923
Bot_c24713	Receptor-type tyrosine-protein phosphatase alpha	PREDICTED: uncharacterized protein LOC100175868 [Ciona intestinalis]	mCG113486 [Mus musculus]	protein tyrosine phosphatase 69D isoform A [Drosophila melanogaster]	protein tyrosine phosphatase receptor type E b precursor [Danio rerio]	52.5239	25.1447	79.9031	3.17773	1.668	0.0210143	0.730121
Bot_c26304	Dynein heavy chain 11, axonemal	PREDICTED: dynein beta chain ciliary-like [Ciona intestinalis]	dynein axonemal heavy chain 9 [Mus musculus]	dynein heavy chain [Drosophila melanogaster]	PREDICTED: dynein heavy chain 11 axonemal-like partial [Danio rerio]	78.813	40.5196	117.107	2.89012	1.53113	0.0210445	0.730121
Bot_rep_c46736	Unclassifiable EST	No hits found	No hits found	No hits found	No hits found	42.9037	19.7848	66.0225	3.33704	1.73857	0.0210407	0.730121
CAP3_round1_contig_2420	Terminal uridylyltransferase 4	TPA: zinc finger protein [Ciona intestinalis]	unnamed protein product [Mus musculus]	No hits found	speckle targeted PIP5K1A-regulated poly(A) polymerase [Danio rerio]	171.065	91.0874	251.043	2.75607	1.46261	0.0210374	0.730121
CAP3_round1_contig_676	Cubilin	PREDICTED: cubilin-like partial [Ciona intestinalis]	cubilin precursor [Mus musculus]	tolloid homolog; Method: conceptual translation supplied by author [Drosophila melanogaster]	PREDICTED: cubilin [Danio rerio]	112.896	56.2758	169.517	3.01225	1.59084	0.0210642	0.730262
Bot_rep_c45916	Serine/threonine-protein kinase/endoribonuclease IRE1	PREDICTED: serine/threonine-protein kinase/endoribonuclease IRE1-like [Ciona intestinalis]	endoplasmic reticulum (ER) to nucleus signalling 1 isoform CRA_c [Mus musculus]	Inositol-requiring enzyme-1 [Drosophila melanogaster]	Z-DNA binding protein kinase [Danio rerio]	72.4276	142.953	1.90173	0.0133031	-6.23209	0.0210897	0.730605
Bot_c2846	Unclassifiable EST	No hits found	No hits found	No hits found	No hits found	462.323	244.269	680.377	2.78536	1.47787	0.0211375	0.731054
Bot_c33754	Calcium-activated chloride channel regulator 4	PREDICTED: epithelial chloride channel protein-like [Ciona intestinalis]	unnamed protein product [Mus musculus]	No hits found	No hits found	22.9903	9.3661	36.6145	3.90926	1.9669	0.0211496	0.731054
CAP3_round1_contig_7645	GMP synthase [glutamine-hydrolyzing]	PREDICTED: GMP synthase [glutamine-hydrolyzing] [Ciona intestinalis]	mCG126035 [Mus musculus]	burgundy [Drosophila melanogaster]	GMP synthase [Danio rerio]	39.562	10.9823	68.1416	6.20466	2.63335	0.0211255	0.731054
Bot_c30636	Unclassifiable EST	No hits found	No hits found	No hits found	No hits found	43.0581	73.6338	12.4825	0.169521	-2.56047	0.0212396	0.73146
Bot_rep_c48498	Unclassifiable EST	No hits found	No hits found	No hits found	No hits found	892.15	449.308	1334.99	2.97122	1.57105	0.0212269	0.73146
Bot_rep_c54146	Heterogeneous nuclear ribonucleoprotein A1	PREDICTED: heterogeneous nuclear ribonucleoprotein A3-like [Ciona intestinalis]	TIS [Mus musculus]	hrp36.1 [Drosophila melanogaster]	heterogeneous nuclear ribonucleoprotein A1 [Danio rerio]	523.244	737.345	309.142	0.419264	-1.25407	0.0212199	0.73146
CAP3_round1_contig_3155	Crumbs homolog 1	PREDICTED: uncharacterized protein LOC100184790 [Ciona intestinalis]	No hits found	No hits found	No hits found	151.281	81.9801	220.583	2.69069	1.42797	0.0212292	0.73146
CAP3_round1_contig_384	2-oxoisovalerate dehydrogenase subunit alpha, mitochondrial	PREDICTED: 2-oxoisovalerate dehydrogenase subunit alpha mitochondrial-like [Ciona intestinalis]	RecName: Full=2-oxoisovalerate dehydrogenase subunit alpha mitochondrial; AltName: Full=Branched-chain alpha-keto acid dehydrogenase E1 component alpha chain; Short=BCKDE1A; Short=BCKDH E1-alpha; Flags: Precursor	CG8199 [Drosophila melanogaster]	2-oxoisovalerate dehydrogenase subunit alpha mitochondrial [Danio rerio]	275.113	481.014	69.2129	0.14389	-2.79696	0.0212329	0.73146
Bot_c13840	Unclassifiable EST	PREDICTED: uncharacterized protein LOC100180688 [Ciona intestinalis]	No hits found	No hits found	No hits found	22.2918	35.6121	8.97144	0.251921	-1.98896	0.0214041	0.733035
Bot_c23459	Glycoprotein-N-acetylgalactosamine 3-beta-galactosyltransferase 1	PREDICTED: glycoprotein-N-acetylgalactosamine 3-beta-galactosyltransferase 1-like [Ciona intestinalis]	C1galt1 protein [Mus musculus]	core 1 galactosyltransferase A isoform B [Drosophila melanogaster]	glycoprotein-N-acetylgalactosamine 3-beta-galactosyltransferase 1-B [Danio rerio]	311.144	173.784	448.504	2.58081	1.36782	0.0214163	0.733035
Bot_c6656	Unclassifiable EST	No hits found	No hits found	No hits found	No hits found	45.0675	21.1832	68.9518	3.25503	1.70267	0.0214475	0.733035
Bot_c8558	DBH-like monooxygenase protein 1	PREDICTED: DBH-like monooxygenase protein 1-like [Ciona intestinalis]	Moxd1 protein partial [Mus musculus]	CG5235 isoform A [Drosophila melanogaster]	novel protein similar to vertebrate monooxygenase DBH-like 1 (MOXD1) [Danio rerio]	53.4452	27.6786	79.2119	2.86184	1.51695	0.0214074	0.733035
Bot_c9455	Unclassifiable EST	No hits found	No hits found	No hits found	No hits found	7.91572	1.35969	14.4718	10.6434	3.41189	0.0213639	0.733035
Bot_rep_c38730	Unclassifiable EST	No hits found	No hits found	No hits found	No hits found	24.93	9.79851	40.0614	4.08852	2.03158	0.0214726	0.733035
Bot_rep_c46738	Phosphatidylinositol 3-kinase catalytic subunit type 3	PREDICTED: phosphatidylinositol 3-kinase catalytic subunit type 3-like [Ciona intestinalis]	phosphatidylinositol 3-kinase catalytic subunit type 3 [Mus musculus]	phosphotidylinositol 3 kinase 59F [Drosophila melanogaster]	Pik3c3 protein [Danio rerio]	16.6504	27.6276	5.67313	0.205343	-2.28389	0.0213271	0.733035
Bot_rep_c47612	Exportin-2	PREDICTED: exportin-2 [Ciona intestinalis]	exportin-2 [Mus musculus]	CAS protein [Drosophila melanogaster]	exportin-2 [Danio rerio]	105.961	155.139	56.7829	0.366014	-1.45003	0.0213511	0.733035
Bot_rep_c55315	Unclassifiable EST	No hits found	No hits found	No hits found	No hits found	46.3936	71.0238	21.7635	0.306426	-1.70639	0.021443	0.733035
CAP3_round1_contig_1382	Unclassifiable EST	No hits found	No hits found	No hits found	No hits found	22.8757	9.04076	36.7107	4.06058	2.02169	0.0213344	0.733035
CAP3_round1_contig_494	Uncharacterized protein C3orf32	PREDICTED: protein SSUH2 homolog [Ciona intestinalis]	RIKEN cDNA D630042P16 gene [Mus musculus]	No hits found	uncharacterized protein LOC767720 [Danio rerio]	504.937	287.871	722.003	2.50807	1.32658	0.0214736	0.733035
CAP3_round1_contig_9797	Unclassifiable EST	No hits found	No hits found	No hits found	No hits found	160.976	254.945	67.0078	0.262832	-1.92779	0.0213711	0.733035
Bot_c17093	Putative helicase Mov10l1	PREDICTED: putative helicase MOV-10 [Ciona intestinalis]	Zcwpw2 protein [Mus musculus]	armitage isoform C [Drosophila melanogaster]	MOV10-like 1 [Danio rerio]	56.4078	17.8049	95.0106	5.3362	2.41581	0.0216493	0.735064
Bot_c19589	Low-density lipoprotein receptor-related protein 2	PREDICTED: low-density lipoprotein receptor-related protein 2 [Ciona intestinalis]	low-density lipoprotein receptor-related protein 2 precursor [Mus musculus]	LDL receptor protein 1 isoform D [Drosophila melanogaster]	low-density lipoprotein receptor-related protein 2 precursor [Danio rerio]	65.48	12.1137	118.846	9.81088	3.29438	0.0216746	0.735064
Bot_c20720	Guanine nucleotide-binding protein G(t) subunit alpha-2	PREDICTED: guanine nucleotide-binding protein G(i) subunit alpha-like [Ciona intestinalis]	guanine nucleotide-binding protein G(t) subunit alpha-2 [Mus musculus]	G protein oalpha 47A isoform B [Drosophila melanogaster]	guanine nucleotide-binding protein G(t) subunit alpha-2 [Danio rerio]	37.1564	56.9603	17.3525	0.304642	-1.71481	0.0216636	0.735064
Bot_c21031	Unclassifiable EST	No hits found	No hits found	No hits found	No hits found	21.6064	8.41467	34.7981	4.1354	2.04803	0.0215681	0.735064
Bot_c30450	Lymphocyte antigen 75	PREDICTED: C-type mannose receptor 2-like partial [Ciona intestinalis]	low affinity IgE Fc receptor isoform B [Mus musculus]	No hits found	PREDICTED: nattectin [Danio rerio]	22.1901	7.49743	36.8828	4.91939	2.29848	0.0216565	0.735064
Bot_rep_c49586	Unclassifiable EST	PREDICTED: solute carrier family 15 member 2-like [Ciona intestinalis]	No hits found	No hits found	No hits found	24.8448	9.53195	40.1576	4.21295	2.07483	0.0215977	0.735064
CAP3_round1_contig_6932	Unclassifiable EST	PREDICTED: autocrine proliferation repressor protein A [Ciona intestinalis]	No hits found	No hits found	No hits found	785.891	425.27	1146.51	2.69596	1.4308	0.0216382	0.735064
CAP3_round1_contig_8601	Unclassifiable EST	No hits found	No hits found	No hits found	No hits found	757.989	459.944	1056.03	2.29601	1.19913	0.021565	0.735064
CAP3_round1_contig_9283	Collagen alpha-1(III) chain	fibrillar collagen precursor [Ciona intestinalis]	unnamed protein product [Mus musculus]	No hits found	procollagen type I alpha 1 chain [Danio rerio]	4493.77	6302.09	2685.45	0.42612	-1.23067	0.0216594	0.735064
Bot_c22268	Unclassifiable EST	PREDICTED: uncharacterized protein LOC100182273 [Ciona intestinalis]	histone H1oo [Mus musculus]	No hits found	linker histone H1M [Danio rerio]	104.966	58.6435	151.288	2.57979	1.36725	0.0217147	0.735891
Bot_rep_c43565	Unclassifiable EST	No hits found	No hits found	No hits found	No hits found	31.5429	11.4106	51.6751	4.52867	2.17909	0.0217337	0.736002
Bot_c17293	Peroxisomal bifunctional enzyme	PREDICTED: peroxisomal bifunctional enzyme-like [Ciona intestinalis]	unnamed protein product [Mus musculus]	CG6543 isoform A [Drosophila melanogaster]	peroxisomal bifunctional enzyme [Danio rerio]	28.685	11.7542	45.6157	3.8808	1.95635	0.0217513	0.736064
Bot_c14542	Ubiquitin carboxyl-terminal hydrolase 24	PREDICTED: probable ubiquitin carboxyl-terminal hydrolase FAF-X [Ciona intestinalis]	ubiquitin carboxyl-terminal hydrolase 24 [Mus musculus]	fat facets isoform D [Drosophila melanogaster]	probable ubiquitin carboxyl-terminal hydrolase FAF-X [Danio rerio]	13.7043	4.16792	23.2407	5.57608	2.47925	0.0218061	0.736577
Bot_c21800	Unclassifiable EST	No hits found	No hits found	No hits found	No hits found	7.15377	0	14.3075	Inf	Inf	0.0218564	0.736577
Bot_rep_c35900	Unclassifiable EST	No hits found	No hits found	No hits found	No hits found	153.498	83.1653	223.83	2.69139	1.42835	0.021861	0.736577
Bot_rep_c48991	Unclassifiable EST	No hits found	No hits found	No hits found	No hits found	77.9139	144.385	11.4424	0.0792492	-3.65746	0.0218492	0.736577
CAP3_round1_contig_7470	Unclassifiable EST	No hits found	No hits found	No hits found	No hits found	377.168	208.382	545.954	2.61997	1.38955	0.021856	0.736577
CAP3_round1_contig_8474	Lactadherin	PREDICTED: lactadherin-like [Ciona intestinalis]	Chain A Nmr Structure Of The Mouse Mfg-e8 C2 Domain	RE18634p [Drosophila melanogaster]	retinoschisin precursor [Danio rerio]	1007.61	1692.09	323.127	0.190963	-2.38864	0.0218097	0.736577
CAP3_round1_contig_1653	Unclassifiable EST	No hits found	No hits found	No hits found	No hits found	172.335	100.749	243.922	2.42109	1.27566	0.0218974	0.73674
CAP3_round1_contig_2889	Unclassifiable EST	No hits found	No hits found	No hits found	No hits found	84.2527	37.5027	131.003	3.49316	1.80453	0.0218953	0.73674
CAP3_round1_contig_5554	Unclassifiable EST	PREDICTED: protein DD3-3 [Ciona intestinalis]	No hits found	No hits found	No hits found	825.06	1159.39	490.726	0.423261	-1.24038	0.0219269	0.737201
Bot_c15964	Protein KIAA0664	PREDICTED: clustered mitochondria protein homolog [Ciona intestinalis]	1300001I01Rik protein [Mus musculus]	RH51925p [Drosophila melanogaster]	clustered mitochondria protein homolog [Danio rerio]	217.739	120.435	315.043	2.61588	1.3873	0.0222216	0.739645
Bot_c17200	Protein phosphatase 1 regulatory subunit 3B	No hits found	protein phosphatase 1 regulatory (inhibitor) subunit 3B isoform CRA_a [Mus musculus]	No hits found	protein phosphatase 1 regulatory subunit 3B [Danio rerio]	12.9108	1.44854	24.373	16.8258	4.07261	0.0221724	0.739645
Bot_c28673	Clathrin heavy chain 1	PREDICTED: clathrin heavy chain 1-like [Ciona intestinalis]	unnamed protein product [Mus musculus]	clathrin heavy chain isoform A [Drosophila melanogaster]	clathrin heavy polypeptide b (Hc) [Danio rerio]	27.4682	11.3459	43.5904	3.84194	1.94183	0.0220928	0.739645
Bot_c31575	Unclassifiable EST	No hits found	No hits found	No hits found	No hits found	4.63586	0	9.27171	Inf	Inf	0.0220704	0.739645
Bot_c7967	HERV-K_11q22.1 provirus ancestral Pol protein	TPA: zinc finger protein [Ciona intestinalis]	unnamed protein product [Mus musculus]	Pol protein [Drosophila melanogaster]	PREDICTED: uncharacterized protein K02A2.6-like [Danio rerio]	543.017	766.99	319.045	0.41597	-1.26545	0.0222131	0.739645
Bot_c8429	Unclassifiable EST	No hits found	No hits found	No hits found	No hits found	8.74968	16.8918	0.607584	0.0359692	-4.79709	0.022203	0.739645
Bot_rep_c36818	Unclassifiable EST	No hits found	No hits found	No hits found	No hits found	57.1301	30.3151	83.9451	2.76909	1.46941	0.0220578	0.739645
Bot_rep_c38236	Unclassifiable EST	No hits found	No hits found	No hits found	No hits found	45.0214	22.7871	67.2557	2.95148	1.56144	0.0220523	0.739645
Bot_rep_c41985	Unclassifiable EST	No hits found	No hits found	No hits found	No hits found	27.5608	43.2084	11.9132	0.275715	-1.85875	0.0221999	0.739645
Bot_rep_c53166	Unclassifiable EST	No hits found	No hits found	No hits found	No hits found	75.5435	40.8203	110.267	2.70127	1.43364	0.0222344	0.739645
Bot_rep_c54938	Fibrinogen C domain-containing protein 1	PREDICTED: fibrinogen C domain-containing protein 1-like [Ciona intestinalis]	fibrinogen C domain-containing protein 1 [Mus musculus]	CG30281 [Drosophila melanogaster]	PREDICTED: fibrinogen C domain-containing protein 1 [Danio rerio]	142.517	245.138	39.8957	0.162748	-2.61929	0.022237	0.739645
Bot_rep_c58127	Unclassifiable EST	PREDICTED: uncharacterized protein LOC100185438 [Ciona intestinalis]	No hits found	RE29976p [Drosophila melanogaster]	No hits found	698.87	221.349	1176.39	5.31464	2.40997	0.0221268	0.739645
CAP3_round1_contig_3568	Unclassifiable EST	No hits found	No hits found	No hits found	No hits found	69.0848	125.465	12.7045	0.101259	-3.30387	0.0221007	0.739645
CAP3_round1_contig_4399	Usherin	PREDICTED: uncharacterized protein LOC100185953 [Ciona intestinalis]	No hits found	No hits found	No hits found	299.647	430.181	169.114	0.393123	-1.34695	0.022159	0.739645
CAP3_round1_contig_69	Chymotrypsinogen B2	PREDICTED: chymotrypsinogen A-like [Ciona intestinalis]	unnamed protein product [Mus musculus]	IP02555p [Drosophila melanogaster]	Zgc:112160 protein partial [Danio rerio]	193.209	105.977	280.442	2.64625	1.40395	0.0220284	0.739645
Bot_c19615	Unclassifiable EST	PREDICTED: uncharacterized protein LOC100178116 [Ciona intestinalis]	No hits found	No hits found	No hits found	128.394	185.396	71.3931	0.385085	-1.37675	0.0222855	0.739932
CAP3_round1_contig_2512	Proto-oncogene tyrosine-protein kinase Src	PREDICTED: tyrosine-protein kinase fyna-like [Ciona intestinalis]	neuronal proto-oncogene tyrosine-protein kinase Src isoform 2 [Mus musculus]	Src oncogene at 42A isoform A [Drosophila melanogaster]	RecName: Full=Proto-oncogene tyrosine-protein kinase Src; AltName: Full=Proto-oncogene c-Src; AltName: Full=pp60c-src; Short=p60-Src	236.074	133.359	338.789	2.54043	1.34507	0.0222851	0.739932
CAP3_round1_contig_8151	Unclassifiable EST	No hits found	No hits found	No hits found	No hits found	260.676	374.26	147.093	0.393024	-1.34731	0.0222931	0.739932
Bot_c332	Plectin	PREDICTED: plectin [Ciona intestinalis]	plectin isoform 1b [Mus musculus]	No hits found	plectin a [Danio rerio]	1256.44	729.586	1783.29	2.44425	1.28939	0.0223867	0.74251
Bot_rep_c51567	Myosin light chain 5	PREDICTED: myosin light chain 5-like [Ciona intestinalis]	myosin light chain 2 precursor lymphocyte-specific isoform CRA_b [Mus musculus]	spaghetti squash [Drosophila melanogaster]	myosin light polypeptide 2b regulatory cardiac slow [Danio rerio]	18.3707	5.30116	31.4403	5.93084	2.56824	0.0224264	0.743299
Bot_rep_c46030	Unclassifiable EST	PREDICTED: uncharacterized protein LOC101242958 [Ciona intestinalis]	No hits found	No hits found	No hits found	331.968	470.082	193.854	0.412385	-1.27794	0.022495	0.744517
CAP3_round1_contig_1403	Unclassifiable EST	No hits found	No hits found	No hits found	No hits found	32.6188	50.4671	14.7705	0.292675	-1.77263	0.0224949	0.744517
Bot_c5128	Uncharacterized protein C17orf85	PREDICTED: uncharacterized protein LOC100179795 [Ciona intestinalis]	RIKEN cDNA 1200014J11 gene [Mus musculus]	No hits found	uncharacterized protein C17orf85 homolog [Danio rerio]	85.7994	45.9401	125.659	2.73528	1.45169	0.0225169	0.744716
Bot_c13842	Unclassifiable EST	No hits found	No hits found	No hits found	No hits found	24.6082	39.5818	9.63455	0.243408	-2.03855	0.0225871	0.746188
Bot_c9626	E3 ubiquitin-protein ligase HERC2	PREDICTED: E3 ubiquitin-protein ligase HERC2-like partial [Ciona intestinalis]	hect (homologous to the E6-AP (UBE3A) carboxyl terminus) domain and RCC1 (CHC1)-like domain (RLD) 2 isoform CRA_a [Mus musculus]	No hits found	No hits found	18.7269	6.46308	30.9907	4.79503	2.26154	0.0226076	0.746188
CAP3_round1_contig_7580	Pancreatic lipase-related protein 1	PREDICTED: pancreatic lipase-related protein 2-like partial [Ciona intestinalis]	Pancreatic lipase related protein 1 [Mus musculus]	CG5966 [Drosophila melanogaster]	lipase member H precursor [Danio rerio]	333.549	185.406	481.691	2.59804	1.37742	0.0226093	0.746188
Bot_rep_c39094	Unclassifiable EST	No hits found	No hits found	No hits found	No hits found	114.91	167.181	62.6398	0.374683	-1.41626	0.0226299	0.746341
Bot_c19234	Unclassifiable EST	PREDICTED: organic cation transporter-like protein-like [Ciona intestinalis]	No hits found	No hits found	No hits found	16.196	5.19224	27.1997	5.23853	2.38916	0.0226483	0.746419
CAP3_round1_contig_4460	Dynein heavy chain 10, axonemal	PREDICTED: dynein heavy chain 10 axonemal [Ciona intestinalis]	dynein heavy chain 10 axonemal [Mus musculus]	dynein heavy chain at 89D isoform C [Drosophila melanogaster]	PREDICTED: dynein heavy chain 10 axonemal [Danio rerio]	198.883	110.697	287.069	2.59329	1.37478	0.0226787	0.746895
454_debris_c745	Elongation factor 1-gamma	PREDICTED: elongation factor 1-gamma-like [Ciona intestinalis]	unnamed protein product [Mus musculus]	RE15368p [Drosophila melanogaster]	uncharacterized protein LOC100037382 [Danio rerio]	276.522	412.464	140.579	0.340828	-1.55288	0.022711	0.747431
Bot_c10491	Dynein heavy chain 17, axonemal	PREDICTED: dynein beta chain ciliary-like [Ciona intestinalis]	dynein heavy chain 17 axonemal [Mus musculus]	dynein heavy chain at 93AB isoform B [Drosophila melanogaster]	PREDICTED: dynein heavy chain 10 axonemal [Danio rerio]	61.2778	31.2241	91.3315	2.92503	1.54845	0.022763	0.747749
Bot_c29171	Collagen alpha-5(VI) chain	PREDICTED: uncharacterized protein LOC100183026 [Ciona intestinalis]	collagen alpha-5(VI) chain precursor [Mus musculus]	No hits found	matrilin-3b [Danio rerio]	396.191	792.381	0	0	#NAME?	0.0227767	0.747749
Bot_c8594	Forkhead box protein O3	transcription factor protein [Ciona intestinalis]	Foxo3 protein [Mus musculus]	forkhead box sub-group O isoform C [Drosophila melanogaster]	forkhead box protein O3 [Danio rerio]	20.2449	32.757	7.73282	0.236066	-2.08274	0.0227846	0.747749
CAP3_round1_contig_3459	Histidine ammonia-lyase	PREDICTED: histidine ammonia-lyase [Ciona intestinalis]	histidine ammonia-lyase [Mus musculus]	No hits found	histidine ammonia-lyase [Danio rerio]	79.454	141.602	17.3056	0.122213	-3.03254	0.0227554	0.747749
Bot_c1877	P-selectin	PREDICTED: sushi von Willebrand factor type A EGF and pentraxin domain-containing protein 1 [Ciona intestinalis]	selectin platelet [Mus musculus]	furrowed isoform B [Drosophila melanogaster]	Si:ch211-260g14.8 protein [Danio rerio]	198.248	285.452	111.043	0.389008	-1.36213	0.022801	0.747761
Bot_c5431	Small EDRK-rich factor 2	PREDICTED: small EDRK-rich factor 1-like [Ciona intestinalis]	small EDRK-rich factor 2 [Mus musculus]	CG17931 isoform A [Drosophila melanogaster]	small EDRK-rich factor 2 [Danio rerio]	10.8658	2.88706	18.8445	6.52722	2.70647	0.0228252	0.748031
Bot_rep_c43563	Unclassifiable EST	No hits found	No hits found	No hits found	coatomer protein gamma2-COP [Danio rerio]	82.6429	120.693	44.5929	0.369474	-1.43646	0.0228526	0.748404
Bot_c13352	Plectin	PREDICTED: plectin [Ciona intestinalis]	unnamed protein product [Mus musculus]	Kakapo [Drosophila melanogaster]	plectin a [Danio rerio]	262.165	145.762	378.568	2.59716	1.37694	0.0229078	0.748414
Bot_c22186	Unclassifiable EST	PREDICTED: uncharacterized protein LOC100179488 [Ciona intestinalis]	No hits found	No hits found	No hits found	33.3934	15.2532	51.5336	3.37854	1.7564	0.0229322	0.748414
Bot_c31070	Unclassifiable EST	PREDICTED: uncharacterized protein LOC100185238 [Ciona intestinalis]	No hits found	chitin synthase B [Drosophila melanogaster]	novel protein similar to vertebrate CG2666-PC isoform C (kkv) [Danio rerio]	10.3501	1.52737	19.1729	12.5529	3.64995	0.0229081	0.748414
Bot_rep_c58865	Unclassifiable EST	No hits found	No hits found	No hits found	No hits found	289.715	415.943	163.486	0.393049	-1.34722	0.022949	0.748414
CAP3_round1_contig_7277	Unclassifiable EST	PREDICTED: uncharacterized protein LOC100179570 [Ciona intestinalis]	No hits found	No hits found	No hits found	703.54	1003.24	403.836	0.40253	-1.31283	0.0229382	0.748414
CAP3_round1_contig_8235	Probable ATP-dependent RNA helicase DDX4	DEAD-Box Protein [Ciona intestinalis]	probable ATP-dependent RNA helicase DDX4 isoform 2 [Mus musculus]	vasa isoform A [Drosophila melanogaster]	vasa-like protein [Danio rerio]	658.748	398.868	918.628	2.30309	1.20357	0.0229363	0.748414
Bot_c12468	Unclassifiable EST	PREDICTED: uncharacterized protein LOC101242293 [Ciona intestinalis]	No hits found	No hits found	No hits found	54.2507	28.8765	79.6248	2.75742	1.46332	0.0230381	0.74844
Bot_c19228	Unclassifiable EST	PREDICTED: uncharacterized protein LOC100181995 [Ciona intestinalis]	No hits found	No hits found	No hits found	11.2413	21.2675	1.21517	0.0571373	-4.12942	0.0230543	0.74844
Bot_c30315	Neurogenic locus notch homolog protein 2	PREDICTED: uncharacterized protein LOC100176063 [Ciona intestinalis]	secreted nidogen domain protein precursor [Mus musculus]	RecName: Full=Fat-like cadherin-related tumor suppressor homolog; AltName: Full=Protein kugelei; Flags: Precursor	protocadherin Fat 1 precursor [Danio rerio]	24.2292	38.9412	9.51725	0.244401	-2.03268	0.0230345	0.74844
Bot_c9854	Unclassifiable EST	No hits found	No hits found	No hits found	No hits found	14.528	0	29.0561	Inf	Inf	0.0230513	0.74844
Bot_rep_c40256	Unclassifiable EST	No hits found	No hits found	No hits found	No hits found	51.2847	89.9205	12.649	0.140669	-2.82963	0.0230527	0.74844
CAP3_round1_contig_1018	Unclassifiable EST	No hits found	No hits found	No hits found	No hits found	141.134	64.6249	217.642	3.36778	1.7518	0.023078	0.74844
CAP3_round1_contig_2620	Cytoplasmic polyadenylation element-binding protein 1	PREDICTED: cytoplasmic polyadenylation element-binding protein 1-A [Ciona intestinalis]	cytoplasmic polyadenylation element-binding protein 1 isoform 3 [Mus musculus]	oo18 RNA-binding protein isoform F [Drosophila melanogaster]	RecName: Full=Cytoplasmic polyadenylation element-binding protein 1; Short=CPE-BP1; Short=CPE-binding protein 1; Short=CPEB-1; AltName: Full=Orb/CPEB-related RNA-binding protein; AltName: Full=Protein Zorba; AltName: Full=ZOR-1; AltName: Full=Zebrafish orb-type a	631.909	382.771	881.047	2.30176	1.20274	0.0230766	0.74844
CCTU19817.g2	RING finger protein 213	PREDICTED: E3 ubiquitin-protein ligase RNF213-like [Ciona intestinalis]	RecName: Full=E3 ubiquitin-protein ligase RNF213	No hits found	No hits found	37.9646	6.10949	69.8198	11.4281	3.51451	0.0230444	0.74844
Bot_c5746	Unclassifiable EST	PREDICTED: macrophage mannose receptor 1-like partial [Ciona intestinalis]	No hits found	No hits found	No hits found	54.5174	27.3629	81.6719	2.98477	1.57762	0.0231253	0.749454
Bot_c24903	Protein PIEZO2	PREDICTED: piezo-type mechanosensitive ion channel component 2-like [Ciona intestinalis]	Family with sequence similarity 38 member B [Mus musculus]	piezo isoform L [Drosophila melanogaster]	PREDICTED: protein PIEZO1 [Danio rerio]	144.177	82.1765	206.177	2.50895	1.32708	0.0231422	0.749484
Bot_rep_c35024	THO complex subunit 4	PREDICTED: THO complex subunit 4-B-like [Ciona intestinalis]	THO complex subunit 4 [Mus musculus]	RNA and export factor binding protein 1 [Drosophila melanogaster]	THO complex subunit 4 [Danio rerio]	2122.27	3013.53	1231.01	0.408494	-1.29161	0.0232124	0.750196
Bot_rep_c50976	Unclassifiable EST	No hits found	No hits found	No hits found	No hits found	350.703	515.125	186.28	0.361622	-1.46745	0.0232015	0.750196
Bot_rep_c56893	Alpha-aminoadipic semialdehyde dehydrogenase	PREDICTED: alpha-aminoadipic semialdehyde dehydrogenase [Ciona intestinalis]	unnamed protein product [Mus musculus]	CG9629 [Drosophila melanogaster]	alpha-aminoadipic semialdehyde dehydrogenase [Danio rerio]	173.795	252.646	94.9434	0.375796	-1.41198	0.0232009	0.750196
Bot_c1167	28S ribosomal protein S16, mitochondrial	No hits found	28S ribosomal protein S16 mitochondrial precursor [Mus musculus]	mitochondrial ribosomal protein S16 isoform A [Drosophila melanogaster]	28S ribosomal protein S16 mitochondrial [Danio rerio]	70.2345	103.367	37.1025	0.358941	-1.47818	0.0232304	0.750261
CAP3_round1_contig_7604	Long-chain specific acyl-CoA dehydrogenase, mitochondrial	PREDICTED: long-chain specific acyl-CoA dehydrogenase mitochondrial-like [Ciona intestinalis]	unnamed protein product [Mus musculus]	CG6638 [Drosophila melanogaster]	Acyl-Coenzyme A dehydrogenase long chain [Danio rerio]	337.442	474.76	200.125	0.421529	-1.2463	0.0232601	0.750699
Bot_c25680	Unclassifiable EST	No hits found	No hits found	No hits found	No hits found	78.5444	39.4693	117.619	2.98003	1.57533	0.0233122	0.751686
CAP3_round1_contig_8143	Unclassifiable EST	No hits found	No hits found	No hits found	No hits found	227.245	323.141	131.348	0.406473	-1.29877	0.0233228	0.751686
Bot_c23085	Unclassifiable EST	No hits found	No hits found	No hits found	No hits found	9.05941	17.4878	0.631044	0.0360849	-4.79246	0.0233425	0.751803
Bot_c12481	Unclassifiable EST	PREDICTED: ficolin-1-like isoform 1 [Ciona intestinalis]	No hits found	No hits found	No hits found	10.3463	18.0956	2.59689	0.143509	-2.80079	0.0234177	0.752702
Bot_c31518	Unclassifiable EST	No hits found	No hits found	No hits found	No hits found	6.09876	0.763686	11.4338	14.9719	3.90419	0.0234188	0.752702
Bot_rep_c57997	60S ribosomal protein L6	PREDICTED: 60S ribosomal protein L6 isoform 1 [Ciona intestinalis]	M-TAXREB107 [Mus musculus]	ribosomal protein L6 isoform A [Drosophila melanogaster]	60S ribosomal protein L6 [Danio rerio]	1248.04	1794.84	701.249	0.390703	-1.35586	0.0234161	0.752702
Bot_c20228	Alpha-tectorin	PREDICTED: pancreatic secretory granule membrane major glycoprotein GP2 isoform 1 [Ciona intestinalis]	pancreatic secretory granule membrane major glycoprotein GP2 precursor [Mus musculus]	No hits found	LOC100005948 protein [Danio rerio]	216.125	307.398	124.852	0.406157	-1.29989	0.023494	0.75279
Bot_c20727	Unclassifiable EST	No hits found	No hits found	No hits found	No hits found	24.4955	2.12337	46.8677	22.0722	4.46416	0.0235293	0.75279
Bot_c4522	Unclassifiable EST	No hits found	No hits found	No hits found	No hits found	64.013	33.974	94.0519	2.76835	1.46903	0.023513	0.75279
Bot_c6002	Lysosome membrane protein 2	PREDICTED: platelet glycoprotein 4-like [Ciona intestinalis]	unnamed protein product [Mus musculus]	epithelial membrane protein isoform A [Drosophila melanogaster]	lysosome membrane protein 2 [Danio rerio]	29.3956	7.66511	51.1262	6.66999	2.73768	0.0235634	0.75279
Bot_c6890	Thyroid peroxidase	PREDICTED: peroxidasin homolog [Ciona intestinalis]	unnamed protein product [Mus musculus]	GH18946p [Drosophila melanogaster]	myeloid-specific peroxidase [Danio rerio]	27.4392	12.0066	42.8718	3.57067	1.8362	0.0235485	0.75279
Bot_rep_c35975	Unclassifiable EST	No hits found	No hits found	No hits found	glutathione S-transferase M [Danio rerio]	208.834	122.628	295.04	2.40597	1.26662	0.0234544	0.75279
CAP3_round1_contig_234	Adenylate kinase 2, mitochondrial	PREDICTED: adenylate kinase 2 mitochondrial isoform 1 [Ciona intestinalis]	unnamed protein product [Mus musculus]	adenylate kinase-2 [Drosophila melanogaster]	RecName: Full=Adenylate kinase 2 mitochondrial; Short=AK 2; AltName: Full=ATP-AMP transphosphorylase 2; AltName: Full=ATP:AMP phosphotransferase; AltName: Full=Adenylate monophosphate kinase	524.039	741.289	306.788	0.413858	-1.27279	0.0235429	0.75279
CAP3_round1_contig_3045	Unclassifiable EST	No hits found	No hits found	No hits found	No hits found	12.9964	2.47287	23.5198	9.51117	3.24962	0.0235962	0.75279
CAP3_round1_contig_669	Acyl-CoA synthetase family member 2, mitochondrial	PREDICTED: 4-coumarate--CoA ligase 1-like [Ciona intestinalis]	unnamed protein product [Mus musculus]	CG6178 [Drosophila melanogaster]	acyl-CoA synthetase family member 2 mitochondrial precursor [Danio rerio]	344.858	192.986	496.729	2.57391	1.36396	0.0235987	0.75279
CAP3_round1_contig_6783	Unclassifiable EST	No hits found	No hits found	No hits found	No hits found	41.6103	19.967	63.2536	3.16791	1.66353	0.0235949	0.75279
CAP3_round1_contig_6880	Placenta-specific gene 8 protein	PREDICTED: cell number regulator 11-like [Ciona intestinalis]	placenta-specific gene 8 protein [Mus musculus]	No hits found	No hits found	2463.57	3531.3	1395.84	0.395275	-1.33907	0.0235313	0.75279
Bot_c7941	Neurogenic locus notch homolog protein 3	Notch precursor [Ciona intestinalis]	transmembrane receptor Notch1 B [Mus musculus]	notch isoform A [Drosophila melanogaster]	neurogenic locus notch homolog protein 1 precursor [Danio rerio]	114.919	63.5974	166.241	2.61396	1.38624	0.0237168	0.755575
Bot_rep_c54333	Unclassifiable EST	No hits found	No hits found	No hits found	No hits found	43.9629	76.571	11.3549	0.148292	-2.75349	0.0237183	0.755575
454_debris_rep_c2157	Heat shock cognate 71 kDa protein	PREDICTED: heat shock cognate 71 kDa protein [Ciona intestinalis]	unnamed protein product [Mus musculus]	RH04426p [Drosophila melanogaster]	uncharacterized protein LOC393586 [Danio rerio]	174.442	320.763	28.1209	0.0876688	-3.51179	0.0239408	0.755794
Bot_c12261	Unclassifiable EST	No hits found	No hits found	No hits found	No hits found	25.3205	11.4553	39.1856	3.42075	1.77431	0.0238639	0.755794
Bot_c14647	Titin	connectin [Ciona intestinalis]	titin isoform N2-B [Mus musculus]	sallimus isoform U [Drosophila melanogaster]	titin a [Danio rerio]	12.2103	3.57192	20.8486	5.83682	2.54518	0.0238634	0.755794
Bot_c25444	39S ribosomal protein L44, mitochondrial	PREDICTED: 39S ribosomal protein L44 mitochondrial-like [Ciona intestinalis]	Mrpl44 protein partial [Mus musculus]	No hits found	Zgc:114114 [Danio rerio]	30.9954	48.7256	13.2652	0.272243	-1.87703	0.0239516	0.755794
Bot_c2729	Unclassifiable EST	No hits found	No hits found	No hits found	No hits found	83.7671	45.7906	121.744	2.6587	1.41072	0.0237555	0.755794
Bot_rep_c38030	Unclassifiable EST	No hits found	No hits found	No hits found	No hits found	21.267	0	42.534	Inf	Inf	0.0239127	0.755794
Bot_rep_c48590	Unclassifiable EST	No hits found	No hits found	No hits found	No hits found	575.91	819.805	332.015	0.404993	-1.30403	0.0238237	0.755794
Bot_rep_c48915	Unclassifiable EST	No hits found	No hits found	No hits found	No hits found	137.401	199.293	75.5085	0.378882	-1.40018	0.023888	0.755794
CAP3_round1_contig_6290	Probable E3 ubiquitin-protein ligase TRIP12	PREDICTED: E3 ubiquitin-protein ligase TRIP12-like [Ciona intestinalis]	thyroid hormone receptor interactor 12 isoform CRA_c [Mus musculus]	HL01545p [Drosophila melanogaster]	RecName: Full=E3 ubiquitin-protein ligase TRIP12; AltName: Full=Thyroid receptor-interacting protein 12; Short=TR-interacting protein 12; Short=TRIP-12	4953.84	7063.77	2843.91	0.402605	-1.31256	0.0239093	0.755794
CAP3_round1_contig_7526	60S ribosomal protein L11	PREDICTED: 60S ribosomal protein L11-like isoform 1 [Ciona intestinalis]	60S ribosomal protein L11 [Mus musculus]	ribosomal protein L11 [Drosophila melanogaster]	60S ribosomal protein L11 [Danio rerio]	1347.66	1885.61	809.719	0.429421	-1.21953	0.0239443	0.755794
CAP3_round1_contig_8493	Unclassifiable EST	PREDICTED: uncharacterized protein LOC100175113 [Ciona intestinalis]	No hits found	No hits found	No hits found	1445.35	2020.53	870.171	0.430665	-1.21536	0.0238793	0.755794
CAP3_round1_contig_8699	Serpin B4	PREDICTED: serpin B8-like [Ciona intestinalis]	Serpinb6c protein [Mus musculus]	serpin 42Da isoform G [Drosophila melanogaster]	serpin peptidase inhibitor clade B (ovalbumin) member 1 like 1 [Danio rerio]	230.237	115.217	345.258	2.99658	1.58332	0.0238364	0.755794
CAP3_round1_contig_9085	Unclassifiable EST	No hits found	No hits found	No hits found	No hits found	156.88	238.443	75.317	0.31587	-1.6626	0.0237605	0.755794
CCTT8656.g1	Unclassifiable EST	No hits found	No hits found	No hits found	No hits found	18.015	2.05457	33.9754	16.5365	4.04758	0.0238851	0.755794
Bot_c11398	Estradiol 17-beta-dehydrogenase 12	PREDICTED: estradiol 17-beta-dehydrogenase 12 [Ciona intestinalis]	unnamed protein product [Mus musculus]	CG1444 [Drosophila melanogaster]	Si:ch211-284e13.2 protein [Danio rerio]	43.6633	20.9326	66.394	3.1718	1.6653	0.0240499	0.757215
Bot_c1752	Unclassifiable EST	PREDICTED: uncharacterized protein LOC100177065 [Ciona intestinalis]	No hits found	No hits found	No hits found	30.7911	13.5682	48.014	3.53872	1.82323	0.0240235	0.757215
Bot_c2594	Low-density lipoprotein receptor-related protein 2	PREDICTED: low-density lipoprotein receptor-related protein 2-like partial [Ciona intestinalis]	low-density lipoprotein receptor-related protein 2 precursor [Mus musculus]	megalin isoform A [Drosophila melanogaster]	PREDICTED: low-density lipoprotein receptor-related protein 2 isoform 5 [Danio rerio]	3341.35	1799.67	4883.03	2.71329	1.44004	0.0241101	0.757215
Bot_c31653	Intelectin-2	PREDICTED: intelectin-1-like [Ciona intestinalis]	Itln1 protein [Mus musculus]	No hits found	intelectin 2 precursor [Danio rerio]	351.283	208.184	494.383	2.37475	1.24777	0.0241022	0.757215
Bot_c34156	Low-density lipoprotein receptor-related protein 2	PREDICTED: low-density lipoprotein receptor-related protein 2 [Ciona intestinalis]	low-density lipoprotein receptor-related protein 2 precursor [Mus musculus]	megalin isoform A [Drosophila melanogaster]	low-density lipoprotein receptor-related protein 2 precursor [Danio rerio]	25.5922	4.42856	46.7558	10.5578	3.40024	0.0240892	0.757215
Bot_c4263	Cathepsin B	PREDICTED: cathepsin B [Ciona intestinalis]	cathepsin B preproprotein [Mus musculus]	cathepsin B1 isoform A [Drosophila melanogaster]	Zgc:55862 [Danio rerio]	13.7774	26.8917	0.663102	0.0246582	-5.34179	0.0240795	0.757215
CAP3_round1_contig_652	Proteasome subunit beta type-7	proteasome Z subunit [Ciona intestinalis]	proteasome (prosome macropain) subunit beta type 7 isoform CRA_a [Mus musculus]	20S proteasome beta2 subunit [Drosophila melanogaster]	Proteasome (prosome macropain) subunit beta type 7 [Danio rerio]	305.451	610.903	0	0	#NAME?	0.0240928	0.757215
CAP3_round1_contig_7118	Microsomal glutathione S-transferase 1	PREDICTED: microsomal glutathione S-transferase 1-like [Ciona intestinalis]	microsomal glutathione S-transferase [Mus musculus]	CG33178 [Drosophila melanogaster]	uncharacterized protein LOC431762 [Danio rerio]	633.481	936.51	330.451	0.352853	-1.50286	0.0241417	0.7577
Bot_c4290	Kinesin-like protein KIF21A	PREDICTED: kinesin-like protein KIF21B-like [Ciona intestinalis]	unnamed protein product [Mus musculus]	Klp31E isoform E [Drosophila melanogaster]	LOC100149074 protein [Danio rerio]	62.1135	31.6624	92.5646	2.92348	1.54769	0.0242072	0.758736
CAP3_round1_contig_5887	Unclassifiable EST	No hits found	No hits found	No hits found	No hits found	117.447	169.731	65.1624	0.383915	-1.38114	0.0241978	0.758736
Bot_c10348	Plectin	PREDICTED: plectin [Ciona intestinalis]	No hits found	No hits found	No hits found	109.057	59.27	158.844	2.68002	1.42224	0.0244657	0.759092
Bot_c11314	Probable carboxypeptidase X1	PREDICTED: uncharacterized protein LOC100186027 [Ciona intestinalis]	metallocarboxypeptidase CPX-1 [Mus musculus]	No hits found	retinoschisin precursor [Danio rerio]	19.8152	7.23679	32.3935	4.47623	2.16228	0.0245379	0.759092
Bot_c11874	Unclassifiable EST	No hits found	No hits found	No hits found	No hits found	219.453	124.621	314.285	2.52193	1.33453	0.0244912	0.759092
Bot_c12387	Unclassifiable EST	No hits found	No hits found	No hits found	No hits found	29.6258	13.1198	46.1318	3.51619	1.81401	0.0244387	0.759092
Bot_c1271	Neuronal pentraxin-1	PREDICTED: neuronal pentraxin-2 [Ciona intestinalis]	unnamed protein product [Mus musculus]	No hits found	neuronal pentraxin-1 precursor [Danio rerio]	18.7397	6.72964	30.7499	4.56931	2.19198	0.0243794	0.759092
Bot_c13895	Angiopoietin-related protein 2	PREDICTED: tenascin-R [Ciona intestinalis]	mCG134590 isoform CRA_c [Mus musculus]	CG8642 [Drosophila melanogaster]	angiopoietin-like 2 [Danio rerio]	172.76	297.647	47.8732	0.160839	-2.63631	0.0245933	0.759092
Bot_c23378	Prothrombin	PREDICTED: transmembrane protease serine 9 [Ciona intestinalis]	protease serine 56 precursor [Mus musculus]	CG8213 isoform B [Drosophila melanogaster]	prothrombin precursor [Danio rerio]	29.75	13.1399	46.3601	3.5282	1.81893	0.024282	0.759092
Bot_c27337	F-box/WD repeat-containing protein 8	PREDICTED: S-phase kinase-associated protein 2 [Ciona intestinalis]	unnamed protein product [Mus musculus]	CG9003 isoform B [Drosophila melanogaster]	Zgc:153171 [Danio rerio]	18.7984	6.91738	30.6795	4.43513	2.14898	0.0242439	0.759092
Bot_c29546	Unclassifiable EST	No hits found	No hits found	No hits found	No hits found	3.81949	0	7.63898	Inf	Inf	0.0245918	0.759092
Bot_c30321	Unclassifiable EST	PREDICTED: integrin beta-4-like [Ciona intestinalis]	No hits found	No hits found	No hits found	45.0939	18.5727	71.6151	3.85593	1.94708	0.0245855	0.759092
Bot_c31461	Uncharacterized protein CXorf22	PREDICTED: uncharacterized protein LOC101242597 [Ciona intestinalis]	uncharacterized protein LOC636104 [Mus musculus]	No hits found	No hits found	20.9285	7.67514	34.1819	4.45358	2.15497	0.024498	0.759092
Bot_c9090	Unclassifiable EST	No hits found	No hits found	No hits found	No hits found	5.968	0.596003	11.34	19.0268	4.24996	0.0245632	0.759092
Bot_rep_c36848	Unclassifiable EST	No hits found	No hits found	No hits found	No hits found	74.2852	40.5347	108.036	2.66527	1.41428	0.0242794	0.759092
Bot_rep_c37581	Unclassifiable EST	No hits found	No hits found	No hits found	No hits found	63.1683	101.574	24.7631	0.243795	-2.03626	0.0244705	0.759092
Bot_rep_c41541	Sodium- and chloride-dependent transporter XTRP3	PREDICTED: sodium-dependent neutral amino acid transporter B(0)AT1 [Ciona intestinalis]	sodium- and chloride-dependent transporter XTRP3B [Mus musculus]	CG10804 isoform B [Drosophila melanogaster]	PREDICTED: sodium-dependent neutral amino acid transporter B(0)AT1-like [Danio rerio]	37.3094	16.7788	57.8401	3.44722	1.78543	0.0244377	0.759092
Bot_rep_c41921	Unclassifiable EST	No hits found	No hits found	No hits found	No hits found	3.82692	0	7.65384	Inf	Inf	0.0244876	0.759092
Bot_rep_c44509	Unclassifiable EST	No hits found	No hits found	No hits found	No hits found	4.64773	9.29546	0	0	#NAME?	0.0245794	0.759092
Bot_rep_c45934	Potassium/sodium hyperpolarization-activated cyclic	hyperpolarization-activated cyclic nucleotide channel [Ciona intestinalis]	Chain A Tetramerization Dynamics Of The C-Terminus Underlies Isoform-Specific Camp-Gating In Hcn Channels	RE10840p [Drosophila melanogaster]	PREDICTED: potassium/sodium hyperpolarization-activated cyclic nucleotide-gated channel 4 [Danio rerio]	16.1927	5.54767	26.8377	4.83765	2.27431	0.0246084	0.759092
Bot_rep_c47744	Unclassifiable EST	No hits found	No hits found	No hits found	No hits found	3.81949	0	7.63898	Inf	Inf	0.0245918	0.759092
Bot_rep_c52061	Programmed cell death 6-interacting protein	PREDICTED: programmed cell death 6-interacting protein-like [Ciona intestinalis]	No hits found	No hits found	programmed cell death 6 interacting protein [Danio rerio]	569.846	803.698	335.995	0.418061	-1.25822	0.0245949	0.759092
Bot_rep_c59968	Unclassifiable EST	No hits found	No hits found	No hits found	No hits found	166.713	94.3713	239.056	2.53314	1.34093	0.0242964	0.759092
CAP3_round1_contig_5329	Actin, cytoplasmic 1	actin [Ciona intestinalis]	actin cytoplasmic 1 [Mus musculus]	actin 5C isoform B [Drosophila melanogaster]	actin cytoplasmic 2 [Danio rerio]	4407.57	6838.38	1976.76	0.289069	-1.79052	0.0245628	0.759092
CAP3_round1_contig_5643	Unclassifiable EST	transmembrane protein Vc569 precursor [Ciona intestinalis]	No hits found	No hits found	No hits found	511.8	294.633	728.968	2.47416	1.30694	0.024547	0.759092
CCTT31290.b1	Proton-coupled folate transporter	No hits found	Slc46a1 protein [Mus musculus]	No hits found	proton-coupled folate transporter [Danio rerio]	26.7662	42.1157	11.4166	0.271078	-1.88322	0.0245285	0.759092
Bot_c10771	Acrosin	PREDICTED: transmembrane protease serine 9-like [Ciona intestinalis]	acrosin isoform 3 [Mus musculus]	CG10663 [Drosophila melanogaster]	prostasin precursor [Danio rerio]	15.9476	3.65075	28.2444	7.73661	2.9517	0.0248744	0.759095
Bot_c16863	Unclassifiable EST	PREDICTED: macrophage mannose receptor 1-like partial [Ciona intestinalis]	No hits found	No hits found	No hits found	377.736	630.733	124.739	0.197769	-2.33811	0.0248225	0.759095
Bot_c17118	Unclassifiable EST	PREDICTED: uncharacterized protein LOC100177065 [Ciona intestinalis]	No hits found	No hits found	Zgc:136320 protein [Danio rerio]	13.4094	4.10915	22.7097	5.52662	2.4664	0.0248846	0.759095
Bot_c21643	Unclassifiable EST	No hits found	No hits found	No hits found	No hits found	62.7574	33.3106	92.2042	2.76801	1.46885	0.024791	0.759095
Bot_c22578	Unclassifiable EST	No hits found	No hits found	No hits found	No hits found	13.4143	4.01027	22.8184	5.69	2.50843	0.024867	0.759095
Bot_c25877	Unclassifiable EST	No hits found	No hits found	No hits found	No hits found	17.355	6.03476	28.6753	4.75169	2.24844	0.0248443	0.759095
Bot_c28096	Unclassifiable EST	No hits found	No hits found	No hits found	No hits found	9.22505	2.04455	16.4055	8.02405	3.00433	0.0248579	0.759095
Bot_c39340	Zinc finger protein 699	zinc finger protein [Ciona intestinalis]	zinc finger protein 778 [Mus musculus]	EG:95B7.6 [Drosophila melanogaster]	Zgc:162972 protein [Danio rerio]	32.907	14.4736	51.3404	3.54718	1.82667	0.0247617	0.759095
Bot_c51	Unclassifiable EST	PREDICTED: uncharacterized protein LOC100176456 [Ciona intestinalis]	No hits found	No hits found	No hits found	53.3651	22.2517	84.4784	3.79649	1.92467	0.02474	0.759095
Bot_c8165	Splicing regulatory glutamine/lysine-rich protein 1	PREDICTED: uncharacterized protein LOC100181788 [Ciona intestinalis]	No hits found	No hits found	No hits found	17.3942	6.1537	28.6346	4.65324	2.21824	0.024743	0.759095
Bot_rep_c35672	Cystatin-A	No hits found	cystatin-B [Mus musculus]	No hits found	uncharacterized protein LOC768128 [Danio rerio]	146.623	229.077	64.1685	0.280118	-1.83589	0.0246575	0.759095
Bot_rep_c39380	Unclassifiable EST	No hits found	No hits found	No hits found	No hits found	22.752	45.5041	0	0	#NAME?	0.0246959	0.759095
Bot_rep_c44466	Unclassifiable EST	No hits found	No hits found	No hits found	No hits found	149.598	230.946	68.2496	0.295521	-1.75867	0.0247622	0.759095
Bot_rep_c46018	Brain protein I3	PREDICTED: brain protein I3-like [Ciona intestinalis]	No hits found	CG12012 isoform B [Drosophila melanogaster]	brain protein I3 [Danio rerio]	419.329	248.26	590.399	2.37815	1.24984	0.0247085	0.759095
Bot_rep_c57652	Serine-threonine kinase receptor-associated protein	PREDICTED: serine-threonine kinase receptor-associated protein [Ciona intestinalis]	serine-threonine kinase receptor-associated protein [Mus musculus]	wing morphogenesis defect isoform A [Drosophila melanogaster]	serine-threonine kinase receptor-associated protein [Danio rerio]	472.876	666.83	278.922	0.418281	-1.25745	0.0247533	0.759095
CAP3_round1_contig_9630	Cyclic AMP-dependent transcription factor ATF-4	transcription factor protein [Ciona intestinalis]	ATF4 [Mus musculus]	cryptocephal isoform A [Drosophila melanogaster]	cyclic AMP-dependent transcription factor ATF-4 [Danio rerio]	249.432	394.177	104.687	0.265583	-1.91277	0.0246334	0.759095
CCTT44709.b1	Unclassifiable EST	No hits found	No hits found	No hits found	No hits found	20.7883	7.84282	33.7338	4.30123	2.10475	0.0247846	0.759095
CAP3_round1_contig_9203	Apolipoprotein B-100	PREDICTED: uncharacterized protein LOC100186072 [Ciona intestinalis]	Apob protein partial [Mus musculus]	CG15828 [Drosophila melanogaster]	vitellogenin 2 isoform 1 [Danio rerio]	96860	56992	136728	2.39907	1.26248	0.0249101	0.759377
Bot_c6670	Unclassifiable EST	No hits found	No hits found	No hits found	No hits found	57.4993	29.7327	85.2658	2.86774	1.51992	0.0249375	0.759715
Bot_rep_c47438	Actin, cytoplasmic 2	actin [Ciona intestinalis]	put. beta-actin (aa 27-375) [Mus musculus]	actin 5C isoform B [Drosophila melanogaster]	Bactin1 protein [Danio rerio]	6740.88	12732.8	748.935	0.0588193	-4.08757	0.0249656	0.760076
Bot_c17002	Unclassifiable EST	PREDICTED: otoancorin-like [Ciona intestinalis]	No hits found	No hits found	No hits found	16.0383	5.53764	26.539	4.79247	2.26077	0.0250479	0.761729
Bot_c30404	Unclassifiable EST	No hits found	No hits found	No hits found	No hits found	54.196	81.2501	27.1419	0.334053	-1.58185	0.0250525	0.761729
Bot_rep_c46604	Unclassifiable EST	No hits found	No hits found	No hits found	No hits found	85.0846	145.943	24.2259	0.165995	-2.59078	0.0250729	0.761855
Bot_c18800	Unclassifiable EST	No hits found	No hits found	No hits found	No hits found	45.5639	69.5543	21.5735	0.310168	-1.68888	0.0251225	0.762143
Bot_c19138	Low-density lipoprotein receptor-related protein 1B	PREDICTED: tenascin-like [Ciona intestinalis]	mCG134590 isoform CRA_b [Mus musculus]	tenascin accessory isoform E [Drosophila melanogaster]	tenascin-R precursor [Danio rerio]	14.1671	23.9787	4.35552	0.181642	-2.46083	0.025127	0.762143
Bot_c28504	Unclassifiable EST	No hits found	HCV NS5A-binding protein 37 [Mus musculus]	No hits found	No hits found	37.4385	5.3458	69.5312	13.0067	3.70118	0.0251515	0.762143
Bot_c32736	Unclassifiable EST	PREDICTED: indole-3-acetaldehyde oxidase-like [Ciona intestinalis]	aldehyde oxidase 3-like 1 [Mus musculus]	RE51958p [Drosophila melanogaster]	TPA_inf: aldehyde oxidase alpha [Danio rerio]	29.3577	12.2513	46.4641	3.79258	1.92318	0.025149	0.762143
Bot_c5953	Unclassifiable EST	No hits found	No hits found	No hits found	No hits found	124.899	179.335	70.4625	0.392911	-1.34773	0.0251825	0.762143
Bot_rep_c47841	Unclassifiable EST	No hits found	No hits found	No hits found	No hits found	192.944	276.622	109.265	0.394997	-1.34009	0.0251966	0.762143
Bot_rep_c58771	40S ribosomal protein S3	PREDICTED: 40S ribosomal protein S3 [Ciona intestinalis]	ribosomal protein S3 isoform CRA_d [Mus musculus]	ribosomal protein S3 [Drosophila melanogaster]	ribosomal protein S3 [Danio rerio]	3948.18	5588.23	2308.12	0.413032	-1.27567	0.0251917	0.762143
454_debris_c774	Unclassifiable EST	No hits found	No hits found	No hits found	No hits found	4.83447	0	9.66894	Inf	Inf	0.025364	0.76225
Bot_c21927	Unclassifiable EST	PREDICTED: collagen alpha-2(VI) chain-like [Ciona intestinalis]	No hits found	No hits found	No hits found	103.029	55.3527	150.705	2.72263	1.445	0.0253922	0.76225
Bot_c23310	Unclassifiable EST	No hits found	No hits found	No hits found	No hits found	218.993	125.456	312.53	2.49115	1.31681	0.0253594	0.76225
Bot_c47100	Unclassifiable EST	No hits found	No hits found	No hits found	No hits found	35.7188	59.4454	11.9922	0.201734	-2.30947	0.0252423	0.76225
Bot_c7326	Unclassifiable EST	No hits found	No hits found	No hits found	No hits found	10.8743	19.8148	1.93379	0.0975929	-3.35708	0.0252503	0.76225
Bot_rep_c37973	Unclassifiable EST	No hits found	No hits found	No hits found	No hits found	14.3176	25.5183	3.1169	0.122143	-3.03335	0.0253608	0.76225
Bot_rep_c49336	Unclassifiable EST	No hits found	No hits found	No hits found	No hits found	72.0178	31.6702	112.365	3.54799	1.827	0.0253787	0.76225
Bot_rep_c51190	Unclassifiable EST	No hits found	No hits found	No hits found	No hits found	55.0552	82.2945	27.8159	0.338005	-1.56489	0.0253931	0.76225
Bot_rep_c52047	Unclassifiable EST	No hits found	thiosulfate sulfurtransferase (rhodanese)-like domain containing 1 [Mus musculus]	heat shock gene 67Bb isoform B [Drosophila melanogaster]	No hits found	177.332	286.732	67.9313	0.236916	-2.07755	0.0252302	0.76225
CAP3_round1_contig_1133	Fibrillin-3	PREDICTED: fibrillin-2 [Ciona intestinalis]	mKIAA4226 protein [Mus musculus]	RE24628p [Drosophila melanogaster]	fibrillin 4 [Danio rerio]	1466.5	2069.32	863.686	0.417377	-1.26058	0.0253152	0.76225
CAP3_round1_contig_8208	40S ribosomal protein S14	PREDICTED: 40S ribosomal protein S14 isoform 2 [Ciona intestinalis]	ribosomal protein S14 [Mus musculus]	ribosomal protein S14a isoform B [Drosophila melanogaster]	40S ribosomal protein S14 [Danio rerio]	6269.82	8858.85	3680.79	0.415493	-1.2671	0.0253934	0.76225
CAP3_round1_contig_8691	Unclassifiable EST	IkappaB protein [Ciona intestinalis]	No hits found	No hits found	No hits found	299.722	424.655	174.789	0.411604	-1.28067	0.0253958	0.76225
Bot_c11052	Unclassifiable EST	No hits found	No hits found	No hits found	No hits found	27.4705	42.9724	11.9687	0.278521	-1.84414	0.0256275	0.763215
Bot_c15405	Unclassifiable EST	No hits found	No hits found	No hits found	No hits found	147.477	213.387	81.5672	0.382249	-1.38741	0.025446	0.763215
Bot_c16817	Unclassifiable EST	No hits found	No hits found	No hits found	No hits found	193.489	113.266	273.711	2.41653	1.27294	0.0254724	0.763215
Bot_c26500	Monocarboxylate transporter 13	PREDICTED: monocarboxylate transporter 4-like [Ciona intestinalis]	monocarboxylate transporter 2 [Mus musculus]	monocarboxylate transporter 1 [Drosophila melanogaster]	solute carrier family 16 member 3 [Danio rerio]	15.8699	5.52761	26.2121	4.74204	2.24551	0.0255412	0.763215
Bot_c29374	Unclassifiable EST	No hits found	No hits found	No hits found	No hits found	30.9267	47.8953	13.958	0.291427	-1.77879	0.0255327	0.763215
Bot_rep_c36584	C-type lectin domain family 4 member M	PREDICTED: C-type lectin domain family 4 member F-like isoform 2 [Ciona intestinalis]	CD209e antigen [Mus musculus]	CG43055 [Drosophila melanogaster]	PREDICTED: si:ch211-214k5.3 [Danio rerio]	109.743	5.94181	213.544	35.9393	5.16749	0.0256147	0.763215
Bot_rep_c37549	Unclassifiable EST	No hits found	No hits found	No hits found	No hits found	184.673	268.353	100.994	0.376349	-1.40986	0.0255776	0.763215
Bot_rep_c50345	Unclassifiable EST	PREDICTED: epithelial membrane protein 2-like [Ciona intestinalis]	No hits found	No hits found	No hits found	435.536	253.433	617.639	2.43709	1.28516	0.0256401	0.763215
Bot_rep_c54243	Glutamyl aminopeptidase	PREDICTED: uncharacterized protein LOC100186666 [Ciona intestinalis]	glutamyl aminopeptidase [Mus musculus]	AT14391p [Drosophila melanogaster]	glutamyl aminopeptidase [Danio rerio]	61.454	29.7819	93.1261	3.12694	1.64475	0.025499	0.763215
Bot_rep_c56530	Unclassifiable EST	No hits found	No hits found	No hits found	No hits found	60.1573	89.4224	30.8922	0.345463	-1.5334	0.0256381	0.763215
CAP3_round1_contig_4628	E3 ubiquitin-protein ligase HUWE1	PREDICTED: LOW QUALITY PROTEIN: E3 ubiquitin-protein ligase HUWE1-like [Ciona intestinalis]	unnamed protein product [Mus musculus]	CG8184 [Drosophila melanogaster]	No hits found	113.861	62.24	165.482	2.65877	1.41076	0.025554	0.763215
CAP3_round1_contig_635	Adenosine monophosphate-protein transferase FICD	PREDICTED: adenosine monophosphate-protein transferase FICD-like [Ciona intestinalis]	unnamed protein product [Mus musculus]	Fic domain-containing protein [Drosophila melanogaster]	adenosine monophosphate-protein transferase FICD [Danio rerio]	316.062	632.124	0	0	#NAME?	0.0254891	0.763215
CAP3_round1_contig_7827	Complement component C6	PREDICTED: complement component C8 alpha chain-like [Ciona intestinalis]	complement component 6 precursor [Mus musculus]	megalin isoform A [Drosophila melanogaster]	PREDICTED: complement component C7 [Danio rerio]	1076.65	618.531	1534.77	2.48132	1.31111	0.0256403	0.763215
Bot_c3645	Unclassifiable EST	No hits found	No hits found	No hits found	No hits found	7.65213	1.36972	13.9346	10.1733	3.34672	0.0256579	0.763254
Bot_c4827	Tyrosine-protein phosphatase non-receptor type 22	PREDICTED: uncharacterized protein LOC100175868 [Ciona intestinalis]	unnamed protein product [Mus musculus]	Chain A Crystal Structure Of The Catalytic Domain Of Ptp10d From Drosophila Melanogaster	PREDICTED: tyrosine-protein phosphatase non-receptor type 21 [Danio rerio]	34.0454	13.7805	54.3104	3.94109	1.9786	0.0257212	0.764648
Bot_rep_c46202	Unclassifiable EST	No hits found	No hits found	No hits found	No hits found	95.0301	137.379	52.6815	0.383476	-1.38279	0.0257959	0.765989
CAP3_round1_contig_5421	Unclassifiable EST	No hits found	No hits found	No hits found	No hits found	1203.91	713.031	1694.79	2.37688	1.24907	0.025799	0.765989
CAP3_round1_contig_2273	Unclassifiable EST	No hits found	No hits found	No hits found	No hits found	142.612	78.6246	206.6	2.62767	1.39378	0.0258182	0.766071
Bot_c17102	Unclassifiable EST	No hits found	No hits found	No hits found	No hits found	99.5719	145.536	53.6081	0.368351	-1.44085	0.0258729	0.766431
CAP3_round1_contig_7215	Unclassifiable EST	No hits found	No hits found	No hits found	No hits found	149.699	86.8775	212.52	2.4462	1.29054	0.0258802	0.766431
CAP3_round1_contig_7377	Unclassifiable EST	PREDICTED: uncharacterized protein LOC100183225 [Ciona intestinalis]	No hits found	No hits found	No hits found	1235.43	764.778	1706.09	2.23083	1.15758	0.0258503	0.766431
CAP3_round1_contig_9201	Myosin light chain 5	PREDICTED: myosin regulatory light chain smooth muscle-like isoform 1 [Ciona intestinalis]	myosin regulatory light chain 2 ventricular/cardiac muscle isoform [Mus musculus]	spaghetti squash [Drosophila melanogaster]	myosin light polypeptide 2b regulatory cardiac slow [Danio rerio]	1546.34	2302.85	789.833	0.342981	-1.5438	0.0258959	0.766431
Bot_rep_c37333	Unclassifiable EST	No hits found	No hits found	No hits found	No hits found	27.6028	11.2188	43.9869	3.92081	1.97115	0.0259307	0.766973
Bot_c13011	Unclassifiable EST	PREDICTED: NACHT LRR and PYD domains-containing protein 1-like [Ciona intestinalis]	No hits found	No hits found	No hits found	44.5849	21.2032	67.9665	3.20548	1.68054	0.0260258	0.768475
Bot_rep_c43275	Unclassifiable EST	No hits found	No hits found	No hits found	No hits found	15.7181	5.27107	26.1652	4.96392	2.31148	0.0259983	0.768475
Bot_rep_c58890	Elongation factor 2	PREDICTED: elongation factor 2-like [Ciona intestinalis]	unnamed protein product [Mus musculus]	unnamed protein product [Drosophila melanogaster]	eukaryotic translation elongation factor 2b [Danio rerio]	1351.07	1901.84	800.297	0.420802	-1.24879	0.0260308	0.768475
Bot_rep_c53457	Otoancorin	PREDICTED: otoancorin-like [Ciona intestinalis]	No hits found	No hits found	No hits found	49.5441	25.9849	73.1032	2.81329	1.49226	0.0260526	0.768633
Bot_c31419	Unclassifiable EST	No hits found	No hits found	No hits found	No hits found	12.349	22.8049	1.89313	0.0830143	-3.5905	0.0261066	0.76974
Bot_c4288	G-protein coupled receptor 98	PREDICTED: uncharacterized protein LOC100184896 [Ciona intestinalis]	mCG121994 isoform CRA_a [Mus musculus]	Chain A Crystal Structure Of Cbd12 From Calx1.2	G-protein coupled receptor 98 precursor [Danio rerio]	665.068	320.714	1009.42	3.14742	1.65417	0.0261273	0.769865
Bot_c34775	Piwi-like protein 1	PREDICTED: piwi-like protein 2-like [Ciona intestinalis]	piwi-like protein 1 [Mus musculus]	aubergine [Drosophila melanogaster]	piwi-like protein 1 [Danio rerio]	2019.51	1256.17	2782.84	2.21534	1.14753	0.0261688	0.770602
Bot_c26019	Unclassifiable EST	No hits found	No hits found	No hits found	No hits found	36.8102	13.1927	60.4276	4.58038	2.19547	0.0262154	0.771488
Bot_c10769	Unclassifiable EST	No hits found	No hits found	No hits found	No hits found	41.6647	19.8435	63.4858	3.19932	1.67777	0.0263549	0.77186
Bot_c13085	Bromodomain-containing protein 8	PREDICTED: uncharacterized protein LOC100175561 [Ciona intestinalis]	Brd8 protein partial [Mus musculus]	CG7154 [Drosophila melanogaster]	bromodomain-containing protein 8 [Danio rerio]	106.504	61.0635	151.945	2.48832	1.31517	0.0263143	0.77186
Bot_c19209	DNA polymerase epsilon subunit 2	PREDICTED: DNA polymerase epsilon subunit 2 partial [Ciona intestinalis]	DNA polymerase epsilon subunit 2 [Mus musculus]	SD18661p [Drosophila melanogaster]	Polymerase (DNA directed) epsilon 2 [Danio rerio]	11.8957	23.1603	0.631044	0.0272468	-5.19777	0.0263597	0.77186
Bot_rep_c39389	Unclassifiable EST	No hits found	No hits found	No hits found	No hits found	7.07617	14.1523	0	0	#NAME?	0.0262649	0.77186
Bot_rep_c58467	Alpha-amylase 1	PREDICTED: alpha-amylase 1-like [Ciona intestinalis]	mCG11265 isoform CRA_a [Mus musculus]	alpha-amylase [Drosophila melanogaster]	Amylase alpha 2A; pancreatic [Danio rerio]	133.314	72.1638	194.465	2.69477	1.43016	0.0263512	0.77186
CAP3_round1_contig_3469	Unclassifiable EST	No hits found	No hits found	No hits found	No hits found	108.263	59.0736	157.453	2.66538	1.41434	0.0263292	0.77186
CAP3_round1_contig_8290	Unclassifiable EST	No hits found	No hits found	No hits found	No hits found	247.893	147.284	348.501	2.36619	1.24256	0.0263401	0.77186
CAP3_round1_contig_9475	Transgelin-3	PREDICTED: transgelin-2 isoform 1 [Ciona intestinalis]	transgelin-3 [Mus musculus]	muscle protein 20 [Drosophila melanogaster]	transgelin [Danio rerio]	2327	3249.81	1404.19	0.432084	-1.21062	0.0263602	0.77186
Bot_c2502	Tolloid-like protein 2	PREDICTED: meprin A subunit beta-like [Ciona intestinalis]	unnamed protein product [Mus musculus]	CG6763 isoform A [Drosophila melanogaster]	hatching enzyme 1b precursor [Danio rerio]	164.236	89.2574	239.214	2.68004	1.42226	0.0264527	0.774084
Bot_c5366	Epithelial membrane protein 1	No hits found	No hits found	No hits found	No hits found	27.4697	5.03459	49.9047	9.91238	3.30923	0.0264718	0.774115
Bot_c8398	Unclassifiable EST	PREDICTED: uncharacterized protein LOC100185574 [Ciona intestinalis]	No hits found	No hits found	No hits found	12.1525	3.81843	20.4866	5.36519	2.42363	0.0264869	0.774115
Bot_c22255	Unclassifiable EST	No hits found	No hits found	No hits found	No hits found	137.185	244.643	29.7262	0.121509	-3.04087	0.0265887	0.77612
CAP3_round1_contig_4869	Kinesin-like protein KIF21B	PREDICTED: kinesin-like protein KIF21A-like partial [Ciona intestinalis]	mCG130959 [Mus musculus]	Klp31E isoform A [Drosophila melanogaster]	No hits found	63.1756	32.135	94.2162	2.93189	1.55183	0.0265856	0.77612
Bot_rep_c50642	Unclassifiable EST	No hits found	No hits found	No hits found	No hits found	356.804	499.424	214.183	0.42886	-1.22142	0.0266428	0.776497
CAP3_round1_contig_2067	Neurogenic locus notch homolog protein 2	PREDICTED: uncharacterized protein LOC100180679 [Ciona intestinalis]	neurogenic locus notch homolog protein 1 precursor [Mus musculus]	dumpy isoform Z [Drosophila melanogaster]	fibrillin-2 precursor [Danio rerio]	69.8215	35.9776	103.665	2.88139	1.52676	0.026668	0.776497
CAP3_round1_contig_3083	Glutathione peroxidase 3	glutathione peroxidase_like protein b precursor [Ciona intestinalis]	glutathione peroxidase 3 [Mus musculus]	PHGPx isoform A [Drosophila melanogaster]	glutathione peroxidase 3 (plasma) precursor [Danio rerio]	350.958	189.745	512.171	2.69926	1.43256	0.0266592	0.776497
CAP3_round1_contig_5913	Unclassifiable EST	No hits found	No hits found	No hits found	No hits found	51.5434	23.8256	79.2612	3.32673	1.7341	0.0266283	0.776497
Bot_c16821	EGF-like module-containing mucin-like hormone receptor-like 3	PREDICTED: neuronal pentraxin-2-like [Ciona intestinalis]	No hits found	No hits found	No hits found	22.935	36.323	9.54697	0.262836	-1.92777	0.0266927	0.776731
Bot_rep_c49803	Trypsin-2	PREDICTED: cationic trypsin-like [Ciona intestinalis]	trypsinogen 7 precursor [Mus musculus]	trypsin-delta [Drosophila melanogaster]	Try protein [Danio rerio]	108.147	38.7967	177.497	4.57505	2.19379	0.0267287	0.777295
CCTT45504.g1	Unclassifiable EST	No hits found	No hits found	No hits found	No hits found	45.1122	24.0438	66.1805	2.7525	1.46074	0.0268267	0.779658
Bot_rep_c54279	Unclassifiable EST	No hits found	No hits found	No hits found	No hits found	539.297	764.946	313.649	0.410027	-1.28621	0.0268772	0.780373
CAP3_round1_contig_5010	Unclassifiable EST	No hits found	No hits found	No hits found	No hits found	28.1407	12.928	43.3535	3.35346	1.74565	0.0268847	0.780373
Bot_rep_c37740	Cytochrome P450 2U1	PREDICTED: cytochrome P450 2U1-like [Ciona intestinalis]	mCG118140 isoform CRA_b [Mus musculus]	cytochrome P450-18a1 isoform A [Drosophila melanogaster]	cytochrome P450 2U1 [Danio rerio]	32.7204	50.1418	15.2991	0.305117	-1.71257	0.0269101	0.780481
CAP3_round1_contig_8353	60S ribosomal protein L23	PREDICTED: 60S ribosomal protein L23 partial [Ciona intestinalis]	60S ribosomal protein L23 [Mus musculus]	ribosomal protein L23 [Drosophila melanogaster]	60S ribosomal protein L23 [Danio rerio]	5368.4	7575.39	3161.41	0.417326	-1.26075	0.0269218	0.780481
454_debris_c195	Unclassifiable EST	No hits found	No hits found	No hits found	No hits found	11.4616	19.6718	3.25139	0.165282	-2.597	0.0269802	0.780957
454_debris_c787	UPF0551 protein C8orf38, mitochondrial	No hits found	mCG5105 isoform CRA_a [Mus musculus]	CG15738 [Drosophila melanogaster]	LOC569692 protein [Danio rerio]	31.0892	48.2266	13.9517	0.289296	-1.78938	0.0271269	0.780957
Bot_c1291	Unclassifiable EST	TPA: zinc finger protein [Ciona intestinalis]	No hits found	No hits found	No hits found	212.71	302.883	122.536	0.404567	-1.30555	0.0270051	0.780957
Bot_c1478	Unclassifiable EST	PREDICTED: uncharacterized protein LOC100181772 [Ciona intestinalis]	No hits found	No hits found	No hits found	345.798	197.626	493.971	2.49953	1.32166	0.0270233	0.780957
Bot_c23828	Unclassifiable EST	No hits found	No hits found	No hits found	No hits found	102.344	152.727	51.9613	0.340224	-1.55544	0.0272346	0.780957
Bot_c28480	Unclassifiable EST	No hits found	No hits found	No hits found	No hits found	382.53	543.682	221.377	0.407181	-1.29626	0.0272177	0.780957
Bot_c30586	Unclassifiable EST	No hits found	No hits found	No hits found	No hits found	4.94573	9.89147	0	0	#NAME?	0.0270938	0.780957
Bot_c4778	Beta-1,3-galactosyltransferase 5	PREDICTED: lactosylceramide 1 3-N-acetyl-beta-D-glucosaminyltransferase A-like [Ciona intestinalis]	UDP-Gal:betaGlcNAc beta 1 3-galactosyltransferase I [Mus musculus]	neurogenic secreted signaling protein [Drosophila melanogaster]	lactosylceramide 1 3-N-acetyl-beta-D-glucosaminyltransferase A precursor [Danio rerio]	121.375	175.381	67.3683	0.384125	-1.38035	0.0271511	0.780957
Bot_c6371	Dynein heavy chain 10, axonemal	PREDICTED: dynein heavy chain 10 axonemal [Ciona intestinalis]	dynein heavy chain 10 axonemal [Mus musculus]	CG9492 isoform F [Drosophila melanogaster]	PREDICTED: dynein heavy chain 10 axonemal [Danio rerio]	25.2829	10.2268	40.339	3.94443	1.97982	0.0270695	0.780957
Bot_c6914	Epidermal growth factor receptor kinase substrate 8	PREDICTED: epidermal growth factor receptor kinase substrate 8-like [Ciona intestinalis]	unnamed protein product [Mus musculus]	arouser isoform A [Drosophila melanogaster]	epidermal growth factor receptor kinase substrate 8 [Danio rerio]	138.657	79.3764	197.938	2.49366	1.31827	0.0272195	0.780957
Bot_c8196	Zinc transporter 1	PREDICTED: zinc transporter 1 [Ciona intestinalis]	zinc transporter 1 [Mus musculus]	ZnT63C isoform F [Drosophila melanogaster]	zinc transporter 1 [Danio rerio]	143.482	68.5741	218.391	3.18474	1.67118	0.0272016	0.780957
Bot_c9087	Translational activator GCN1	PREDICTED: translational activator GCN1-like [Ciona intestinalis]	unnamed protein product [Mus musculus]	SD20688p [Drosophila melanogaster]	PREDICTED: translational activator GCN1 [Danio rerio]	63.907	34.6402	93.1738	2.68976	1.42748	0.0271736	0.780957
Bot_rep_c35280	Unclassifiable EST	No hits found	No hits found	No hits found	No hits found	295.362	417.919	172.805	0.413489	-1.27408	0.0271376	0.780957
Bot_rep_c36305	Unclassifiable EST	No hits found	No hits found	No hits found	No hits found	380.642	535.977	225.307	0.420368	-1.25028	0.027094	0.780957
Bot_rep_c38233	ATP-dependent RNA helicase DDX24	PREDICTED: ATP-dependent RNA helicase DDX24 [Ciona intestinalis]	unnamed protein product [Mus musculus]	CG9143 [Drosophila melanogaster]	probable ATP-dependent RNA helicase DDX49 [Danio rerio]	75.9459	37.2994	114.592	3.07223	1.61929	0.0272158	0.780957
Bot_rep_c49932	40S ribosomal protein S27	PREDICTED: 40S ribosomal protein S27-like isoform 1 [Ciona intestinalis]	mCG1045602 [Mus musculus]	ribosomal protein S27 isoform A [Drosophila melanogaster]	40S ribosomal protein S27-like [Danio rerio]	438.965	623.7	254.23	0.407615	-1.29472	0.027239	0.780957
Bot_rep_c56847	Unclassifiable EST	No hits found	No hits found	No hits found	No hits found	133.948	190.787	77.1092	0.404164	-1.30699	0.0271183	0.780957
CAP3_round1_contig_5256	Unclassifiable EST	No hits found	No hits found	No hits found	No hits found	114.142	60.5955	167.689	2.76734	1.4685	0.0270945	0.780957
Bot_c34756	Cubilin	PREDICTED: cubilin-like partial [Ciona intestinalis]	cubilin precursor [Mus musculus]	CG32702 [Drosophila melanogaster]	PREDICTED: cubilin [Danio rerio]	717.933	299.606	1136.26	3.79252	1.92316	0.027276	0.781539
Bot_c20234	Unclassifiable EST	No hits found	No hits found	No hits found	No hits found	813.177	459.144	1167.21	2.54214	1.34604	0.027362	0.782376
Bot_c2631	Unclassifiable EST	No hits found	No hits found	No hits found	No hits found	11.8677	0.763686	22.9717	30.08	4.91073	0.027332	0.782376
CAP3_round1_contig_3403	Hemicentin-2	PREDICTED: uncharacterized protein LOC100186095 [Ciona intestinalis]	No hits found	No hits found	No hits found	42.4001	19.2758	65.5245	3.39931	1.76524	0.0273889	0.782376
CAP3_round1_contig_8928	Neurogenic locus notch homolog protein 1	transmembrane protein Vc569 precursor [Ciona intestinalis]	transmembrane receptor Notch1 B [Mus musculus]	weary isoform B [Drosophila melanogaster]	Slit homolog 1a (Drosophila) [Danio rerio]	3145.65	1711.77	4579.52	2.67532	1.41971	0.0273832	0.782376
CAP3_round1_contig_9915	40S ribosomal protein S13	40S ribosomal protein S13 [Ciona intestinalis]	40S ribosomal protein S13 [Mus musculus]	ribosomal protein S13 isoform A [Drosophila melanogaster]	40S ribosomal protein S13 [Danio rerio]	2768	3872.91	1663.1	0.429419	-1.21954	0.0273482	0.782376
CAP3_round1_contig_5351	40S ribosomal protein S10	PREDICTED: 40S ribosomal protein S10-like [Ciona intestinalis]	unnamed protein product [Mus musculus]	FI14147p [Drosophila melanogaster]	40S ribosomal protein S10 [Danio rerio]	9984.13	14232.2	5736.05	0.403033	-1.31103	0.0274197	0.782776
Bot_rep_c49475	Unclassifiable EST	No hits found	No hits found	No hits found	No hits found	48.4567	80.8637	16.0498	0.198479	-2.33294	0.0274751	0.78388
Bot_c27371	Unclassifiable EST	No hits found	No hits found	No hits found	No hits found	17.0435	34.087	0	0	#NAME?	0.0275272	0.784576
CAP3_round1_contig_8596	Unclassifiable EST	No hits found	No hits found	No hits found	No hits found	27.442	42.8106	12.0735	0.282021	-1.82613	0.0275331	0.784576
Bot_c14766	Unclassifiable EST	No hits found	No hits found	No hits found	No hits found	10.0666	17.5684	2.56483	0.145991	-2.77605	0.0276261	0.784576
Bot_c16727	Unclassifiable EST	No hits found	No hits found	No hits found	No hits found	153.377	80.3506	226.404	2.8177	1.49452	0.0276734	0.784576
Bot_c2355	E3 ubiquitin-protein ligase HECTD1	PREDICTED: E3 ubiquitin-protein ligase HECTD1 [Ciona intestinalis]	E3 ubiquitin-protein ligase HECTD1 [Mus musculus]	CG5604 [Drosophila melanogaster]	E3 ubiquitin-protein ligase HECTD1 [Danio rerio]	99.104	55.5267	142.681	2.5696	1.36154	0.0277649	0.784576
Bot_c27438	Unclassifiable EST	No hits found	No hits found	No hits found	No hits found	16.025	28.2637	3.78626	0.133962	-2.9001	0.0278953	0.784576
Bot_c32973	Calcium-activated chloride channel regulator 4	PREDICTED: epithelial chloride channel protein-like [Ciona intestinalis]	unnamed protein product [Mus musculus]	No hits found	No hits found	15.9189	5.69529	26.1425	4.5902	2.19856	0.027597	0.784576
Bot_c33318	Wnt inhibitory factor 1	PREDICTED: von Willebrand factor-like [Ciona intestinalis]	mCG51455 [Mus musculus]	tenascin accessory isoform E [Drosophila melanogaster]	Wnt inhibitory factor 1 [Danio rerio]	44.5729	20.5466	68.5991	3.3387	1.73929	0.0275756	0.784576
Bot_c33743	Unclassifiable EST	No hits found	No hits found	No hits found	No hits found	11.8591	3.58195	20.1363	5.6216	2.49098	0.0277643	0.784576
Bot_c6150	Unclassifiable EST	PREDICTED: uncharacterized protein LOC100186864 [Ciona intestinalis]	No hits found	No hits found	No hits found	29.4313	13.9482	44.9143	3.22007	1.68709	0.0278072	0.784576
Bot_c6599	Protein PIEZO1	PREDICTED: piezo-type mechanosensitive ion channel component 2-like [Ciona intestinalis]	RecName: Full=Piezo-type mechanosensitive ion channel component 1; AltName: Full=Protein FAM38A	piezo isoform N [Drosophila melanogaster]	PREDICTED: protein PIEZO1 [Danio rerio]	53.1711	27.3328	79.0093	2.89064	1.53139	0.0278907	0.784576
Bot_c6788	Suppressor of cytokine signaling 2	suppressor of cytokine signaling [Ciona intestinalis]	mCG4302 isoform CRA_d [Mus musculus]	No hits found	suppressor of cytokine signaling 8 [Danio rerio]	35.985	16.7259	55.244	3.3029	1.72373	0.0277893	0.784576
Bot_c9134	Unclassifiable EST	No hits found	No hits found	No hits found	No hits found	38.4108	18.8939	57.9277	3.06594	1.61633	0.0278719	0.784576
Bot_rep_c34931	Carboxypeptidase A2	PREDICTED: carboxypeptidase A2-like [Ciona intestinalis]	carboxypeptidase A2 precursor [Mus musculus]	CG4017 [Drosophila melanogaster]	carboxypeptidase A1 (pancreatic) precursor [Danio rerio]	474.464	76.9623	871.966	11.3298	3.50205	0.0276938	0.784576
Bot_rep_c51733	CD82 antigen	PREDICTED: CD9 antigen-like [Ciona intestinalis]	No hits found	No hits found	CD9 antigen like [Danio rerio]	279.806	503.817	55.7945	0.110744	-3.17471	0.0276882	0.784576
Bot_rep_c51877	Unclassifiable EST	No hits found	No hits found	No hits found	No hits found	73.6965	39.6215	107.771	2.72002	1.44362	0.0277303	0.784576
Bot_rep_c52184	Unclassifiable EST	No hits found	No hits found	No hits found	No hits found	31.6108	63.2216	0	0	#NAME?	0.0279192	0.784576
Bot_rep_c52383	Aldehyde dehydrogenase family 16 member A1	PREDICTED: aldehyde dehydrogenase family 16 member A1-like [Ciona intestinalis]	unnamed protein product [Mus musculus]	No hits found	Aldh16a1 protein [Danio rerio]	76.845	120.246	33.4445	0.278135	-1.84614	0.02763	0.784576
Bot_rep_c54456	Unclassifiable EST	No hits found	No hits found	No hits found	No hits found	194.872	59.8742	329.87	5.50939	2.46189	0.027778	0.784576
Bot_rep_c54756	Trypsin-2	PREDICTED: cationic trypsin-3-like [Ciona intestinalis]	trypsinogen 7 precursor [Mus musculus]	gammaTrypsin [Drosophila melanogaster]	Try protein [Danio rerio]	130.333	56.8317	203.835	3.58664	1.84263	0.0278621	0.784576
Bot_rep_c56674	Unclassifiable EST	No hits found	No hits found	No hits found	No hits found	18.1483	6.64079	29.6559	4.46571	2.15889	0.0278612	0.784576
CAP3_round1_contig_1190	ZAR1-like protein	PREDICTED: zygote arrest protein 1-like [Ciona intestinalis]	ZAR1-like protein [Mus musculus]	No hits found	zygote arrest protein 1 [Danio rerio]	269.301	163.018	375.585	2.30395	1.20411	0.0279112	0.784576
CAP3_round1_contig_2898	Translational activator GCN1	PREDICTED: translational activator GCN1-like [Ciona intestinalis]	unnamed protein product [Mus musculus]	SD20688p [Drosophila melanogaster]	Unknown (protein for IMAGE:6962011) [Danio rerio]	82.9212	32.1208	133.722	4.16308	2.05765	0.0278779	0.784576
CAP3_round1_contig_5894	Unclassifiable EST	No hits found	No hits found	No hits found	No hits found	136.657	257.452	15.8621	0.0616117	-4.02065	0.0276986	0.784576
CAP3_round1_contig_9532	Alpha-amylase 1	PREDICTED: alpha-amylase 1-like [Ciona intestinalis]	alpha-amylase 1 precursor [Mus musculus]	alpha-amylase [Drosophila melanogaster]	Amylase alpha 2A; pancreatic [Danio rerio]	387.536	223.748	551.324	2.46404	1.30103	0.0275813	0.784576
CAP3_round1_contig_4721	Unclassifiable EST	PREDICTED: uncharacterized protein LOC100176385 [Ciona intestinalis]	No hits found	No hits found	No hits found	18.6845	7.14384	30.2251	4.23094	2.08098	0.0280082	0.786603
Bot_rep_c53329	Protein LLP homolog	PREDICTED: protein LLP homolog isoform 1 [Ciona intestinalis]	Llph protein [Mus musculus]	No hits found	protein LLP homolog [Danio rerio]	161.099	93.691	228.508	2.43895	1.28626	0.0280666	0.787297
CAP3_round1_contig_5796	Transmembrane protein 69	PREDICTED: Myadml protein-like [Ciona intestinalis]	Tmem69 protein [Mus musculus]	No hits found	Transmembrane protein 69 [Danio rerio]	418.631	245.392	591.869	2.41193	1.27019	0.0280516	0.787297
Bot_c31603	Dynein heavy chain 7, axonemal	PREDICTED: dynein heavy chain 7 axonemal partial [Ciona intestinalis]	dynein axonemal heavy chain 7A [Mus musculus]	dynein heavy chain at 36C [Drosophila melanogaster]	PREDICTED: dynein heavy chain 3 axonemal [Danio rerio]	134.183	73.6884	194.678	2.6419	1.40158	0.0281246	0.787404
Bot_rep_c35494	Ammonium transporter Rh type B	RhAG-like protein [Ciona intestinalis]	Rh type B glycoprotein [Mus musculus]	Rh50 isoform A [Drosophila melanogaster]	ammonium transporter Rh type B [Danio rerio]	2258.4	3243.06	1273.74	0.392759	-1.34828	0.0281098	0.787404
CAP3_round1_contig_4815	Unclassifiable EST	No hits found	No hits found	No hits found	No hits found	70.5075	38.6204	102.395	2.65131	1.40671	0.0281378	0.787404
CCTT11539.g1	Unclassifiable EST	No hits found	No hits found	No hits found	No hits found	3.45573	6.91145	0	0	#NAME?	0.0281203	0.787404
Bot_c11628	Delta-like protein 1	PREDICTED: transmembrane cell adhesion receptor mua-3-like [Ciona intestinalis]	crumbs-like protein 1 precursor [Mus musculus]	dumpy isoform U [Drosophila melanogaster]	protocadherin Fat 1 precursor [Danio rerio]	265.967	156.296	375.638	2.40337	1.26506	0.0282064	0.787849
Bot_rep_c36870	Unclassifiable EST	No hits found	No hits found	No hits found	No hits found	232.907	138.836	326.978	2.35514	1.23581	0.0281931	0.787849
CAP3_round1_contig_10000	40S ribosomal protein S20	PREDICTED: 40S ribosomal protein S20-like [Ciona intestinalis]	40S ribosomal protein S20 [Mus musculus]	ribosomal protein S20 [Drosophila melanogaster]	40S ribosomal protein S20 [Danio rerio]	9243.89	12926.9	5560.9	0.430181	-1.21699	0.0282211	0.787849
CAP3_round1_contig_6559	Epoxide hydrolase 2	PREDICTED: bifunctional epoxide hydrolase 2-like [Ciona intestinalis]	bifunctional epoxide hydrolase 2 isoform b [Mus musculus]	No hits found	epoxide hydrolase 2 [Danio rerio]	93.451	49.9868	136.915	2.73903	1.45366	0.0281796	0.787849
Bot_c6026	Unclassifiable EST	No hits found	No hits found	No hits found	No hits found	256.406	129.547	383.264	2.95849	1.56486	0.0282427	0.787981
Bot_c25481	Aquaporin-8	PREDICTED: aquaporin-8-like [Ciona intestinalis]	aquaporin-8 isoform 1 [Mus musculus]	drip isoform B [Drosophila melanogaster]	Aquaporin 8a [Danio rerio]	250.814	378.888	122.741	0.32395	-1.62616	0.0282888	0.7882
Bot_c31589	Unclassifiable EST	PREDICTED: uncharacterized protein LOC100176364 [Ciona intestinalis]	No hits found	No hits found	No hits found	10.016	18.7058	1.3262	0.0708981	-3.81811	0.0283012	0.7882
Bot_rep_c54570	Heat shock-related 70 kDa protein 2	PREDICTED: heat shock cognate 71 kDa protein [Ciona intestinalis]	heat shock-related 70 kDa protein 2 [Mus musculus]	RH04426p [Drosophila melanogaster]	Heat shock protein 8 [Danio rerio]	331.239	509.088	153.39	0.301304	-1.73071	0.0282685	0.7882
Bot_rep_c56066	Pro-epidermal growth factor	PREDICTED: uncharacterized protein LOC100179640 [Ciona intestinalis]	epidermal growth factor isoform CRA_a [Mus musculus]	megalin isoform A [Drosophila melanogaster]	low-density lipoprotein receptor-related protein 2 precursor [Danio rerio]	10.8399	0	21.6799	Inf	Inf	0.028335	0.788673
Bot_rep_c53948	Unclassifiable EST	No hits found	No hits found	No hits found	No hits found	327.958	462.736	193.18	0.417473	-1.26025	0.028406	0.790176
Bot_c20071	Calcium-activated chloride channel regulator 2	PREDICTED: epithelial chloride channel protein-like [Ciona intestinalis]	chloride channel calcium activated 2 precursor [Mus musculus]	No hits found	No hits found	227.329	136.108	318.551	2.34043	1.22678	0.0286007	0.792646
Bot_c25957	Unclassifiable EST	No hits found	No hits found	No hits found	No hits found	62.9014	20.2842	105.519	5.20202	2.37907	0.0286135	0.792646
Bot_c33758	WASH complex subunit strumpellin	PREDICTED: WASH complex subunit strumpellin-like [Ciona intestinalis]	WASH complex subunit strumpellin [Mus musculus]	CG12272 isoform C [Drosophila melanogaster]	WASH complex subunit strumpellin [Danio rerio]	20.8323	8.91772	32.747	3.67212	1.87661	0.0285238	0.792646
Bot_rep_c53019	Glutamyl aminopeptidase	PREDICTED: uncharacterized protein LOC100186666 [Ciona intestinalis]	unnamed protein product [Mus musculus]	GH19688p [Drosophila melanogaster]	Enpep protein [Danio rerio]	150.782	85.0981	216.466	2.54373	1.34694	0.0285732	0.792646
Bot_rep_c53196	Trypsin-2	PREDICTED: cationic trypsin-3-like [Ciona intestinalis]	trypsinogen 7 precursor [Mus musculus]	LP22467p [Drosophila melanogaster]	Try protein [Danio rerio]	176.015	99.8908	252.139	2.52415	1.3358	0.0285411	0.792646
CAP3_round1_contig_8583	Ubiquitin-conjugating enzyme E2 R2	PREDICTED: ubiquitin-conjugating enzyme E2 R2-like [Ciona intestinalis]	ubiquitin-conjugating enzyme E2 R2 [Mus musculus]	CG7656 isoform A [Drosophila melanogaster]	ubiquitin-conjugating enzyme E2 R2 [Danio rerio]	14.3795	4.84275	23.9163	4.93857	2.30409	0.028575	0.792646
CCTT14439.b1	Retinol dehydrogenase 12	PREDICTED: retinol dehydrogenase 14-like [Ciona intestinalis]	unnamed protein product [Mus musculus]	CG2065 isoform A [Drosophila melanogaster]	LOC407663 protein partial [Danio rerio]	13.927	23.4515	4.40244	0.187726	-2.4133	0.0286109	0.792646
CAP3_round1_contig_7333	CD9 antigen	PREDICTED: CD9 antigen-like [Ciona intestinalis]	CD9 antigen [Mus musculus]	tetraspanin 96F isoform B [Drosophila melanogaster]	CD81 antigen [Danio rerio]	2153.99	3021.38	1286.6	0.425831	-1.23165	0.028641	0.792939
Bot_rep_c48645	Unclassifiable EST	No hits found	No hits found	No hits found	No hits found	921.011	1290.39	551.635	0.427496	-1.22602	0.0286936	0.793456
Bot_rep_c48970	Unclassifiable EST	No hits found	No hits found	No hits found	No hits found	1263.83	2526.38	1.27069	0.000502967	-10.9573	0.0286901	0.793456
Bot_c11086	Dynein heavy chain 10, axonemal	PREDICTED: dynein heavy chain 10 axonemal [Ciona intestinalis]	dynein heavy chain 10 axonemal [Mus musculus]	dynein heavy chain at 93AB isoform B [Drosophila melanogaster]	PREDICTED: dynein heavy chain 10 axonemal [Danio rerio]	345.001	207.457	482.545	2.326	1.21785	0.0287378	0.793866
Bot_c12904	Unclassifiable EST	No hits found	No hits found	No hits found	No hits found	6.11209	11.6166	0.607584	0.052303	-4.25696	0.0288628	0.793866
Bot_c27759	Unclassifiable EST	PREDICTED: ectoine hydroxylase-like [Ciona intestinalis]	No hits found	No hits found	No hits found	12.9649	3.84258	22.0873	5.74803	2.52307	0.029018	0.793866
Bot_c3119	Unclassifiable EST	No hits found	No hits found	No hits found	No hits found	33.7859	16.0757	51.4961	3.20335	1.67958	0.0289242	0.793866
Bot_c34175	Stabilin-2	PREDICTED: uncharacterized protein LOC100182237 [Ciona intestinalis]	scavenger receptor FEEL-2d [Mus musculus]	dumpy isoform V [Drosophila melanogaster]	fibrillin 4 [Danio rerio]	246.953	147.16	346.745	2.35624	1.23648	0.0290003	0.793866
Bot_c51097	Unclassifiable EST	No hits found	No hits found	No hits found	lens intrinsic membrane protein 2.4 [Danio rerio]	87.9417	148.328	27.5555	0.185774	-2.42838	0.0289312	0.793866
Bot_c8686	Unclassifiable EST	No hits found	No hits found	No hits found	No hits found	8.44024	15.0108	1.86967	0.124555	-3.00515	0.0289396	0.793866
Bot_rep_c49834	40S ribosomal protein S8	PREDICTED: 40S ribosomal protein S8 [Ciona intestinalis]	40S ribosomal protein S8 [Mus musculus]	ribosomal protein S8 isoform C [Drosophila melanogaster]	40S ribosomal protein S8 [Danio rerio]	3002.37	4179.76	1824.98	0.436623	-1.19554	0.0287742	0.793866
Bot_rep_c50587	Serpin B4	PREDICTED: serpin B4-like [Ciona intestinalis]	squamous cell carcinoma antigen 2 [Mus musculus]	serpin 42Da isoform K [Drosophila melanogaster]	LOC569077 protein [Danio rerio]	260.792	148.79	372.794	2.50551	1.3251	0.0289195	0.793866
Bot_rep_c50935	Unclassifiable EST	No hits found	No hits found	No hits found	No hits found	456.964	637.544	276.385	0.433515	-1.20584	0.028822	0.793866
Bot_rep_c52776	Neuronal pentraxin-2	PREDICTED: neuronal pentraxin-2-like [Ciona intestinalis]	unnamed protein product [Mus musculus]	No hits found	neuronal pentraxin 2a precursor [Danio rerio]	23.4396	8.50762	38.3716	4.51026	2.17321	0.0289661	0.793866
CAP3_round1_contig_4094	Unclassifiable EST	No hits found	No hits found	No hits found	No hits found	29.461	12.522	46.4	3.70548	1.88966	0.0287989	0.793866
CAP3_round1_contig_4644	Unclassifiable EST	No hits found	No hits found	No hits found	No hits found	42.1418	20.4295	63.8542	3.12558	1.64413	0.0288966	0.793866
CAP3_round1_contig_5751	Cation-dependent mannose-6-phosphate receptor	PREDICTED: uncharacterized protein LOC100175662 [Ciona intestinalis]	unnamed protein product [Mus musculus]	No hits found	cation-dependent mannose-6-phosphate receptor precursor [Danio rerio]	25.319	10.8087	39.8292	3.68492	1.88163	0.0287917	0.793866
CAP3_round1_contig_5924	Unclassifiable EST	No hits found	No hits found	No hits found	No hits found	77.5972	10.6128	144.582	13.6233	3.76801	0.028954	0.793866
CAP3_round1_contig_6635	Unclassifiable EST	No hits found	No hits found	No hits found	No hits found	99.6105	54.3971	144.824	2.66234	1.4127	0.0289104	0.793866
CAP3_round1_contig_7243	Trypsin-2	PREDICTED: cationic trypsin-3-like [Ciona intestinalis]	anionic trypsin-2 precursor [Mus musculus]	trypsin-delta [Drosophila melanogaster]	Try protein [Danio rerio]	64.6297	13.5682	115.691	8.52664	3.09198	0.0290193	0.793866
CAP3_round1_contig_7823	Unclassifiable EST	No hits found	No hits found	No hits found	No hits found	71.0083	37.8649	104.152	2.75062	1.45975	0.0288288	0.793866
CAP3_round1_contig_9704	28S ribosomal protein S14, mitochondrial	No hits found	28S ribosomal protein S14 mitochondrial [Mus musculus]	IP02459p [Drosophila melanogaster]	novel protein similar to vertebrate mitochondrial ribosomal protein S14 (MRPS14 zgc:153664) [Danio rerio]	56.5681	83.0791	30.057	0.361788	-1.46678	0.0290312	0.793866
Bot_c15186	Niemann-Pick C1 protein	PREDICTED: Niemann-Pick disease type C1 [Ciona intestinalis]	Npc1l1 protein [Mus musculus]	NPC1 protein [Drosophila melanogaster]	Niemann-Pick C1 protein precursor [Danio rerio]	1632.81	974.821	2290.8	2.34997	1.23264	0.029065	0.794288
Bot_c202	Putative transmembrane protein LOC401397	No hits found	No hits found	No hits found	No hits found	133.663	252.689	14.6383	0.0579303	-4.10954	0.0290807	0.794288
Bot_rep_c38585	Unclassifiable EST	No hits found	No hits found	No hits found	No hits found	118.157	174.833	61.4817	0.351659	-1.50775	0.0291072	0.794548
Bot_c5552	Structural maintenance of chromosomes protein 1A	PREDICTED: structural maintenance of chromosomes protein 1A-like [Ciona intestinalis]	unnamed protein product [Mus musculus]	SMC1 [Drosophila melanogaster]	Structural maintenance of chromosomes 1A [Danio rerio]	92.7511	51.2754	134.227	2.61776	1.38833	0.0291777	0.796008
Bot_rep_c52932	Cathepsin L2	PREDICTED: cathepsin L1-like [Ciona intestinalis]	unnamed protein product [Mus musculus]	Cys protease	cathepsin L.1 precursor [Danio rerio]	1888.11	1143.66	2632.56	2.30187	1.20281	0.0292334	0.797063
Bot_c4601	Structural maintenance of chromosomes protein 3	PREDICTED: structural maintenance of chromosomes protein 3-like partial [Ciona intestinalis]	mCG20864 [Mus musculus]	Chromosome-associated protein isoform B [Drosophila melanogaster]	Smc3 protein [Danio rerio]	82.2895	44.2633	120.316	2.71818	1.44264	0.0292731	0.79765
Bot_rep_c49030	CD9 antigen	PREDICTED: CD9 antigen-like [Ciona intestinalis]	No hits found	No hits found	PREDICTED: tetraspanin-9 [Danio rerio]	30.2973	14.0999	46.4946	3.29751	1.72138	0.0292891	0.79765
Bot_c32056	Unclassifiable EST	PREDICTED: E3 ubiquitin-protein ligase RNF213-like [Ciona intestinalis]	No hits found	No hits found	No hits found	26.7997	4.58212	49.0173	10.6975	3.4192	0.0293411	0.798601
454_debris_c532	Unclassifiable EST	No hits found	No hits found	No hits found	No hits found	22.3612	36.0199	8.70245	0.241601	-2.0493	0.0294536	0.798733
454_debris_rep_c2072	Unclassifiable EST	No hits found	No hits found	No hits found	No hits found	164.323	303.719	24.9274	0.0820737	-3.60694	0.0298984	0.798733
Bot_c12869	Unclassifiable EST	No hits found	No hits found	No hits found	No hits found	4.36412	0	8.72825	Inf	Inf	0.0298702	0.798733
Bot_c16052	Unclassifiable EST	PREDICTED: uncharacterized protein LOC100182556 [Ciona intestinalis]	No hits found	No hits found	No hits found	96.279	52.9099	139.648	2.63936	1.40019	0.0299984	0.798733
Bot_c22110	Unclassifiable EST	No hits found	No hits found	No hits found	No hits found	120.175	173.974	66.376	0.381528	-1.39014	0.0296117	0.798733
Bot_c24330	Unclassifiable EST	No hits found	No hits found	No hits found	No hits found	50.242	25.2335	75.2505	2.98216	1.57636	0.0294676	0.798733
Bot_c26508	Ras GTPase-activating protein SynGAP	PREDICTED: uncharacterized protein LOC100184102 [Ciona intestinalis]	orofacial cleft 1 candidate gene 1 protein homolog [Mus musculus]	No hits found	No hits found	60.9941	31.0359	90.9522	2.93055	1.55117	0.0295514	0.798733
Bot_c26902	Unclassifiable EST	No hits found	No hits found	No hits found	No hits found	4.36412	0	8.72825	Inf	Inf	0.0298702	0.798733
Bot_c29799	Probable phospholipid-transporting ATPase VA	PREDICTED: probable phospholipid-transporting ATPase VA [Ciona intestinalis]	putative E1-E2 ATPase partial [Mus musculus]	CG33298 isoform B [Drosophila melanogaster]	PREDICTED: probable phospholipid-transporting ATPase VA-like [Danio rerio]	19.2604	7.4833	31.0376	4.14758	2.05227	0.0299002	0.798733
Bot_c33468	Unclassifiable EST	No hits found	No hits found	No hits found	No hits found	32.4863	15.7262	49.2464	3.13149	1.64685	0.0297793	0.798733
Bot_c41613	Unclassifiable EST	PREDICTED: uncharacterized protein LOC100186707 [Ciona intestinalis]	No hits found	No hits found	No hits found	157.785	232.89	82.6799	0.355016	-1.49404	0.0297342	0.798733
Bot_c4220	Unclassifiable EST	No hits found	No hits found	No hits found	No hits found	8.44642	0.596003	16.2968	27.3436	4.77313	0.0295407	0.798733
Bot_c43035	All-trans-retinol 13,14-reductase	PREDICTED: putative all-trans-retinol 13 14-reductase [Ciona intestinalis]	unnamed protein product [Mus musculus]	No hits found	all-trans-13 14-dihydroretinol saturase precursor [Danio rerio]	67.3458	36.6	98.0916	2.6801	1.42229	0.0295189	0.798733
Bot_c4641	Unclassifiable EST	No hits found	No hits found	No hits found	No hits found	202.3	103.197	301.402	2.92065	1.54629	0.0299201	0.798733
Bot_c7363	IgGFc-binding protein	PREDICTED: uncharacterized protein LOC100185624 [Ciona intestinalis]	mCG145389 [Mus musculus]	crossveinless 2 [Drosophila melanogaster]	PREDICTED: hypothetical protein LOC100147904 [Danio rerio]	274.716	161.54	387.893	2.40122	1.26377	0.02948	0.798733
Bot_c7745	Unclassifiable EST	No hits found	No hits found	No hits found	No hits found	49.2043	72.9526	25.456	0.348939	-1.51896	0.029951	0.798733
Bot_c7948	Myosin-VI	PREDICTED: LOW QUALITY PROTEIN: unconventional myosin-VI-like [Ciona intestinalis]	unnamed protein product [Mus musculus]	jaguar isoform I [Drosophila melanogaster]	myosin-VI [Danio rerio]	199.423	116.718	282.128	2.41717	1.27332	0.0294554	0.798733
Bot_c8706	Unclassifiable EST	PREDICTED: deleted in lung and esophageal cancer protein 1 [Ciona intestinalis]	No hits found	No hits found	No hits found	7.2748	13.2875	1.26209	0.094983	-3.39619	0.029769	0.798733
Bot_c9654	Unclassifiable EST	No hits found	No hits found	No hits found	No hits found	45.181	23.0719	67.2901	2.91654	1.54426	0.0296214	0.798733
Bot_rep_c35420	Tubby protein homolog	PREDICTED: tubby protein homolog [Ciona intestinalis]	tubby-related protein 3 [Mus musculus]	king tubby isoform A [Drosophila melanogaster]	PREDICTED: tubby-related protein 3-like [Danio rerio]	489.799	299.488	680.111	2.27091	1.18327	0.0297171	0.798733
Bot_rep_c38065	Fibrillin-1	PREDICTED: uncharacterized protein LOC100182237 [Ciona intestinalis]	fibrillin 2 isoform CRA_a [Mus musculus]	dumpy isoform P [Drosophila melanogaster]	fibrillin-2 precursor [Danio rerio]	49.6656	26.4821	72.8491	2.75088	1.45989	0.0296908	0.798733
Bot_rep_c38267	Unclassifiable EST	No hits found	No hits found	No hits found	No hits found	124.144	177.818	70.4711	0.396311	-1.3353	0.0297695	0.798733
Bot_rep_c39925	Tripartite motif-containing protein 71	PREDICTED: RING finger protein nhl-1-like [Ciona intestinalis]	mCG117986 isoform CRA_a [Mus musculus]	another B-box affiliate isoform A [Drosophila melanogaster]	PREDICTED: tripartite motif-containing protein 71 [Danio rerio]	10.7532	1.52737	19.9791	13.0807	3.70937	0.0294947	0.798733
Bot_rep_c40871	Unclassifiable EST	No hits found	No hits found	No hits found	No hits found	140.479	84.8899	196.068	2.30968	1.20769	0.029524	0.798733
Bot_rep_c45765	Actin, cytoplasmic 2	actin [Ciona intestinalis]	actin cytoplasmic 2 [Mus musculus]	actin 5C isoform B [Drosophila melanogaster]	actin cytoplasmic 2 [Danio rerio]	2074.37	3543.62	605.123	0.170764	-2.54992	0.0300125	0.798733
Bot_rep_c45996	Hemicentin-1	PREDICTED: hemicentin-1 [Ciona intestinalis]	mCG126042 [Mus musculus]	LD32019p [Drosophila melanogaster]	hemicentin-1 precursor [Danio rerio]	437.546	725.193	149.899	0.206702	-2.27438	0.0297533	0.798733
Bot_rep_c48572	Unclassifiable EST	No hits found	No hits found	No hits found	No hits found	470.795	693.693	247.896	0.357356	-1.48456	0.029372	0.798733
Bot_rep_c51057	Coatomer subunit alpha	PREDICTED: coatomer subunit alpha-like [Ciona intestinalis]	unnamed protein product [Mus musculus]	coatomer alpha subunit [Drosophila melanogaster]	coatomer subunit alpha [Danio rerio]	36.7034	59.4145	13.9924	0.235505	-2.08617	0.0293932	0.798733
Bot_rep_c52246	Unclassifiable EST	PREDICTED: protein DD3-3-like [Ciona intestinalis]	No hits found	No hits found	No hits found	202.818	310.059	95.5775	0.308256	-1.6978	0.0299668	0.798733
Bot_rep_c52572	Probable ATP-dependent RNA helicase DDX5	PREDICTED: probable ATP-dependent RNA helicase DDX5-like isoform 1 [Ciona intestinalis]	unnamed protein product [Mus musculus]	CG10077 isoform A [Drosophila melanogaster]	Ddx5 protein [Danio rerio]	747.566	1055.12	440.006	0.417018	-1.26182	0.0299624	0.798733
CAP3_round1_contig_10035	Polyubiquitin-C	PREDICTED: LOW QUALITY PROTEIN: polyubiquitin 14 isoform 2 [Ciona intestinalis]	polyubiquitin C [Mus musculus]	Ubiquitin-5E [Drosophila melanogaster]	Zgc:172187 protein [Danio rerio]	1014.03	1630.79	397.27	0.243606	-2.03738	0.0297822	0.798733
CAP3_round1_contig_4233	Unclassifiable EST	No hits found	No hits found	No hits found	No hits found	1807.07	2511.16	1102.98	0.43923	-1.18695	0.0299077	0.798733
CAP3_round1_contig_5786	Pre-mRNA-splicing factor 18	PREDICTED: pre-mRNA-splicing factor 18-like [Ciona intestinalis]	unnamed protein product [Mus musculus]	Prp18 [Drosophila melanogaster]	pre-mRNA-splicing factor 18 [Danio rerio]	39.8183	20.6336	59.0029	2.85955	1.51579	0.0298379	0.798733
CAP3_round1_contig_636	Angiopoietin-1 receptor	PREDICTED: uncharacterized protein LOC100187099 [Ciona intestinalis]	angiopoietin-1 receptor precursor [Mus musculus]	dash peptide partial [Drosophila melanogaster]	Protein tyrosine kinase 2.2 [Danio rerio]	1508.58	896.108	2121.06	2.36697	1.24304	0.0297918	0.798733
CAP3_round1_contig_6902	Latrophilin-2	PREDICTED: rhamnose-binding lectin-like [Ciona intestinalis]	RecName: Full=Latrophilin-3; AltName: Full=Lectomedin-3; Flags: Precursor	RE25258p [Drosophila melanogaster]	LOC561392 protein [Danio rerio]	371.273	169.262	573.285	3.38697	1.76	0.02993	0.798733
CAP3_round1_contig_7597	Unclassifiable EST	PREDICTED: uncharacterized protein LOC100181668 [Ciona intestinalis]	No hits found	No hits found	No hits found	7.95404	1.35969	14.5484	10.6998	3.41951	0.029989	0.798733
CAP3_round1_contig_8091	Cysteine-rich motor neuron 1 protein	PREDICTED: cysteine-rich motor neuron 1 protein-like [Ciona intestinalis]	WNT1 inducible signaling pathway protein 2 isoform CRA_b [Mus musculus]	No hits found	cysteine-rich motor neuron 1 protein precursor [Danio rerio]	263.834	405.518	122.15	0.30122	-1.73111	0.0296808	0.798733
CAP3_round1_contig_8996	ATP synthase subunit g, mitochondrial	No hits found	F1F0-ATP synthase g subunit [Mus musculus]	lethal (2) 06225 isoform A [Drosophila melanogaster]	ATP synthase subunit g mitochondrial [Danio rerio]	3000.4	4185.46	1815.33	0.433722	-1.20516	0.0297558	0.798733
CAP3_round1_contig_9209	Vimentin	intermediate filament protein IF-F [Ciona intestinalis]	unnamed protein product [Mus musculus]	No hits found	vimentin [Danio rerio]	1455.94	791.59	2120.28	2.67851	1.42143	0.0298999	0.798733
Bot_c2039	Unclassifiable EST	PREDICTED: uncharacterized protein LOC100181073 [Ciona intestinalis]	No hits found	No hits found	No hits found	412.302	241.838	582.765	2.40973	1.26887	0.0301559	0.800896
Bot_c21646	Golgi resident protein GCP60	PREDICTED: Golgi resident protein GCP60 [Ciona intestinalis]	acyl-Coenzyme A binding domain containing 3 isoform CRA_a [Mus musculus]	CG14232 isoform A [Drosophila melanogaster]	Golgi resident protein GCP60 [Danio rerio]	335.147	210.376	459.918	2.18617	1.12841	0.0301428	0.800896
Bot_c30265	Unclassifiable EST	No hits found	No hits found	No hits found	No hits found	8.85676	15.7563	1.95725	0.12422	-3.00903	0.0301365	0.800896
Bot_rep_c45999	Kelch-like protein 2	PREDICTED: kelch-like protein 3-like partial [Ciona intestinalis]	unnamed protein product [Mus musculus]	ring canal protein [Drosophila melanogaster]	PREDICTED: si:ch211-287c11.1 [Danio rerio]	195.125	103.762	286.489	2.76102	1.4652	0.0301623	0.800896
Bot_c28113	Unclassifiable EST	PREDICTED: uncharacterized protein LOC100178891 [Ciona intestinalis]	No hits found	No hits found	No hits found	5.7278	0.684858	10.7707	15.727	3.97517	0.0301857	0.801061
Bot_c20408	Unclassifiable EST	PREDICTED: uncharacterized protein LOC100181356 [Ciona intestinalis]	No hits found	No hits found	No hits found	182.988	106.957	259.02	2.42173	1.27604	0.0304181	0.801312
Bot_c26013	Unclassifiable EST	No hits found	No hits found	No hits found	No hits found	29.6055	12.9362	46.2749	3.57717	1.83882	0.0302868	0.801312
Bot_c31891	Unclassifiable EST	No hits found	No hits found	No hits found	No hits found	5.708	0.596003	10.82	18.1543	4.18224	0.0304039	0.801312
Bot_c33200	Unclassifiable EST	No hits found	No hits found	No hits found	No hits found	45.005	67.4496	22.5604	0.334477	-1.58002	0.03028	0.801312
Bot_c5590	Unclassifiable EST	No hits found	No hits found	No hits found	No hits found	83.5772	46.2609	120.894	2.6133	1.38587	0.030405	0.801312
Bot_c9719	Unclassifiable EST	No hits found	No hits found	No hits found	No hits found	26.2582	11.9178	40.5986	3.40656	1.76831	0.0304123	0.801312
Bot_rep_c41148	Lactase-phlorizin hydrolase	PREDICTED: uncharacterized protein LOC100186561 [Ciona intestinalis]	mCG128560 [Mus musculus]	CG9701 [Drosophila melanogaster]	lactase-like precursor [Danio rerio]	85.9571	38.758	133.156	3.43558	1.78056	0.0303938	0.801312
Bot_rep_c52261	T-complex protein 1 subunit gamma	PREDICTED: T-complex protein 1 subunit gamma-like [Ciona intestinalis]	matricin [Mus musculus]	chaperonin containing T-complex protein gamma subunit-like protein [Drosophila melanogaster]	Chaperonin containing TCP1 subunit 3 (gamma) [Danio rerio]	367.874	540.703	195.045	0.360726	-1.47103	0.0302342	0.801312
Bot_rep_c54937	Unclassifiable EST	No hits found	No hits found	No hits found	No hits found	192.088	115.289	268.886	2.33227	1.22174	0.0302316	0.801312
CAP3_round1_contig_1022	Unclassifiable EST	No hits found	No hits found	No hits found	No hits found	70.5533	103.16	37.947	0.367847	-1.44282	0.03035	0.801312
CAP3_round1_contig_3183	Trehalase	PREDICTED: CDP-diacylglycerol--glycerol-3-phosphate 3-phosphatidyltransferase mitochondrial-like isoform 1 [Ciona intestinalis]	Treh protein [Mus musculus]	trehalase [Drosophila melanogaster]	PREDICTED: trehalase [Danio rerio]	228.366	323.077	133.656	0.413697	-1.27335	0.0302648	0.801312
CAP3_round1_contig_4691	Somatostatin receptor type 1	PREDICTED: relaxin-3 receptor 1-like [Ciona intestinalis]	somatostatin receptor type 4 [Mus musculus]	somatostatin receptor [Drosophila melanogaster]	kappa-type opioid receptor [Danio rerio]	23.5147	37.4097	9.61968	0.257144	-1.95935	0.0303468	0.801312
CAP3_round1_contig_9179	Unclassifiable EST	No hits found	No hits found	No hits found	No hits found	180.329	107.839	252.818	2.34441	1.22922	0.0303679	0.801312
Bot_rep_c45443	Coiled-coil domain-containing protein 47	PREDICTED: coiled-coil domain-containing protein 47-like [Ciona intestinalis]	mCG3218 isoform CRA_b [Mus musculus]	RH04607p [Drosophila melanogaster]	coiled-coil domain-containing protein 47 precursor [Danio rerio]	510.201	314.683	705.719	2.24263	1.16519	0.0304386	0.8014
Bot_c6285	Unclassifiable EST	No hits found	No hits found	No hits found	No hits found	5.69683	0.763686	10.63	13.9193	3.79901	0.0305279	0.803106
Bot_rep_c41306	Unclassifiable EST	No hits found	No hits found	No hits found	No hits found	36.7476	17.7648	55.7304	3.13712	1.64944	0.0305377	0.803106
Bot_c26763	Collectin-12	PREDICTED: C-type mannose receptor 2-like partial [Ciona intestinalis]	scavenger receptor with C-type lectin [Mus musculus]	CG9134 isoform A [Drosophila melanogaster]	uncharacterized protein LOC100002523 precursor [Danio rerio]	26.143	11.3159	40.9701	3.62059	1.85622	0.0306152	0.803787
Bot_c7805	Versican core protein	PREDICTED: collectin-11-like [Ciona intestinalis]	versican core protein isoform 1 precursor [Mus musculus]	CG9134 isoform A [Drosophila melanogaster]	uncharacterized protein LOC567708 precursor [Danio rerio]	137.457	53.8116	221.103	4.10883	2.03873	0.0305985	0.803787
Bot_rep_c34954	Unclassifiable EST	No hits found	No hits found	No hits found	No hits found	767.316	1106.89	427.746	0.386441	-1.37168	0.030589	0.803787
Bot_c17378	Unclassifiable EST	No hits found	No hits found	No hits found	No hits found	22.6764	9.64679	35.7059	3.70133	1.88804	0.0306377	0.803926
Bot_c12842	Unclassifiable EST	No hits found	No hits found	No hits found	No hits found	16.867	6.63669	27.0973	4.08295	2.02961	0.0306823	0.80424
Bot_c15636	Unclassifiable EST	PREDICTED: uncharacterized protein LOC100181173 [Ciona intestinalis]	No hits found	No hits found	PREDICTED: hypothetical protein LOC100002014 [Danio rerio]	207.573	290.799	124.347	0.427604	-1.22565	0.0307013	0.80424
Bot_c23819	Solute carrier family 2, facilitated glucose transporter member 6	PREDICTED: solute carrier family 2 facilitated glucose transporter member 8-like isoform 2 [Ciona intestinalis]	solute carrier family 2 (facilitated glucose transporter) member 6 isoform 2 [Mus musculus]	trehalose transporter 1-1 isoform A [Drosophila melanogaster]	solute carrier family 2 facilitated glucose transporter member 8 [Danio rerio]	66.7104	98.4249	34.9959	0.355559	-1.49184	0.0307013	0.80424
[truncated: 48,322 more rows]
