# Supplementary material for: Analysis of the basal chordate Botryllus schlosseri reveals a set of genes associated with fertility
Source: BMC Genomics. 2014 Dec 26;15(1):1183. doi: 10.1186/1471-2164-15-1183 (PMC4523013; doi:10.1186/1471-2164-15-1183)
Supplement: Supplementary file 8 — Additional file 8: Table S6: Differentially Expressed genes between infertile and fertile colonies of Botryllus schlosseri at stage C2: baseMean = mean normalized counts average over all samples from both conditions, baseMean Infertile = mean normalized counts from Infertile samples, baseMean Fertile = mean normalized counts from Fertile samples, foldChange = fold change from Infertile to Fertile, log2FoldChange = the logarithm (to basis 2) of fold change, pval = p value for the statistical significance, padj = p value adjusted for multiple testing with the Benjamini-Hochberg procedure. (XLS 10 KB) [file 12864_2014_7084_MOESM8_ESM.xls]

## Sheet: Sheet1
Genotype and stage	Number of reads processed	Number of reads with at least one reported alignment	Number of reads that failed to align
Fert801 A1	20090307	14834173 (73.84%)	5256134 (26.16%)
Fert801 A2	19213828	13593293 (70.75%)	5620535 (29.25%)
Fert801 B1	19217187	14454284 (75.22%)	4762903 (24.78%)
Fert801 B2	23430790	17133682 (73.12%)	6297108 (26.88%)
Fert801 C1	21222214	16385971 (77.21%)	4836243 (22.79%)
Fert801 C2	19949609	14697895 (73.68%)	5251714 (26.32%)
Fert801 D	21963469	16479496 (75.03%)	5483973 (24.97%)
Fert841 A1	24144412	17128219 (70.94%)	7016193 (29.06%)
Fert841 A2	22412744	16786822 (74.90%)	5625922 (25.10%)
Fert841 B1	21823603	15251983 (69.89%)	6571620 (30.11%)
Fert841 B2	22767974	17845738 (78.38%)	4922236 (21.62%)
Fert841 C1	23596106	17882253 (75.78%)	5713853 (24.22%)
Fert841 C2	22537458	16760195 (74.37%)	5777263 (25.63%)
Fert841 D	21406979	15914395 (74.34%)	5492584 (25.66%)
FertMix A1	31065587	25287823 (81.40%)	5777764 (18.60%)
FertMix A2	31079307	26094225 (83.96%)	4985082 (16.04%)
FertMix B1	26869783	19957124 (74.27%)	6912659 (25.73%)
FertMix B2	44495150	22947976 (51.57%)	21547174 (48.43%)
FertMix C1	26009168	21928859 (84.31%)	4080309 (15.69%)
FertMix C2	25259875	17829891 (70.59%)	7429984 (29.41%)
FertMix D	21053960	15533918 (73.78%)	5520042 (26.22%)
