# Supplementary material for: Analysis of the basal chordate Botryllus schlosseri reveals a set of genes associated with fertility
Source: BMC Genomics. 2014 Dec 26;15(1):1183. doi: 10.1186/1471-2164-15-1183 (PMC4523013; doi:10.1186/1471-2164-15-1183)
Supplement: Supplementary file 9 — Additional file 9: Table S7: Differentially Expressed genes between infertile and fertile colonies of Botryllus schlosseri at stage D: baseMean = mean normalized counts average over all samples from both conditions, baseMean Infertile = mean normalized counts from Infertile samples, baseMean Fertile = mean normalized counts from Fertile samples, foldChange = fold change from Infertile to Fertile, log2FoldChange = the logarithm (to basis 2) of fold change, pval = p value for the statistical significance, padj = p value adjusted for multiple testing with the Benjamini-Hochberg procedure. (XLS 46 KB) [file 12864_2014_7084_MOESM9_ESM.xls]

## Sheet: Sheet1
Genotype and stage	Number of reads processed	Number of reads with at least one reported alignment	Number of reads that failed to align
Infert802d A1	21605821	15769015 (72.99%)	5836806 (27.01%)
Infert802d A2	23484076	16601351 (70.69%)	6882725 (29.31%)
Infert802d B1	25393800	13515527 (53.22%)	11878273 (46.78%)
Infert802d B2	25434186	14788017 (58.14%)	10646169 (41.86%)
Infert802d C1	25741181	17569218 (68.25%)	8171963 (31.75%)
Infert802d C2	24868872	16784839 (67.49%)	8084033 (32.51%)
Infert802d D	25098455	15661527 (62.40%)	9436928 (37.60%)
Infert001d A1	19574387	13937022 (71.20%)	5637365 (28.80%)
Infert001d A2	18893487	13873754 (73.43%)	5019733 (26.57%)
Infert001d B1	22306338	15938525 (71.45%)	6367813 (28.55%)
Infert001d B2	20743925	13708493 (66.08%)	7035432 (33.92%)
Infert001d C1	21446927	14069867 (65.60%)	7377060 (34.40%)
Infert001d C2	21208328	15253465 (71.92%)	5954863 (28.08%)
Infert001d D	21724159	14757300 (67.93%)	6966859 (32.07%)
InfertMix A1	25162050	19489911 (77.46%)	5672139 (22.54%)
InfertMix A2	28779454	23407967 (81.34%)	5371487 (18.66%)
InfertMix B1	31609425	23765595 (75.19%)	7843830 (24.81%)
InfertMix B2	40381369	16182753 (40.07%)	24198616 (59.93%)
InfertMix C1	29782401	21834081 (73.31%)	7948320 (26.69%)
InfertMix C2	25133532	18654801 (74.22%)	6478731 (25.78%)
InfertMix D	21360426	16380436 (76.69%)	4979990 (23.31%)
