# Supplementary material for: Analysis of the basal chordate Botryllus schlosseri reveals a set of genes associated with fertility
Source: BMC Genomics. 2014 Dec 26;15(1):1183. doi: 10.1186/1471-2164-15-1183 (PMC4523013; doi:10.1186/1471-2164-15-1183)
Supplement: Supplementary file 10 — Additional file 10: Table S8: Mapped reads to EST 5–11 for Fertile Samples. (XLSX 11 MB) [file 12864_2014_7084_MOESM10_ESM.xlsx]

## Sheet: Sheet1
	SB801 Stage A1	SB841 Stage A1	FertMix Stage A1	SB801 Stage A2	SB841 Stage A2	FertMix Stage A2	SB801 Stage B1	SB841 Stage B1	FertMix Stage B1	SB801 Stage B2	SB841 Stage B2	FertMix Stage B2	SB801 Stage C1	SB841 Stage C1	FertMix Stage C1	SB801 Stage C2	SB841 Stage C2	FertMix Stage C2	SB801 Stage D	SB841 Stage D	FertMix Stage D
Contig from EST 5-11	FPKM	FPKM	FPKM	FPKM	FPKM	FPKM	FPKM	FPKM	FPKM	FPKM	FPKM	FPKM	FPKM	FPKM	FPKM	FPKM	FPKM	FPKM	FPKM	FPKM	FPKM
454_debris_c101	0.75	2.15	0.93	1.03	2.06	1.47	2.85	3.02	1.61	1.59	0.45	1.04	2.6	2.75	0.6	1.36	2.69	0.8	3.51	4.41	2.91
454_debris_c104	1.22	0.15	0.1	0	0	0.27	0.35	0.37	0.67	0	0.42	0.12	0	0.3	0.34	0.18	0.17	0.15	0	0.17	0
454_debris_c105	1.66	0	0.19	0.37	0	0	0.33	0	0	0	0	0	0	0	0	0	0	0	0	0	0
454_debris_c106	0.16	0	0.27	0.36	0.15	0.26	0.49	0	0	0.14	0.13	0	0.14	0.42	0	0	0.46	0.28	0.15	0.64	0.32
454_debris_c1084	0	0	0	0	0	0	0	0	0	0	0	0	0	0	0	0	0	0	0	0	0
454_debris_c109	1.26	0	0	0	0	0	2.41	0	0	0	0	0	2.08	0	0	0	0	0	0	0	1.28
454_debris_c110	5.4	4.28	3.86	7.63	4.52	4.04	5.19	6.72	14.57	6.94	5.68	3.92	3.56	6.86	1.85	6.12	5.48	5.74	4.57	5.84	4.27
454_debris_c111	0.63	0	0	0.35	0.59	0	0	0.7	0	0	0.25	0.22	0	0	0.21	0	0	0	0	0	0
454_debris_c114	0.17	0	0.19	0	0	0.27	0.17	0.54	0	0.29	0	0	0.15	0	0	0.7	0.16	0	0	0	0
454_debris_c117	1.45	0.9	0.48	1.9	0.4	0.23	2.21	1.55	0	1.61	0.81	0	0.5	0.75	0	2.1	0.55	0.62	0.52	1.7	0.56
454_debris_c119	0.78	0	0.17	0.51	0.28	0	1.11	0.17	0	0.66	0	0.43	0.54	0.27	0.2	0.81	0.3	0.53	0.98	0	0.6
454_debris_c1198	0	0.29	0.09	0	0.15	0	0.34	0.18	0.16	0.28	0.13	0	0.29	0	0.11	0	0.32	0	0	0.33	0
454_debris_c123	0	1.43	0	0.3	0.25	0	0	0	0	0.23	0.21	0.19	0.47	0.7	0	0.56	0	0	0	1.35	0.53
454_debris_c124	0	0.18	0	0	0	0.1	0	0	0	0	0	0.14	0	0.35	0	0	0.19	0	0	0	0
454_debris_c127	2.8	5.11	2.04	4.37	2.97	1.24	2.1	4.11	5.98	2.9	3.55	2.97	2.44	5.26	0.75	4.29	3.51	4.81	4.37	3.46	3.87
454_debris_c13	0	0.11	0	0	0	0	0	0.13	0	0	0	0	0	0	0.08	0	0	0	0	0.12	0.12
454_debris_c133	0	0.76	0.25	0.98	0	0	0	1	0.41	0	0.34	0	0.38	0	0.3	0.92	0	0	0.78	0.89	0.88
454_debris_c135	0	0.18	0.23	0.22	0.19	0.11	1.04	1.55	0	0.17	0.49	0.14	0.35	0.53	0	0.85	0.59	0.7	0.18	1.01	0.4
454_debris_c136	0.27	0.93	0	0	1.48	0	0.54	0	0	0	0.42	0	0.46	0.23	0.17	0.28	0.52	0.23	0.71	0.53	0.26
454_debris_c137	1.38	7.48	1.03	3.55	5.23	0.96	1.83	5.15	5.03	3.03	6	0	1.18	5.85	0	3.32	7.8	1.58	0.8	5.53	2.72
454_debris_c138	0	0	0	0.53	0	0	0	0	0.23	0.2	0	0	0	0	0	0	0	0.41	0	0	0
454_debris_c139	0.62	1.28	0.69	0.91	0.19	0.43	1.26	1.57	3.56	0.88	0.99	0.72	0.18	1.43	0.27	0.43	0.8	0.53	0.74	0	0
454_debris_c142	0	0	0.21	0.2	0.17	0.19	0	0.4	0.53	0.16	0.3	0.13	0	0	0.24	0	0.18	0.16	0	0.54	0.54
454_debris_c143	0.29	1	0.16	0.32	0.27	0	0.58	0	0	0	0.68	0	0.5	0.25	0.19	0	0.28	0.25	0.25	0.28	0.56
454_debris_c145	0.28	2.17	0.77	1.51	2.3	0.14	1.67	2.71	1.56	0.93	0.87	0.38	0.71	3.32	0	2.28	2.67	2.13	1.71	1.63	1.62
454_debris_c146	0	0	0	0	0	0	0	0	0	0	0	0	0	0	0	0	0	0	0	0	0
454_debris_c148	0.65	0.96	0.24	0.24	0.6	0.11	0.66	0.94	0.83	0.55	1.04	0.15	0.57	0.38	0.42	0.68	0.63	0.75	0.19	1.07	0.64
454_debris_c153	0.31	1.88	0.69	1.02	2.3	0.32	0.62	2.03	0.29	0.26	1.69	1.5	1.6	2.12	0.2	2.56	1.51	1.86	1.91	1.53	1.21
454_debris_c154	1.03	0.76	0.76	0.19	0.63	0.18	0.87	1.47	0	0.58	0.41	0.95	0.89	0.44	0.33	0.35	1.31	1.03	0.15	0.5	0.83
454_debris_c156	0.57	1	0.52	0.83	0.52	0.49	2.1	1.02	0.9	0.8	1.35	0.26	0.49	0.82	0.12	0.39	1.81	0.48	0.67	0.55	0.92
454_debris_c157	0.61	1.06	0	0.67	0	0	0.61	0.67	0	0.51	0.72	0	1.05	0	0	0.31	1.19	0.52	0	1.21	1.19
454_debris_c159	0.86	0	0.48	0	1.22	0	0	0	1.97	0.36	0.33	0	0	0.37	0	0.45	0.43	0.74	0	0	0
454_debris_c160	0	0	0	0	0	0.28	0	0	0	0	0	0	0	0	0	1.09	0	0.23	0	0	0
454_debris_c161	1.02	2.36	0.57	0.75	1.91	0.53	0.68	3.37	3.16	0.57	0.8	7.52	0.29	1.16	1.13	3.16	1	0.88	1.2	5.06	2.67
454_debris_c164	1.03	0.3	0.19	1.13	1.28	0.54	0.69	0.38	0.64	0.29	0.53	0.24	0.29	0.59	0.23	1.06	0	0	0.6	0.34	0
454_debris_c167	0.55	0.24	0	0	0.26	0	0	0	0.26	0	0	0	0.48	0.72	0.18	0	0	0.48	0.49	0.27	0
454_debris_c17	0.45	2.15	0.59	0.99	2.07	0.55	0.46	1.94	0.29	0.77	1.7	0	0.13	1.44	0.19	2.2	2.45	2.07	2.17	2.66	3.53
454_debris_c171	0	0.45	0	0	1	0	0	0	0.47	0.43	0.8	0	0	0.88	0	0	0.53	0.45	0	0	0
454_debris_c177	0	0	0	0	0	0	0	0	0	0	0	0	0	0	0	0	0	0	0	0	0
454_debris_c18	0.36	2.18	0.6	0.4	0	0.57	0.36	0.4	0.33	0.6	0.84	0	0	0.92	0	1.87	1.06	0.31	0.95	0.72	0.35
454_debris_c181	1.06	0.21	0.33	0.65	0	0	1.08	0	0.34	0.61	0.09	0.08	0.92	0	0.07	0.49	0	0.3	0.21	0	1.03
454_debris_c182	0.71	0.16	0	0.58	0	0	0.54	0.57	1.53	0.3	0	0	0.46	0.61	0.11	0.92	0.34	0.61	1.11	0.7	0.35
454_debris_c185	1.65	2.13	0.93	0	0	0.22	0.41	1.84	0.76	0.34	1.28	0	1.06	0.35	0.84	1.28	1.64	1.42	1.81	2.07	0.81
454_debris_c188	3	5.7	1.95	2.47	2.08	0.65	2.27	3.26	4.73	1.48	2.77	0.87	3.46	4.52	0.49	4.14	7.01	3.86	2.44	2.71	1.71
454_debris_c195	0.24	0.21	0	0	0	0	0	0	0	0	0.19	0	0.21	0.21	0	0.74	0	0.21	0.21	0	0.47
454_debris_c200	0	0	0	0	0	0	0	0	0	0	0	0	0	0	0	0	0	0	0	0	0
454_debris_c204	0.86	2.12	0.48	0.94	0.84	0.45	0.84	1.99	0	0	0.63	0	0	2.12	0.62	1.76	0	2.93	0	2.62	0.86
454_debris_c206	0	0	0.2	0.2	0	0	0	0.2	0	0	0	0	0.16	0	0	0	0.17	0	0	0	0
454_debris_c2065	88.88	135.58	49.81	92.13	87.54	42.5	95.89	157.66	241.94	107.37	100.08	94.13	80.71	203.53	31.02	114.03	153.73	128.42	103.88	125.99	101.09
454_debris_c208	0	0	0.16	0	0	0	0	0	0.55	0	0	0	0	0	0	0	0	0	0	0	0
454_debris_c212	1.03	0.13	0.41	0.32	0.54	0.23	0.9	0.63	0.28	1.01	0.83	0	1.03	1.28	0.09	0.46	1.68	1.26	1.72	1.3	1.57
454_debris_c216	0	0.64	0	0	0	0	0	0	0.67	0	0	0	0	0	0	0	0	0	0	0.78	0
454_debris_c219	0.2	0	0	0	0	0.1	0	0	0	0	0	0	0	0	0	0	0	0	0	0	0.19
454_debris_c22	0.75	0.53	0.41	0.66	0.27	0	0.15	0.48	0.14	0.64	0.36	0	1.04	0.13	0	0.78	0.71	0.64	0.67	0.29	0.87
454_debris_c221	0.92	1.57	0	2.53	2.18	0	3.67	0.52	0.42	1.14	1.76	0	4.32	1.56	0	4.75	1.83	3.16	1.2	1.38	2.27
454_debris_c2230	4.76	0.74	0	6.68	0	0.91	5.62	0.48	2.38	4.3	2.34	0	2.59	2.58	0	3.13	0.86	2.61	4.93	0.87	1.28
454_debris_c227	0.5	0	0	0	0.47	0	0	1.09	0.48	0	0.2	0	0.65	0.22	0	0.52	0.49	0.22	0.22	0.25	0.25
454_debris_c228	1.29	1.69	0.36	0	0.3	0.34	0.65	2.85	1.21	0.54	0.25	0	0.56	0.83	0.21	0.33	0.95	0.83	1.14	1.93	0.63
454_debris_c229	0.26	0.23	0.14	0.86	0.48	0	0	0.28	0	0	0.62	0.36	0.22	0.22	0.17	0.54	0.25	0.22	0.46	0.51	0
454_debris_c236	0.76	0.5	0.11	0.63	0.17	0	0.58	0	0.36	0.65	0	0	0.17	0.33	0	0.79	0.91	0.98	0.51	0.19	0.19
454_debris_c244	0	0	0	0	0	0	0	0	0	0	0	0	0	0	0	0	0	0.18	0	0.63	0
454_debris_c248	0	0	0.13	0	0	0	0	0	0.23	0	0	0	0	0.21	0	0	0	0	0	0	0
454_debris_c25	0.41	0	0.11	0	0	0	0	0.22	0	0	0	0	0	0	0	0	0	0	0	0.2	0
454_debris_c250	0.77	1.72	0.85	0.42	1.76	0.67	1.18	1.78	0.5	0.44	1.14	0.71	0.9	1.23	0	0.8	1.83	1.76	1.85	2.14	1.37
454_debris_c252	0.15	0.94	0.42	0.33	0.55	0.24	0.77	0.49	0.29	2.07	0.36	0.21	1.58	0.79	0.19	0.47	0	0.13	0.27	0.3	0.29
454_debris_c255	0.24	1.26	0.13	0.79	0.66	0.38	0.72	1.04	0	0	0.57	0.17	0.21	1.24	0.16	1.49	0.23	0	0.85	0.71	0.23
454_debris_c257	0	1.83	0.08	0	0.38	0.07	0	1.47	0	0	1.65	0	0	0.83	0.26	0	0.65	0.59	0	0.8	0.27
454_debris_c259	0	0	0.28	0.82	0.23	0.13	0.25	0.54	0.24	0.21	0.2	0	0	0.22	0.33	0.52	0.24	0.21	0.22	0.74	0.24
454_debris_c26	0.26	0.46	0.44	1.44	1.46	0.27	1.06	1.14	0	0.88	0.62	0	0	0.23	0	0.54	0.51	0.45	0.47	1.03	0.77
454_debris_c261	0	0	0	0	0	0	0	0	0	0	0	0	0	0	0	0	0	0	0	0	0
454_debris_c262	1.57	0.27	0.17	0.69	0.29	0	1.26	0	0.59	0.79	0.25	0	0.27	0	0.21	2.27	0.61	1.08	1.11	0.62	0.31
454_debris_c264	0	0	0	0	0	0	0	0	0	0	0	0	0	0	0	0	0	0	0	0	0
454_debris_c266	0.98	1.09	0.41	1.07	1.01	0.45	1.87	1.7	1.78	1.47	1.09	0.68	1.39	1.71	0.39	1.4	1.16	1.58	1.1	0.96	1.19
454_debris_c267	0	0	0.57	0	0	0	0	0	0.78	0	0	0.14	0	0	0	1.06	0	0	0	0	0
454_debris_c270	0.27	0.36	0.15	0.3	0.25	0.14	0	0.58	0.13	0.12	0.11	0	0.12	0	0.09	0.14	0.26	0.23	0.25	0	0.53
454_debris_c271	0	0	0	0	0	0.4	0	0	0.35	0	0	0	0	0	0	0	0	0	0	0	0
454_debris_c275	1.74	1.53	0.24	1.19	3.2	0	0.44	2.82	0	0	1.9	1.2	0.38	0.19	0.84	0	0	0	0	0.21	0
454_debris_c276	1.22	0.46	0.48	0.76	1.44	0.27	1.24	1.5	0.67	1.18	0.42	0.72	0.91	1.21	0	1.26	1.66	1.64	1.24	1.53	1.86
454_debris_c282	0	0	0	0	0	0	0	0	0	0	0	0	0	0	0	0	0	0	0	0	0
454_debris_c283	0.38	0.65	0	0.41	0	0	0.38	0.83	1.74	0.63	0	0	0	0.64	0	0.39	0	0.97	0.33	0	0.74
454_debris_c284	559.71	634.98	1173.82	642.98	600.57	1195.2	717.84	370.59	435.59	692.83	942.78	1459.18	792.37	535.94	967.22	547.43	411.6	732.43	693.14	558.14	551.72
454_debris_c287	0.29	0.51	0	0.32	0.27	0.76	1.18	0.64	0.55	0.25	0.92	0.4	0.5	2.01	0	0	1.14	0.75	0	1.16	1.14
454_debris_c288	0	0	0	0.92	0	0	0.42	0	0	0.34	0.64	1.73	0.36	0	0	0	0	0.36	0	0.42	0
454_debris_c289	3.42	0.75	1.11	2.82	0.79	1.49	1.15	0.31	2.68	2.64	0.67	0.99	1.48	0.49	0.38	3.84	0.28	0	3.79	0.85	0.84
454_debris_c29	0.23	0.21	0.13	0.51	0.65	0.37	0.24	0.76	0	0.2	0	0	0	0	0	0.48	0	0.4	0.21	0.46	0.23
454_debris_c290	0.23	0.2	0.26	0.25	0.64	0.24	0	0	0	0.19	0.18	0.48	0	0.59	0.3	0	0.22	0.39	0.61	0.23	0.22
454_debris_c293	0	0.23	0.29	0	0.24	0	0.26	0.57	0.25	0	0	0	0.67	0	0.17	0	0.76	0.22	0	0	0
454_debris_c296	0	0	0	0	0	0.19	0	0	0	0	0	0	0	0.32	0	0	0	0	0	0	0
454_debris_c299	63.46	62.51	93.02	59.32	59.23	97.34	64	45.98	43.28	65.01	95.6	8.69	68.88	47.63	76.03	52.28	39.26	65.24	78.16	59.37	60.17
454_debris_c30	0.39	0.17	0.43	0	0.18	0.2	0.39	0.42	0.19	0	0.62	0	0.17	0.34	0.25	0	0	0	0.35	0	0.19
454_debris_c300	0.51	2.24	1.28	2.81	0.95	2.01	2.84	2.5	0.48	1.94	1.82	1.95	0.66	0.44	0.5	1.85	1.24	5.92	2.95	3.53	3.49
454_debris_c302	0	0.32	0	0.4	0.69	0	0	0.41	0	0	0	0	0	0	0	0.38	0.72	0	0	0	0
454_debris_c303	1.76	2.81	1.63	3.22	2.73	1.38	3.84	1.61	4.13	2.22	2.07	2.84	1.52	2.27	0.19	1.82	2	1.01	1.56	2.61	0.57
454_debris_c304	0.67	0.2	0	0.49	0.21	0.12	0.23	0.72	0.42	0.57	0.35	0.15	0.58	0.38	0	0	1.29	0	0.4	0.88	0.22
454_debris_c307	0	0	0	0	0	0	0	0	0	0	0	0	0	0	0	0	0	0	0	0	0
454_debris_c309	0	0	0.23	0	0	0	0	0	0.37	0	0	0	0	0	0	0.84	0	0	0.36	0	0
454_debris_c31	0	0.48	1.11	1.17	0.24	0.63	0.95	0.43	1.16	1.83	0.43	0	1.05	0.46	0.25	4.16	1.14	0.92	1.8	1.04	2.07
454_debris_c311	1.67	0.73	0	1.84	0.26	0.58	1.13	1.52	0.53	2.58	0.66	0.19	1.93	2.4	0.18	0.87	2.17	0.48	1.73	0.55	1.09
454_debris_c312	0	0	0	0	0	0	0	0	0	0	0	0	0	0	0	0	0	0	0	0	0
454_debris_c315	3.16	1.47	1.67	2.64	1.52	0.95	2.91	2.74	0.15	5.53	1.93	0	2.62	1.96	0.48	4.53	1.87	2.07	4.59	2.36	3.37
454_debris_c32	0	1.45	0.31	0.3	0.51	0.29	0.56	0	1.04	0.93	0.44	0.19	0.72	0.95	0.18	0.57	2.68	0	0.73	1.64	1.35
454_debris_c323	0.7	0	0	0	0	0	1.17	0.25	0	0.2	0	0	0	0.2	0	0	0	0	0	0.23	0.23
454_debris_c327	0.94	3.55	1.57	2.41	0.29	0.82	2.21	0	4.99	6.31	1.23	0	3.78	1.61	0.21	0.65	1.22	0.27	1.94	0.31	1.54
454_debris_c328	0	0	0	0	0	0	0	0	0	0	0	0	0	0	0	0	0	0	0	0	0
454_debris_c329	6.9	13.7	3.55	7.93	4.97	3.01	13.85	6	11.53	9.81	8.03	0.23	9.01	16.83	2.63	7.16	8.63	6.63	7.8	3.38	4
454_debris_c33	15.18	8.17	7.2	15.68	4.11	5.92	13.81	9.04	32.5	14.22	6.51	16.51	9.77	13.78	4.08	21.78	8.05	14.66	13.66	5.77	10.64
454_debris_c331	0	0.29	0.56	0	0.32	0	0	0	0.31	0.28	0.79	0	0	0.87	0	0	0.66	0.29	0	1.67	0
454_debris_c332	0.81	1.42	0.3	0.6	0.25	0.14	0.82	1.18	2.04	0.46	1.28	0	0	0.23	0.18	0.28	0.79	0.23	0.48	0.54	0
454_debris_c336	0	0.42	0	0	0	0	0.49	0	0	0.4	0	0	0	0	0	0	1.96	0	0.43	1.97	0.97
454_debris_c343	0	0	0	0.35	0	0	0	0	0	0	0	0	0	0	0	0	0.31	0.27	0	0	0
454_debris_c344	0	0	0.46	0	0.51	0	0.28	0	0	0	0	0.19	0	0	0	0.29	0	0	0	1.09	0.54
454_debris_c345	0.32	1	0.18	0.18	0.73	0.42	0.33	0.86	0.62	0.14	0.64	0.22	0.14	0.42	0	0.67	0.92	0.83	0.86	0.79	1.09
454_debris_c347	0	0	0	0	0	0	0	0	0	0	0	0	0	0	0	0	0	0	0	0	0
454_debris_c348	0.8	0.47	0.9	0.29	0.25	0.28	0.27	1.17	0.76	1.58	0.85	0.37	1.39	2.08	0.18	1.11	0.26	2.76	1.43	3.44	1.05
454_debris_c35	0.36	0.16	0	0.4	0.17	0.19	1.1	0.39	0.69	0.77	0.29	0	1.1	0.47	0.23	1.31	0.34	0	1.29	0.71	1.23
454_debris_c350	0	0	0	0	0	0	0	0	0	0	0	0	0	0	0	0	0	0	0	0	0
454_debris_c351	6.26	10.63	0.87	7.86	2.27	1.52	6.57	14.3	2.55	9.85	2.49	0.16	2.33	4.06	0.44	7.42	5.39	1.92	0.6	2.86	0.22
454_debris_c352	0.29	0	0.08	0.47	0	0.15	0.29	0	0.14	0.12	0	0.1	0.25	0	0.27	0.3	0	0.37	0.39	0	0.14
454_debris_c356	0	0.85	0.28	0.55	0	0	0.5	1.12	0	0.41	0	0	0	0.42	0	2.57	1.5	0.43	0.43	0.5	0.99
454_debris_c357	0	1.01	0.89	0	1.06	0	0.23	1.24	0.22	0.39	0.36	0.32	0.4	0.2	0.74	0	0	0	0.41	0.23	0.22
454_debris_c358	0.27	0	0	0.58	0	0.14	0.54	0.29	0	0.89	0	0	0	0.23	0.52	0.27	0	0.23	0.24	0	0
454_debris_c36	6.83	30.97	4.06	7.2	19.27	3.31	7.87	19.8	37.76	8.38	13.79	0.54	5.28	22.08	1.88	8.42	32.17	14.91	8.91	14.09	9.13
454_debris_c361	11.85	11.02	5.73	10.12	6.88	3.56	10.89	8.79	16.29	8.74	7.5	4.72	6.09	13.09	2.13	11.38	10.99	9.04	7.63	6.7	8.35
454_debris_c362	1.12	0.64	0.42	1.64	2.1	0.78	2.98	3.71	0.69	0.93	2.6	1.03	1.28	1.59	0.5	2.69	2.57	1.28	1.64	1.48	1.1
454_debris_c366	0	0.29	0.19	0	0.63	0.53	0.34	0.37	0	0.56	0.26	0	1.44	0.57	0.22	0	0.99	1.73	0.3	1	0.33
454_debris_c369	0	0	0	0	0	0	0	0	0	0	0	0	0	0	0	0	0	0	0.59	0.33	0.33
454_debris_c370	0	0.41	0.27	0.52	0.9	0	0.95	0	0	0	1.46	0	0.41	0	0.98	0	0.95	1.23	0.41	0.95	0.94
454_debris_c372	1.58	0.82	0	1.39	0.29	0	0.95	0.35	1.18	0.26	0.49	0.22	0.54	0	0.21	1.31	0.62	1.9	0.28	0.63	0.31
454_debris_c375	0.47	1.21	0	0	0.45	0	0	0.53	0.43	0	0	0	0	0	0	0	0.47	0.41	0.41	0	0.47
454_debris_c376	0	0.24	0	0	0	0	0	0	0	0	0	0	0	0	0.18	0.29	0	0	0	0	0
454_debris_c377	0	0	0	0.36	0.31	0	0.33	0.36	0	0.55	0.52	0	0	0.28	0	0	0	0	0	0	0.65
454_debris_c379	0	0.59	0	0	1.28	0.18	0	0	0	0	0	0	0	0	0.45	0	0.33	0	0	0.34	0
454_debris_c382	0.71	1.15	0.65	0.39	1.93	0.55	1.2	3.13	0.57	0.91	0.95	0.65	1.23	2.35	0.6	2.08	1.67	0.4	0.63	1.95	1.03
454_debris_c383	0.23	0.2	0	0.51	0	0.24	0.7	1.01	0.44	0.39	0.18	0	0.2	0	0	0.48	0	0.4	0.21	0.23	0.68
454_debris_c386	0	0	0	0	0	0	0	0.42	0	0.32	0	0	0	0	0	0	0.37	0	0	0	0.37
454_debris_c387	0.22	1.16	0.12	0.24	1.21	0.23	0.66	1.9	1.67	0	0.35	0.3	0.19	1.89	0.57	0.45	2.95	0.56	0.78	1.51	1.07
454_debris_c388	0.24	0.11	0	0	0.43	0.06	0.24	0.51	0.11	0.31	0.19	0.33	0.21	0.41	0.08	0.62	0.56	0.31	0.64	0.69	0.46
454_debris_c391	0	0	0.12	0	0.8	0.11	0	0	0	0.18	0.35	0	0.19	0	0	0	0.21	0	0.58	0.64	0.21
454_debris_c392	0.88	0.65	0.16	0.32	0.67	0.39	0.45	1.26	0	1.13	0.35	0.31	0.64	0.51	0.28	0.92	0.28	1.39	1.19	1.01	0.72
454_debris_c393	0	1.99	0	0	0	0	0.58	0.67	0	0.96	0.45	0	0	0.5	0	1.83	1.8	0	1.02	0.6	1.17
454_debris_c396	0.17	0.15	0.28	0	0	0.09	0	0	0	0.14	0	0	0	0.15	0.11	0	0	0	0	0.33	0
454_debris_c397	0.24	0.63	0.26	0	0.88	0	0.48	0	0	0	0.75	0	0.21	0.41	0	0	0	0	0	0.23	0.23
454_debris_c398	0.63	0.74	0.81	1.38	0.77	0.11	0.85	1.58	1.79	0.89	1.16	1.01	0.36	1.44	0.27	1.52	0.6	0.72	0.56	0.41	0.81
454_debris_c401	2.56	6.05	4.12	2.11	7.02	1.81	1.57	7.25	1.86	3.07	4.02	12.1	1.45	7.14	1.87	2.93	6.09	7.03	3.11	5.38	2.61
454_debris_c402	0.23	0.81	0.51	0.76	0.21	0.36	0.7	0.75	0	1.37	0.37	0.64	0	0.6	0.15	1.43	1.11	1.58	0.41	0.45	0.23
454_debris_c403	0	0	0.2	0	0	0	0	0	0	0	0.27	0	0	0	0	0	0	0.3	0	0	0
454_debris_c405	0	0.94	0	0	0.97	0	0	0.76	0	0	0.7	0	0	0	0	0	0.51	1.21	0	1.04	0.34
454_debris_c406	0	0	0	0	0	0	0	0	0	0	0	0	0	0	0	0	0	0	0	0	0
454_debris_c407	0	0	0	0	0	0	0	0	0	0	0	0	0	0	0	0	0.38	0	0	0	0.38
454_debris_c408	1.3	2.3	0.48	1.67	2	0.57	1.98	1.41	3.72	3.86	1.55	0.45	2.45	3.19	0.56	4.05	2.51	2.8	3.87	1.07	2.12
454_debris_c409	0	0.31	0.38	0.19	0.63	0.18	0.17	0	0	0.15	0	0	0	0.3	0.22	0.18	0	0.3	0.15	0.68	0.17
454_debris_c41	34.63	27.18	11.85	31.34	25.14	16.26	42.15	33.11	58.05	36.12	23.73	32.12	17.89	29.45	12.69	24.35	17.65	17.26	13.02	13.65	15.18
454_debris_c410	0	0	0.13	0	0.22	0	0	0.26	0	0	0	0	0.21	0.21	0	0	0	0.41	0.43	1.66	1.88
454_debris_c411	0.46	0	0	0	0.21	0.12	0	0	0	0.19	0	0	0	0	0	0	0	0.2	0.2	0.22	0.22
454_debris_c412	3.94	0	0.32	1.86	0	0.88	6.7	0.64	3.03	6.43	0.43	0	5.26	0	0.79	4.64	0	0	1.95	0	2.79
454_debris_c415	0	0.2	0.13	0.25	0.21	0	0.23	0.98	0	0	0	0	0.59	0.39	0	0	0.44	0.97	0.81	1.56	1.1
454_debris_c416	0.28	0.75	0.16	0.77	1.03	0.44	0.71	0.75	0.54	0.84	0.56	0.49	0.86	1.22	0.18	2.19	1.87	0.72	1.01	1.1	0.82
454_debris_c417	0.23	0	0.13	0	0	0	0.23	0	0	0	0	0	0	0	0	0.24	0.22	0	0	0	0
454_debris_c418	1.35	0.95	1.21	3.57	1.51	1.42	1.91	4.73	1.02	1.14	1.07	0	2.34	2.56	0.36	3.93	2.1	2.09	2.16	2.41	2.65
454_debris_c42	0	0.44	0	0	0.31	0.09	0	0.18	0.16	0	0.13	0	0	0.29	0	0.35	0	0	0	0	0
454_debris_c422	0.73	0.64	2.05	0.4	0.34	2.11	0.74	0.41	18.03	0.31	0.29	0.25	0	0.94	1.97	0.76	0	0	1.62	0	0.72
454_debris_c423	1.68	1.89	1.07	1.32	2.22	0	0.73	2.34	0.45	0.2	1.52	0	1.04	0.41	0	0.74	0.93	1.03	0.85	0.24	0.7
454_debris_c426	1.31	2.88	0.73	0.96	2.21	0.46	1.1	3.06	1.87	0.37	0.17	0	0.75	0.75	0.28	2.26	1.26	0.75	1.36	2.14	1.91
454_debris_c428	1.8	0.2	0.25	1.73	0.42	0.24	3.64	0.49	1.92	2.1	0.36	0.47	1.36	0.58	0	1.63	0	2.51	2.4	0.22	1.98
454_debris_c430	0	4.09	0.17	0	2.34	0.33	0.63	2.07	0.29	0.26	0.74	0.22	1.35	0.81	0.62	0.32	1.22	2.15	0.83	0.62	0.92
454_debris_c431	3.59	2.1	0.8	2.11	5.32	1.63	4.84	3.38	1.36	0.61	2.47	2.66	2.9	3.1	0.62	2.48	2.78	4.52	2.56	5.2	2.81
454_debris_c433	19.68	8.01	3.53	17.57	9.4	4.85	17.4	11.85	19.74	19.18	7.69	0	12.06	13.03	2.98	15.2	11.65	8.11	11.72	7.77	9.96
454_debris_c434	0	0	0	0	0.77	0	0	0.3	0.26	0	0.43	0	0	0	0.18	0	0	0	0	0	0
454_debris_c437	0.44	0.53	0.25	0.32	0.81	0.08	0	0.32	0.29	0.13	0.47	0.31	0.26	0.26	0.09	0	0.56	0.89	0.27	0.43	0
454_debris_c44	0.25	1.32	0	0.83	0.7	0.26	0.51	2.18	0.47	0.42	1.39	0.69	1.08	1.51	0.82	0.26	0.49	0.86	0.89	1.73	1.22
454_debris_c440	0.17	0	0	1.1	0.31	0	0.85	0	0	0.29	0	0.12	0.73	0	0.11	0.17	0	0.29	2.1	0	0.98
454_debris_c441	0.24	1.06	0.27	0	0.45	0.25	0	0	0	0.2	0.19	0.34	0	1.04	0.16	0.25	0.93	0.83	0.65	0.71	0.47
454_debris_c445	0	0	0	0	0	0	0	0	0	0	0	0	0	0	0	0	0	0	0	0	0
454_debris_c446	1.56	0.67	0	0.43	0	0.2	0.78	0.43	0	0.65	0	0.27	1.34	0	0.26	2.02	0	1.34	0.68	0.78	1.53
454_debris_c449	0	0	0	0.56	0	0	0.26	0	0.24	0	0	0	0.88	0	0.17	0	0	1.75	0	0	1
454_debris_c45	1.42	0.5	0.47	0.62	0	0.45	2.58	1.24	1.6	0.72	0.22	0.98	0.74	0.49	0.19	1.18	1.1	1.22	0.25	0.56	0.83
454_debris_c451	1.28	0	0.72	0.94	0	0	0	0	1.17	0	0	0	0	1.09	0.29	0	0.42	0.37	0.37	0.43	0.84
454_debris_c453	1.13	1.72	0.79	1.86	1.05	0.89	2.27	0.62	0.8	0.24	0.22	0	1.22	1.45	0.19	0.58	1.1	0.97	0.25	1.95	1.66
454_debris_c454	1.17	3.04	0	2.16	0.37	0	1.96	1.31	0	0.33	0.91	0.27	0.67	1.34	0.26	3.64	0.77	0.67	1.72	1.56	1.93
454_debris_c456	0	0	0	0	0	0	0	0	0	0	0	0	0	0	0	0	0	0	0	0	0
454_debris_c459	0	0	0	0	0	0	0	0	0	3.03	0	0	0.28	0	0	0	0	0	0	0	0
454_debris_c460	0	0	0.16	0	0	0.15	0.28	0	0.79	0.71	0	0	0	0	0	0.58	0.27	0.24	0.25	0	0.55
454_debris_c463	0.35	0.63	0.98	0.19	1.13	0.09	0.18	0.57	2.71	0.15	1.13	0	0.46	1.84	0.11	0.92	0.68	0.91	0.32	0.87	1.2
454_debris_c465	1.12	1.46	0.47	0.31	0.52	0.58	0.56	0.3	1.31	0.7	0.88	0.19	0.24	2.64	0.37	0.58	3.52	1.2	1.48	1.66	1.64
454_debris_c466	0.23	0.4	0.51	1.01	0.85	0.12	0.23	1.74	0.87	0.39	1.09	0	0.99	1.19	0.6	1.66	1.33	0.59	1.43	1.58	1.34
454_debris_c467	1.43	1.4	0.4	1.73	1.18	0.53	1.9	1.84	0	2.21	1.38	0.2	1.12	0.62	0.46	1.64	1.09	0.86	1.16	0.84	1.81
454_debris_c468	0.19	0.17	0.1	0.21	0.17	0.2	0.19	0	0	0.16	0.3	0	0.16	0.32	0.24	0	0.54	0.48	0.34	0.18	0.18
454_debris_c469	0	0	0	0	0	0	0	0	0	0	0	0	0	0	0	0	0	0	0	0	0
454_debris_c471	0	0	0	0	0.22	0.13	0	0	0.23	0	0	0	0	0	1.41	0	0	0	0	0	0
454_debris_c472	5.51	12.79	3.64	4.05	4.49	4.3	4.47	7.49	11.77	3.63	8.67	5.08	2.31	9.79	0.67	1.88	8.69	7.06	5.43	3.76	4.63
454_debris_c475	1.67	0.84	1.06	1.05	1.1	0.62	1.2	1.55	0	0.81	0.75	0.99	1.44	0.21	0.47	1.97	0.92	1.02	1.06	2.58	1.63
454_debris_c477	0.52	3.19	1.01	1.43	4.34	0.27	0.53	3.4	0.25	0	1.44	1.44	0	1.57	0.34	1.08	4.54	0	1.62	2.83	1.27
454_debris_c479	0	0.43	0.54	0	0.68	0.38	0	2.39	3.93	0	0.58	1.35	0	1.47	0.95	0	0.94	0	0	0.72	0.24
454_debris_c481	5.18	9.13	4.56	4.74	9.76	3.28	7	13.56	9.05	4.76	8.58	8.83	5.24	11.01	2.1	7.39	8.94	11.49	10.4	21.25	11.79
454_debris_c482	0.38	0.98	1.91	1.67	0.71	1.19	1.9	0.84	4.21	0.32	2.06	0	0.98	5.5	0.25	4.31	1.12	1.63	0.33	0.76	1.86
454_debris_c485	1.44	0.93	1	2.37	1.68	1.32	2.16	3.57	2	0.9	1.4	0	1.85	2.46	1.68	1.86	2.12	1.23	1.9	1.79	1.06
454_debris_c489	0.31	0.27	0.17	0.34	0.29	0	0	0.34	0.29	0.52	0.49	0.86	0	0	0	0	0.61	0	0.28	0	0
454_debris_c491	0	1.21	0.13	0	1.06	0.24	0	2	0	0	0.73	0	0	1.39	0	0	1.33	0	0	1.13	0.45
454_debris_c492	6.6	12.98	2.2	1.93	9.95	0.92	6.24	10.96	1.05	2.98	5.42	0.31	2.29	10.65	0.71	5.48	12.08	3.59	3.14	3.03	5.15
454_debris_c495	0	0.57	0.24	0.24	0.6	0.9	1.09	0.7	2.88	0	0	1.5	1.31	0.56	0.14	0	0.42	3.52	0.19	0.85	0.42
454_debris_c496	1.36	0.34	0.54	0.86	1.61	0.31	1.38	1.47	2.05	1.32	1.24	1.89	0.68	0.84	0	1.62	0.75	1.17	0.87	0.38	0
454_debris_c50	1.04	0.46	0	0.29	0.72	0.14	0	1.99	0.98	0.66	1.23	0	0.22	0.67	0	0	0	0.22	0.23	0.26	0
454_debris_c501	0.45	0	0	0	0	0	0	0.5	0	0	0	0.31	0.38	0	0	0	0	0.39	0	0	0.44
454_debris_c503	0.61	6.43	0.69	1.01	4.01	0.81	0.93	7.43	0	2.32	3.38	0	0.53	6.6	0.81	1.27	5.4	1.32	1.09	3.66	1.81
454_debris_c505	0	0	0	0	0	0	0	0	0	0	0	0	0	0	0	0	0	0	0	0	0
454_debris_c51	0	2.1	0.77	0.38	1.29	0.9	1.39	2.67	2.25	2.02	1.08	0.24	2.08	2.07	0.23	1.43	0.34	2.37	1.52	0	0.34
454_debris_c510	0.29	4	0.48	0.94	2.13	0.45	0	4.38	0.27	0.96	3.6	2.97	0.25	5.65	0.19	0.3	4.17	0.98	0.25	4.81	0.84
454_debris_c513	0.27	0.24	0	0	0.25	0.14	0	0	0	0	0	0	0	0	0	0	0	0	0	0	0
454_debris_c517	0	0.25	0	0.32	0.27	0	0.29	0.32	0	0	0.45	0	0	0	0	0	0	0.25	0	0.57	0.28
454_debris_c519	0.72	0.94	0.4	0.4	0.68	0.94	0.36	1.2	3.01	0.6	0.56	0.5	0	0.31	0.97	1.49	0.71	0.62	0.32	0	0.35
454_debris_c52	0	0.35	0.36	0	0.95	0.75	0	0.83	1.13	0	0.42	0.18	0.11	0.91	0.25	0.27	1.73	1.12	0	1.02	0
454_debris_c521	0.76	0.99	0	1.68	0.36	0	0	0.42	0.71	0	0.59	0	0.66	0.65	0	1.98	1.89	0.33	0.34	0	0
454_debris_c523	0.19	2.5	0.84	0.83	1.74	1.19	0.19	5.7	1.08	1.61	2.26	0.26	0.98	1.96	1.46	0.39	2.53	1.46	1.18	3.89	1.1
454_debris_c524	54.65	58.3	120.51	75.16	79.85	116.52	69.21	55.06	51.66	66.46	81.46	0.35	84.57	52.52	143.26	72.82	53.98	78.64	81.92	84.53	80.95
454_debris_c525	0	0	0	0	0	0	0	0	0	0	0	0	0	0	0	0.28	0	0	0	0	0
454_debris_c527	0.92	0.61	0.64	0.76	2.34	0.97	0.93	1	0.88	1.56	0.73	0.8	1	1.59	1.05	1.91	2.23	0.2	1.85	3.64	1.8
454_debris_c528	0.44	1.89	0	1.94	0.83	0.46	1.76	1.97	1.61	1.09	0.68	0	1.13	0	0	0.91	1.75	2.65	1.54	0.88	0.87
454_debris_c529	0	0	0	0	0	0	0	0	0	0	0	0	0	0	0	0	0	0	0	0	0
454_debris_c53	2.51	0.74	0.47	4.37	0.19	1.97	1.91	1.36	6.98	9.23	1.33	3.92	3.27	1.09	1.62	0.65	0.8	0.18	2.99	0.82	2.24
454_debris_c532	1.27	2.76	0.35	1.74	2.37	0.5	2.55	2.09	6.52	1.59	1.49	0	1.64	2.45	0.84	2.95	1.86	1.36	1.68	2.2	0.31
454_debris_c534	1.19	2.6	0.67	2.95	2.78	1.41	1.2	1.64	1.96	1.5	0.7	0.21	2.06	3.85	0.2	0.93	3.2	1.28	0.53	0.89	2.05
454_debris_c536	0.37	0	1.44	0.81	0	1.16	2.59	0	2.39	1.84	0	2.04	1.27	0	0.49	0.76	0	0.32	0.32	0	0.36
454_debris_c537	0	0.97	0.15	0.61	0.51	0	0.56	0.6	0.26	2.56	0.22	0	0	1.19	0.18	0.29	2.41	0	0.24	1.09	1.08
454_debris_c54	1.43	0.95	0.4	0	0.66	0.19	0.55	1.35	0.34	0.46	0.57	0	0.47	0.47	0.12	0.74	0.69	0.92	0.48	1.58	1.05
454_debris_c541	2.16	1.09	1.37	0.84	2.68	0.32	0.94	2.15	1.34	1.84	1.48	0.43	1.07	1.2	0.3	1.76	3.38	1.72	3.18	1.66	2.99
454_debris_c545	0	0	0	0	0	0	0	0	0	0	0	0	0	0	0	0	0.77	0	0	0	0.75
454_debris_c548	0	0	0	0	0.35	0.19	0	0.82	0	0	0	0	0	0.31	0	0.38	0.36	0.32	0	0	0
454_debris_c554	0	0	0.2	0	0	0	0	0	0	0.3	0	0	0	0	0	0	0	0	0.32	0.36	0
454_debris_c556	1.83	2.66	0.68	0	2.84	0.16	0.31	2.01	0.86	1.02	0.96	0	0.53	1.31	0.2	0.63	0.89	0.52	1.62	0.3	0.9
454_debris_c557	0.88	1.04	0.24	0.32	0.4	0.08	0.74	0.16	0.28	1	0.47	0	0.64	0.38	0.19	0.15	0.42	0.38	0.66	0.29	0.43
454_debris_c558	0.85	0	0	0.47	0	0	0	0	0	0.35	0	0	0.36	0	0	0.88	0	0	0.37	0	0
454_debris_c560	0.95	0.7	1.31	1.56	1.73	1.73	1.76	2.54	1.06	1.21	2.91	0.55	0.96	0.96	1.41	2.62	0.6	3.11	0.71	0.62	0.61
454_debris_c562	6.12	11.27	0.65	7.83	7.86	0.31	6.82	9.36	7.03	7.72	5.85	0.4	7.36	12.41	0.37	9.68	14.01	6	9.94	14.68	13.31
454_debris_c563	36.12	61.14	10.62	41.3	34.66	6.26	43.89	64.36	36.85	68.4	38.62	9.81	40.13	84.72	6.5	60.54	96.1	75.46	32.46	58.34	40.9
454_debris_c567	2.86	1.67	0.66	1.57	2.86	2.25	1.44	1.81	0.45	1.81	0.38	0	1.03	1.23	0.16	2.22	1.38	1.43	1.91	1.17	1.86
454_debris_c568	1210.58	1091.81	945.59	947.84	1003.35	937.77	1032.28	1352.69	2091.84	977.49	1123.11	1817.53	834.28	2136.01	572.15	1041.67	1532.46	1743.35	999.34	1127.39	1177.29
454_debris_c569	1.2	0.48	0.24	0.36	0.3	0.06	0.89	0.46	0.42	0.37	0.26	0.08	0.66	1.32	0.21	1.58	0.41	0.74	1.17	0.64	0.74
454_debris_c57	0.85	1.12	1.54	1.17	1.37	0.56	0.65	2.76	1.22	0.36	0.68	1.03	0.18	0.74	0.41	1.32	1.64	2.01	0.95	2.51	0.62
454_debris_c570	0	0.43	0	0.35	0.29	0	0.16	0.52	0.62	0	0.39	1.78	0.14	1.12	0.21	1.5	0.77	1.24	0.29	0.31	0.16
454_debris_c571	0.4	1.29	0.8	1.3	0.72	0.42	1.48	0.42	0.26	1.58	1.17	0.28	1.04	0.92	0.25	1.37	0.88	0.34	2.02	0.52	1.03
454_debris_c572	0.59	1.05	0.55	0.22	1.45	0.31	0.6	1.28	0.19	0	0.47	0.41	0.69	0.17	0	0.2	0.95	0.68	0.88	0.78	0
454_debris_c574	2.76	3.88	2.35	2.32	2.8	1.83	4.32	4.06	0.93	2.18	2.74	1.55	1.67	3.33	0.54	2.42	2.01	1.64	6.49	8.99	5.04
454_debris_c575	0.19	0.17	0.11	0	0.35	0	0.2	0.62	0	0.16	0	0	0	0	0	0	0.37	0	0	0	0
454_debris_c578	0.55	0.24	0	1.22	0.77	0.15	0.28	0.61	0	0.23	0.65	0	0	0.24	0	1.15	0	0	0.74	0.82	0.54
454_debris_c579	1.38	0.48	0.31	0.61	1.03	0.14	0	0.91	0.26	1.86	0.65	0	0.72	1.43	0	1.14	0.54	0	0.24	0.55	0.27
454_debris_c584	4.73	7.72	2.11	3.85	5.44	1.36	5.12	8.99	6.61	3.78	5.26	1.48	3.32	8.88	0.58	4.75	8	4.45	5.61	4.18	4.75
454_debris_c585	3.35	0.66	0.89	4.35	1.92	1.24	3.16	2.78	3.6	3.61	3.2	1.81	2.27	3.35	0.39	1.03	2.12	1.38	2.01	2.66	1.32
454_debris_c587	133.99	136.94	269.17	139.97	166.98	291.03	143.76	102.24	110.81	157.73	246	227.59	174.67	112.03	293.91	112.33	79.43	164.75	187.77	157.47	141.24
454_debris_c588	0	0.2	0.06	0.12	0	0	0	0.48	0.22	0.19	0.27	0	0.1	0.39	0	0	0.11	0.19	0.41	0.11	0
454_debris_c59	0	0.26	0	0.66	0	0	0	0	0.28	0	0.7	0	0.26	0.77	0	0.31	0	0	0	0	0
454_debris_c590	0.37	0	0.07	0.27	0.57	0	0.51	0.4	0.12	0	0.2	0	0	0.32	0	0.13	0.24	0.32	0.34	0.12	0.6
454_debris_c595	0	0.44	0.28	0.27	0.69	0.13	0.5	0.27	0	0	0.39	1.03	0.21	1.28	0.32	0	2.16	0.85	0	0.25	0.73
454_debris_c599	0.16	0.28	0.09	0	0.15	0	0	0.17	0	0	0	0	0	0.41	0.1	0	0	0.27	0.14	0	0
454_debris_c6	1.64	1.43	2.02	1.81	0.92	0.86	2.64	1.45	2.45	2.48	1.54	0	1.13	3.38	0.22	2.04	2.57	3.67	1.45	0.65	0.97
454_debris_c600	1.12	1.95	0.78	1.53	3.63	0.73	3.66	3.35	0.79	1.88	1.32	0	1.69	0.96	0.92	1.73	1.63	2.88	2.23	2.48	2.46
454_debris_c605	0.89	0.59	0	1.23	0.62	0	0.23	0.48	1.28	0.76	0.53	0.47	0.39	1.35	0.15	0.93	0.86	0.96	1.59	0.66	0.87
454_debris_c608	1.12	1	0.43	0.86	0.82	0.59	1.14	0.84	0.65	0.77	0.72	0	0.68	0.68	0.28	1.28	0.64	0.96	0.91	1.86	1.09
454_debris_c609	0	0.27	0.34	0.34	0.28	0	0.31	1.34	0	0	0.24	0	0	0.52	0.2	0	1.19	0.26	0.27	1.51	0.3
454_debris_c61	0	0.9	0	0	0.47	0	0	1.67	0	0	0.61	0.36	0	1.1	0	0	0.25	0.44	0	0	0
454_debris_c612	0.92	0.54	0.34	0.67	0.7	0.24	0.78	0.33	0.44	0.65	0.37	0	0.53	0.53	0.39	1.43	0.87	0.52	0.96	0.45	0.45
454_debris_c614	0	0	0	0	0	0	0	0	0	0	0	0	0	0	0	0	0	0	0	0	0
454_debris_c62	0.85	0	0.38	0.56	0.16	0.18	0.35	0.55	0.82	0.15	0	0.12	0.74	0.15	0	0.53	0.65	0.15	1.07	0.5	0.66
454_debris_c620	0	0	0	0	0	0	0	0	0	0	0	0	0	0	0	0	0	0	0	0	0
454_debris_c621	913.79	884.86	615.12	714.33	625.01	523.51	670.33	757.84	1205.41	653.77	961.11	506.37	558.69	1628.88	247	655.72	808.91	938.16	745.75	648.63	647.14
454_debris_c632	0.6	0.11	0.2	0.65	0.11	0.75	0.85	0.64	0.35	0.61	0	0.17	0.52	0.31	0.38	0.87	0.23	0.92	0.54	0.58	0.35
454_debris_c635	0.5	0.67	0.42	0.55	0.8	0.13	0.51	0.8	0.12	1.29	0.4	0.26	1.2	0.87	0.16	1.3	0.6	0.22	2.03	1.96	2.07
454_debris_c636	5.75	4.52	1.18	3.97	2.56	0.95	3.67	3.53	6.63	6.73	4.47	1.03	4.43	6.56	0.32	5.97	4.08	4.79	6.33	2.25	3.68
454_debris_c638	0.24	0	0.4	0.26	0	0.13	0.24	0	1.36	0	0	0	0	0	0.16	0.25	0	0	0	0	0
454_debris_c64	0	0.52	0	0	0	0	0	0	0.28	0.25	0	0	0	0	0	0.31	0.29	0	0	0	0
454_debris_c640	0.38	0.79	0.07	0.41	0.11	0.13	0.13	0.67	1.22	0.11	0.41	0	0.44	0.66	0	0	0.48	0.32	0.23	0.37	0.49
454_debris_c641	1.3	2.19	1.44	1.43	1.72	0.46	0.59	2.79	1.26	0.37	1.28	0.91	0.88	1.13	0.55	1.96	1.1	1.49	1.95	1.56	0.84
454_debris_c644	0.33	0	0.28	1.09	0.91	0.17	0.5	0.89	1.11	0.85	0.4	0.11	0.58	0.86	0.32	0.52	0.47	0.99	1.19	0.65	1.13
454_debris_c646	0.85	2.41	0.55	1.09	1.69	0.37	1.01	1.68	3.85	0.97	0.8	0.79	1.86	1.73	0.36	1.92	2.17	1.71	0.64	1.25	0.55
454_debris_c649	1.64	3.09	0.65	2.58	3.04	0.61	1.66	3.31	1.34	1.79	1.86	0.81	1.42	4.05	0.31	1.46	3.85	1.41	3.13	1.85	3.44
454_debris_c653	0	0	0	0	0	0	0	0	0	0	0	0	0	0	0	0	0	0	0	0	0
454_debris_c654	17.92	25.58	6.3	24.78	24.95	0.16	21.85	30.07	16.8	22.34	20.11	3.46	18.99	34.36	3.38	27.48	28.97	34.21	25.84	27	24.84
454_debris_c657	1.05	0.56	0.23	0.23	0.19	0.11	0.21	0.68	0.6	0.54	0.34	0	0.18	0.36	0.14	0.87	0.41	0.18	0.56	0.62	0.62
454_debris_c66	0	0	0	0	0	0	0	0	0	0	0	0	0	0	0	0	0	0	0	0	0
454_debris_c664	1.44	1.79	0.96	0.95	1.71	0.6	1.17	1.39	0.83	1.48	0.81	0	2.26	2.38	0.37	1.2	1.92	1.36	1.68	2.96	1.82
454_debris_c671	0	0	0	0	0	0.47	0	0	0.85	0	0.24	0.83	0	0.26	0.4	0	0	0	0	0	0
454_debris_c677	0	0	0	0	0	0	0	0	0	0	0	0	0	0	0	0	0	0	0	0	0
454_debris_c679	0	0	0	0	0	0	0	0	0	0	0	0	0	0	0	0	0	0	0	0	0
454_debris_c681	5.4	25.84	17.82	11.91	28.14	3.28	14.91	35.6	3.08	9.27	7.86	17.43	25.64	24.39	7.23	27.71	19.82	70.78	105.83	43.21	66.13
454_debris_c683	0.17	0.59	0.09	0.55	0.46	0.09	0.17	0.71	0.32	0	0.13	0	0	0.29	0.21	0	0	0.14	0	0.16	0.32
454_debris_c685	0	0	0	0	0	0	0	0	0	0	0	0	0	0	0	0	0	0	0	0	0
454_debris_c689	0	0	0	0	0	0	0	0	0	0	0	0	0	0	0	0	0	0	0	0	0
454_debris_c695	3.29	0	1.24	2.41	0	1.14	0	3.86	0	1.71	0.78	0	0	0.89	0.81	3.37	1.17	3.73	0	1.12	2.22
454_debris_c699	0	0.75	0.2	0.39	0.33	0	0.24	0.89	0.23	0.1	0.48	0.08	0	0.52	0	0.12	0.23	0.31	0.32	0.47	0.46
454_debris_c7	25.34	32.94	8.51	25.01	17.94	3.92	15.38	27.1	10.83	25.66	19.25	27.72	10.19	25.25	3.98	18.19	34.18	27.7	30.36	35.06	27.9
454_debris_c70	0.19	0.67	0	0	0.52	0	0.38	0.41	0.9	0.64	0.15	0.26	0	0.98	0	0.39	1.44	0.48	0.17	0.37	0.37
454_debris_c703	0.39	0.7	0.65	0.72	0.6	0.14	0.8	0.98	2.78	0.56	1.05	0.27	0.8	1.59	0.08	0.95	0.62	1.9	0.23	0.77	0.63
454_debris_c704	17.76	8.65	2.85	2.8	3.39	3.72	9.09	2.86	5.98	13.34	1.16	1.41	5.62	7.72	2.11	17.29	8.16	7.42	13.26	3.58	7.04
454_debris_c709	0.33	1.74	1.18	1.25	0.6	1.03	0.5	0.7	0	0.7	0.65	2.49	0.57	0.28	0.63	0.34	1.4	1.54	1.76	2.72	1.91
454_debris_c71	0	0.54	0.08	0	0	0.16	0	0.65	0.44	0	0.12	0	0.26	0.13	0	0	0	0.13	0	0.29	0
454_debris_c710	0.88	1.3	0.32	0.8	1.21	0.54	1.19	1.41	0.28	1.25	0.59	0.31	1.02	1.4	0.93	1.37	1.12	2.26	0.53	1	0.57
454_debris_c711	0.28	0.5	0.31	0.15	0.51	0.22	0.28	0.74	0.13	0.24	0.11	0	0.12	0.36	0.18	0.29	0.13	0.12	0.62	0.14	0.54
454_debris_c715	0.43	0.76	0.36	0.24	0.6	0	0.22	0.7	0.41	0.18	0.34	0	0.38	0.94	0	1.12	0.42	0.37	0.97	0.43	0.42
454_debris_c718	0.43	0.29	0.77	0.7	1.26	0.22	0.43	0.45	0	0.55	0	0.59	0.37	0.19	0.2	0.22	0.1	0.91	0.19	0.31	0.21
454_debris_c72	2.12	3.96	1.52	1.33	2.26	0.32	1.22	3.65	1.42	2.54	1.66	0	0.52	3.12	0.6	1.88	2.36	1.82	2.95	2.4	2.97
454_debris_c723	0.61	0.33	0.61	1.2	0.56	0.45	0.74	0.26	0.47	0.21	0.39	0	0.21	0.85	0.46	0.76	0.35	0.73	0.88	0.59	0.95
454_debris_c729	0.37	0.98	0.34	0.67	0.45	0.06	1.12	0.52	0.12	0.42	0.89	0	1.81	0.21	0.16	2.03	1.86	1.89	1.32	1.19	1.31
454_debris_c73	0.33	0	0.18	0	0	0.17	0.33	0	0.3	0	0.51	0	0	0.56	0	0	0	0	0.29	0	0
454_debris_c731	0	0.12	0.15	0.15	0	0.42	0	0	0	0.11	0.11	0.28	0.12	0	0.09	0	0.13	0	0	0.13	0
454_debris_c737	1.32	10.22	1.73	1.81	11.62	0.6	2.17	13.44	0.16	1.12	2.64	0	3.72	3.86	0.53	0.85	3.46	0	0.29	1.13	0.8
454_debris_c743	0	0.62	0.08	0.15	0.77	0.66	0.57	1.05	0.4	0.24	0.45	0	0	0.49	0.27	0.43	0.53	0.72	0.5	0.14	0.27
454_debris_c745	15.04	32.1	8.37	16.25	19.49	6.83	14.94	25.64	55.03	15.45	20.81	9.9	14.31	37.81	2.13	19.48	24.01	19.37	18.27	20.78	13.96
454_debris_c746	1.51	3.2	1.47	2.54	4.11	0	2.12	2.96	0	1.39	4.01	5.87	0.1	0.71	0.66	0	0.22	0.4	0.1	0.23	0
454_debris_c748	0	0	0	0	0	0	0	1.13	0	0	0	0	0	0	0	0	0	0	0	0	0
454_debris_c751	0.2	2.48	0.33	0	0.92	0	0.2	2.38	0.57	0.34	0.32	0	0.17	0.17	0.13	0.21	3.85	0.17	0.18	2.17	0.98
454_debris_c752	0	0	0	0	0	0	0	0	0	0	0	0	0	0	0	0	0	0	0	0	0
454_debris_c753	0	0	0	0	3.98	0	0	0	0	0	0	0	1.11	1.07	0	0	1.46	0	0	0	1.37
454_debris_c763	0.26	0.71	0.29	0.44	0.97	0.07	0	0.14	0.26	0.11	0.11	1.47	0.46	0.23	0.08	0.27	0.38	1.59	0.24	0.78	0.9
454_debris_c765	0	1.77	0	0	2.15	0	1.06	0	0	0	0	0	0	0	0	0	1.17	0.93	0	1.12	0
454_debris_c766	0.25	0.33	0.07	0.27	1.68	0.06	0	1.18	0	0.11	1.88	0.6	0	1.18	0	0.77	1.28	1.05	0	1.56	0.24
454_debris_c767	0.29	0	0	0	0	0	0.15	0.16	0.14	0.13	0.12	0	0	0.26	0.09	0.15	0	0	0.13	0.14	0.14
454_debris_c77	0	0.54	0.52	1.03	0.87	0.33	0	0.34	0	0.26	0.73	0	0.27	0.27	0.41	0.64	0	0	0.55	0.62	0.91
454_debris_c771	0	0	0	0	0	0	0	0	0	0	0	0	0	0	0	0	0	0	0	0	0
454_debris_c774	0	0.76	0.65	0	0.27	0	0	0.32	0.27	0	0.46	0.4	0	1	0	0	2.56	0	0	0.87	0.57
454_debris_c778	0	1.62	0	0.58	0.73	0.55	0.27	1.15	0	0.67	0	0.18	0.23	0.23	0.35	1.09	1.02	1.81	0.23	1.04	0.26
454_debris_c779	0.92	0	0.31	1.21	0.17	0.29	0.74	0	0	0.47	0	1.4	0.16	0.16	0	0	0	0.16	0.98	0	0.89
454_debris_c78	0	0	0	0	0	0	0	0	0	0	0	0	0	0	0	0	0	0	0	0	0
454_debris_c780	0.27	0.72	0	0.44	0.25	0	0.14	0.57	0	0.11	0.43	0.37	0.12	0.47	0.34	0	0.26	0.23	0.12	0.66	0.26
454_debris_c787	1.89	0.84	0.63	0.62	1.57	0.59	0.77	2.24	4.17	0.8	1.06	0.92	0.66	0.66	0.37	2.36	0.73	0.97	0.51	0.74	1.11
454_debris_c788	0.53	0.63	0.3	0.98	0.98	0.28	0.72	1.92	0.34	1.97	0.43	1.85	1.08	0.77	0.46	1.48	0.68	1.53	0.8	1.22	2.25
454_debris_c79	0.33	0.59	0.55	0.18	0.15	0.17	0.67	0	1.11	0	0.13	0.11	0.43	0.14	0.32	1.37	0.79	0	0.59	0.48	0.16
454_debris_c790	0.16	0	0.27	0	0	0.17	0.16	0.17	0	0	0.38	0.11	0	0.14	0	0.5	0.61	0.14	0.14	0.63	0.16
454_debris_c791	101.12	0	7.49	45.76	5.75	0.27	72.86	21.13	0	27.05	40.03	36.2	64.39	77.98	2.88	92.18	14.28	33.09	43.19	2.55	30.59
454_debris_c792	0	0.8	0.38	0.5	1.26	0.71	0.46	0.98	0	0.19	0.18	0.16	0.98	0.2	0.29	0	0.66	1.56	0.61	0.67	0.44
454_debris_c793	0.73	0.33	0.13	0.13	0.33	0.38	0.12	0.52	0.35	0.63	0.2	0.34	0.53	0.74	0.15	0.88	0.46	0.83	0.44	0.47	0.59
454_debris_c794	0	0	0	0	0	0	0	0	0	0	0	0	0	0	0	0	0	0	0	0	0
454_debris_c795	0.67	1.68	0	2.22	1.94	1.05	1.32	0.77	0.59	0	2.5	0.46	0	2.8	0.95	0.69	0.69	0.58	0.58	0	0
454_debris_c8	5.91	4.05	1.95	5.05	2.02	2.98	5.54	4.98	5.42	4.45	2.09	3.95	2.85	4.16	1.42	5.45	4.43	3.95	5.66	4.31	4.91
454_debris_c801	200.54	87.01	73.47	222.26	141.42	53.65	302.95	214.49	353.16	209.54	170.32	0	101.91	271.56	108.76	232.88	266.9	213.43	42.79	37.72	47.18
454_debris_c805	2.47	2.87	1.11	2.87	1.13	0.65	2.66	2.15	1.19	1.71	2.35	2.14	2.15	3.48	0.98	2.4	2.2	2.51	2.35	2.41	2.1
454_debris_c809	0.72	1.02	1.11	0.79	1.31	1.51	0.58	1.23	0.42	1.23	1.38	1	1	1.25	1.28	0.89	0.82	1.97	1.42	4.21	1.12
454_debris_c81	0.42	0.74	0.59	0.46	0.97	0.55	0.85	1.37	0.6	0.54	0.5	0.58	0.73	0.55	1.09	1.31	1.22	0.91	0.75	1.66	0.62
454_debris_c812	0	0	0.22	0.43	0.37	0.21	0.79	0	0	0.33	0.61	0.54	0	0	0.27	0.41	0	0	0.35	0.39	0.39
454_debris_c814	0	0	0	0	0	0	0	0	0	0	0	0	0	0	0	0	0	0	0	0	0
454_debris_c818	0.79	0.35	0.22	0.22	0.36	0.31	0.2	0	0.75	0	0.47	0	0.34	0.68	0.13	0.61	0.19	1.01	0.18	0.39	0.19
454_debris_c819	3.83	2.61	1.98	3.92	3.14	1.47	2.21	5.17	2.59	3.17	2.05	2.66	1.56	3.55	1.7	4.64	2.54	2.84	4.59	3.74	3.47
454_debris_c82	0.24	0	0	0	0	0	0.24	0.52	0	0	0	0	0	0	0.15	0.49	0	0.2	0	0	0
454_debris_c829	1.92	6.2	1.78	1.4	5.3	1	2.59	6.92	2.64	1.63	3.05	0	2.03	4.42	0.83	2.65	5.54	3.11	1.9	9.02	3.33
454_debris_c831	0.14	0.5	0.55	0.93	0.9	1.26	1	0.9	0.14	0.48	0.68	0.1	1.1	0.98	0.36	1.02	0.8	2.05	1.26	1.52	1.1
454_debris_c832	0.45	1.72	0.74	0.98	0.68	0.39	0.76	0.96	2.01	0.51	0.6	0.31	0.26	0.52	0.48	1.39	1.28	1.02	0.67	1.31	0.29
454_debris_c838	0	0	0	0	0	0	0	0	0	0	0	0	0	0	0	0	0	0	0	0	0
454_debris_c84	0.22	0.39	0.12	0	0	0	0.45	0	0	0.75	0.17	0	0.19	0.57	0.14	0.23	0.21	0.76	0	0	0
454_debris_c840	0.26	1.48	0.14	0.14	0.7	0	0.26	0.54	0.12	0	0.21	0.09	0.11	0.56	0	0.13	0.85	0.11	0.23	0.12	0.12
454_debris_c843	2.81	0.9	0.93	1.23	1.23	0.88	2.4	1.67	0.44	2.41	2.35	0.78	2.45	1.66	0.35	1.86	1.59	2.5	2.52	1.09	1.96
454_debris_c844	0	0.37	0.23	0.69	0.19	0.22	0	0.91	0.8	0.18	0	0.15	0	0.18	0	2.18	1.61	0.72	0.56	0.62	0.82
454_debris_c856	0.23	2.01	0.38	0.5	0.84	0.36	0	0.74	0.65	0.19	0	0.79	1.19	0.98	0.15	1.66	1.32	1.17	1.02	3.37	0.89
454_debris_c86	0.25	0	0	0.27	0	0	0.25	0.53	0	0.21	0.19	0.34	0	0.21	0	0	0.47	0	0	0	0.24
454_debris_c860	0	0	0	0	0	0	0	0	0	0	0	0	0	0	0	0	0	0	0	0	0
454_debris_c866	0.77	0.34	0.32	0.84	0.7	0.3	0.19	0.62	0.18	0.16	1.07	2.12	0.67	0.66	0.12	0.79	0.73	1.31	0.17	0.56	0.75
454_debris_c868	0.26	0	0	0.58	0	0	0	0	0.13	0	0	0.09	0	0	0	0	0	0.23	0.59	0	0
454_debris_c87	0	0	0	0	0	0	0	0	0	0.29	0	0	0	0	0	0	0.34	0	0	0	0
454_debris_c874	3.37	19.32	9.1	8.27	14.19	7.2	5.5	15.26	4.41	4.16	1.84	11.15	4.71	2.68	5.77	4.84	4.78	4.68	7.14	8.97	7.1
454_debris_c876	0	0	0	0	0	0	0	0	0	0	0	0	0	0	0	0	0	0	0	0	0
454_debris_c88	0.29	0.13	0.32	0.64	0	0	0.3	0	0.28	0.12	0	0	0.13	0	0	0.75	0.14	0	0.26	0	0
454_debris_c883	0.61	0	0.17	1.68	0	0	0.61	0.33	0	0.26	0.48	0	0.26	0.26	0	0	0.3	0.26	0.81	0.91	0
454_debris_c887	0.72	1.59	1.19	1.04	1.52	0.56	0.73	2.92	0.46	1.53	1.34	1.16	0.73	0.83	0.98	1.36	0.79	0.71	1.39	2.09	0.81
454_debris_c889	9.29	10.29	4.39	12.15	8.91	3.73	12.42	14.07	18.5	11.58	9.29	5.34	9.6	15.73	3.57	10.04	12.14	11.02	8.12	9.9	7.12
454_debris_c892	0	0	0.13	0	0	0.12	0.23	0.25	0.43	0	0.18	0	0	0	0.15	0	0	0	0	0.22	0
454_debris_c893	0	0	0	0	0	0.33	0	0.34	0	0.26	0	0	0	0	0	0	0	0	0.55	0.31	0
454_debris_c896	0.62	1.04	1.74	1.36	1.19	0.97	1.22	0	7.68	2.5	1.86	0	0	7.75	1.3	0	5.02	2.12	4.79	1.87	2.46
454_debris_c898	0.51	0.6	0.37	0.74	0.46	0	0.51	1.09	0.32	0.86	0.68	0	0.15	0.44	0	0.35	0.16	0.29	0.3	0.5	0.16
454_debris_c905	0.73	4.26	1.21	0.64	4.64	0.84	1.77	4.82	1.54	0.99	2.91	2.72	1.26	5.05	1.02	2.71	4.29	3.11	0.91	5.54	1.69
454_debris_c906	0.37	0.11	0.27	0.13	0.45	0.06	0.12	0.13	0	0.21	0.1	0.17	0.11	0.21	0.23	0.38	0.23	0.42	0.77	0.24	0.36
454_debris_c908	0.67	0.29	0	0.18	0.15	0	0	0.36	0	0	0.13	0.23	0.29	0.14	0.11	0	0.32	0.29	0.45	0.16	0
454_debris_c909	1.31	1.28	0.22	0.72	0.24	0.21	0.93	1.81	2.02	1.01	0.42	0.54	0.34	1.02	0.58	0.95	0.62	0.78	0.47	0.38	0.25
454_debris_c91	0	0	0	0	0	0	0	0	0	0	0	0	0	0	0	0	0	0	0	0	0
454_debris_c910	2.04	3.21	1.33	2.76	0.98	0.82	2.44	1.02	1.4	2.37	2.9	0.25	1.88	1.78	0.38	1.62	2.62	1.03	2.37	1.64	2.8
454_debris_c912	0.4	0	0.23	0.44	0	0.42	0	0	0	0	0	0	0	0.34	0	0	0	0.35	0.35	0.4	0
454_debris_c915	0	0	0	0	0	0	0	0	0	0	0	0	0	0	0	0	0	0	0	0	0
454_debris_c916	0	0.95	0	0	1.03	0	0.37	0.4	0.34	0	0.85	0	0.31	0	0.25	1.13	0	0.63	1.29	1.09	1.44
454_debris_c917	0	0.18	0	0	0	0	0	0.68	0.4	0.18	0.17	0	0.18	0	0.13	0.22	0	0.18	0.19	0	0.41
454_debris_c921	1.87	6.4	0.26	0	3.11	1.22	0.93	5.24	0.85	1.93	2.51	0.32	0.8	3.57	0.64	0	4.2	1.21	1.22	2.81	0.46
454_debris_c923	0	0.21	0	0.8	0	0.13	0.74	0	0.46	0.82	0	0.17	0.42	0	0.32	0.51	0	0.42	0	0	0.24
454_debris_c924	0	0	0.1	0	0	0	0	0	0	0	0	0.51	0	0	0	0	0	0.95	0	0	0
454_debris_c926	0	0	0	0	0	0	0	0	0	0	0	0	0	0	0	0	0	0	0	0	0
454_debris_c928	0.79	0.7	0.11	1.09	0.73	0.42	0	0.86	0	0.34	0.63	0	0.34	0.86	0	0.41	0.38	0.85	0.53	0.78	1.35
454_debris_c94	1.88	4.82	3.44	2.06	3.28	5.61	2.1	4.46	9.35	3.84	5.85	0.78	1.63	10.26	2.06	3.9	4.32	1.77	2.02	4.06	4.21
454_debris_c96	9.2	15.21	4.45	8.38	9.18	2.56	8.73	15.2	14.21	10.31	3.9	10.72	4.93	6.94	1.77	6.7	8.82	8.9	9.09	9.03	9.15
454_debris_c97	0.58	0	0.21	0.21	1.41	0.4	0	0.41	0	0.82	0.46	0.53	0	1	0.12	0.4	0.74	0.82	0.17	1.32	0.56
454_debris_c98	3.07	1.46	0.78	1.23	1.04	0	2.53	2.44	1.58	1.64	0.88	0	1.45	2.64	0.18	2.02	3.8	1.92	3.22	2.76	3.28
454_debris_c99	0	0	0	0.27	0.23	0	0	0	0	0	0	0	0	0.21	0.16	0	0	0.21	0	0	0
454_debris_rep_c1004	11.94	20.77	3.85	13.65	11.93	4.25	17.63	26.98	8.38	13.13	17.97	0.17	8.06	29.06	2.33	13.12	19.15	8.61	11.9	13.66	8.63
454_debris_rep_c1012	15157.1	13496.3	19510.8	15598.5	16502.1	19641.2	15014.9	12303.5	7074.27	15601.2	16537.5	12728.8	17392.7	11413.7	21133.3	13142.4	13106.5	14205.7	15672.6	16174.9	17419.3
454_debris_rep_c1015	6.07	15.5	8.25	8.73	15.81	8.44	6.57	17.42	15.96	6.21	14.82	5.08	5.99	14.48	5.69	8.68	12.48	12.57	10.64	12.35	10.81
454_debris_rep_c1019	7.11	27.33	4.46	9.18	21.11	1.99	8.5	18.97	1.82	7.01	16.2	1.42	3.3	22.21	1.01	10.32	32.39	9.89	5.8	17.63	9.06
454_debris_rep_c1021	4.74	8.54	3.43	4.53	5.12	3.02	7.93	9.8	15.93	6.12	4.92	2.29	2.5	10.7	2.8	7.69	8.71	8.49	7.17	8.51	5.62
454_debris_rep_c1061	47.59	53.97	26.29	45.81	45.28	18.91	55.75	72.17	112.38	60.85	51.53	22.74	42.83	99.3	13.53	54.36	75.32	60.5	49.31	53.79	46.93
454_debris_rep_c1062	659.26	857.29	920.07	1022.92	1137.51	721.62	921.28	1049.23	129.34	901.24	1579.25	535.63	406.64	394.25	838.17	171.88	128.11	453.09	280.75	241.99	272.22
454_debris_rep_c1072	166.64	194.43	285.8	199.54	177.66	316.1	220.17	136.12	228.45	205.24	273.87	256.18	220.02	176	281.92	199.94	118.64	218.44	222.95	169.82	174.29
454_debris_rep_c1074	39.67	145.32	40.02	27.82	112.52	32.2	29.86	179.7	43.2	15.61	103.34	32.84	20.16	189.57	8.14	81.07	198.94	27.54	40.72	155.08	82.39
454_debris_rep_c1089	6.13	12.49	2.58	6.5	8.18	2.22	5.78	9.83	15.72	4.66	5.55	1.32	2.93	12.62	1.37	7.89	8.54	5.81	8.11	8.32	4.54
454_debris_rep_c1092	50.2	72.78	24.62	44.15	41.1	20.78	48.42	67.44	151.11	53.55	54.89	48.75	44.08	115.59	8.95	62.18	82.32	62.41	53.59	51.1	49.6
454_debris_rep_c1099	55.2	101.26	35.49	33.87	49.37	49.1	33.71	76.5	170.22	24.41	30.77	7.53	32.34	92.13	8.59	38.07	219.74	93.08	128.02	160.53	124.82
454_debris_rep_c1115	5.13	3.73	3.22	3.92	3.91	2.45	10.16	3.14	16.76	5.48	4.96	2.17	4.45	8.48	1.59	7.63	8.6	6.89	1.19	1.98	0.87
454_debris_rep_c1119	226.18	195.27	279.44	237.35	224.6	310.82	223.74	190.55	107.58	243.31	248.67	6.72	262.2	160.74	324.86	191.04	195.49	202.59	232.58	216.39	282.33
454_debris_rep_c1130	10156.9	9109.41	13995.5	10862	11252	14093.5	10294.5	8744.17	4319.64	10665.6	11170.7	10201.2	12375.4	7512.14	15009.8	9307.98	9195.46	10155	10955	11465.5	12665.2
454_debris_rep_c1145	12.53	3.73	8.89	1.57	2.38	10.89	2.87	2.8	2.41	5.03	0	0.59	2.7	5.14	2.06	3.54	4.99	0.98	2.02	1.69	1.67
454_debris_rep_c1164	16.87	32.68	8	36.07	19.91	7.33	21.14	27.64	130.64	36.27	37.14	18.96	15.35	52.42	3.8	19.77	36.41	26.8	16.88	17.69	12.17
454_debris_rep_c1168	32.74	59.2	18.94	33.15	32.49	15.66	26.03	60.38	64.08	27.84	27.69	16.43	24.74	54.64	6.75	39	57.18	43.61	51.53	52.69	47.62
454_debris_rep_c1171	0.35	1.08	0.39	0.76	0.8	0.09	0.71	0.94	0.17	0.59	0.84	0	0.45	1.51	0	0.54	1.33	0.6	0.31	0.51	0.17
454_debris_rep_c1179	56.23	61.16	81.52	65.04	56.09	91.53	63.65	39.71	95.28	69.07	95.08	0	67.7	50.42	99.27	51.94	29.06	62.61	65.24	52.65	51.08
454_debris_rep_c1182	0	0.25	0	0.15	0.38	0	0.42	0	0.13	0.12	0.11	0	0.12	0.24	0	0.43	0.66	0.24	0.37	0.4	0
454_debris_rep_c1184	0	0.19	0.35	0.69	0.78	0.33	0.21	0.23	0.2	0.18	0.34	0	0.18	0.18	0.68	0.44	0.2	0	1.13	0.41	0.21
454_debris_rep_c1185	0	1.15	0	0	0	0	0	1.73	0	0	0	0	0	1.16	0	1.49	0	0	0	0	0
454_debris_rep_c1203	145.93	195.7	60.86	119.91	124.48	58.26	114.18	179.04	168.01	118.34	110.32	29.23	78.88	165.48	23.28	164.98	224.23	160.3	181.53	155.04	157.33
454_debris_rep_c1211	0.17	1.34	0.56	0.55	0.77	0.61	0.17	1.44	0.32	0.86	1.07	0	0.87	0.73	0.21	0.87	1.12	0.86	0.75	1.31	1.14
454_debris_rep_c1214	1.2	2.28	0.66	0.38	1.88	0.54	1.04	1.47	0.33	0.73	1.23	0.71	0.3	3.42	0.22	0.71	3.11	1.62	1.23	1.85	1.17
454_debris_rep_c1215	0.52	31.86	4.31	1.13	26.52	0.41	1.82	29.49	0	1.74	0.61	29.3	16.94	0.22	18.89	2.4	0.5	26.34	2.06	1.02	2.27
454_debris_rep_c1255	51.04	53.58	17.67	20.97	22.65	26.89	28.48	36.79	112.05	18.83	26.53	30.88	16.43	35.1	7.12	9.55	13.2	6.87	8.71	10.67	10.85
454_debris_rep_c1270	7.13	9.71	4.67	12.95	13.58	7.63	6.55	17.69	23.79	10.39	18.71	9.23	7.48	19.68	7.18	7.7	18.75	10.91	7.67	17.52	10.93
454_debris_rep_c1287	31.59	17.64	1.88	21.8	7.33	1.69	17.84	11.72	4.15	10.78	3.21	1.6	8.18	6.02	0.39	30.37	7.34	12.55	46.95	16.58	34.14
454_debris_rep_c1304	2.77	2.65	0.98	2.49	0.93	1.06	3.06	2.47	1.67	1.92	1	0	2.62	1.74	0	3.4	3.42	2.17	3.14	1.99	3.45
454_debris_rep_c1306	0	0	0.22	1.7	0.36	0.2	0.77	0	1.07	0	0.6	0	0	0	0	0.4	0.76	0	0.34	0	0
454_debris_rep_c1308	15.26	15.58	4.11	18.76	11.62	8.13	18.62	19.69	15.64	25.88	8.21	30	19.19	19.15	6.49	20.92	19.28	18.99	25.49	19.04	23.31
454_debris_rep_c1311	0	0.13	0.17	0.16	0.14	0	0	0	0	0.13	0.12	0	0.39	0.39	0	0	0.14	0.26	0	0.29	0
454_debris_rep_c1312	0.24	0.21	0.27	0	0.22	0.13	0.49	0.79	0.23	0.41	0	0.17	0.84	0.63	0	0.25	0.93	0.83	0.22	0.24	0.71
454_debris_rep_c1319	39.1	44.51	18.43	36.68	29.22	16.31	40.69	56.89	80.29	56.77	35.79	27.58	35.77	56.96	8.5	40.84	51.31	47.93	53.58	42.56	41.29
454_debris_rep_c1327	0.29	0.38	0	0.32	0.4	0.08	0.29	1.23	0.56	0.86	0.35	0	0.63	0.63	0.09	0.45	0.69	0.37	0.26	0.14	0.14
454_debris_rep_c1329	1.96	2.51	5.23	3.24	1.4	5.13	3.41	4.96	58.69	3.62	4.87	2.03	1.67	7.05	1.01	7.58	4.91	5.05	3.84	2.95	1.94
454_debris_rep_c1335	0	0	0	0	0	0	0	0	0	0	0	0	0	0	0	0	0	0	0	0	0
454_debris_rep_c1343	0.63	2.02	0.42	0.55	1.95	0.4	0.51	2.15	1.58	0.97	0.81	0	0.33	2.08	0.24	1.04	1.79	0.86	0.9	1.6	0.73
454_debris_rep_c1345	8.64	15.34	4.98	7.28	10.98	3.62	9.58	17.33	27.88	12.83	13.13	0.2	6.71	33.91	1.71	8.65	19.61	10.63	9.19	12.54	7.61
454_debris_rep_c1346	1.88	9.65	3.17	1.04	10.26	0.25	0	11.08	106.63	0	6.49	4.23	0.4	12.75	0.32	3.4	22.55	1.21	1.64	9.91	3.25
454_debris_rep_c1350	1.52	1.34	1.16	1.46	0.7	0.9	1.93	0.82	2	2.1	0.76	1.58	1.16	2.14	0.49	4.54	1.28	2.28	4.76	0.75	1.11
454_debris_rep_c1351	29.53	28.87	16.16	14.65	12.99	15.34	19.26	19.14	70.47	12.49	9.24	14.85	5.36	9.86	2.02	25.92	15.87	19.42	25.22	21.13	21.86
454_debris_rep_c1352	0	1.18	0	0.75	0.64	0	0	0.37	0.63	1.7	0.8	0.47	0	0.58	0	0.35	0.67	0	0.9	0	0
454_debris_rep_c1357	2045.92	1691.82	2742.45	2024.8	1788.61	2871.69	2034.94	1203.75	1020.55	2105.66	2210.43	3677.89	2316.92	1418.28	2644.79	1724.62	1452.33	1671.02	1935.88	1560.59	1825.62
454_debris_rep_c1372	0	0	0	0	0	0	0	0	2.21	0	0	0	0	0	0	1.34	0	0	0	0	0
454_debris_rep_c1373	0.96	0.14	0	0.17	0.15	0.08	0.32	0.34	0.92	0.27	0.13	0	0	0	0.1	0.66	0.15	0.14	0.57	0.16	0
454_debris_rep_c1374	0.47	1.24	0.13	1.03	1.09	0.25	0	1.02	0.67	0	0.56	0	0	0.61	0.15	0	0.68	0.2	0.42	1.16	0.46
454_debris_rep_c1376	0	0.9	0.3	2.34	0	0.56	0	0.6	0	0	0	0	0	0.9	0	0.55	0.53	0.91	0.92	1.07	1.58
454_debris_rep_c1382	159.32	1.36	1.76	77.58	2.96	1.03	94.58	6.12	592.58	63.11	20.74	40.59	110.33	39.26	6.64	124.93	5.06	59.88	96.1	3.54	46.88
454_debris_rep_c1393	0.57	0.74	0.16	0.62	0.53	0.3	0.29	1.55	5.06	0.71	2.89	0	0.98	5.11	0.19	1.17	0.28	1.7	0.25	0.28	0.83
454_debris_rep_c1395	0	6.41	0	1.48	1.33	0.69	0	3.17	5.48	0	5.62	0	0	8.58	0	0	7.29	6.8	0	4.14	0
454_debris_rep_c1402	0.47	0.97	0.43	0	0.14	0.25	0.16	0.5	0.15	0.13	0.13	0	0.14	0.95	0	0	0.3	0.27	0.28	0.46	0
454_debris_rep_c1407	0	0	0	0	0	0	0	0	0	0	0	0	0	0	0	0	0	0	0	0	0
454_debris_rep_c1408	152.67	292.14	76.43	157.89	223.36	15.51	109.86	197.55	4.75	75.59	159.28	115.76	20.83	97.65	18.88	56.31	134.16	52.43	59.66	52.07	42.28
454_debris_rep_c1410	69.03	25.07	9.16	6.15	13.4	8.81	15.21	13.55	2.06	22.28	4.51	6.58	15.94	26	1.7	8.04	21.44	4.92	13.67	22.3	14.26
454_debris_rep_c1417	0	0	0	0	0	0	0	0	0	0	0	0	0	0	0	0	0	0	0	0	0
454_debris_rep_c1419	0	0	0	0	0	0	0	0	0	0	0	0	0	0	0	0	0	0	0	0	0
454_debris_rep_c1441	395.02	343.28	293.44	285.47	306.64	205.07	277.56	452.52	878	254.5	335.04	371.28	218.31	618.61	141.86	281.32	445.53	504.5	271.37	389.8	393.78
454_debris_rep_c1442	0.34	1.48	0.95	1.5	0.64	0.36	0.69	2.26	0.95	1.14	0.8	0.24	0.88	2.34	0.23	0.71	1	1.47	1.5	1.02	1.67
454_debris_rep_c1443	0.46	1.44	0.64	0.5	1.05	0.48	0.94	0.86	0.45	0.69	0.56	0.16	0.4	1	0.22	0.72	0.76	1.87	1.03	0.78	0.56
454_debris_rep_c1447	0.48	1.14	0.18	0.88	0.88	0.17	0.33	0.86	0.46	0.82	1.16	0.78	0.98	3.34	0.41	0.33	1.38	1.51	0.86	1.41	0.78
454_debris_rep_c1449	0	0	0	0	0	0	0	0	0	0	0	0	0	0	0	0	0	0	0	0	0
454_debris_rep_c1450	0.79	1.15	0.44	0.58	0.97	0	1.32	1.71	0	0.66	0	0	1.13	1.58	0.34	0.54	1.02	1.35	0.7	0.78	0.26
454_debris_rep_c1452	0	0	0	0	0	0	0	0	0	0	0	0	0	0	0	0.36	0	0	0	0	0
454_debris_rep_c1455	56.43	21.46	11.01	53.29	22.8	6.12	76.2	33.49	28.65	70.12	24.79	30.06	39.66	43.48	3.56	59.45	20.94	15.78	61.32	11.95	49.17
454_debris_rep_c1464	0	0.34	0.21	0.21	0	0	0.19	0.41	0	0.16	0.3	0	0.33	0	0	0	0.36	0	0	0.19	0.37
454_debris_rep_c1468	4286.66	2497.26	6442.93	4288.69	3774.53	7293.43	4067.32	2506.36	2241.91	3775.62	3262.89	6207.74	4564.44	2160.8	9055.42	3571.84	2682.17	4059.87	3946.94	3232.71	4331.75
454_debris_rep_c1477	2.19	1.95	0.38	1.35	1	0.57	1.95	1.46	1.06	1.64	0.77	0	1.79	1.54	0.17	1.13	0.65	1.76	1.23	0.8	1.99
454_debris_rep_c1481	0.29	1.52	0	0	0.27	0	0.59	0.96	0	0.24	0.23	0.2	0	0	0	0.6	0.57	0	0.26	0.29	0.28
454_debris_rep_c1484	0	0	0.27	0	0	0.09	0	0	0	0	0.13	0	0	0	0	0	0	0	0	0.16	0.32
454_debris_rep_c1486	1.27	1.45	0.71	0.93	0	0.22	0	0.94	3.1	1.4	3.58	0.29	0.36	3.59	0.29	0	2.09	2.54	2.59	0	0.42
454_debris_rep_c1491	4.23	1.99	0.65	1.69	1.08	1.41	1.93	4.69	1.07	2.24	2.39	1.06	1.98	8.53	1.29	0.4	3.03	1.98	2.36	3.07	3.4
454_debris_rep_c1501	1.11	4.12	0.93	3.05	1.8	0.73	1.68	4.84	0.78	0.47	1.31	0	0.96	4.05	0.73	1.44	2.42	1.9	2.46	1.64	1.63
454_debris_rep_c1504	22.03	25.38	17.54	23.09	21.36	6.44	22.51	30.41	140.71	16.86	14.98	13.14	14.4	30.46	4.36	25.48	25.05	37.18	21.17	20.23	13.77
454_debris_rep_c1514	2.46	3.12	1.08	1.99	1.3	0.75	3.83	1.94	0.5	2	3.13	0.45	1.13	4.74	0.49	2.02	3.57	4.33	1.75	2.66	2.27
454_debris_rep_c1523	0	0	0	0	0	0	0	0	0	0	0	0	0	0	0.79	0	0	0.48	0	0	0
454_debris_rep_c1531	0.5	1.09	0.69	0.27	0.92	0	1.51	1.35	0.71	0.21	0.39	0	0.86	0.86	0.16	0	0.48	1.07	0.22	0.74	0.49
454_debris_rep_c1535	2.2	5.3	1.53	3.63	2.05	1.73	3.33	2.41	3.37	2.78	2.39	0.19	2.61	3.55	0.9	2.57	1.6	2.6	2.69	1.63	4.04
454_debris_rep_c1540	346.48	715.01	132.64	328.59	520.79	125.08	368.21	775.77	761.18	351.97	535.31	302.14	275.81	1100.66	104.63	382.44	840.72	438.72	338.95	557.39	389.81
454_debris_rep_c1542	5.2	5.21	0.55	4.35	2.29	0.65	5.25	2.96	0.47	4.81	2.74	0	3.43	3.2	0.48	5.64	4.31	6.16	5.5	2.93	3.63
454_debris_rep_c1546	0.69	0.61	0.28	0.38	0.79	0.36	0	0.92	0.82	0.29	1.23	0	0.45	0.59	0.55	0.89	0.16	0.59	0.77	0.5	0.67
454_debris_rep_c1551	3.47	3.46	1.8	3.81	3.85	0.36	5.38	5.77	7.91	3.13	2.38	0	3.61	3.99	0.6	4.56	6.92	3.77	3.5	4.33	3.16
454_debris_rep_c1553	0.9	2.06	0.2	0.98	0.66	0.38	0.91	1.35	2.75	0.92	2	0.5	1.4	1.24	0.23	1.67	1.54	0.46	1.28	0.88	0.87
454_debris_rep_c1555	0.86	0.51	0	0	0	0.08	0.44	0.31	0	0	0.12	0	0	0.37	0.09	0	0.14	0.86	0	0	0
454_debris_rep_c1567	21.08	63.02	9.11	18.93	37.48	4.2	31.67	33.27	16.42	28.03	43.71	9.44	12.32	58.51	2.94	29.35	45.63	17.72	18.8	32.55	17.56
454_debris_rep_c1577	0	0.53	0.17	0	0.57	0.32	0	0	0	0	0.24	0	0	0.26	0	0.32	0.3	0.26	0	0	0.3
454_debris_rep_c1581	0.22	0.39	0.06	0.24	0.3	0.23	0.45	0.23	0.11	0.28	0.27	0	0.1	0.86	0	0.11	0.31	0.19	0.4	1.07	0.21
454_debris_rep_c1583	0	0.25	0	0.63	0	0	0.29	0.31	0	0.24	0.45	0.2	0	0.49	0	0	0.28	0.25	0.25	0	0
454_debris_rep_c1594	2.49	0.6	1.51	1.74	2.09	1.54	1.83	2.21	0.22	1.72	1.26	2.2	2.16	1.95	0.15	2.58	1.09	3.88	5.64	4.23	4.41
454_debris_rep_c1595	13.11	9.87	4.69	11.83	10.38	2.94	8.76	19.05	9.77	7.92	8.9	1.14	5.07	8.89	1.98	10.92	9.94	7.63	8.75	8.3	8.22
454_debris_rep_c1596	50.35	48.98	101.75	52.15	66.63	113.24	50.6	47.55	81.36	51.86	76.02	89.98	57.78	40.39	129.12	37.67	33.06	86.6	68.86	57.42	51.94
454_debris_rep_c1598	0	0.28	0.18	0.36	0.92	0	0	0.36	0	0	0	0	0	0	0.22	0.34	0	0	0	0	0
454_debris_rep_c1599	6.8	6.69	2.48	3.84	4.29	1.12	3.35	6.7	3.34	2.64	3.1	4.58	1.18	1.51	0.63	6.45	6.15	4.5	6.77	6.3	6.81
454_debris_rep_c1606	2165.23	2033.79	3268.49	2163.86	2133.05	3219.27	2251.88	1616.58	1231.13	2382.15	2440.94	164.57	2647.19	1629.6	3005.48	2012.06	1713.59	2399.57	2377.77	2209.42	2472.13
454_debris_rep_c1610	0.84	0.37	0.23	0.15	0.26	0.37	0.57	0.45	0	0.12	0.11	0	0.24	0.73	0.18	0.15	0	0.36	0.63	0.14	0.41
454_debris_rep_c1611	0	2.11	1.05	0	0.87	0.33	0	1.36	2.9	0	0.76	0.77	0	2.89	0.41	0	0.91	0	0	1.86	1.08
454_debris_rep_c1613	1.96	1.16	0.87	1.86	1.07	0.89	0.66	0.56	1.14	1.34	0.84	0	0.68	1.02	0.75	2.03	1.74	1.79	1.53	0.89	1.27
454_debris_rep_c1614	0.5	1.34	0.28	0.69	0.69	0.46	0.9	1.74	1.09	0.65	0.81	0	0.44	0.87	0.16	0.65	1.19	1.08	0.68	0.86	0.61
454_debris_rep_c1633	0.82	2.15	0.91	1.5	2.03	1.57	1.38	1.19	0.52	0.23	1.72	0	0.94	2.82	0.54	0.57	3.19	2.35	1.21	2.16	2.14
454_debris_rep_c1634	0	0	0	0	0	0	0	0	0	0	0	0	0	0	0	0	0	0	0	0	0
454_debris_rep_c1636	29.75	43.24	6.36	20.27	35.4	6.36	25.1	40.9	33.98	22.78	29.44	6.51	17.8	52.77	3.96	54.67	41.79	31.31	31.65	34.79	31.62
454_debris_rep_c1637	0	5.78	2.02	0.99	5.11	0.24	0	7.55	9.86	1.49	7.61	0.62	0.77	10.69	1.23	2.32	6.27	1.16	1.97	7.66	2.22
454_debris_rep_c1640	6454.07	3417.33	1500.33	6362.68	3361.33	1130.92	9706.62	4736.94	14094.8	7256.27	5141.68	1541.13	3469.37	8254.13	1581.24	7437.6	6326.47	4613.98	1365.46	840.39	1125.08
454_debris_rep_c1643	0	0	0.48	0	0	0	0	0.99	11.06	0	0	2.37	0	0	0	0	0	0	0	0	0
454_debris_rep_c1649	0	0	0.28	0	0	0	0	0	0.24	0	0	0	0	0	0	0	0	0	0	0	0
454_debris_rep_c1651	0.73	1.93	0.81	0.8	0.23	1.02	0.99	1.59	2.08	0.62	1.16	0.17	1.06	1.05	0.32	0.51	1.41	1.05	0.65	0.24	0
454_debris_rep_c1656	2.11	4.1	1.38	2.72	1.7	0.52	3.04	2.39	1.93	1.7	1.4	0	1.84	1.51	1.02	2.45	2	1.81	2.79	1.94	2.29
454_debris_rep_c1659	8.8	9.5	8.81	8.7	7.11	5.53	10.91	7.86	4.82	7.46	8.74	0.31	8.39	6.85	5.14	7.99	6.78	8.69	6.67	4.77	6.44
454_debris_rep_c1660	0	0	0	0	0	0	0	0	0	0	0	0	0	0.24	0	0.29	0	2.37	0	0	0
454_debris_rep_c1665	0	2.04	0.43	0.28	2.64	0.27	0.26	1.13	0.98	0	1.63	0	0.45	2.67	0.34	0.54	2	0.67	0.23	0.26	0.51
454_debris_rep_c1666	0	0	0.25	0	0	0	0	0	0	0	0.18	0.16	0.2	0	0.15	0	0	0	0	0	0
454_debris_rep_c1667	0	0.11	0.07	0.27	0.22	0.13	0.62	0.65	0.36	0.21	0.89	0.34	0.43	0.85	0.16	0	0.47	0.21	0.55	0.72	0.95
454_debris_rep_c1672	0	0	0.16	0	0	0	0	0	0	0	0	0	0	0	0	0	0	0	0	0	0
454_debris_rep_c1673	0	0	0.11	0.21	0.71	0	0.39	0.21	0	0	0.15	0	0.33	0	0	0.2	0.18	0.16	0	0	0.37
454_debris_rep_c1675	0	0.11	1.55	0.13	0.11	1.91	0	0.13	3.88	0	0	0.17	0	0	1.92	0.25	0	0.21	0.11	0	0.12
454_debris_rep_c1676	9.76	50.04	4.62	8.99	43.14	1.63	9.35	44.92	3.28	6.29	35.21	5.99	2.22	28.14	2.79	6.31	30	11.4	5.46	15.07	6.59
454_debris_rep_c1683	0.18	0.49	0.1	0	0	0	0.19	0	0	0.16	0.15	0	0	0.16	0.12	0	0	0	0.16	0	0.18
454_debris_rep_c1689	0.9	1.3	0	0	1.11	0.16	0.6	1.64	1.96	2.01	1.17	0.83	1.29	0.77	0.79	2.16	2.33	1.79	0.79	1.48	0.88
454_debris_rep_c1693	1.42	0.14	0	0.52	0.43	0.08	3.2	0.51	0.76	0.27	0.5	0.44	0.55	0.96	0.1	0.82	0	0.67	0	0	0.31
454_debris_rep_c1706	0.53	0.94	1.02	0.87	1.08	0.21	1.07	1.55	1.14	0.11	2.01	0.27	1.03	1.72	0.42	1.5	2.12	1.13	1.06	1.03	1.4
454_debris_rep_c1709	18.32	19.89	23.57	16.11	21.54	22.9	9.82	25.07	5.31	12.36	4.56	35.35	18.02	9.14	12.3	56.45	15.53	61.5	57.51	66.72	56.31
454_debris_rep_c1710	0.96	0.51	0.21	0.42	0.18	0	0.58	0.62	0.37	0.16	0.31	0.27	0.5	0.5	0	0.6	0	0.16	0.86	0.19	0.56
454_debris_rep_c1715	0	0	0.29	0.84	0	0.27	0.78	0.28	0	0	0	0	0	0	0	0	0.5	0	0.23	0.51	0
454_debris_rep_c1731	0	0	0.17	0	0.29	0	0	0	0	0	0	0	0	0.26	0	0	0	0	0	0.3	0
454_debris_rep_c1739	0	0	0	0	0	0	0	0	0	0	0	0	0	0	0	0	0	0	0	0	0
454_debris_rep_c1740	0.55	2.89	0.46	0.3	0.51	0.72	0.56	2.71	0.52	2.09	0.22	0.19	0.48	1.89	0	0.86	1.34	0.95	1.22	2.18	0.81
454_debris_rep_c1741	0.22	0.48	0.12	0.12	0.39	0.11	0.22	0.46	0.53	0.46	0.26	0	0.28	0.28	0	0.11	0.31	0.65	0.29	0.74	0.52
454_debris_rep_c1742	0.72	1.07	0.46	0.52	0.44	0.25	0.37	0.51	0.58	0.72	0.48	0	0.31	0.31	0.15	0.99	0.34	0.2	0.32	1.28	1.04
454_debris_rep_c1743	0.94	0.5	0.83	0.82	0.86	0.98	0.95	1.81	2.15	1.27	1.05	0.13	0	1.78	0.48	1.36	1.61	1.44	1.67	1.47	1.28
454_debris_rep_c1744	0	0	0	0	0	0	0	0	0.24	0	0	0	0	0	0	0.26	0.48	0.21	0	0.25	0
454_debris_rep_c1747	2.06	2.36	0.34	0.9	0.19	0.32	2.08	1.11	1.57	1.92	0.82	0	1.07	1.6	0	1.49	0.99	0.88	1.1	1.62	2
454_debris_rep_c1752	1.93	3.43	0.73	1.72	1.1	0.32	1.96	1.16	1.17	1.44	1.65	0	0.95	1.36	0.38	1	1.14	2.37	0.97	1.88	1.05
454_debris_rep_c1755	16.36	14.35	9.26	11.68	8.09	9.3	9.94	12.31	43.81	9.12	8.78	10.47	9.4	14.45	4.02	16.98	15.65	12.5	16.18	8.67	13.66
454_debris_rep_c1756	6.12	5.7	4.15	9.39	5.45	3.04	6.53	9.5	10.9	14.23	5.03	9.02	10.91	6.77	1.46	23.16	10.2	10.62	11.79	8.83	14.26
454_debris_rep_c1765	95.08	150.08	37.89	95.03	122.97	11.95	58.06	129.12	2.84	41.57	81.33	5.17	15.71	45.7	10.21	30.94	66.44	34.39	35.74	33.75	28.26
454_debris_rep_c1778	10.77	14.66	4.93	9.49	11.95	2.92	9.82	11.08	11.02	8.58	11.36	3.18	9.39	10.44	2.67	10.91	9.98	10.92	15.46	10.99	10.69
454_debris_rep_c1782	0.53	1.35	0.6	0	0.51	0	0	0.6	0.48	0	0	0	0	0	0	0.55	0.53	1.37	0	0	0
454_debris_rep_c1784	0	0	0	0.24	0	0	0	0	0	0.19	0	0	0	0	0	0	0	0	0	0	0
454_debris_rep_c1785	0	1.44	0.09	0	0.59	0.25	0.49	1.56	0.31	0.69	0.39	0	0.28	0.56	0.21	0.17	0.46	0.14	0.73	0.79	0.63
454_debris_rep_c1786	0	0	0	0	0	0	0	0	0	0	0	0	0	0	0	0	0	0	0	0	0
454_debris_rep_c1792	0.37	0	0	0.81	0	0	1.85	0	0	0	0	0	0	0	0	0	0	0.63	0.97	0	0
454_debris_rep_c1796	0	3.03	1.01	1.32	1.73	0.31	1.19	2.73	1.07	0.49	0.9	0	1.02	3.02	0.42	1.85	2.43	3.09	1.55	1.21	2.38
454_debris_rep_c1803	9.16	6.52	5.79	7.07	7.1	6.87	9.51	7.54	10.08	8.16	4.9	7.89	7.5	8.33	3.55	8.72	8.38	15.52	10.57	5.86	7.01
454_debris_rep_c1805	3.12	3.72	0.47	1.87	2.38	0.89	2.29	2.48	5.61	3.58	2.46	0.79	1.72	1.95	0.75	3.23	2.76	2.19	2.01	1.69	1.11
454_debris_rep_c1835	0.7	1	0.54	1.08	1.41	0.07	1.43	1.2	0.68	0.84	1.02	0.19	1.1	0.61	0.36	1.75	0.94	0.84	1.89	0.55	0.68
454_debris_rep_c1844	0.26	0.46	0	0.58	0.49	0.14	0	0.29	0	0.22	0.21	0	0.23	0.9	0	0.81	1.02	0	0.23	0	0.26
454_debris_rep_c1846	1.17	0.51	1.31	0.64	1.09	1.07	0.89	1.28	0.55	0.74	0.46	0	1.01	2.01	0	2.43	1.71	1.01	0.78	2.03	0.57
454_debris_rep_c1847	0.32	1.12	0.36	0.35	0.3	0.51	0.32	2.48	0.6	0.81	0.25	0.22	0	0.28	0.43	1	0.32	0.83	0.85	1.28	0
454_debris_rep_c1850	0	0	0	0	0	0	0	0	0	0	0	0	0	0	0	0	0	0	0	0	0
454_debris_rep_c1851	0.12	0.54	0.2	0.53	0.66	0.25	0.37	0.64	0.23	0.1	0.48	0	0.21	0.52	0.08	0.37	0.34	0.1	0.22	0.35	0.35
454_debris_rep_c1854	70.86	92.09	40.37	62.55	64.43	16.67	75.32	92.54	199.21	79.54	68.94	150.06	55.36	150.95	7.77	108.78	118.9	118.29	79.13	77.63	68.24
454_debris_rep_c1870	0	0	0	0	0	0	0	0.13	0	0	0	0	0	0.11	0	0	0	0	0	0	0
454_debris_rep_c1873	0	0	0	0	0	0	0	0.26	0.91	0	0	0	0	0	0.47	0	0	0	0	0	0.23
454_debris_rep_c1888	0	0	0	0	0	0	0	0	0	0	0	0	0.25	0.24	0	0	0.28	0	0.25	0	0
454_debris_rep_c1895	0	0	0	0.45	0.19	0.11	0.21	0	0.19	0.17	0.16	0.14	0	0.35	0	0.21	0.19	0.52	0	0	0
454_debris_rep_c1896	0.64	0.94	0.71	0.47	1.57	0.56	0.43	1.61	1.82	1.26	1.18	0	1.47	1.84	0.28	1.32	1.43	1.64	0.57	1.05	1.24
454_debris_rep_c1898	57.65	33.57	20.68	51.52	16.48	10.8	73.29	19.79	145.39	71.2	25.26	132.43	41.78	37.84	10.62	61.07	31.36	76.19	51.05	15.52	34.66
454_debris_rep_c1899	1487.41	1316.85	1961.67	1485.1	1353.82	1983.34	1534.03	916	850.77	1519.04	1795.38	3504.09	1774.2	1091.02	1649.4	1317.61	1087.72	1290.76	1523.87	1169.89	1316.64
454_debris_rep_c1900	72.08	114.97	45.86	63.16	74.14	36.74	58.5	108.31	174.57	65.81	65.49	125.71	46.99	104.32	17.6	80.39	82.89	89.43	84.77	78.12	68.09
454_debris_rep_c1905	1266.53	1002.53	946.19	891.79	1054.7	656.31	887.63	1578.4	2086.55	806.22	1073.58	1405.8	712.7	1941.22	494.67	854.74	1447.13	1649.38	844.86	1277.02	1336.66
454_debris_rep_c1922	12.02	20.42	23.67	8.97	14.24	8.33	5.44	31.87	48.01	4.52	30.38	10.74	4.99	33.09	8.11	4.41	13.41	21.01	10.91	21.68	22.15
454_debris_rep_c1926	0	19.51	5.67	0.24	12.61	0.45	0.66	18.8	3.51	1.1	0.17	0.6	13.18	0	6.75	0.9	0	24.04	2.13	1.71	1.06
454_debris_rep_c1931	2.94	326.17	63.41	9.14	311.87	4.23	26.95	375.72	153.17	25.42	5.23	408.02	285.74	4.85	106.88	16.73	2.84	223.45	58.96	20.02	42.28
454_debris_rep_c1936	168.38	221.07	350.99	197.59	203.63	379.6	225.33	143.74	171.44	258.04	294.77	174.74	247.75	202.09	280.44	177.62	145.27	266.16	251.11	195.84	174.36
454_debris_rep_c1945	0.13	0	0	0	0	0	0	0.14	0	0.11	0	0.09	0.11	0.11	0.08	0	0	0.22	0.46	0	0.25
454_debris_rep_c1947	0.29	1.02	0.49	0.64	1.36	0.46	0.29	1.6	1.65	0.74	0.69	0	1.01	0.75	0	0.91	1.42	1.25	0.78	0.58	0.86
454_debris_rep_c1952	5632.2	5645.14	6747.06	6037.08	5586.11	6768.08	6188.21	3941.64	3306.55	6483.75	6666.44	7001.11	7304.54	4352.73	5694.76	5398.91	4529.66	4777.32	6680.21	5497.75	5876.67
454_debris_rep_c1957	0.96	0.99	0.8	0.88	0.59	0.34	0.65	0.69	0.46	2.05	0.38	1.33	1.11	0.14	0.2	1.33	0.61	2.33	0.29	0	0.62
454_debris_rep_c1961	8.09	19.17	5.8	7.63	9.95	2.72	19.51	18.97	10.59	15.79	3.18	2.8	5.73	8.94	2.09	14.96	6.75	11.17	12.55	11.16	11.32
454_debris_rep_c1962	5.75	9.43	3.2	8.51	9.02	3.66	12.37	14.14	4.02	9.92	6.32	0.17	6.05	10.99	1.47	9.84	11.6	7.08	7.33	7.4	7.08
454_debris_rep_c1963	0	20.74	4.49	0	13.61	0.21	0.8	12.5	5.92	1.33	0.62	3.61	8.25	0	1.09	0.41	0	10.69	0.35	0.8	0.4
454_debris_rep_c1964	7.12	17.55	3.38	12.17	13.2	2.21	13.04	18.68	7.97	13.56	8.32	1.46	10.94	13.85	4.15	6.83	19.17	13.81	18.73	18.75	11.86
454_debris_rep_c1966	0.42	57.6	5.54	0.61	34.52	2.48	0.57	35.81	0.27	0.24	31.38	3.57	0.12	65.48	1.06	1.01	58.96	7.15	0.37	24.32	8.91
454_debris_rep_c1975	0.22	0	0.12	0	0	0.06	0.11	0	0.11	0	0.09	0	0	0.1	0	0.23	0	0.19	0	0.11	0.33
454_debris_rep_c1978	40.53	34.53	24.16	45.89	55.47	20.28	25.2	69.11	215.78	31.34	97.28	59	38.53	140.14	10.76	14.25	50	45.42	20.22	55.01	27.08
454_debris_rep_c1983	0.54	0.72	0.67	1.18	1.1	0.7	0.41	2.01	0.91	1.61	0.86	0.19	1.29	1.4	0.43	1.39	0.89	2.76	1.09	1.18	1.83
454_debris_rep_c1991	1262.45	1295.57	1784.88	1291.24	1425.77	2105.79	1367.5	946.01	1043.45	1395.69	1857.7	638.15	1657.36	1104.73	2046.26	1002.56	1021.32	1036.73	1447.81	1431.08	1309.88
454_debris_rep_c1992	100.91	44.76	36.43	109.56	73.84	32.2	83.81	92.69	417.96	88.74	122.51	120.96	104.26	180.74	19.88	34.57	69.02	132.41	51.39	75.19	58.36
454_debris_rep_c1993	0.67	0.29	0.37	1.1	0.94	0.35	1.01	2.21	0	0.28	1.04	0	0	1.43	0.22	0.35	2.29	0.86	0.59	1	1.64
454_debris_rep_c1996	2.42	1.27	0.67	1.59	1.34	0.25	3.91	2.63	5.04	1.84	1.15	0	1.88	2.08	0.47	3.76	2.8	0.21	1.72	0.24	2.36
454_debris_rep_c2004	47.78	54.89	23.4	26.3	32.64	22.28	25.02	50.77	46.85	16.11	24.98	10.89	17.32	36.31	5.84	50.6	85.32	67.76	85.99	94.94	68.14
454_debris_rep_c2010	0	0	0	0	0	0	0	0	0	0	0	0	0	0	0	0	0	0	0	0	0
454_debris_rep_c2014	501.48	629.99	1051.08	474.41	620.85	1279.97	515.21	425.01	468.31	579.46	978.17	165.11	634.42	571.54	1140.02	323.66	432.93	501.03	526.51	639.43	519.59
454_debris_rep_c2016	451.35	499.56	232.63	396.16	388.62	163.39	475.49	553.63	840.86	470.96	422.46	195.48	369.51	800.96	122.14	530.06	664.93	487.69	456.2	469.37	429.44
454_debris_rep_c2021	45.82	23.61	25.43	56.06	35.85	16.19	76.64	55.55	181.84	47.61	47.55	11.84	27.81	73.68	39.27	53.06	64.43	39.08	12.49	14.13	18.24
454_debris_rep_c2028	9.98	9.59	4.6	9.65	8.06	4.61	10.3	9.45	26.48	11.96	8.66	3.29	6.47	12.62	3.25	13.69	10.34	9.14	9.54	6.8	10.37
454_debris_rep_c2029	1259.6	1091.02	1349.54	1241.17	1033.12	1424.95	1293.08	697.72	784.34	1176.29	1352.4	2253.78	1409.24	853.49	1317.64	1073.29	839.81	866.71	1188.79	941.02	1000.41
454_debris_rep_c2035	81.57	187.32	31.08	72.26	172.12	36.46	86.55	270.89	160.31	76.27	143.57	36.88	63.27	264.64	36.89	98.65	234.97	110.53	89.39	215.27	128.87
454_debris_rep_c2039	1629.88	1414.83	1499.88	1580.57	1408.65	1905.41	1580.74	1028.42	635.86	1594.56	1758.91	4.76	1764.29	1116.83	1813.32	1286.99	1181.57	1066.3	1486.48	1237.29	1631.28
454_debris_rep_c2044	156.67	28	7.1	177.42	39.29	10.15	141.97	27.84	63.31	126.29	87.25	92.45	128.37	113.2	14.52	77.79	36.64	125.93	123.41	28.97	80.96
454_debris_rep_c2045	58.42	67.92	43.17	65.07	55.62	38.14	70.61	87.66	128.15	63.18	58.11	4.9	43.25	132.21	20.59	71.38	104.09	77.61	59.56	61.84	49.42
454_debris_rep_c2059	4.48	210.92	49.82	10.65	209.2	5.18	25.94	264.22	301.82	25.56	5.66	564.4	203.64	3.23	90.79	7.36	2.68	264.73	37.88	12.82	29.08
454_debris_rep_c2062	536.59	531.6	757.33	551.46	506.95	879.68	644.47	308.2	406.38	632.08	758.71	87.82	639.56	462.32	771.8	526.41	373.99	532.37	591.7	447.89	495.15
454_debris_rep_c2071	57.38	47.12	49.73	29.87	31.15	39.28	38.06	43.38	49.69	19.18	14.93	48.98	26.25	41.14	9.1	170.03	111.46	125.26	132.52	94.25	101.67
454_debris_rep_c2072	11.68	6.8	3.15	2.58	3.11	4.89	4.66	5.77	60.92	4.62	5.02	9.06	1.2	5.15	0.64	5.31	5.6	4.42	6.94	3.28	6.47
454_debris_rep_c2075	9520.98	8507.99	12453	10163.8	10459.5	13484.7	9325.08	7691.66	4276.14	9457.61	9962.91	6027.6	11426.2	6763.6	13899.1	8377.49	8365.88	8164.9	9895.13	9971.32	11280.6
454_debris_rep_c2087	770.95	701.35	904.86	820.88	644.15	1015.24	997.53	367.94	896.12	920.7	871.73	1668.52	988.26	619.22	825.18	898.02	526.64	639.2	905.91	565.87	487.92
454_debris_rep_c2088	19.42	35.37	9.48	18.21	25.39	9.18	24.66	35.22	58.18	22.63	21.76	8.04	15.37	40.66	4.78	24.54	27.2	45.33	26.13	29.87	21.26
454_debris_rep_c2090	198.71	261.7	171.25	197.15	194.63	156.98	244.37	287.13	466.87	214.71	216.87	145.64	164.76	468.72	62.4	339.25	361.59	271.76	207.79	218.44	189.65
454_debris_rep_c2092	2.6	305.43	58.74	6.59	266.68	6.39	11.76	300.12	30.94	19.02	3.66	226.47	266.78	1.21	95	9.96	1.15	349.95	40	26.53	28.45
454_debris_rep_c2094	47.3	75.73	23.27	36.68	46.06	16.38	49.34	77.06	115.88	40.99	59.32	68.28	34.98	112.04	10.5	43.29	67	66.12	51.81	50.1	37.51
454_debris_rep_c2097	88.04	161.51	50.12	85.35	116.92	40.54	112.44	189.73	229.25	110.19	132.37	59.78	83.14	274.3	22.98	111.94	191.48	134.25	98.93	144.57	106.79
454_debris_rep_c2102	1812.61	1184.82	2568.13	1798.78	1470.04	2741.3	1811.97	1016.08	1251.95	1680.95	1605.2	2835.06	2016.15	996.71	3129.35	1539.77	1014.02	1623.46	1795.02	1372.96	1702.61
454_debris_rep_c2104	3976.47	2509.3	4331.6	3992.87	3238.27	5104.97	4004.95	2222.77	1692.61	3896.99	3085.14	1238.3	4439.71	2238.16	7495.42	2919.38	2735.87	2762.42	3729.95	2695.85	3800.39
454_debris_rep_c2108	149.84	106.3	90.4	78.08	69.35	103.09	76.25	102.39	176.23	46.67	38.2	117.1	56.72	76.17	22.49	303.62	198.81	201.4	268.16	185.18	215.3
454_debris_rep_c2112	31.7	33.57	13.52	34.57	24.23	9.75	39.74	35.91	92.15	41.05	21.78	7.55	24.75	39.94	10.86	34.71	37.64	65.94	32.37	22.96	24.7
454_debris_rep_c2113	1219.86	1134.24	1516.8	1291.62	1155.13	1548	1316.25	757.03	743.47	1367.16	1494.7	1732.64	1545.48	926	1213.03	1131.89	865.35	1019.21	1504.71	1127.42	1203.57
454_debris_rep_c2116	7475.14	6842.51	8354.81	7685.23	7142.13	8885.96	7655.25	5617.46	3748.04	8136.07	7939.36	4493.1	8499.98	5612.69	8706.64	6652.35	6070.26	6309.91	7660.48	6803.07	7938.88
454_debris_rep_c2120	73.49	104.06	33.71	52.82	67.34	25.44	58.7	100.81	51.18	56.7	66.25	31.89	39.78	120.72	11.96	75.4	99.89	77.14	55.66	72.37	58.45
454_debris_rep_c2121	8.3	15.62	5.47	9.17	18.73	6.15	10.22	15.09	12.19	5.02	10.83	0	5.85	21.34	4.93	9.97	28.43	1.78	4.75	14.05	11.06
454_debris_rep_c2124	2.45	3.72	0.87	1.71	1.44	1.4	2.03	1.93	2.54	2.26	2.3	0.31	2.12	2.69	0.29	4.15	4.29	5.54	3.97	4.38	2.6
454_debris_rep_c2126	2291.26	1594.07	3225.04	2320.7	1863.76	3406.77	2293.47	1262.71	1724.17	2197.16	2231.69	3323.15	2643.72	1349.22	3517.21	1984.85	1265.93	2071.5	2352.43	1732.35	2154.98
454_debris_rep_c2130	1971.49	1733.37	1796.27	1898.96	2088.31	1617.03	1943.87	1489.79	1168.82	1799.59	2328.22	846.25	2072.65	1455.85	3083.44	1985.39	1590.57	1765.33	1844.72	2004.02	1873.49
454_debris_rep_c2135	3.01	49.02	11.75	2.2	24.99	15.74	1.34	44.53	32.07	1.4	16.18	0	1.15	32.33	3.56	5.18	85.73	33.58	5.9	73.01	28.19
454_debris_rep_c2137	48.22	47.52	40.86	34.96	28.33	34.93	28.4	43.69	62.86	19.2	16.69	15.73	16.21	32.12	7.61	117.65	78.83	71.72	95.21	81.41	85.89
454_debris_rep_c2143	2724.63	2226.42	3378.21	2743.93	2509.77	3341.88	2715.09	1706.11	2702.76	2502.63	2911.84	2542.67	2970.07	1842.51	3058.53	2320.5	2097.66	2170.11	2460.69	2152.5	2476.51
454_debris_rep_c2144	4151.2	3907.23	5637.79	4272.68	4183.9	5858.45	4273.37	3065.16	2100.67	4431.4	4735.17	4933.78	4929.38	3116.47	5415.92	3645.75	3262.73	4103.89	4412.33	4007.68	4711.39
454_debris_rep_c2157	17.8	9.35	5.6	21.37	3	4.11	13.53	7.1	83.24	23.18	4.39	4.71	9.81	8.84	2.9	18.38	7.38	22.96	11.84	2.11	7.27
454_debris_rep_c2160	3898.73	3127.82	4566.02	4051.04	4127.75	5192.77	3984.03	3137.42	2120.82	3664.27	4120.26	1244.43	4038.57	2899.81	6124.56	3369.83	3467.07	3339.3	3393.72	3383.37	4011.21
454_debris_rep_c2162	16222.4	13075.3	21704.9	16893.4	16819.8	22117.5	15592.9	11930.1	9422.59	13729	15029.6	56.96	17373.8	10988.4	23329	14596	13638.6	15390.2	13553.3	13139.4	15557.8
454_debris_rep_c2167	45.1	52.84	32.29	26.24	30.33	31.7	31.38	37.91	81.47	16.63	17.62	24.19	17.83	40.52	7.68	107.29	79.32	69.25	90.23	68.01	71.8
454_debris_rep_c2171	3087.21	1920.87	4629.47	3051.08	2745.98	5206.02	2948.13	1833.59	1731.77	2784.07	2578.23	3058.58	3302.48	1657.95	6296.54	2538.41	1979.33	2860.77	2908.33	2454.58	3053.66
454_debris_rep_c2174	7088.76	6478.54	10218.8	7762.13	8247.66	10703	7320.24	6253.76	3413.63	7563.44	8548.17	6362	8709.06	5380.79	11643.7	6293.56	6257.87	6712.29	7853.82	7898.85	8656.4
454_debris_rep_c2176	72.13	109.35	44.92	71	77.44	38.72	79.37	133.99	225.76	83.82	162.26	24.99	55.4	279.38	16.47	98.39	130.2	110.06	65.68	82.25	73.03
454_debris_rep_c2179	4631.48	3720.77	6337.78	4650.35	4603.23	6476.75	4536.54	3045.58	2555.96	4180.42	4889.23	10796	5194.49	3162.1	6814.43	3905.69	3468.89	3857.84	4407.94	3796.48	4397.29
454_debris_rep_c2184	2907.68	2226.58	4470.54	3290.96	3231.95	4661.13	2986.38	2393.36	1664.09	2620.22	2716.34	707.36	3287.38	1961.05	6300.31	2677.31	2519.25	3161.73	2700.89	2526.07	3129.47
454_debris_rep_c2186	81.88	218.57	164.42	104.99	169.24	180.34	109.29	186.46	305.25	125.04	234.38	121.64	123.88	188.5	144.96	89	99.75	122.12	134.29	132.43	91.73
454_debris_rep_c2187	997.01	784.26	1342.46	968.9	914.21	1497.65	951.88	630.35	649.75	943.41	1143.4	275.98	1085.76	685.91	1401.77	828.72	659.05	844.22	940.54	834.11	907.66
454_debris_rep_c2190	1527.42	2062.09	1046.32	2485.71	2811.99	196.54	2200.62	2655.7	95.28	2078.56	4116.93	3236.97	541.09	772.08	621.73	100.43	66.72	213.44	150.66	104.43	112.46
454_debris_rep_c2191	735.09	635.76	1084.17	800.96	796.18	1189.68	788.93	575.21	532.21	735.63	861.33	801.64	922.53	545.45	1210.22	711.15	632.96	698.36	797.34	760.1	842.53
454_debris_rep_c2194	8699.43	8149.14	12599.4	9093.37	9091.7	13190.5	9077.28	6756.35	4333.97	9631.21	10590.7	7402.68	10750.8	6422.6	12773.2	7788.9	6942.14	9028.44	9858.9	9447.56	10647
454_debris_rep_c2196	3.61	1.5	3.06	1.63	1.37	3.44	1.5	2.75	5.25	1.98	1.35	1.32	0.74	3.48	1.92	3.08	0.82	2.73	2.27	1.67	2.48
454_debris_rep_c2197	2206.96	1782.33	3376.76	2215.71	2242.47	3786.43	2167.24	1475.06	1538.85	2218.02	2477.86	1384.8	2576.94	1534.9	4163.72	1733.71	1561.67	1972.09	2288.06	2119.71	2262.25
454_debris_rep_c2200	2922.96	2210.42	4052.69	2918.73	2999.85	4265.64	2783.53	2069.26	1863.1	2616.76	3162	1336.94	3341.43	1995.45	4334.85	2418.34	2201.1	2413.25	2761.4	2658.87	2959.91
454_debris_rep_c2203	755.97	621.14	980.54	838.34	682.54	1125.42	828.94	438.92	541.18	784.69	942.36	458.73	939.69	539.19	1095.5	730.93	444.24	656.49	850.85	686.21	724.67
454_debris_rep_c2209	3382.45	2164.5	5398.96	3444.89	3130.58	5913.73	3359.54	2209.41	2078.83	3031.42	3044.57	5910.81	3933.99	1880.72	7862.19	2879.34	2145.77	3398.82	3319.29	2841.52	3673.47
454_debris_rep_c2210	431.69	9.07	102.95	227.58	20.93	4.13	312.4	47.55	813.87	201.72	98.48	797.95	219.3	174.75	32.68	371.79	62.03	195.4	195.19	34.79	133.16
454_debris_rep_c2211	0.2	1.41	0.66	0.44	0.55	0.73	1.01	1.29	1.14	0.34	0.48	0.14	0.52	0.69	0.77	0.62	0.57	0	0.89	0.39	0.39
454_debris_rep_c2214	2.61	0.83	1.76	1.23	1.2	0.59	1.33	1.01	2.32	1.11	2.83	0.26	1.13	1.13	0.36	0.77	1.43	1.12	1.84	3.3	2.73
454_debris_rep_c2218	69.29	20.47	24.11	61.65	24.05	10.49	50.53	65.64	224.87	92.4	89.01	124.56	71.51	156.03	24.08	120	39.35	91.55	67.36	22.55	41.58
454_debris_rep_c2219	129.38	36.24	22.31	122.59	48.24	17.58	94.5	118.47	482.36	214.8	167.95	169.34	142.4	260.01	28.6	276.76	70.66	166.44	119.62	43.34	82.86
454_debris_rep_c2222	42.88	10.89	7.19	41.75	14.5	5.36	31.84	32.33	145.59	60.46	52.36	9.14	45.43	77.74	10.32	89.13	21.32	64.35	45.45	13.11	24.28
454_debris_rep_c2223	77.47	23.41	25.71	72.07	30.07	11.84	65.46	83.08	251.41	116.69	111.3	132.16	86.93	169.75	32.16	152.73	61.46	119.21	71.26	30.03	50.59
454_debris_rep_c2224	3.22	17.33	85.97	2.36	39.96	0.56	1.04	121.72	318	8.37	127.04	57	8.03	214.59	31.69	6.58	54.68	1.82	0	24.14	9.75
454_debris_rep_c2237	25.23	21.24	18.21	19.58	17.97	15.6	20.45	26.49	74.82	19.82	17.41	7.78	12.22	27.35	6.58	25.45	24.46	25.12	18.27	24.15	21.07
454_debris_rep_c2239	108.11	139.4	98.08	88.71	95.48	98.43	97.99	155.45	427.2	107.94	118.13	142.29	78.68	176.98	43.99	123.56	139.26	115.63	96.27	127.41	95.6
454_debris_rep_c2246	561.38	646.34	506.08	486.73	464.09	577.77	628.29	564.6	860.31	685.68	720.23	973.4	439.82	1182.83	303.57	544.64	534.16	981.79	599.17	446.84	429.34
454_debris_rep_c2247	176.52	166.97	58.84	159.03	141.88	64.01	139.22	223.17	170.24	145.09	137.25	166.97	107.32	220.2	30.77	184.49	195.85	169.52	148.79	184.16	148.6
454_debris_rep_c2251	70.04	38.92	84.58	55.45	24.44	68.97	50.24	39.48	437.96	63.34	28.21	134.44	47.94	49.16	30.59	72.46	33.81	51.22	58.27	33.03	48.44
454_debris_rep_c933	9594.37	7594.88	15173.9	10372.3	10315.5	16354.6	9775.9	7334.18	5845.81	9454.79	10473.7	12465.1	11721.1	6572.12	19888	8515.08	7720.83	9412.35	10150.7	10035.4	10692.9
454_debris_rep_c941	92.82	104.37	44.75	100.4	60.64	36.56	116.08	90.39	255.98	113.02	77.35	161.41	65.39	128.45	25.96	118.13	110.29	125.8	93.97	63.66	80
454_debris_rep_c942	6.86	8.38	4.67	6.56	6.74	4.4	5.37	9.59	5.26	7.5	6.33	4.14	4.41	7.46	2.87	10.09	5.33	8.17	8.68	7.84	7.55
454_debris_rep_c945	35.49	130.19	73.4	34.26	95.27	28.06	49.03	144.8	174.59	45.77	102.93	114.54	38.68	221.56	23.52	122.48	175.33	49.16	46.41	115.86	61.58
454_debris_rep_c946	3	180.23	45.01	8.96	150.64	8.92	13.39	173.44	41.59	14.16	3.28	189.87	141.79	2.55	61.11	7.91	1.76	217.65	22.15	15.21	16.16
454_debris_rep_c970	16.39	13.56	7.13	13.3	6.59	4.35	21.37	11.35	40.09	17.67	8.65	0	13.98	18.03	4.17	19.69	13.99	19.37	18.17	9.36	9.74
454_debris_rep_c981	0.96	34.34	6.73	1.48	29.72	1.41	4.68	34.44	0	3.27	0.46	25.22	33.08	0.17	26.15	2.2	0	36.98	3.61	2.08	1.5
454_debris_rep_c997	12.78	36.13	10.92	11.76	23.04	6.3	15.42	35.39	63.68	17.78	32.4	25.85	9.74	56.38	3.73	18.61	41.55	18.95	12.46	29.71	13.63
Bot_c10001	0.97	3.44	1.34	2.66	2.67	1.02	2.3	3.82	2.33	1.1	1.04	1.8	1.27	2.11	0.83	1.17	1.85	2.77	1.88	2.06	1.89
Bot_c10002	0.32	1.68	0.09	1.74	0.72	0.25	2.25	1.36	0.76	0.81	0.51	1.98	0.55	0.27	0.3	1.15	1.21	0.81	0.57	1.08	0.31
Bot_c10003	0.27	0.72	0.89	0.59	0.49	0.49	0.41	0.72	0.65	0.34	0.22	0.65	0.12	0.23	0.6	0.28	0.26	0.81	0.36	1.05	0.65
Bot_c10005	0	0.87	0	1.11	1.88	0.35	2.36	1.11	1.25	1.12	0.52	0	0.87	0.57	0.22	1.39	0.66	0.86	1.18	1.33	0.33
Bot_c10006	3.56	1.36	0	1.31	2.61	0.21	1.58	3.96	1.46	1.64	0.92	0	1.02	2.02	0.53	1.64	1.56	3.06	0.69	1.18	1.56
Bot_c10008	0.72	1.29	0.48	1.11	1.06	0.3	0.74	0.62	0	0.99	0.46	0.9	1.13	0.75	0.37	1.05	0.96	0.74	1.56	0.99	1.83
Bot_c10009	0	0	0	0	0	0	0	0	0	0	0	0	0	0	0	0	0	0	0	0	0
Bot_c1001	1.63	3.22	1.43	1.6	2.01	0.88	1.77	2.86	1.28	0.98	1.32	4.59	0.95	1.47	0.78	2.03	3	2.97	2.75	3.94	2.57
Bot_c10010	2.81	0.83	0.83	3.29	0.17	1.18	3.42	0	0.9	2.39	0.15	0.26	1.79	0	0.72	3.69	0	1.61	4.68	0.37	2.19
Bot_c10011	0	1.3	0.69	0	0.46	0.65	0.25	1.08	0.94	0.63	1.37	0.17	0.21	1.07	0.48	1.03	0.96	0.21	0.22	3.18	1.21
Bot_c10012	0	0	0	0	0	0	0	0	0	0	0	0	0	0	0	0	0	0	0	0	0
Bot_c10013	0.74	1.04	0.23	1	0.82	0.52	0.51	0.7	0.81	0.78	0.4	0.46	0.43	0.65	0.21	2.23	1.25	1.13	1.57	2.17	1.6
Bot_c10014	0.96	1.11	0.61	0.75	1.18	0.61	0.84	1.31	0.94	0.71	0.95	0.91	0.84	0.72	0.56	1.65	0.91	1.42	1.18	1.54	1.87
Bot_c10015	4.78	2.56	1.29	2.44	2.61	2.06	4.33	3.5	6.6	4.28	2.83	1.03	4.08	6.01	0.8	3.64	4.32	1.55	2.87	2.9	2.37
Bot_c10017	47.45	29.03	12.45	55.92	36.3	5.82	37.65	62.28	58.93	50.66	41.32	14.27	24.85	49.11	9.94	50.22	50.45	24.21	29.54	29.75	26.36
Bot_c10018	1.88	2.5	1.19	3.13	3.15	1.06	3.49	4.57	3.47	2.16	2.37	0.63	1.59	3.9	1.18	3.26	3.21	4.12	2.96	2.71	2.63
Bot_c10019	0.72	1.04	1.24	2.16	1.54	0.52	0.73	1.52	0.52	1.54	1.38	0.56	1.25	0.55	0.68	0.93	1.27	2.38	1.86	2.88	2.17
Bot_c1002	2.18	6.06	1.84	2.56	4.68	1.34	2.29	5.6	3.61	2.7	2.52	1.22	1.77	5.38	1.05	2.29	6.93	4.14	2.21	5.03	2.51
Bot_c10020	6.84	12.73	4.38	7.84	9.66	3.55	7.38	12.79	13.63	7.97	9.51	5.87	6.1	16.38	3.38	8.11	14.32	8.86	5.7	7.78	6.05
Bot_c10021	0	0	0	0	0	0	0	0	0	0	0	0	0	0	0	0	0	0	0	0	0
Bot_c10022	0.32	1.72	0.54	0.53	1.78	0.51	1.48	2.08	0.78	0.83	0.65	0.56	0.98	1.12	0.41	1.17	1.23	2.08	0.14	1.43	0.47
Bot_c10023	1.1	2.55	0.86	1.84	1.87	0.81	1.98	3.28	2.28	2.12	2.15	1.57	0.85	3.22	0.36	1.54	2.01	1.99	0.82	0.82	1
Bot_c10024	1.06	1.89	0.74	1.79	2.18	0.25	2.25	3.36	3.64	2.31	1.32	0.4	1.43	2.68	0.36	2.39	1.36	2.88	3.11	2.99	2.88
Bot_c10026	0	0	0	0	0.65	0	0.47	0.25	0	0.2	0.19	0	0	0.81	0.15	0	0.23	0	0.21	0	0.23
Bot_c10028	1.08	1.27	0.32	0.46	0.6	0.31	0.68	1.85	0.49	0.79	0.88	0.87	0.73	0.94	0.05	0.78	0.63	0.86	0.98	1.3	1.45
Bot_c10029	0.32	1.42	0.57	0.35	1.37	0.5	0.57	1.35	1.16	0.27	0.97	0.88	0.28	0.69	0.6	0.66	1.2	1.5	0.57	1.24	0.77
Bot_c10030	0.45	0.39	0.25	0.49	0.41	0	0.68	0.24	0	1.32	0	0.46	0.97	0.58	0.58	1.39	0.21	0.96	0.4	0.44	0
Bot_c10031	1.13	1.65	0.51	1.01	2.42	0.64	1.04	4.03	0.9	0.79	1.74	1.21	0.45	0.98	1.03	2.13	1.55	1.67	1.29	3.29	1.89
Bot_c10033	1.77	0.24	0.34	1.74	0.08	1.02	1.89	0.75	2.24	1.59	0.07	1.29	2.08	0.23	0.89	4.22	0.42	3.33	1.51	0.26	1.8
Bot_c10034	1.27	0.96	0.81	1.59	2.17	0.67	1.29	1.76	0.87	0.62	1.16	1.01	0.47	0.63	0.58	0.38	0	2.34	1.62	0.71	0.71
Bot_c10035	1.87	4.46	1.07	2.64	5.01	1.18	0.79	4.04	0.08	0.67	1.77	3.95	0.2	0.54	0.63	0.57	1.32	0.27	1.05	1.29	1.06
Bot_c10036	1.58	3.18	1.13	2.97	2.29	1.3	2.74	3.67	6.43	3.25	1.43	3.44	3.13	3.31	0.15	2.81	4.57	4.45	2.81	1.11	2.2
Bot_c10038	1.53	2.31	2.07	1.68	1.82	0.69	1.11	3.55	5	0.93	1.74	2.28	1.71	3.4	0.57	1.82	2.32	4.51	2.15	1.94	2.56
Bot_c10039	1.03	1.02	0.47	0.68	0.83	0.5	0.7	1.41	0.44	0.5	0.5	0.48	0.48	0.75	0.53	0.89	0.61	1.12	1.06	0.73	1.09
Bot_c1004	4.46	6.63	2.28	5.42	6.15	1.55	4.04	8	14.83	4.56	5.15	9.63	3.59	7.36	1.78	4.77	7.55	7.78	4.03	5.11	4.83
Bot_c10040	0	0	0	0	0	0	0	0	0	0	0	0	0	0	0	0	0	0	0	0	0
Bot_c10041	1.05	2.3	0.15	1.16	0.97	0.41	0.8	1.43	0.74	0.89	1.45	0	0.68	1.36	0.17	1.63	2.04	1.58	0.7	1.04	1.03
Bot_c10042	0.45	0.59	0	0.49	0	0	0.23	0	0	0	0.53	0	0.19	0.19	0.14	0.23	0.86	0.57	0.4	0.22	0.65
Bot_c10043	2.5	4.19	2.02	1.74	3.14	1.54	3.21	3.93	2.59	3.84	2.34	3.62	2.95	3.13	1.18	4.7	4.81	4.48	3.44	6.48	3.76
Bot_c10044	0.46	0.2	0.13	0	0	0	0	0.5	0	0	0.37	0.8	1	0.6	0.3	2.4	1.34	0.8	1.03	0.91	0.68
Bot_c10045	0.5	2.38	0.46	1.55	1.81	0.52	1.7	3.61	3	1.57	2.15	0.52	0.73	2.68	0.73	1.73	3.29	2.14	1.42	3.15	1.69
Bot_c10046	0.68	2.39	1.51	1.74	4.4	0.59	2.98	4.92	0.22	1.54	1.8	2.2	0.59	2.74	0.74	2.35	2.41	4.09	2.22	3.13	1.77
Bot_c10047	0	0	0	0	0	0	0	0	0	0	0	0	0	0	0	0	0	0	0	0	0
Bot_c10048	0.45	0.48	0.05	0.2	0.49	0.19	0.37	1.05	0.18	0.16	0.37	0.06	0.39	0.39	0.28	0.66	0.68	0.54	0.57	1.05	0.61
Bot_c10049	1.56	2.68	0.6	1.98	2.52	0.38	1.59	3.08	3.96	1.24	1.26	1.34	0.94	2.72	0.38	1.25	2.28	0.21	1.51	1.88	1.05
Bot_c10050	0	0	0	0	0	0	0	0	0	0	0	0	0	0	0	0	0	0	0	0	0
Bot_c10051	0.77	3.62	2.87	1.98	2.15	2.03	2.34	1.12	11.45	1.74	2.85	0.36	1.11	3.78	0.67	5.34	2.5	2.44	1.6	1.27	1.26
Bot_c10052	0.24	3.37	0.13	1.05	2.44	0	0.24	3.12	0.23	0.2	3.41	0	0.41	5.17	0.16	0.74	4.17	1.03	0.21	1.65	0.94
Bot_c10053	3.13	5.43	1.2	3.65	4.37	1	3.06	5.75	7.85	3.93	3.31	5.48	2.86	4.4	1.06	4.8	4.29	4.95	3.07	4.03	3.03
Bot_c10055	4.29	4.95	1	1.57	0.67	1.5	0.72	2.37	2.32	0.89	1.95	1.24	0.31	3.97	0.24	7.03	3.87	1.54	4.41	2.13	1.76
Bot_c10056	0	0.66	0.41	0	0.17	0.1	0.19	0.2	0.53	0	0	0.13	0	0	0	0	0.18	0	0.17	0.18	0.54
Bot_c10057	0	0	0.13	0.99	0.62	0.12	0.23	0.49	0	0.38	0.54	0.94	0.2	0.39	0	0.23	0	0	0.2	0.22	0.44
Bot_c10058	0.55	3.9	0.92	1.41	1.69	0.77	1.12	1.78	2.46	1.25	1.47	5.22	0.96	2.23	0	0.19	1.76	1.26	1.15	1.08	0.72
Bot_c10059	0.79	1.36	0.44	0	1.49	0.21	0.4	2.2	1.09	1.97	0.61	1.09	0	0.67	0	1.23	1.56	0.34	1.04	1.97	0.78
Bot_c1006	5.07	5.51	2.37	4.46	5.01	1.41	4.31	6.67	4.13	3.51	4.11	3.95	3.96	6.24	0.67	4.55	4.34	5.66	4.99	4.78	3.87
Bot_c10060	0	0	0.18	0	0	0.16	0.32	0	0.88	0.53	0.25	0	0	0.81	0.42	0.33	0.61	1.89	0.56	0.31	0.31
Bot_c10061	1.3	2.95	0.85	0.78	1.51	0.37	1.57	3.91	1.15	2.23	0.57	2.71	3.72	3.3	0.37	1.84	1.12	1.12	2.87	2.19	3.21
Bot_c10062	0.54	0.94	0.6	0.3	0.75	1.27	0.54	0.29	0.51	0.45	0.85	0.19	0.7	1.85	0.18	0.28	0.26	1.62	0	0.27	0.79
Bot_c10063	0	0.85	0	0.53	0.89	0	0.24	1.31	0.23	0.41	0.76	0.17	0.42	0.42	0.16	0	0.23	0.83	0	0.24	0
Bot_c10064	0	0	0	0	0	0	0	0	0	0	0	0	0	0	0	0	0	0	0	0.18	0
Bot_c10065	0	0	0	0	0	0	0	0	0	0	0	0	0	0	0	0	0	0	0	0	0
Bot_c10067	0.71	0	0.26	0.52	0	0.37	0.96	0	1.12	0	0	0	0.41	0	0	0.98	0	0.41	0.63	0	0.69
Bot_c10068	0.88	0.65	0.65	0.64	1.21	0.92	0.45	1.1	0.42	0.63	0.47	0.51	0.77	1.53	0.93	1.22	1.67	1.63	2.1	3.87	1.28
Bot_c10069	3.26	3.47	1.51	3.28	4.47	1.06	1.89	4.76	0.86	2.65	3.42	3.12	2.16	2.46	1.61	3.2	3.49	4.6	3.65	4.8	2.73
Bot_c1007	4.45	2.68	1.67	3.83	1.89	1	3.07	2.04	3.21	4.34	1.65	0	4.01	4.83	0.3	4.29	4.4	3.54	2.42	2.96	3.55
Bot_c10070	12.52	5.74	1.08	15.98	4.65	0	17.32	8.03	0	11.55	4.11	0	9.64	7.4	0.08	6.43	3	17.08	2.84	1.78	2.71
Bot_c10071	0.64	1.26	0.14	0.42	1.53	0.81	0.52	1.51	0.25	0.66	1.24	0.27	0.34	0.9	0.65	1.2	1.22	0.99	0.81	2.64	0.75
Bot_c10072	0.59	0.77	0.16	0.65	0.82	0	0	0.97	0.28	1.48	0.69	0	0.51	1.01	0	0.3	3.15	0.25	1.56	1.17	2.3
Bot_c10074	0	0	0	0	0.31	0	0	0	0	0	0	0.23	0	0	0	0	0	0	0	0.33	0
Bot_c10076	1.33	0.34	0.53	1.25	0.7	0.6	1.35	0.61	0	0.81	0.61	0.4	1.16	0.16	0.61	1.38	0.36	1.79	1.87	1.12	1.3
Bot_c10078	0.29	0	0.16	0.32	0.27	0.31	0.45	0.47	0.14	0.13	0.35	0.61	0.13	0	0.19	0.3	0.42	0.13	0.66	1	0.43
Bot_c1008	3.71	5.48	2.74	4.06	6.13	1.73	3.32	6.14	0.95	4.38	2.5	3.37	2.7	2.89	1.64	4.74	5.09	5.08	5.57	7.8	4.85
Bot_c10081	0.16	1.02	0.36	0.18	0.44	0.08	0.83	1.2	0.47	0.77	0.33	0	0.35	0.71	0.2	0.5	0.46	0.97	0.44	0.63	0.94
Bot_c10084	1.06	2.72	1.64	2.02	3.1	0.17	0.88	2.37	0	0.28	1.61	1.33	0.12	0.35	1.03	0.14	0.37	0.23	0.83	0.9	0.64
Bot_c10085	2.27	0.83	0.94	0.62	1.21	0.49	1.15	1.22	5.42	3.05	1.36	1.96	1.97	2.29	0.49	4.7	5.07	1.3	3.21	5.93	2.76
Bot_c10086	0	0	0	0	0	0	0	0	0	0	0	0	0	0	0	0	0	0	0	0	0
Bot_c10087	0	0	0.28	0	0	0.13	0	0	0.24	0	0	0.18	0.44	0.22	0.5	0.53	0	0.65	0.45	0	0
Bot_c10088	0.15	0	0	0.17	0	0	0.63	0	0	0.4	0	0	1.08	0	0	0.64	0	0	0.42	0	0.45
Bot_c10089	0.99	0.65	0.69	0.82	0.46	0.13	0.75	1.62	0.94	1.26	0.79	0.86	0.86	0.86	0.49	0.51	1.2	1.49	1.1	0.74	1.7
Bot_c10090	1.43	1.23	0.81	0.53	0.91	0.5	0.48	0.54	0.87	0.39	0.73	0.66	0.82	0	0	1.98	0.96	0.82	1.67	0.48	0.47
Bot_c10094	1.25	0.55	0	1.03	2.63	0	0.32	1.03	0	1.31	1.23	1.52	0.27	0.27	0.21	0	0.31	0	0	0	0
Bot_c10095	0.63	0.68	0.42	0.7	0.12	0.2	1.03	0.81	0.37	0.43	0.1	0.09	0.11	0.66	0	0.79	0.12	0.43	0	0.12	0
Bot_c10096	0	1.87	0.04	0	2.1	0.23	0	2.77	4.67	0	1.45	2.7	0	1.76	0.47	0.08	0.98	5.56	0	1.23	0.36
Bot_c10097	0.31	0.14	0	0.51	0.14	0.25	0.32	0	0.45	0.67	0.25	0	0.68	0	0.2	0.16	0.9	0.13	0.28	0.46	0.3
Bot_c10098	11.68	0.24	0.76	8.66	0	1.71	5.75	0	0.26	5.03	0.21	7.15	5.16	0	0.53	6.47	0	3.27	4.82	0	4.52
Bot_c10099	0.64	0.91	0.49	0.91	1.09	0.7	1.17	1.21	1.31	1.26	0.52	0.4	0.45	0.95	0.48	0.93	1.26	1.04	0.92	1.61	1.17
Bot_c10100	0.55	0.49	0.61	0.2	0.67	0.48	0.75	0.99	0.53	0.63	0.44	0.51	0.96	0	0.59	0.76	0.18	0.16	0.49	1.26	0.36
Bot_c10102	0.29	1.03	2.3	0	4.38	0.31	0.3	2.58	0	0.49	1.62	2.85	0.51	0	1.94	0.3	0	0.51	0.26	0.58	0
Bot_c10103	1.08	0	0.6	0	0	0.56	0	0	0	0.9	0	0	0	0.61	0.24	0	0	0	0.63	0	0.35
Bot_c10105	0.49	0.64	1.08	0	1.35	0.13	0.49	1.06	0.69	1.03	0.58	0.17	0.63	0.21	0.95	0.25	1.88	0.63	1.08	0.96	0.95
Bot_c10107	1.94	1.54	0.32	0.43	1.25	0.31	0.39	2.3	0.93	0.66	0.77	0	1.18	0.84	0.25	1.01	0.93	0.83	1.21	1.72	1.14
Bot_c10108	1.19	0.6	0.19	0.19	0.47	0.27	0.17	0.73	1.8	0.44	0.55	0.35	0.44	0.44	0.11	0.88	0.16	1.32	1.07	0.84	0.33
Bot_c10109	0.19	0.17	0	0.21	0	0.31	0.2	0.21	0.19	0	0.46	0.13	0	0	0	0.2	0.56	0.33	0.17	0.19	0
Bot_c10110	2.15	2.05	0.27	3.26	1.66	0.43	1.17	3.01	0.79	2.95	1.19	1.6	1.44	0.86	0.32	2.57	1.89	2.41	1.63	1.78	2.57
Bot_c10111	4.97	2.9	2.77	4.25	4.36	2.02	6.69	2.11	7.8	6.98	2.61	0.19	5.96	4.28	2	9.16	3.76	3.08	5.14	3	2.43
Bot_c10112	1.18	1.24	0.65	1.55	1.96	0.25	1.43	1.53	1.12	2.39	1.12	1.14	0.61	0.61	0.15	1.22	0.91	1.01	1.26	1.39	0.46
Bot_c10113	1.14	5.6	1.39	2.5	2.94	0.12	1.61	4.93	6.05	1.93	3.97	4.26	1.97	5.11	0.74	1.89	2.63	6.64	2.03	2.91	2.22
Bot_c10114	0	0	0	0	0	0	0	0	0	0	0	0	0	0	0	0	0	0	0	0	0
Bot_c10115	1.97	2.38	1.24	2.98	2.74	0.65	1	3.22	3.97	3.34	2.15	2.74	2.35	2.77	0.64	1.53	4.54	2.12	1.98	2.44	3.38
Bot_c10116	1.32	0.78	0.41	1.6	1.74	0.77	1.64	3.44	1.69	1	1.29	0.71	0.64	1.14	0.65	3.64	1.67	1.76	3.28	2.43	2.27
Bot_c10117	1.38	2.26	0.44	1.51	2.89	0.72	0.6	1.91	0.38	0.67	1.72	0.82	1.02	1.36	1.01	1.22	1.13	1.69	1.05	1.55	0.77
Bot_c10118	0	3.63	1.09	0	1.54	1.33	0	2.86	7.35	0	1.92	5.77	0	2.57	0.72	0.29	3.22	0	0	1.52	1.1
Bot_c10119	0.11	0.67	0.59	0.35	0.68	1.18	0.22	0.11	0	0	0.52	0	0.28	1.02	0.2	0.22	0.71	0.18	0.19	0.42	0.52
Bot_c1012	2.05	2.03	1.53	1.94	2.29	1.5	3.42	2.03	6.65	2.51	1.54	5.9	2.05	2.99	0.75	3.43	1.96	3.27	2.55	1.44	2.18
Bot_c10120	4.53	1.51	0.97	4.6	4.24	1.82	3.15	3.85	4.53	3.2	4.07	1.93	2.99	8.05	0.7	2.88	3.76	3.59	2.76	0.69	1.03
Bot_c10121	0.74	0.13	0.5	0.33	0.68	0.31	0.45	0.8	0.43	0.64	0.72	0.52	0.39	0.78	0.19	0.31	0.99	1.4	1.2	0.29	0.72
Bot_c10122	4.31	7.06	3.01	4.18	5.45	2.34	4.48	6.89	3.89	2.45	4.35	9.93	1	2.41	1.73	4.05	5.67	4.39	3.67	4.19	3.07
Bot_c10124	1.12	1.78	0.37	0.99	1.86	0.12	0.91	1.46	0.43	1.52	2.67	0.93	0.58	0.97	0.73	2.09	1.51	0.96	1	1.55	0.88
Bot_c10125	1.56	1.59	0.14	1.14	0.48	0.14	1.57	0.85	0.74	1.31	0.41	0.72	0.67	1.34	0.34	2.15	1.01	0.89	1.84	1.02	0.51
Bot_c10127	1.37	1.83	2.2	1.81	3.76	0.43	0.14	2.64	0	1.06	1.99	2.19	0.12	0	1.48	0.29	0.39	0.35	0.49	0.81	0.53
Bot_c1013	3.87	5.25	0.67	3.77	4.79	0.59	2.72	4.92	2.59	2.56	2.64	1.07	2.99	3.86	0.45	3.42	2.49	5.01	2.55	2.02	2.16
Bot_c10130	0.51	0.64	0.34	0.67	0.65	0.21	0.52	0.98	0.8	0.35	0.74	0.71	0.54	0.36	0.13	1.91	0.87	1.14	1.38	1	0.6
Bot_c10132	0	1.16	0.24	0	0.41	0.35	0	0.24	0.42	0	0.17	0.92	0	0.95	0.14	0.46	0.21	0	0	0.22	0.21
Bot_c10133	1.09	0	0	1.79	0	0	1.25	0	0	0.35	0	0	0.12	0	0.69	0	0	0	0.49	0	0.13
Bot_c10134	0	0	0	0	0	0.29	0.54	0.62	0	0	0	0	0	0	0	0	1.11	0	0.48	1.66	0.54
Bot_c10135	0.83	0.74	0.52	2.04	0.38	0.65	1.8	0.88	4.33	1.42	0.33	0.58	1	0.72	0.59	2.37	0.49	1.78	1.49	0.71	0.8
Bot_c10136	4.79	3.91	2.66	4.85	3.04	2.41	4.3	6.94	10.05	5.8	3.67	5.36	3.2	6.38	0.36	2.67	4.41	4.42	2.8	4.7	3.41
Bot_c10137	3.68	2.35	0.98	3.39	2.42	2.08	3.89	2.68	0.57	3.39	1.53	1.63	3.59	1.28	1.03	4.43	1.68	5.67	4.22	1.73	1.86
Bot_c10139	0	0	0	0	0	0	0	0	0	0	0	0	0	0	0	0	0	0	0	0	0
Bot_c10140	0	1.41	0.44	0	0.73	0.58	0	1.71	0.92	0	0.38	0.66	0.14	2.08	0	0	1.83	0.55	0	0.78	1.24
Bot_c10141	2.12	0.69	0.88	1.45	0.25	0.14	2.4	0.87	0.75	1.11	1.04	0	2.06	0.91	0.35	2.19	1.28	1.14	1.41	1.31	1.55
Bot_c10145	0.79	1.07	1.12	0.25	1.48	0.62	0.81	1.85	0.28	0.49	1.15	1.77	0.4	1.04	0.42	0.35	1.7	0.29	0.72	2.36	0.77
Bot_c10148	1.8	1.58	0.5	1.48	1.45	1.06	1.82	2.68	3.21	2.67	0.89	0.16	0.58	4.08	0	2.1	1.73	1.35	1.6	0.66	0.88
Bot_c10151	0	1.64	0	0	0	0.2	0.76	0.42	1.41	0.32	0.3	0.53	0	0	0	1.18	1.5	0.65	1.34	0	0.75
Bot_c10152	2.33	4.12	0	3.54	1.81	0	2.36	4.05	3.78	1.68	4.58	1.37	1.71	4.5	0.12	2.42	4.63	4.46	2.57	4.75	4.36
Bot_c10153	4.25	2.41	3.75	7.14	4.86	3.79	5.55	6.52	1.42	3.59	4.54	3.12	3.67	3.23	6.2	4.92	3.63	7.29	0.89	2.47	1.95
Bot_c10155	1.16	2.07	0.32	1.03	3.01	0.68	0.44	3.59	1.06	0.62	1.29	0.25	0.89	1.96	0.59	1.5	2.86	1.98	1.31	3.79	1.05
Bot_c10156	1.24	1.66	0.4	1.24	1.41	0.32	1.89	1.76	1.81	0.71	1.33	0.64	0.72	2.34	0.26	0.86	1.46	0.97	1.3	1.51	1.6
Bot_c10157	0.59	0.94	0.19	0.13	0.43	0.31	0.24	0.25	0.11	0.2	0.09	0.16	0	0.31	0.07	0.49	0.44	0.8	0.42	0.46	0.34
Bot_c10158	1.44	2.44	1.76	1.74	5.15	0.23	1.17	2.78	0	0.49	1.97	2.71	0.13	0.38	1.38	0.6	0.55	0.62	0.91	1.13	0.98
Bot_c10159	0.15	1.85	0.74	0.65	1.77	0.16	0.3	1.27	0.72	0.51	0.84	0.1	0.65	0.52	0.28	1.08	0.57	0.89	0.67	2.04	1.44
Bot_c10160	0.57	0.49	1.26	1.56	0.26	0.59	1.14	1.86	6.12	0.95	2	1.96	2.44	3.65	0.19	1.76	2.48	1.22	0.5	2.8	1.11
Bot_c10161	0.31	0	0.78	0.68	0.43	0.73	0.47	0	0.15	0.4	0.37	1.08	0.27	0.14	0.2	1.45	0.45	0.67	1.26	2.14	0.76
Bot_c10162	7.04	7.76	4.03	7.26	6.6	4	7.02	7.89	11.26	12.06	6.14	6.65	4.75	9.48	2.47	7.92	10.62	8.69	6.05	6.48	6.02
Bot_c10163	2.92	0.72	0.27	3.21	2.08	0.51	3.3	0.87	2.81	1.66	2.08	1.24	2.54	3.1	0.21	2.19	1.39	1.67	1.89	1.59	1.42
Bot_c10164	0	0	0	0	0	0	0	0	0	0	0	0	0	0	0	0	0	0	0	0	0
Bot_c10166	1.57	2.29	0.88	0.29	1.21	0	1.85	1.14	1.24	1.1	1.24	1.82	0.91	0.23	0.51	2.44	1.27	0.9	0.93	2.85	1.54
Bot_c10167	1	0.66	0.28	1.1	0.7	0.13	1.01	1.36	0.95	0.63	0.2	0	0.22	0.22	0.33	0	0.24	0.43	0.67	0.25	0.49
Bot_c10168	0.21	0.19	0	0.23	0.39	0.11	0.43	2.15	1.55	0.27	0.69	0.59	0.28	0.93	0.2	0.22	0.5	0.36	0.29	0.52	0.21
Bot_c10170	2.65	1.91	0.73	3.99	0.91	0.17	4.37	0.89	5.24	3.24	0.53	0.23	5.32	1	0.32	3.6	0.32	2.27	3.41	0.32	2.25
Bot_c10171	0	0	0	0	0	0	0	0.37	0	0	0	0	0	0.29	0.22	0	0	0	0	0.33	0
Bot_c10172	9.86	10.47	3.62	11.57	7.07	1.57	13.77	9.75	16.46	10.89	11	7.87	7.75	19.34	1.81	9.61	21.18	12.23	9.38	10.31	8.7
Bot_c10173	1.9	2.86	1.16	1.46	1.05	1.1	1.16	3.48	2.37	0.81	1.06	0.53	0.99	1.32	0.12	1.77	2.55	0.98	1.7	2.24	2.22
Bot_c10174	0.56	1.98	0.93	0.82	0.69	0.68	1.89	1.01	2.32	0.48	0.89	1.42	1.46	2.26	0.48	3.29	2.68	1.44	1.84	0.92	2.36
Bot_c10175	0.13	0.91	0.21	0.56	0.81	0.27	0.39	1.63	0.37	0.87	0.51	0.09	0.55	0.55	0.24	0.53	0.36	1.2	0.91	0.75	1.11
Bot_c10176	0	0.14	0.26	0.17	0	0.41	0.32	0.17	0.15	0	0.13	0	0	0.55	0	0.82	0.6	0	0	0.15	0.15
Bot_c10177	2.82	2.4	0.64	3.79	3.39	1.28	3	6.29	0.87	5.27	1.96	3.65	2.46	3.01	1.38	4.12	3.53	1.87	2.19	4.76	2.99
Bot_c10178	1.2	2.13	0	0.57	0.79	0	2.44	1.11	2.31	1.75	1.92	0.48	1.49	1.94	0.11	1.6	2.63	0	1.08	1.01	2
Bot_c10179	0	2.12	0.39	1.15	1.31	0.92	1.05	1.16	1.3	0.29	1.09	0.24	0.9	2.39	0.23	0.36	1.37	0.9	0.62	1.04	0.34
Bot_c1018	13	13.63	5.5	6.11	10.42	4.15	10.82	16.56	14.09	11.23	6.29	8.27	9.81	19.42	3.05	6.56	14.55	10.58	9.91	13.88	10.03
Bot_c10180	0	0.54	0	1.01	0.86	0.48	0	0.68	0.58	0.26	0.96	0.85	0	0	0	0.96	0.6	1.85	1.09	1.52	1.21
Bot_c10181	3.99	4.13	1.57	3.87	2.82	2.46	3.56	4.59	4.46	3.77	2.98	6.51	2.24	8.51	1.83	3.16	4.76	4.03	2.93	1.62	2.29
Bot_c10182	0	0	0	0	0	0	0	0	0	0	0	0	0	0	0	0	0	0	0	0.84	0.21
Bot_c10183	0	0	0.91	0.22	0	0	0	0	0	0	0	0	0.18	0	0	0	0.2	0	0.18	0.2	0.2
Bot_c10186	0	0.66	0.14	0	1.16	0.13	0	1.09	2.36	0	0.4	0	0	1.72	0.33	0	0.97	0	0	0.74	0
Bot_c10188	1.47	3.01	1.09	1.34	0.91	1.41	1.98	4.79	6.02	1.86	1.36	3.56	1.48	1.69	0.16	3.3	0.95	1.89	1.74	0.97	1.19
Bot_c10189	0.63	0.19	0	0.46	0.78	0.11	0	0.46	0	0.89	0	0.15	0.37	0.91	0	0.44	0.2	0.36	0.75	0	0.21
Bot_c1019	3.73	5.83	2.09	4.34	5.16	1.92	5.29	6.1	5.97	4.18	4.57	6.41	4.82	8.64	1.92	4.95	7.7	6.33	7.22	6.72	7.73
Bot_c10192	1.86	0.89	0.55	1.25	0.52	0.97	1.31	0.92	1.79	0.85	1.03	1.19	0.5	1.86	0.27	1.48	1.63	2.69	0.9	1.39	1.52
Bot_c10193	0	2.08	0.61	0.61	1.31	0.06	0.34	2.96	0	0.29	0.09	1.39	0.29	0	0.14	0.23	0.63	0.38	0.7	2.17	1.4
Bot_c10194	0.93	1.23	0.91	2.81	1.93	0.85	0.71	2.27	0.66	1.38	1.66	2.42	0.2	2.21	0.45	2.41	4.04	1.8	1.24	0.69	0.91
Bot_c10195	1.38	0.25	0.46	0.76	0.38	0.29	1.13	0.15	1.74	1.66	0.11	0	1.81	2.4	0.18	2.01	2.89	4.27	1.49	1.08	2.28
Bot_c10196	1.58	2.98	0.75	1.19	2.31	0.34	1	2.12	0.05	0.56	0.97	0.53	0.29	0.95	0.07	0.85	1.79	1.44	1.28	1.85	1.47
Bot_c10197	1.03	0.34	0.43	0.85	0.7	0.47	0.79	0.69	0.5	1.21	0.72	0.8	0.11	0.78	0.65	0.53	1.1	1.54	1.27	1.13	1
Bot_c10198	0.81	0.41	0.19	1.02	1.37	0.06	0.47	1.48	0.56	0.99	0.93	1.45	1.01	1.51	0.37	1.2	1.87	1.19	1.36	0.79	1.24
Bot_c10199	2.76	2.43	0.51	1.26	2.55	0.96	3.03	1.25	3.71	1.95	2.55	2.39	1.79	4.17	0.15	2.15	3.77	1.97	1.43	1.36	1.57
Bot_c102	4.65	7.56	2.2	3.85	5.39	2.17	4.18	8.09	6.14	4.94	3.71	4.55	3.15	7.16	1.28	5.05	7.32	5.55	4.3	6.49	4.61
Bot_c1020	5.47	11.38	3.66	6.02	7.7	3.04	6.91	11.62	7.95	6.4	6.34	2.5	5.69	9.01	1.89	10.53	9.77	11.56	7.22	8.16	7.88
Bot_c10200	6.82	5.67	2.76	4.91	6.9	3.5	4.24	9.12	4.56	3.36	3.13	6.88	3.11	4.06	2.62	8.18	6.39	5.58	11.09	13.44	10.27
Bot_c10201	0	0	0	0	0	0	0	0	1.51	0	0	0	0	0	0	0	0	0	0	0	0
Bot_c10202	0.43	1.33	0.96	1.19	0.8	0.34	0.87	1.4	0.41	1.65	0.34	1.2	1.5	0.75	0.14	0.67	1.66	0.56	0.39	0.42	0.84
Bot_c10203	9.29	14.65	3.18	12.58	15.08	3.21	9.21	14.07	8.68	7.72	8.34	2.47	7.72	14.54	3.19	10.24	12.51	13.39	13.76	17.86	10.39
Bot_c10204	2.75	2.03	1.69	3.01	5.44	2.08	1.71	3.76	1.76	1.69	2.08	1.27	2.13	2.12	1.85	2.53	2.04	3.93	4.38	5.82	4.15
Bot_c10205	0.97	1.07	0.27	0.53	0.45	0.25	0.49	0.79	0.23	0.21	0.58	0	0.21	0.84	0.32	0	0.94	1.46	0.65	0.72	1.42
Bot_c10206	0.67	2.15	0.74	1.91	2.08	0.42	1.36	2.87	2.98	0.69	2.05	1.86	1.87	2.57	0.17	1.53	3.32	2.19	1.08	2.36	0.65
Bot_c10207	0	0	0	0	0	0	0	0	0	0	0	0	0	0	0	0	0	0	0	0	0
Bot_c10209	0	0	0	0	0	0.4	0	0	0	0	0	0	0	0	0.5	0	0	0	0	0	0
Bot_c10210	0	0	0	0	0	0	0	0	0	0	0	0	0	0	0	0	0	0	0	0	0
Bot_c10211	10.31	8.36	2.73	13.6	2.63	0.68	10.93	10.11	3.17	18.92	1.83	3.93	4.23	3.78	2.36	13.62	3.5	2.66	3.66	2.04	2.27
Bot_c10213	21.38	23.07	9.2	23.45	20.07	7.75	26.12	27.25	53.39	24.71	24.18	27.32	21.12	44.55	5.78	31.18	32.91	19.25	19.53	19.44	18.73
Bot_c10214	1.74	2.11	0.61	2.26	2.61	0.58	1.45	1.36	2.28	2.03	3.17	1.76	1.51	3.3	0.4	1.31	2.57	1.09	1.28	1.08	1.85
Bot_c10216	1.68	0	0.53	0.79	0	0	1.21	0	0.68	1.62	0	1.67	1.04	0	0	0.75	0	1.65	2.35	0	2.11
Bot_c10218	1.38	2.94	0.7	2.33	3.38	0.39	0.87	4.18	3.4	0.73	1.63	4.2	1.21	4.44	0.13	1.87	3.22	2.28	1.15	2.07	2.57
Bot_c10219	0.87	1.09	0.87	1.53	0.87	0.27	1.78	1.2	0.94	1.88	0.35	0.18	0.99	0.99	0.44	1.09	0.82	1.8	1.34	1.61	1.86
Bot_c10220	0.43	1.89	0.95	0.71	1.98	1.01	0.65	1.63	0.61	0.91	0.68	1.79	0.56	0.93	0.97	1.56	1.86	1.84	1.15	2.11	1.05
Bot_c10221	1	1.97	0	1.09	3.69	0	1.01	1.35	0	1.05	1.58	0	0	0.43	0	0.52	0.24	0	0.44	0	0
Bot_c10223	0.85	1.22	0.99	1.21	1.55	0.4	1.22	1.17	2.82	2.35	1.03	1.77	1.86	2.6	0.37	1.95	3.13	1.46	0.31	1.58	0.66
Bot_c10224	0.69	4.61	1.44	1.05	2.48	0.68	0.91	3.84	0.94	0.53	0.45	2	0.9	1.44	0.69	1.64	1.23	1.76	2.6	3.4	2.92
Bot_c10225	0.85	4.08	0.66	1.68	4.07	0.71	0.35	4.22	0.98	1.31	1.77	2.37	0.74	1.18	0.33	1.95	2.61	1.9	1.07	1	0.83
Bot_c10226	0.92	0	0.17	0.34	0	0	0	0	0	0.51	0	0	0	0	0	0.32	0	0	0	0	0
Bot_c10228	1.27	3.17	1.64	1.63	4.68	1.11	3.21	8.23	2.22	0.72	2.69	4.11	1.83	3.84	0.41	2.85	3.05	3.45	3.77	5.2	3.92
Bot_c10229	0	2.44	0.12	0	1.77	0	0	2.54	2.44	0.18	0.17	6.06	0	2.58	0.97	0.22	2.05	2.38	0	1.47	1.45
Bot_c1023	3.64	5.94	1.98	3.93	3.99	1.8	3.88	6.52	6.38	3.95	3.55	5.71	3.74	6.69	2.4	3.56	6.44	4.85	3.48	4.34	3.12
Bot_c10230	1.43	1.36	0.68	1.78	0.35	0.05	1.56	0.61	1.11	0.9	0.85	0.4	0.58	0.42	0.18	0.99	1.53	1.06	0.77	0.84	1.39
Bot_c10234	1.01	1.2	0.74	0.86	0.81	0.82	0.8	0.83	0.43	1.25	1.17	0	0.88	1.85	0.49	1.39	1.16	1.34	0.6	1.2	1.73
Bot_c10236	0.42	0.63	0.31	0.62	0.64	0.37	0.86	2.11	0.95	0.72	0.57	0.68	0.98	0.86	0.36	0.44	0.8	1.09	0.63	0.41	0.27
Bot_c10237	3.11	2.13	0.73	1.31	0.87	0.5	3.65	2.42	5.56	0.72	0.67	2.49	3.02	2.29	0.3	2.36	0.57	2.56	3.98	1.17	2.55
Bot_c10238	0.44	1.03	0.2	0.19	0.97	0.23	0.45	1.41	0.17	0.15	0.43	0.49	0.23	0.23	0	0.46	0.84	0.61	0.4	0.35	0.43
Bot_c10239	2.19	4.08	1.05	1.72	5.53	0	1.57	4.46	0	1.57	5.38	2.38	0.54	0.8	0.62	0	0	0	0	0	0
Bot_c1024	1.52	12.38	2.4	2.67	10.09	0.52	2.29	13.73	1.23	1.14	2.09	3.07	2.48	3.57	0.78	2.74	5.21	4.18	6.92	7.37	6.9
Bot_c10240	0.26	0.68	0.14	0.29	1.2	0.27	0	1.41	0	0.22	0.61	0	0.67	0.22	0.17	0.54	0.75	0.67	0	0.51	1.52
Bot_c10241	2.27	2.4	1.75	0.89	1.25	1.19	2.23	2.23	2.37	1.05	1.51	1.35	0.57	2.55	0.61	2.53	3.36	3.06	2.78	3.47	2.04
Bot_c10242	0	0.59	0.24	0	0.53	0.19	0.15	0.93	0.22	0.13	0.54	0.61	0.19	0.39	0.14	0.15	0.76	0.44	0.33	0.5	0.5
Bot_c10244	0.8	0.7	0.59	0.29	1.48	0.56	0.54	1.45	1	0.22	1.05	0.92	0.46	0.46	0.35	0.55	0.51	0	0	0	0.26
Bot_c10245	1.7	0.13	1.25	2.02	0.65	0.81	1.87	1.21	3.41	1.93	1.02	1.28	0.74	1.84	0.54	2.05	1.61	1.45	2.03	0.69	1.1
Bot_c10248	2.18	17.06	0.89	1.12	15.69	0.15	0.59	16.5	0.28	0.75	11.44	0.2	0.25	1.39	0.93	0	1.25	0.12	0.52	1.42	0.28
Bot_c10249	0.49	0.43	0.14	0	0	0.26	0	0.54	1.64	0	0.2	0	0.64	1.7	0.48	0	1.19	0.64	0.22	1.46	0
Bot_c1025	6.17	8.93	4.93	5.62	6.21	3.61	6.58	11.58	8.65	4.91	5.24	9.56	5.25	9.62	2.14	10.58	9.01	6.85	7.77	7.89	8.29
Bot_c10250	0	0.34	0.07	0.27	0.23	0.07	0.38	0	0.12	0	0	0.09	0	0.33	0	0	0.12	0.43	0.11	0.12	0
Bot_c10253	0.49	0.43	0.14	0	0.46	0	0.5	0.54	1.64	0.21	0.39	0	0.64	0.64	0	1.28	0.48	1.06	0.66	0.49	0.48
Bot_c10254	0	0	0	0	0	0	0	0	0	0	0	0	0	0	0	0	0	0	0	0	0
Bot_c10255	1.26	1.1	0.28	1.11	0.7	0.4	2.29	0.55	2.62	0.42	0.4	0.52	0.43	0.87	0.16	2.87	0.73	0.43	1.12	0.5	2.7
Bot_c10259	0.99	1.5	0.87	1.4	1.97	0.88	0.9	1.68	0.77	1.27	0.72	0.75	1.03	1.8	0.62	1.23	2.05	1.77	0.8	1.92	0.48
Bot_c1026	3.42	7.6	1.79	3.74	6.61	1.82	4.21	8.29	3.14	3.32	4.1	5.83	3.04	7.68	1.08	4.95	9.01	7.01	4.71	5.26	4.04
Bot_c10260	1.05	1.2	0.48	1.05	0.69	0.55	1.07	2.23	1.67	0.99	1.7	1.13	0.75	3.83	0.42	0.1	1.9	3.27	0.34	1.3	0.09
Bot_c10261	1.02	0.75	0.66	2.6	0.78	0.62	0.86	0.55	1.95	1.01	1.08	0.47	0.88	0.59	0.11	0.7	0.49	1.02	0.91	0.5	0.99
Bot_c10263	0.8	2	1.45	1.22	2.09	1.83	1.22	3.62	2.25	1.85	1.42	0.17	1.88	2.08	1.1	5.04	4.13	0	3.09	7.43	4.39
Bot_c10264	4.06	4.26	3.47	5.36	6.53	3.83	2.18	8.57	2.04	3.42	2.56	14.25	3.04	3.03	1.78	7.85	1.58	6.97	7.69	12.31	7.15
Bot_c10265	1.68	1.47	1.09	2.15	2.86	0	1.13	3.98	0	0.71	4.41	2.91	0	0	0.18	0	0.27	0	0	0	0.27
Bot_c10266	2.01	7.58	1.12	2.21	8.61	0.62	3.24	11.71	0.32	2.29	5.1	5.59	4.67	9.02	1.18	1.57	8.33	3.02	3	9.86	5.87
Bot_c10268	0	2.78	0.89	0	3.88	0.33	1.29	4.57	0	0	2	1.55	0	0.82	0.64	1.32	1.87	0.55	0.28	3.17	1.25
Bot_c10269	5.65	5.49	4.09	4.39	6.22	1.39	4.68	5.86	6.51	4.17	3.64	0	3.43	9.97	0.89	1.72	5.21	0	5.87	3.3	5.55
Bot_c10270	2.39	2.46	0	1.75	1.65	0.73	2.62	2.15	0.57	4.23	1.9	0.14	3.11	6.2	0.39	2.89	10.32	2.73	4.98	9.78	5.62
Bot_c10272	1.77	1.56	1.6	1.94	1.84	0.46	2.02	3.36	0.21	1.5	1.76	0.77	1.92	1.53	0	2.75	4.05	0.19	1.77	0.87	1.94
Bot_c10273	0	0	0	0	0	0	0	0	0	0	0	0	0	0	0	0	0	0	0	0	0
Bot_c10274	1.09	1.39	1.16	1.28	1.48	0.98	0.87	2.3	0.84	1	1.13	1.24	0.95	1.56	0.63	1.37	2.05	2.2	0.77	2.42	1.66
Bot_c10275	1.07	3.29	0.99	2.22	3.68	1	1.33	3.55	2.19	1.02	1.53	0.66	1.56	3.21	0.75	1.48	3.38	1.94	2.25	4.76	2.89
Bot_c10277	0.25	0.37	0.28	0.27	0.45	0.22	0.34	0.88	0.81	0.57	0.07	0	0.36	0.73	0.16	0.69	0.71	0.93	0.45	0.97	0.65
Bot_c10278	0.74	0.87	0.27	1.63	0.23	0.13	0.5	0.54	0.23	0.21	0.2	0.17	0.21	0.21	0.32	0.77	0.24	0.21	2.41	3.65	2.89
Bot_c10279	0.49	0.21	0.54	0.8	0.23	0.89	0.25	0.53	0	0.21	0.19	2.7	0.63	0	0.32	0.76	0.24	0.63	0.43	0.72	1.67
Bot_c1028	2.34	3.21	1.66	2.09	3.22	1.29	2.3	3.13	2.54	1.76	1.59	2.03	2.57	2.79	0.98	3.62	3.54	2.72	3	3.74	2.75
Bot_c10280	1.12	1.19	0.73	1.23	0.93	0.48	1.35	1.63	0.69	1.4	0.49	2.13	0.62	0.27	0.32	1.7	0.58	0.87	1.01	2.39	1.39
Bot_c10282	0	2.19	0.24	0.16	0.4	0.08	0.15	0.62	0.28	0.25	0.23	0.5	0	0.75	0.09	0	0.69	0.12	0.26	1.13	0.14
Bot_c10283	2.38	1.32	1.32	2.97	1.34	1.16	4.11	1.92	1.76	3.32	1.26	4.05	3.23	3.23	0.93	4.61	3.02	3.17	4.75	1.84	3.74
Bot_c10284	0.14	0	0.07	0	0	0	0.14	0	0	0.35	0	0	0.24	0	0	0.28	0	0	0	0	0.13
Bot_c10285	0.54	0.95	0.45	1.19	1.51	0.85	0.27	1.48	0.77	0.46	0.86	0.75	0.23	0.47	0.36	0.84	1.05	1.87	0	2.68	2.13
Bot_c10286	0.48	0.71	0.53	0.18	0.44	0.17	0.32	0.86	0.61	0.82	0.13	0.44	0.56	0.83	0.2	1.99	0.91	1.51	1	1.25	0.47
Bot_c10287	1.48	2.03	1.26	1.5	1.55	0.6	0.93	3.27	2.98	1.95	1.56	2.29	0.79	2.97	0.86	1.18	3.67	1.27	0.82	2	2.32
Bot_c10289	1.58	1.79	0.63	0.25	1.04	0.71	0.23	2.21	1.94	1.72	2.15	2.51	0.59	2.15	0.29	0.7	1.53	0.78	0.4	0.22	0.66
Bot_c1029	4.57	6.24	2.92	3.96	4.51	1.92	4.18	6.89	7.37	3.8	4.03	2.45	3.89	7.96	1.02	6.53	8.28	6.34	4.91	5.8	5.5
Bot_c10291	1.83	1.86	0.72	3.16	1.67	0.69	1.6	2.38	1.9	2.47	1.79	3.18	2.4	3.3	0.5	3.12	3.11	3.7	2.82	3.2	2.03
Bot_c10293	0.55	0.4	0.49	0.49	0.81	0.23	0.11	0.94	0.32	0.38	0.27	0.31	0.48	0.58	0.21	1.73	1.26	1.04	0.6	2.38	1.18
Bot_c10294	0.91	1.94	0.61	1	1.51	0.38	0.56	3.14	1.75	0.31	1.46	0.13	1.59	1.11	0.82	1.14	0.87	1.25	1.79	2.15	0.71
Bot_c10295	3.14	5.1	2.05	4.79	7.14	0.41	3.65	7.87	0.98	6.06	4.61	7.31	1.27	2.73	2.2	1.98	5.73	2.5	4.13	2.4	3.8
Bot_c10297	5.38	7.07	1.06	3.24	7.8	0.91	4.75	12.87	2.83	4.43	5.55	0.24	3.47	6.62	1.11	8.28	10.62	7.74	5.74	16.16	7.09
Bot_c103	3.84	7.62	2.52	6.11	5.4	2.26	6.44	9.59	11.3	4.78	6.45	6.36	7.65	14.87	2.22	5.42	7.97	10.89	6.04	6.46	5.99
Bot_c10300	0.06	0	1.63	0	0	2.71	0	0	3.86	0	0	5.18	0	0	1.27	4.1	0	0.05	0	0	0
Bot_c10301	0.45	0.4	0.25	0.98	0.95	0.7	0.45	0.48	0.57	0.25	0.24	0	0.78	0.39	0.28	0.77	0.28	1.02	1.6	0.58	0.72
Bot_c10302	1.48	2.56	0.41	0.41	3.48	0.58	0.37	3.28	2.74	0.31	2.59	0.51	0	1.58	0.25	1.53	1.82	2.86	0.65	0.37	1.09
Bot_c10303	0	0	0	0	0	0	0	0	0	0	0	0	0	0	0	0	0	0	0	1.25	0.21
Bot_c10305	1.07	0.47	0.6	0.88	0.25	0.42	0.81	0.87	1.76	0.9	0.63	2.59	3	0.23	0.35	1.66	1.55	2.06	1.42	0	1.04
Bot_c10306	3.98	15.43	5.54	3.99	11.5	3.22	2.9	12.72	7.07	3.12	8.44	11.14	2.38	3.17	2.01	12.29	10.46	3.71	6.76	10.54	5.19
Bot_c10308	2.13	3.57	1.97	2.78	3.04	1.01	2.03	3.92	4.43	2.48	3.4	2.52	2.76	6.89	0.77	2.14	5.23	4.58	2.66	2.67	3.19
Bot_c10309	2.53	3.19	1.2	1.78	3.48	0.76	1.28	3.69	0.86	2.3	1.3	4.25	1.57	1.56	1.04	0.75	2.59	2.79	3.07	3.19	1.58
Bot_c1031	1.06	1.77	2.18	3.01	1.02	2.99	0.79	2.46	0.97	1.15	0.57	0.59	2.1	2.59	0.35	7.69	2.19	3.68	17.64	23.3	20
Bot_c10310	0	1.16	0	0.24	0.81	0	0.22	1.67	0	0.56	0.7	0	0.38	1.33	0	0	0.64	0	0	1.08	0.64
Bot_c10311	1.27	0	0.23	0.7	0	0.44	0.43	0	0.81	1.08	0	0	0.92	0.18	0.27	0	0	1.27	0.19	0	1.03
Bot_c10312	2.1	1.12	0.52	0.92	0.38	0.44	0.96	0.56	0.71	0.72	0.59	1.53	0.55	0.73	0.33	2.51	0.7	1.44	1.42	0.41	1.12
Bot_c10313	0.49	0.43	0	0.53	0	0.13	0.74	0.52	0.71	0.52	0.69	0.25	0.53	0.11	0	0.76	0.23	0.42	0.44	0.12	0.35
Bot_c10314	0	0	0	0	0	0	0	0	0	0	0	0	0	0	0	0	0	0	0	0	0
Bot_c10315	3.51	3.82	1.41	2.62	2.34	0.58	2.27	2.4	2.15	3.54	1.92	1.44	2.08	1.94	0.92	3.97	2.43	3.15	1.71	2.19	2.17
Bot_c10316	6.33	10.67	3.43	7.37	12.02	1.52	7.91	10.83	4.33	6.77	7.52	6.58	4.02	8.48	1.76	5.88	9.51	4.07	3.91	7.08	5.12
Bot_c10317	0	0	0	0	0	0	0	0	0	0	0	0	0	0	0	0	0	0	0	0	0
Bot_c10318	1.57	0.2	0.25	0.49	0.41	0.23	0.91	2.18	0.64	0.57	0.71	0.47	0.39	2.71	0.87	1.16	0.86	0.58	1.59	1.76	0.87
Bot_c10320	1.7	4.04	2.44	2.49	3.63	3.35	4.04	2.28	2.74	2.31	4.1	2.17	2.23	3.58	1.99	3.68	5.4	2.92	2.29	4.72	2.48
Bot_c10321	0.13	0	0.94	0.29	0.12	1.02	1.46	0.69	0.75	14.59	10.25	0	0.57	0.34	0	0.4	3.46	3.68	0.35	0.38	0.25
Bot_c10322	0	0	0	0	0	0	0	0	0	0	0	0	0	0	0	0	0	0	0	0	0
Bot_c10323	0.57	0	0	0.62	0	0	0.86	0	0	0.48	0	0	0.24	0	0	0	0	0	0.5	0	0
Bot_c10324	0	0.95	0.2	0	1.03	0.19	0	0.81	0	0	0	0.25	1.26	0.94	1.72	0	0.72	1.26	0.64	1.09	0.36
Bot_c10325	1.57	1.53	0.7	1.89	1.58	1.23	1.6	0.51	0.3	1.47	0.76	2.07	1.09	0.95	1.3	1.63	3	2.96	1.97	2.15	2.75
Bot_c10326	1.53	2.22	0.85	1.83	2.15	0.58	1.55	1.19	1.74	1.42	2.12	0.58	0.97	2.05	0.35	1.87	1.85	2.26	1.62	2.44	2.56
Bot_c10327	1.79	1.85	1.14	3.29	2.13	1.08	1.82	3.29	0.82	1.94	1.06	3.2	1.97	2.54	0.77	2.44	2.4	4.51	3.05	3.02	2.91
Bot_c10328	2.18	2.3	1.33	3.59	1.61	1.14	2.87	2.83	3.11	3.14	1.38	1.66	3.02	1.32	0.28	4.74	1.47	2.43	2.13	3.21	2.55
Bot_c10330	1.96	1.22	1.09	1.23	0	1.03	2.26	1.53	2.11	1.65	0.88	1.55	0.48	1.44	0.37	0.87	1.9	3.13	0.74	0.83	1.92
Bot_c10331	0.23	0	0.51	0.76	0.42	0	0.7	0	0	1.36	0.36	0.48	0.79	0.2	0.15	0.71	0.66	0.2	1.23	0.68	1.34
Bot_c10332	2.28	1.34	0.63	2.09	0.7	0.7	4.24	0.61	1.82	2.75	1.06	1.32	0.99	1.32	0.49	1.38	0.55	0.49	1.19	0.56	0.74
Bot_c10333	0.8	0.23	0	0.59	0.74	0.28	0.27	0.58	0.25	0.67	0.21	0.74	1.15	0.23	0.52	0.28	0.52	0.91	0.47	1.32	0.78
Bot_c10334	1.57	3.2	0.87	0.29	0.48	0.14	1.85	1.14	1.23	0.44	0.41	0.72	0.68	0.67	0.17	0.27	2.02	3.81	2.32	0.77	1.28
Bot_c10335	1.39	0	0.6	0.68	0	0.4	0.94	0	0.3	1.32	0	0	1.07	0	0.1	0.16	0	1.19	1.8	0	0.6
Bot_c10337	1.6	1.28	0.8	1.05	0.88	0.5	0.32	1.37	1.54	0.41	0.51	0.11	2.92	7.07	0.1	2.82	7.47	2.6	1.86	1.25	1.86
Bot_c10341	0	0	0.67	0	0	0	0	0	5.31	0	0	0	0	0	0	0	0	0	0	0	0
Bot_c10342	0	0	0	0	0	0	0	0	0	0	0	0	0	0	0	0	0	0	0	0	0
Bot_c10343	0.35	0.78	0.39	0.19	0.64	0.37	0.36	1.13	1.35	0.45	0.7	0.85	0.76	2.13	0.56	1.64	1.68	1.21	1.26	0.86	0.68
Bot_c10344	0.78	2.42	1.93	1.14	3.07	2.64	1.58	4.01	1.63	1	2.08	1.62	1.69	2.36	1.31	1.75	1.84	3.33	1.16	2.78	2.26
Bot_c10345	0	0	0	0	0	0	0	0	0	0	0	0	0	0	0	0	0	0	0	0	0
Bot_c10347	0	0	0	0	0	0	0	0	0.33	0	0	0	0	0	0	0	0	0	0	0	0
Bot_c10348	2.04	3.93	4.53	3.05	4.6	6.51	2.26	3.79	1.07	1.42	2.22	2.83	2.9	3.21	3.1	4.04	3.91	5.25	5.47	9.64	6.14
Bot_c10349	2.77	0.47	0.44	1.88	0.84	0.07	1.34	1.41	5.36	1.58	1.17	1.83	1.84	2.18	0.08	1.51	1.13	1.24	2.25	0.9	1.28
Bot_c1035	6.07	2.93	2.55	6.6	2.05	2.51	5.7	3.88	2.48	5.02	1.42	3.14	4.27	2.97	1.23	8.67	2.57	6.89	8.81	3.05	5.99
Bot_c10350	2.36	3.21	0.62	1.98	2.28	0.87	1.27	3.12	0.54	1.07	2.68	1.35	1.09	2.3	0.53	1.15	0.93	1.55	1.87	1.49	1.75
Bot_c10351	0	0	0	0	0	0.06	0	0	0	0	0	0	0	0	0	0	0	0	0	0	0
Bot_c10352	0.33	0.85	0.37	1.08	0.61	0.69	1.32	1.08	0.61	0.27	0.77	0	0.28	0.84	0	0.34	0.96	0.84	0.58	0.65	0
Bot_c10353	0.27	0.24	0	0.6	0	0	0.27	0.59	0	0.46	0.21	0	0	0	0	0	0	0.23	0.24	0	0
Bot_c10356	0.56	0	0	0.31	0.78	0	0.56	0	0	0.23	0	0.77	0	0.24	0	0	0.81	0	0	0	0
Bot_c10357	3.75	4.75	2.61	3.31	4.07	1.58	4.52	6.75	7.32	3.78	3.01	9.91	5.7	8.06	1.94	6.89	6.14	7.19	4.54	4.07	4.58
Bot_c10359	13.17	8.58	8.32	23.79	23.86	7.64	17.03	28.43	9.28	13.24	20.15	25.41	26.71	17.87	9.02	7.56	11.67	15.81	13.56	22.89	11.05
Bot_c10361	1.77	0.43	0.8	0.71	0.59	0.59	1.31	1.04	2.79	1.65	1.68	0.67	1.4	1.82	1.03	2.17	1.54	0.97	2.31	1.74	1.41
Bot_c10362	2.53	3.96	0.76	4.06	3.04	1.43	3.75	4.2	4.28	2.81	2.02	2.03	3.55	6.57	0.88	5.45	3.36	2.34	1.57	3.25	2.09
Bot_c10363	0.81	1.42	0.56	1.11	0.37	0.42	0.41	1.31	0.77	1.2	0.48	1.4	0.87	0.87	0.39	0.84	1.16	1.9	1.62	1.19	1.96
Bot_c10364	1.81	0.79	0.84	2.66	0.84	0.63	1.22	0.66	2.83	1.77	0.71	1.46	3.9	2.85	0.6	2.81	2.65	3.11	2.14	0.6	3.84
Bot_c10365	0.58	0.9	0.24	0.39	0.39	0.23	0.22	0.46	0.28	0.43	0.29	0.3	0.82	1.44	0.18	0.37	0.47	0.18	0.45	1.05	0.42
Bot_c10366	1.52	3.45	0.47	0.37	1.71	0.09	0.86	2.18	1.62	2.88	0.41	0	1.18	1.47	0	0.18	2.42	0.15	1.06	0.83	0.66
Bot_c10367	1.64	1.93	1.21	1.6	1.67	0.76	1.66	2.74	0.7	1.55	2.47	1.52	1.11	1.74	1.29	3.78	1.57	2.81	3.91	5.89	6.56
Bot_c10368	4.85	8.95	3.69	5.19	7.25	2.94	6.92	9.74	5.55	5.92	6.87	3.14	4.99	13.33	2.31	9.73	12.34	8.03	7.86	11.45	7.21
Bot_c10369	0.76	1.76	0.93	0.17	0.7	0.48	1.86	2.45	1.32	1.3	0.98	1.06	1.06	2.51	0.19	1.42	2.03	1.04	0.55	1.34	0.59
Bot_c10370	0.24	1.06	0.27	0.53	2.01	0.13	0.49	1.84	0.23	1.02	0.77	0.17	0.21	1.46	0.16	0.75	1.63	0.42	1.08	0.95	0.24
Bot_c10371	0	0.37	0.23	0	0.57	0.11	0.21	0.45	0.4	0.18	0.5	0.29	0	0.18	0	0.22	0	0	0.19	0.41	0.2
Bot_c10372	1.4	1.09	1.36	1.35	1.13	2.57	2.14	2.07	1.18	1.49	1.96	0.97	1.83	1.52	1.24	2.91	2.35	1.5	2.82	2.58	3.92
Bot_c10373	0.63	1.86	1.05	0.46	0.58	0.77	0.64	1.37	0.6	1.61	0.34	0.29	0.91	0.55	0.55	2.84	1.01	2.17	2.07	0.83	1.85
Bot_c10375	0.24	0.54	0.07	0	0.22	0.13	0.61	0.38	1.98	0.72	0.48	0.5	0.42	1.47	0.23	0.12	0.57	0.41	0.54	0.35	0.7
Bot_c10376	0.38	1.83	0.31	1.24	0.87	0.49	0.57	1.02	0.9	0.48	0.45	0.52	0.82	0.82	0.73	2.15	0.54	2.91	0.67	1.11	0.73
Bot_c10377	0.12	0.22	0.27	0.13	0.77	0.25	0.25	0.9	0.94	0.42	0.29	0.17	0.63	0.63	0.23	0.75	0.46	0.73	0.33	0.83	0.59
Bot_c10378	1.56	1.73	0.53	1.87	1.74	0.58	3.25	1.65	0.87	1.08	1.74	0.87	1.23	2.07	0.65	1.77	1.95	2.6	1.94	2.02	2.29
Bot_c10379	0.35	0.77	0.29	0.19	0.16	0.18	0.18	0.56	1.34	0.3	0.84	0.85	0.46	0.3	0	0.36	0.5	1.2	0.63	0.17	0.34
Bot_c1038	3.85	4.45	2.81	4.43	4.51	1.75	3.99	6.58	10.4	3.32	3.78	3.4	3.9	9.1	1.15	4.26	6.99	5.56	3.53	3.98	4.06
Bot_c10380	1.81	2.47	0.77	1.98	1.9	0.95	0.85	3.71	1.34	1.55	1.34	1.35	1.09	1.81	0.97	1.87	1.59	2.26	1.37	1.9	1.21
Bot_c10381	1.58	1.99	1.22	1.99	2.15	0.75	1.86	4.11	1.24	2.86	1.48	2.53	1.45	2.35	1.29	1.97	2.02	2.51	2.93	3.39	2.84
Bot_c10383	0	0	0	0	0	2.09	0	0	1.39	0	0	3.33	0	0	1.16	0	0	0	0	0	0
Bot_c10384	0.77	2.32	0.68	1.68	2.25	0.56	1.56	3.95	2.07	1.31	3.2	1.38	1.2	2.67	0.59	1.91	1.46	2.76	1.79	3.3	1.64
Bot_c10385	0	0.96	0	0	0.76	0	0	0.3	1.55	0.46	0.43	0.38	0	0.47	0.18	0	1.59	1.17	0	0.54	0
Bot_c10386	1.92	2.77	1.14	1.88	2.61	0.58	1.89	1.74	3.83	2.73	2.18	0.24	1.44	3.48	0.43	0.57	3.17	4.3	2.23	2.8	1.6
Bot_c10387	0.94	0.37	0.85	1.36	0.53	0.56	0.54	0.44	0.23	1.17	0.19	1.97	0.88	0.26	0.55	0.86	0.72	1.26	1.65	0.69	0.63
Bot_c10388	0.72	3.59	1.47	0.26	3.33	0.5	0.49	1.04	0.46	0.81	1.9	1.83	0.83	1.24	0.31	0.75	3.95	1.44	1.28	2.61	1.88
Bot_c10389	0	0	0.93	0	0	0	0	0	2.1	0	0.22	0.97	0	0.24	0	0	0	0	0.25	0	0
Bot_c10390	1.05	0.93	0.23	0.93	0.78	0.11	0.64	0.68	2.61	0.54	1.68	0	0.55	2.55	0.41	1.31	1.22	1.99	0.75	0.41	1.03
Bot_c10391	2.06	3.09	1.76	2.78	2.76	1.41	1.93	3.74	3.81	3.52	3.43	2.97	3.31	4.4	1.32	3.78	4.69	3.81	3.69	5.74	3.24
Bot_c10393	6.49	5.31	2.68	4.89	5.53	2.73	5.86	8.32	9.88	5.95	4.8	5.44	3.71	7.2	1.72	5.34	6.93	7.24	5.84	6.86	6
Bot_c10395	0	0.19	0.24	0	0.4	0.23	0	0.47	1.45	0	0.35	0.15	0	0	0	0.23	0	0.37	0.39	1.5	0.21
Bot_c10396	1.55	2.76	0.86	2.94	4.51	0.81	1.58	5.73	1.09	1.08	1.58	2.64	1.72	1.84	1.08	2.63	1.88	2.05	1.26	2.76	2.33
Bot_c10397	0	0.89	0.46	0	0.46	0	0	0.72	0.32	0	0.13	0.12	0	0.87	0	0	0.32	0	0	0	0
Bot_c10398	0.37	0.32	0.62	1.23	2.1	0.19	0.37	0.82	0.34	1.24	0.29	1.03	1.6	0.64	0.75	0.77	2.57	1.6	1.31	1.48	0.73
Bot_c10399	0.96	0.12	0.15	0.6	0	0.07	0.28	0.59	0.93	0.59	0.11	0.19	0.36	0.48	0	0.43	0.92	0.59	0.49	0.27	0.4
Bot_c1040	2.57	2.93	1.04	1.88	2.58	1.29	1.69	3.62	3.19	1.87	1.9	1.94	2.25	3.5	1.11	2.61	2.42	3.87	2.27	3.22	2.54
Bot_c10400	4.54	3.09	1.03	6.11	3.61	0.86	3.76	3.56	4.33	7.52	4.1	0.57	3.58	5.7	0.4	5.77	5.55	7.78	4.41	1.82	4.42
Bot_c10401	1.03	3.82	1.5	1.21	2.59	0.65	1.57	1.86	1.36	0.89	1.91	0.87	1.16	2.5	0.46	2.36	1.73	2.14	1.39	1	1.99
Bot_c10402	0	3.12	1.28	1.68	1.18	0.27	1.03	1.39	0	0.43	0.8	0	0	0	0	0	0.99	1.75	0.23	0.5	0.25
Bot_c10404	0.94	0.83	1.05	2.48	2.77	0.79	1.72	2.03	0.54	0.8	2.1	0.52	0.82	1.79	1.21	0.2	0.54	0.97	1.01	4.07	2.75
Bot_c10405	1.01	2.2	0.56	2.21	2.04	0.71	1.03	1.43	7.3	0.96	1.45	0.78	1.76	3.91	0.64	3.84	1.81	0	0.91	1.97	1.63
Bot_c10407	1.46	2.22	0.78	1.6	1.88	1.3	1.9	2.91	1.71	1.65	2.15	0.08	1.53	3	0.35	1.46	2.54	1.54	1.42	1.75	1.25
Bot_c10408	0.76	1.78	0.56	0.84	1.18	0.27	0.26	2.49	1.44	1.71	1.6	0.18	0	3.28	0.17	0.79	2.46	1.09	0.23	1.5	0.5
Bot_c10409	0.12	0.41	0.32	0.25	0.53	0.12	0.24	0.86	0.9	0.3	0.47	0.96	0.6	0.8	0.22	0.36	0.88	1.29	0.93	0.68	1.12
Bot_c10410	2.19	1.29	0.91	1.8	2.51	0.57	1.66	2.16	1.4	1.55	0.87	1.52	2.21	0.79	1.52	1.89	1.92	2.34	0.33	2.68	1.95
Bot_c10414	2.22	3.4	1.08	1.53	2.58	0.29	1.12	4.25	2.62	0.47	3.07	0	1.44	6.46	0.55	1.15	5.67	5.25	1.73	3.3	1.36
Bot_c10416	0	0	0	0	0	0	0	0	0	0	0	0	0	0	0	0	0	0	0	0	0
Bot_c10417	2.41	3.62	1.9	3.03	4.67	1.94	2.4	4.63	0.36	2.8	1.91	0	2.61	2.38	0.85	3.37	4.12	3.58	4.4	7.35	5.46
Bot_c10418	0	0.61	0.4	0	0.66	0.19	0	0	0	0	0.55	0	0.3	0	0.24	0	0	1.83	0.31	0	0
Bot_c10419	2.49	2.92	1.38	2.5	1.72	1.63	3.15	2.69	3.36	1.76	2.31	1.44	1.98	3.76	1.21	3.01	2.59	1.42	2.4	3.67	2.83
Bot_c1042	3.48	7.08	1.96	3.81	5.79	1.62	3.12	6.49	5.29	3.66	4.18	5.41	3.21	6.66	0.98	5.37	6.82	5.83	4.71	6.6	5.27
Bot_c10420	0.18	0.64	0.1	0.2	0.49	0	0.36	0.58	0	0.31	0.14	0.12	0.31	0.16	0	0	0.17	1.08	0.8	0.35	0.35
Bot_c10421	0	0	0	0	0	0	0	0	0.56	0	0	0	0	0	0.4	0	0	0	0	0	0.29
Bot_c10422	0.58	0.68	0.54	1.49	0.89	0.3	0.59	1.05	0.37	2.14	0.93	0.81	0.5	0.84	0.62	1.41	1.3	0.83	1.04	0.38	0.76
Bot_c10423	0.67	0.29	0.19	0	1.25	0	0.67	1.1	0	0.28	0.26	0.23	0.86	1.14	0	0	1.64	0.29	0	2.32	0.98
Bot_c10424	0	0	0	0	0	0	0	0	0	0	0	0	0	0	0	0	1.17	0	0	0	0
Bot_c10426	4.4	5.91	2.44	2.94	3.86	1.6	1.55	5.15	6.21	0.65	1.37	2.78	0.5	0.99	0.49	1.98	1.65	1.31	3.59	2.25	2.23
Bot_c10427	0.72	0.7	0.83	0.5	0.59	0.44	0.4	0.62	0.7	0.73	0.11	0.86	0.29	0.68	0.49	1.69	0.61	1.12	0.77	0.57	0.32
Bot_c10428	2.56	2.3	1.65	2.88	1.93	2.01	2.91	2.86	1.18	3	1.62	0.49	1.56	2.17	0.8	2.22	2.01	2.13	2.51	2.07	2.07
Bot_c10429	0	0.17	0.11	0	0	0.1	0.19	0.21	0.55	0.16	0.31	0.13	0	0.5	0	0.6	0.18	0.16	0.17	0	0.19
Bot_c1043	4.04	6.84	3.43	3.56	6.04	2.46	3.83	8.38	8.4	2.54	4.35	5.13	3.06	6.67	1.96	6.53	5.82	8.19	5.1	7.28	5.16
Bot_c10433	0.46	0.2	0.13	0.25	0.63	0.12	0.92	0	0	0.19	0.36	0.16	0	0	0.3	0.47	0	0.98	1.22	0.45	0.67
Bot_c10434	1.01	2.15	0.91	1.53	1.27	0.27	1.03	1.08	2.33	1.95	1.22	0.18	0.44	1.21	0.72	1.32	0.84	1.85	0.68	2.23	1.72
Bot_c10435	0	0.48	0.15	0	0.76	0	0.27	0.3	0	0	0.64	0	0	0.93	0	0.28	1.32	0.47	0.24	0.27	0
Bot_c10437	0.24	0.42	0.26	0	0.44	0	0	0	0.23	0.81	0.19	0.33	0.21	0.41	0.16	0.25	0.46	0.2	0.85	1.41	1.63
Bot_c10438	0.52	1.17	0.5	0.28	0.76	0.34	0.27	1.58	2.73	0.5	0.9	0.68	0.17	2.04	0.08	0.2	1.95	0.78	0.41	1.07	0.94
Bot_c10439	0.3	0.26	0	0.33	0.28	0.32	0.3	0.66	0.28	0.51	0	0	0.78	0	0.2	0.31	0.29	1.04	0.27	1.5	1.48
Bot_c1044	3.01	3.43	1.44	2.05	2.66	1.71	2.74	3.54	3.81	2.52	1.91	2.66	2.71	3.98	0.72	3.13	3.07	3.35	2.35	2.14	2.29
Bot_c10440	0	1.05	0.34	0.33	1.12	0.47	0.61	0.33	0.28	0.25	0.95	0.42	0.52	0.52	0	1.88	1.18	3.11	2.14	2.99	0.59
Bot_c10442	2.04	0.67	0.57	1.12	1.18	0.67	0.26	1.39	0.24	0.86	0.2	0.18	0.88	1.54	1	0.79	0.99	1.1	2.95	2.27	0.75
Bot_c10443	1.55	4.44	1.29	1.27	1.78	0.81	3.33	3.34	2.96	1.31	1.08	0.67	2.35	3.85	0.25	1.6	3.34	2.49	1.55	2.09	0.94
Bot_c10444	1.06	0.93	0.59	1.17	1.23	0.56	0	1.16	0.25	0.22	0.84	0.37	0.46	0.23	0.52	0	1.03	0.91	0.47	0.79	1.56
Bot_c10445	1.77	2.51	1.28	2.72	0.81	1.02	2.52	2.29	2.72	1.36	2.55	4.06	1.54	1.84	1.02	2.21	2.37	2.13	3.49	3.65	3.11
Bot_c10446	0	0.43	0	0.56	0.48	0	0.51	1.72	4.6	2.5	0	0	1.73	2.57	0	1.05	0	0.44	0	0	0
Bot_c10447	1.82	2.26	1.06	2.88	2.75	0.79	2.88	2.79	1.47	1.48	1.31	1.54	2.65	3.52	0.45	1.99	2.58	2.34	2.27	3.74	1.96
Bot_c10449	6.71	11.06	2.82	10.74	8.32	4.65	10.48	10.53	17.19	9.56	7.53	1.01	7.72	17.59	2.21	25.75	15.1	4.82	6.81	8.53	10.23
Bot_c10450	6.76	6.43	2.57	6.43	4.59	2.74	8.36	9.45	2.88	7.48	4.58	3.19	8.22	5.01	3.05	13.05	8.7	21.14	21.49	12.2	15.67
Bot_c10451	1.53	0.41	0.59	0.67	1.26	0.32	1.09	1.8	0.15	0.78	0.49	0.64	0.93	0.4	0.29	1.11	0.29	0.66	1.1	2.09	1.19
Bot_c10452	1.27	2.23	0.56	1.12	1.88	2.53	1.28	2.76	1.68	1.5	1	1.93	0.66	1.09	0.83	2.63	1.47	2.4	3.16	3.51	3.22
Bot_c10453	0.64	0	0.53	0.53	0.15	0.17	0.65	0.69	0.93	1.1	0	0.11	0	0.98	0.31	0.5	0.15	0.83	0.58	0.47	0.47
Bot_c10455	1.57	2.08	1.42	1.94	2.16	1.23	2.19	3.17	1.5	3.33	2.5	2.04	4.09	1.87	2.78	4.07	3.2	4.38	3.85	5.01	3.25
Bot_c10456	1.98	2.12	1.07	2.09	2.7	0.65	1.57	3.3	0.74	1.29	1.31	1.87	1.15	1.7	0.65	2.18	2.17	3.33	2.64	3.99	2.89
Bot_c10457	0.31	0.28	0	0.56	0.09	0	0.42	0.22	0	0.44	0.17	0.43	0.27	0.09	0.13	0.32	0	0	0	0.2	0
Bot_c10458	0.27	0.23	0.44	0	0.74	0	0	0.58	0.25	0	0	0.37	0	0.69	0.17	0.55	0.52	0.46	0	0.53	0.52
Bot_c10459	2.73	4.07	2.13	6.01	5.33	1.72	2.76	7.76	2.32	2.3	6.25	7.2	2.83	6.59	1.62	3.68	4.25	4.23	3.64	12.43	6.95
Bot_c1046	2.34	7.48	1.36	2.83	5.48	0.79	0.77	5.54	0.12	0.38	1.23	2.46	0.17	0.88	0.12	1.18	3.8	1.14	2.05	1.9	1.71
Bot_c10460	1.77	4.87	1.26	1.66	2.34	1.06	1.78	4.39	3.82	3.62	2.79	2.62	1.74	4.35	0.99	2.35	1.71	3.9	4.03	5.23	1.72
Bot_c10461	1.49	2.57	0.83	2.05	1.75	0.19	0.37	3.3	0	0.62	1.16	0.26	0.96	1.59	1.25	1.15	2.93	1.92	1.31	5.93	2.56
Bot_c10464	1.6	3.79	2.68	1.76	5.27	1.88	2.8	7.55	0	3.65	3.09	5.25	3.08	2.04	3.51	4.54	3.16	5.49	5.26	3.59	5.51
Bot_c10465	1.53	0.45	0.99	1.12	1.41	1.73	1.8	4.16	0.24	1.07	1.01	1.06	1.1	1.76	0.5	0.79	2.22	0.87	0.68	2.26	1
Bot_c10467	0.62	0.27	0.52	1.37	0	0.16	0.94	0.68	0.29	0.26	0.98	0.43	0.8	0	0.21	1.29	0	0	0.28	0	0
Bot_c10468	0.21	5.49	1.04	0	1.91	0	0	4.27	0	0	0	2.16	0	0.72	0.81	0.86	1	0.36	1.11	6.33	2.43
Bot_c10469	1.95	3.1	2.36	2.14	2.43	0.85	0.98	1.43	0.61	0.54	0.76	3.15	2.24	2.78	1.08	1.34	3.18	2.51	4.3	2.26	2.87
Bot_c10470	0	0	0	0	0	0	0	0	0	0	0	0	0	0	0	0	0	0	0	0	0
Bot_c10471	0	0.6	0.38	0.25	0.42	1.2	0.69	0.74	2.61	0.39	0.36	0	0	0.4	0.15	0.24	1.1	0.39	0	0.45	0.45
Bot_c10472	0	0	0	0	0	0	0	0	0	0	0	0	0	0	0	0	0	0	0	0	0
Bot_c10474	5.21	6.74	3	6.16	5.82	2.55	5.32	7.85	7.59	6.35	5.63	11.17	5.19	8.44	2.17	6.55	8.28	8.34	5.62	5.93	5.12
Bot_c10476	0.4	0.88	0.33	0.22	1.28	0.1	0.2	0.43	0.57	0.51	0.16	1.1	0.69	0	0.26	0.21	0.57	0.85	1.6	0.39	1.55
Bot_c10478	0	0	2.28	0.5	0.43	0.47	0.45	0	0.83	0	0	0	0	0.38	0.93	0	0	0	0	0	0
Bot_c10480	2.23	3.07	0.5	0.49	0.85	0.47	1.34	1	0	0.74	0.34	0	1.91	0.38	1.22	4.16	0.45	1.15	2.74	0.45	0.88
Bot_c10481	0	0.38	0.25	0.49	0	0	0.45	1	0	0	0.34	0	0.38	0.38	0	0.46	0.45	0	0	0	0.44
Bot_c10483	0	1.04	0.08	0	0.67	0.08	0	1.4	0	0	0.12	0	0	0.38	0.28	0.15	0	0	0	0.71	0.57
Bot_c10484	1.22	0.92	0.29	1.34	1.12	0.09	0.88	0.93	1.17	0.74	0.42	1.81	1.21	0	0.33	0.54	0.83	1.64	0.93	0.17	0.85
Bot_c10485	3.48	3.69	3.77	1.47	3.9	5.25	2.04	4.86	0.9	0.57	0.97	2.97	0.58	1.05	1.36	7.63	5.34	9.51	6.48	12.93	11.43
Bot_c10486	0	0.18	0	0	0	0	0	0	0	0	0.17	0	0	0	0	0.22	0	0.18	0	0	0
Bot_c10487	0	1.57	0.43	0	0.47	0.94	0	0.83	0.48	0	0.61	0.35	0	0	0.17	1.06	0.49	0.66	0.23	2.02	0.75
Bot_c10488	0.2	0	0.22	1.11	0	0	1.63	0	0.77	3.59	0	4.75	1.05	0	0.13	0.63	0	0.17	1.08	0	0.2
Bot_c10489	0	9.97	1.3	0	4.31	0.68	0	9.02	6.11	0.22	5.72	5.73	0.22	9.36	0.34	1.07	5.51	2	0	6.38	1.26
Bot_c10491	1.22	1.44	1.47	0.22	1.13	0.85	1.65	0.88	0.78	0.52	1.62	1.13	0.89	1.94	0.53	3.38	1.76	3.68	2.55	6.22	4.57
Bot_c10492	1.05	2.07	1.46	0.86	1.46	0.96	1.32	2.86	3.22	1.77	1.65	2.9	1.81	1.35	0.34	1.9	4.06	2.47	0.7	2.07	3.07
Bot_c10494	1.17	2.09	1.38	1.29	1.88	1.23	1.04	1.41	0.85	1.38	1.53	2.44	1.79	2.42	0.19	2.89	1.96	2.14	3.16	2.87	1.57
Bot_c10495	0.14	0.12	0.15	0.15	0.25	0.43	0.42	0.87	0.13	0.35	0.44	0.28	0.24	1.07	0.17	0.28	0.13	0.47	0.49	0.67	0.4
Bot_c10496	1.65	0.42	0.04	0.95	0.5	0.37	1.29	1	0.61	1.49	0.45	1.31	0.96	0.41	0.05	0.25	0.37	1.21	1.99	0.31	0.99
Bot_c10497	4.53	7.41	3.52	5.78	8.1	1.27	3.42	8.66	6.14	2.66	4.26	10.91	0.85	2.89	1.56	2.83	3.55	3.13	2.87	3.29	2.68
Bot_c10498	0	0	0	0	0	0	0	0	0	0	0	0	0	0	0	0	0	0	0	0	0
Bot_c105	4.28	3.68	3.25	2.66	4.44	3.02	4.55	5	5.64	3.33	3.96	6.74	2.63	2.36	1.55	4.13	4.32	4.27	5.62	5.68	5.44
Bot_c1050	5.7	3.22	1.78	4.27	2.52	1.01	4.43	5.62	6.49	4.33	2.41	4.77	3.69	5.14	0.85	4.24	5.29	3.71	3.8	3.73	3.83
Bot_c10502	2.55	3.22	1.41	1.6	6.35	1.24	2.22	5.68	1.05	2.63	1.31	2.02	0.95	3.47	1.05	2.08	3.14	3.9	3.26	4.82	3.37
Bot_c10503	0.12	0.11	0.07	0.13	0.11	0	0.12	0	0.36	0	0.39	0.51	0.32	0.21	0	0.76	0.46	0.42	0.11	0.12	0.12
Bot_c10505	0.88	3.62	1	1.95	1.72	0.92	0	0	0	0.7	1.29	0	0	2.18	0	1.81	2.77	0.75	0	0	1.77
Bot_c10506	1.23	2.2	1.5	1.25	3.58	1.75	1.61	3.44	1.45	1.13	1.85	2.31	1.84	2.68	1.27	2.73	3.06	2.85	2.21	4.27	3.74
Bot_c10507	0	1.98	0.83	0	1.71	0.88	0	3.02	0.36	0	4.32	0.39	0	3.4	0	0	2.15	1.28	0	1.83	1.27
Bot_c10509	0	1.36	0.17	0.69	0.58	0	0.31	2.06	0.58	0.52	0.73	0	0.27	0.54	0.83	0.32	0.3	0.54	0.28	0.31	0.31
Bot_c1051	6.41	6.5	3.4	7.27	3.97	3.85	7.09	6.14	12.26	5.27	3.71	6.59	5.04	7.83	2.04	9.61	8.58	8.63	6.27	4.61	5.28
Bot_c10511	2	4.59	1.44	2.63	2.58	1.05	4.26	2.81	3.06	3.06	2.23	2.22	2.43	3.29	0.65	1.87	3.46	3.09	2.14	4.32	3.12
Bot_c10513	2.84	2.52	1.4	2.77	2.17	0.83	2.73	5.25	2.58	3.64	1.01	3.18	2.75	1.23	1.01	5.41	2.41	1.76	6.37	5.26	5.68
Bot_c10514	0.47	2.08	0.66	1.04	1.53	0.5	1.2	0.51	0.45	0	0	0.16	0.61	0	0.15	0.25	0.23	0.81	1.05	1.4	0.69
Bot_c10516	0.48	0	0	0	0.45	0	0	0.26	0.23	0	0	0	0	0	0.16	0.25	0	0	0	0	0
Bot_c10517	1.08	1.42	0.6	2.08	0.5	1.7	2.72	1.47	1.53	1.59	0.21	1.5	1.17	0.93	0.88	2.24	1.57	2.32	1.2	1.6	2.64
Bot_c10519	6.14	4.2	2.66	3.75	1.05	1.55	2.53	1.97	10.16	4.43	2.71	1.1	3.94	3.93	1.03	5.19	3.73	5.08	3.24	1.57	2.22
Bot_c1052	3.65	3.06	2.09	4.69	2.69	2.23	3.56	4.08	5.11	3.39	1.99	5.82	2.82	2.34	1.83	5.81	3.14	2.6	7.49	3.51	6.46
Bot_c10520	0.2	0	0.22	0.22	0.36	0.31	0	0.64	0.38	0.17	0.47	0.96	0	0.34	0	0.62	0.95	0.85	0.18	0.19	0.39
Bot_c10521	0.3	0	0	0.43	0	0	0.4	0	0	0.51	0	0	0.43	0	0	0	0	0	0.45	0	0.1
Bot_c10522	0.7	0.41	0.39	0.51	0.64	0.12	0.23	0.25	0.44	0.59	0.74	0.64	0.4	1	0.15	0.96	1.34	0.8	0.62	2.06	0.23
Bot_c10523	0.64	1.12	0.71	0.93	0.59	0.67	0.43	0.23	0.41	0.54	0.68	0	0.18	0.74	0.83	0.22	0.82	3.47	0.19	0.63	0.62
Bot_c10524	3.33	3.76	2.36	3.96	1.64	1.86	4.06	3.37	5.3	3.05	1.88	1.71	2.72	4.3	0.86	4.28	3.2	2.66	3.85	3.02	3.15
Bot_c10525	2.22	2.29	0.75	3.43	1.68	0.23	1.33	2.49	3.66	5.51	3.08	9.54	1.9	2.64	0.91	4.6	8.41	1.15	3.11	0.89	0.88
Bot_c10526	0	0	0	0	0	0	0	0	0	0	0	0	0	0	0	0	0	0	0	0	0
Bot_c10528	1.16	1.03	0.37	0.73	1.06	0.69	1.01	0.89	0.8	1.41	1.19	0.46	0.29	1.87	0.32	1.2	2.06	1.56	1.19	1.95	1.93
Bot_c10529	0.76	1.57	0.28	2.07	0.92	0.4	0.9	2.02	0.85	1.73	0.81	0.79	0.66	3.18	0.24	1.57	2.63	2.38	0.91	1.85	1.22
Bot_c1053	2.39	9.22	1.32	2.76	4.79	0.66	2.51	5.59	0.68	2.88	4.25	2.8	1.32	6.72	0.55	3.4	6.93	4.96	3.42	4.28	2.74
Bot_c10530	2.1	3.36	1.16	1.58	2.92	0.81	1.69	2.95	2.79	1.61	1.96	1.69	1.55	2.7	0.7	2.18	1.47	3.04	3.69	2.37	1.29
Bot_c10531	5.41	4.46	2.85	4.3	6.72	2.05	4.24	7.91	3.38	3.53	4.01	0.42	2.85	6.71	0.79	3.43	3.22	2.07	3.99	3.58	2.36
Bot_c10532	0.96	2.73	1.33	3.94	1.77	1.13	1.93	2.33	2.72	1.62	2.27	2.98	0.83	1.03	0.78	1.24	1.38	1.85	1.06	1.18	1.63
Bot_c10533	0.71	34.62	16.32	32.99	20.01	0.6	9	91.92	7.23	4.41	0.63	79.31	44.16	4.41	17.62	2.58	1.07	56.85	0.83	1.04	1.58
Bot_c10535	5.89	9.06	4.25	5.12	8.13	2.93	5.01	8.06	8.7	3.12	6.24	11.84	1.12	5.01	1.23	4.31	6.18	3.75	3.54	5.21	3.51
Bot_c10536	0	2.17	0	0	1.32	0.11	0	2.22	0	0	0.65	0	0	2.31	0	0	1.58	0.35	0.18	0.4	0.2
Bot_c10537	0.19	0.16	0.1	0	0.17	0.1	0	0	0	0	0	0	0	0	0	0	0.18	0	0	0	0
Bot_c10539	0	1.84	2.13	3.58	0.52	1.13	1.07	3.67	0.49	2.21	3.7	7.48	1.38	2.74	1.13	3.91	3.27	6.04	5.16	6	2.15
Bot_c1054	2.42	7.58	0.28	3.87	1	0.34	3.51	6.97	0.45	11.82	0.53	0.21	0.66	1.28	0.31	4.3	4.5	0.17	0.23	0.15	0.1
Bot_c10540	0.28	0.98	1.4	0	0.78	0.44	1.41	0.3	0.79	0.23	0.22	0.19	0	0.48	0.18	0	0.27	1.2	0.74	0.55	1.09
Bot_c10541	1.35	2.22	1.14	1.35	1.86	0.71	1.26	1.99	2.54	1.17	1	0.74	1.19	2.99	0.59	1.96	2.49	2.27	1.81	1.66	2.34
Bot_c10542	0	0.36	0.46	0.9	0.19	0.21	0	0.66	0.39	0.17	0.33	0	0.36	0.53	0.26	0.21	0.99	0.53	0.73	0.6	0
Bot_c10544	2.6	0	0	4.77	0	0	2.91	0	2.72	2.91	0	6.4	2.99	0	0.38	0.3	0	6.95	2.82	0	2.55
Bot_c10545	2.83	1.24	0.6	1.99	1.84	1.06	2.37	2.69	1.56	1.56	2.29	1.06	2.67	1.33	1.14	1.28	2.87	0.99	2.23	1.55	1.61
Bot_c10546	1.99	0.21	1.32	0.7	0.5	2.08	2.27	0.25	2.33	3.7	0.32	8.28	2.36	1.11	2.94	3.22	1.8	7.29	2.3	0.62	0.92
Bot_c10547	2.47	0.66	1.5	2.43	0.79	1.36	1.76	1.58	0.84	2.75	1.49	0.6	1.29	2.04	0.55	2.43	0.94	1.06	1.22	0.6	1.32
Bot_c10548	0.77	1.36	0.77	2.36	4.07	0.32	0.62	2.14	0.3	0.13	0.62	0.96	0.8	0.8	1.08	0.32	0.88	1.18	1.1	2.1	1.64
Bot_c1055	2.05	2.45	1.03	2.79	2.2	0.72	2.61	2.57	2.85	3.06	2.28	1.99	2.3	4.09	0.86	2.76	3.51	3.03	3.97	3.26	3.38
Bot_c10551	0	0	0	0	0	0	0	0	0	0	0	0	0	0	0	0	0	0	0	0	0
Bot_c10552	0	0	0	0	0	0	0	0	0	0	0	0	0	0	0	0	0	0	0	0	0
Bot_c10554	0	0	0	0	0	0	0	0	0	0	0	0	0	0	0	0	0	0	0	0	0
Bot_c10555	0.07	0.68	1.18	0	0.44	1.23	2.11	0.8	0.2	7.72	5.87	0.05	2.05	10.96	0.26	0.07	2.33	3.95	0	0.2	0.2
Bot_c10556	0.77	1.38	0.75	0.64	1.23	0.1	0.69	1.03	0.38	0.33	1.41	0.27	0.25	1.85	0	0.6	1.74	0.41	0.44	0.47	0.19
Bot_c10558	3.17	2.59	0.7	3.89	2.42	0.33	3.87	3.11	1.59	4.34	1.12	1.76	2.54	1.87	0.24	2.37	2.52	1.41	1.71	3.46	2.83
Bot_c10559	0.71	0.45	0.56	0.55	0.46	0.32	0.41	1.08	0.2	0.52	0.49	0	0.44	1.5	0.19	0.53	0.48	0.69	0.27	0.3	0.49
Bot_c10560	1.7	0.9	0.47	0.93	0.78	0.27	1.55	0.91	1.63	1.3	1.49	0.71	1.33	2.06	0.33	2.64	0.49	0.87	0.61	0.66	0.99
Bot_c10561	0	0	0.11	0	0.35	0.8	0	0	0	0.16	0	0.26	0.17	0	0.12	0	0	0	0.17	0	0.19
Bot_c10562	0.57	0.25	0.16	0.31	0	0.15	1.44	0.62	0	0.72	1.34	0.59	0.25	0.98	0.38	1.18	1.11	1.71	0.25	1.13	0.56
Bot_c10563	0.5	0	0	0.55	0.23	0	0	0	0	0.63	0	0.17	0	0	0.32	0.51	0.24	0.43	0.44	0	0
Bot_c10564	0	0	0.14	0.28	0	1.21	0	0	0	0	0	0	0	0.22	1.01	0	0	0	0	0	0
Bot_c10569	0.24	0.42	0.13	0	0.22	0	0.48	0	0	0.2	0.57	0	0.21	0.21	0	0	0	0.41	0	0	0
Bot_c10570	0	0	0.3	0	0	0	0	0	0	0	0	12.95	0	0	0	0	0	0	0	0	0
Bot_c10572	0	1.36	0.75	0.42	1.6	0	0.39	0.83	0.18	0.16	0.15	0.67	0.33	0.33	0.12	0	0.18	0.66	1.72	1.14	1.13
Bot_c10573	0.39	0.43	0.16	0.53	0.18	0.1	0.2	0.31	0.19	0.08	0.23	0.13	0.25	0	0.12	1.51	0.55	0.58	0.26	0.19	0.09
Bot_c10574	3.82	4.98	3.29	4.33	6.34	2.11	5.95	5.94	2.24	4.19	3.21	1.49	4.25	5.09	2.47	5.19	4.96	5.88	8.71	13.35	9.73
Bot_c10575	0.15	0	0	0.17	0	0	0.46	0	0	0.13	0.12	0	0.26	0	0.1	0.16	0	0.26	0	0	0.44
Bot_c10576	1.42	1.26	1.28	1.17	2.28	0.19	1.26	3.82	1.7	0.61	1.28	1.36	1.85	0.77	0.34	2.03	1.36	2.74	1.11	2.79	2.59
Bot_c10578	0.72	0.42	0.53	0.53	0.22	0.38	2.19	0.52	0	0.2	0.38	0	0.83	0.62	0	0.25	0.23	0.62	1.71	0.95	0.94
Bot_c10579	0.82	0.96	0.15	0.9	0	0.29	1.1	0.3	0	2.07	0.22	0.57	2.13	0.24	0.18	1.98	0.27	1.17	1.46	0	1.07
Bot_c10580	2.22	4.33	0.82	2.44	3.66	0	0.75	2.42	0	1.46	6.44	2.74	0.43	0.21	0	0	0	0.42	0.22	0.24	0
Bot_c10581	1.62	0.89	0.56	0.89	1.86	0.11	0.61	2.18	0.19	0.69	0.48	0.56	0.35	0.35	0.26	0.42	1.75	1.39	1.08	1.59	1.38
Bot_c10582	0.52	1.84	0	0	2.19	0.55	0.26	0	1.98	0	1.24	0.91	0.23	3.16	0.17	0	3.3	0.9	0	0.78	0.77
Bot_c10583	4.29	1.8	1.59	3.14	2.82	1.82	3.51	4.41	1.36	3.98	1.79	0.57	2.48	1.77	1.19	3.6	4.51	4.9	5.28	7.22	4.37
Bot_c10584	2.05	3.79	1.7	1.57	5.46	1.5	2.49	7.51	1.76	1.74	4.07	2.41	2.84	3.36	1.59	3.39	3.54	4.56	4.75	7.84	5.38
Bot_c10586	0.75	0.44	1.39	0.83	0	0.13	1.27	0.82	3.08	1.69	1.19	0.35	1.52	2.59	0	1.56	0.97	3.44	1.34	0.74	0.73
Bot_c10590	1.53	2.87	1.32	2.05	2.34	0.71	1.9	1.46	1.96	1.74	1.91	0.59	2.96	1.92	0.11	1.77	1.79	1.31	1.52	1.5	1.82
Bot_c10591	0	0	0	0.19	0.16	0	0.17	0.55	0	0	0.14	0	0	0.15	0	0.35	0	0	0	20.94	5.16
Bot_c10592	1.18	1.29	0.99	0.97	0.82	0.77	3.57	1.94	3.33	0.74	0.93	0.41	1.53	1.27	1.17	1.53	1.44	2.03	0.26	1.75	1.45
Bot_c10593	0.18	0.16	0	0.2	0	0	0	0	0.87	0	0	0	0	0	0	0	0.17	0	0.16	0	0
Bot_c10594	1.95	2.14	1.92	2.64	2.61	0.95	1.38	3.06	0.87	1.67	0.72	2.71	1.83	1.7	1.05	3.59	1.72	4.13	2.56	1.47	2.34
Bot_c10595	0	0.2	0	0	0.62	0	0	0	0	0	0.18	0	0	0.19	0	0	0.43	0.19	0.2	0.22	0.22
Bot_c10596	2.04	2.23	0.86	2.19	1.95	0.69	2.25	3.28	4.25	2.77	2.67	3.11	2.21	3.71	0.55	3.2	3.71	4.62	1.92	2.44	2.28
Bot_c10598	0.29	0.25	0	0	0.27	0.15	0	0.32	1.63	0.24	0.23	0.2	0.5	0	0	0	0	0.5	0.26	0.57	0.28
Bot_c10599	0.43	0.76	1.08	0	0.4	0.34	0.66	0.47	1.23	1.1	0.69	0.9	0.56	0.75	0.28	0.67	0.62	1.67	0.39	1.27	1.68
Bot_c106	3.75	4.42	2.2	2.89	5.14	0	1.98	4.51	0.06	2.22	6.09	7	0.1	0.15	1.28	0.12	0.06	0	0.11	0.11	0.11
Bot_c10600	3.72	8.83	1.03	4.22	6.07	1.15	3.26	10.39	2.86	3.44	5.67	1.48	1.8	8.54	0.87	3.11	9.75	1.42	1.62	4.52	2.38
Bot_c10601	0.84	0.24	0.62	1.53	1.3	0.29	0	0.91	1.31	0.7	0.44	0	0	0.24	0.18	2.02	0	0.72	0.25	1.1	0.55
Bot_c10602	0.63	0.93	0.7	1.16	0.58	0.66	1.71	2.06	0.6	1.08	1.01	0.15	1.83	0.91	0.14	2.19	1.22	1.63	1.13	1.46	2.47
Bot_c10603	0	3.02	0.08	0.16	2.16	0.08	0.15	1.58	0.14	0	0.71	0.72	0	0.51	0.85	0.46	0.7	0.13	0	1.88	0.57
Bot_c10604	3.83	2.95	2.27	3.42	3.32	2.01	3.63	4.94	1.59	3.85	3.23	3.98	4.77	2.89	2.18	6.46	2.78	4.32	3.84	6.85	4.91
Bot_c10605	0.6	0.64	0.79	0.52	0.87	0.75	0.49	0.89	0.23	0.31	0.77	0.58	1.15	1.14	0.45	0.99	0.79	0.92	1.29	1.98	1.51
Bot_c10606	2.05	3.08	0.52	1.56	1.88	0.74	1.76	2.37	2.12	1.35	2.02	0.98	2.33	4.65	0.4	3.43	2.26	1.49	1.55	2.16	2.76
Bot_c10608	3.26	1.19	0.85	6.11	1.24	0.3	3.89	2.48	0.92	3.43	0.31	1.86	3.67	1.66	0.37	7.56	1.29	5.93	5.83	3.58	5.05
Bot_c10609	0	0	0	0	0	0	0	0	0	0	0	0	0	0	0.17	0	0	0	0	0	0
Bot_c10610	0.71	1.04	0.79	0.78	2.2	1.12	1.44	3.35	1.35	3.01	2.26	1.81	1.23	2.05	0.77	2.46	1.38	3.87	2.54	2.11	2.32
Bot_c10611	5.62	8.12	2.25	4.45	4.78	0.94	1.37	6.83	2.99	5.52	5	3.9	2.73	8.74	0.58	3.73	6.07	5.6	2	3.77	5.05
Bot_c10612	0.56	0.83	0.1	0	0.86	0.1	0.19	1.61	0.89	0	0.74	0	0.16	1.46	0.12	0.39	0.36	0.32	0	1.1	0.18
Bot_c10613	0	0.6	0.5	0.25	0.21	0.24	0.23	0	0.21	0.19	0.36	0.31	0	0.39	0	0.23	1.09	0.39	1	0.67	0.66
Bot_c10614	0.41	0.18	0.57	0.45	0	0.21	1.04	0	0.59	0.17	0	1.56	0	0.18	0	0.21	0	0	0.37	0.2	0.2
Bot_c10615	0.44	0	0.49	1.44	0.41	0	0.43	0.49	0.4	0	0	0	0.37	0.74	0	0.45	0.43	1.87	0.38	0	0
Bot_c10616	2.33	6.55	2.07	1.79	2.79	1.95	2.59	5.55	2.87	2.36	4.61	5	2.62	7.23	0.61	2.17	6.51	1.2	1.86	2.29	2.27
Bot_c10618	0	0.23	0.3	0	0.49	0	0	1.74	1.25	0	1.05	0	0	1.83	0.17	0.27	2.06	0.68	0.24	0.26	0
Bot_c10619	3.22	1.6	1.18	3.52	1.86	2.06	2.55	2.56	4.96	2.38	1.73	3.66	2.19	3.27	0.95	2.69	2.11	0	2.74	2.26	2.68
Bot_c1062	1.15	1.82	1.39	1.6	1.2	1.4	1.11	2.02	1.04	1.85	1.42	1.12	1.36	3.92	0.75	6.42	6.22	4.09	2.28	4.42	2.79
Bot_c10621	1.46	2	0.43	1.72	0.92	0.12	1.94	2.15	0.11	1.15	1.45	1.32	1.27	1.37	0.07	1.75	2.12	2.69	1.41	1.31	1.52
Bot_c10622	0	0.9	0.07	0.28	1.5	0.07	0.39	0.81	0.86	0.11	0.82	0	0	1.21	0.16	0.39	0.48	0.22	0	0.49	0
Bot_c10623	1.58	0.1	0.31	1.36	0.62	0.3	1.38	0.6	2.08	1.45	0.09	0	0.79	0.49	0.14	1.87	0.32	0.19	0.61	0.44	1.2
Bot_c10624	0	0	0.32	0.95	0	0.3	0.29	0	0.27	0	0	0.2	0	0	0	0	0	0	0.51	0	0.56
Bot_c10625	2.32	0.28	0.09	1.7	0.14	0.16	0.16	0.17	0.3	0.26	0	0.43	0.13	0.27	0.69	0	0.15	0	0.42	0.15	0.15
Bot_c10627	1.08	1.41	1.2	2.36	2	0.28	1.9	2.35	1.78	2.49	2.12	0.19	1.63	3.24	0.53	2.51	2.09	3.93	1.91	2.39	1.84
Bot_c10628	0.74	0	0	1.21	0.17	0	2.43	0	0.53	1.25	0	0	1.12	0	0	0.57	0	2.05	1.48	0	1.08
Bot_c10629	0.83	2.2	0.92	0.68	0.57	0.54	0.21	2.69	1.98	1.41	0.99	0.86	0.72	1.44	0.67	2.15	2.2	1.96	2.22	2.45	2.23
Bot_c1063	6.85	7.23	3.16	7.27	7.19	2.34	6.4	9.83	12.13	8.18	5.9	10.03	6.52	10.45	2.18	9.11	9.7	9.96	7.44	8.9	7.62
Bot_c10630	0.41	0.36	0.23	0.22	0	0	0.21	0.44	0	0.17	0	0.14	0.53	0	0	0.63	0.19	0.17	0.36	0.2	0.99
Bot_c10631	0	0	0.54	0	0.3	0	0	1.07	0.3	0	0.51	0	0	0.83	0.21	0.67	0	0	0	1.28	0
Bot_c10633	0	0	0.13	0	0.42	0.12	0.23	0	0	0	0	0	0.2	0.2	0.15	0.47	0.22	0	0	0	0
Bot_c10634	0.89	2.48	0.4	0.8	1.4	0.34	0.91	1.72	1.27	1.61	1.05	1.18	0.5	1.21	0.15	0.51	1.84	0.84	0.88	0.87	0.47
Bot_c10635	0.19	0.51	0.74	0.21	0.53	0	0.97	1.03	0.55	0.49	1.22	0.13	0.66	1.49	0.25	0.2	1.28	1.48	0.68	0.75	0.93
Bot_c10636	0.85	0.75	0	1.49	1.25	0	0.86	0.55	1.47	0.29	0.27	0	0.3	0	0	0.18	0.65	0.15	0.46	0	0.17
Bot_c10637	0.32	1.13	0.09	0.17	0.29	0.25	0	0.51	0	0.14	0	1.22	0	0.14	0.1	0	0.3	0.41	0.14	0	0
Bot_c10638	1.32	0.19	0.24	0	0.2	0.34	1.11	0.71	1.46	0.19	0	0.61	0.38	0	0.14	0.91	0	0.94	0.98	1.08	0.21
Bot_c10639	1.85	1.3	1.17	1.02	2.54	0.83	2.69	2.55	9.22	2.72	3.51	1.47	2.08	5.53	1.18	1.65	2.26	2.38	1.66	2.59	1.67
Bot_c1064	5.42	9.97	5.42	4.97	7.23	4.12	3.18	9.81	9.68	7.83	3.63	8.99	1.78	5.09	1.99	3.31	13.07	5.74	4.77	8.56	5.97
Bot_c10640	0.46	0.82	0.17	0.34	0.85	0.08	0.78	0.83	0.89	0.26	0.74	0.96	0.4	0.67	0.3	0.32	0.44	0.26	0.42	1.06	0.15
Bot_c10641	6.07	13.36	3.63	6.4	10.36	3.16	7.08	14.99	17.08	5.28	8.73	8.91	5.7	17.02	2.76	5.18	15.69	7.62	6.62	10.14	8.07
Bot_c10642	2.05	1.45	0.34	0.68	0.76	0.54	1.04	1.11	0.2	0.7	0.65	0	1.42	0.18	0.4	3.4	0.79	0.88	2.01	2.82	3.4
Bot_c10643	1.58	0.77	1.12	1.26	0.66	0.68	1.9	2	0.83	1.97	0.81	0.2	1.75	1.25	0.64	1.79	1.51	0.86	1.03	2.67	1.68
Bot_c10644	2.83	7.2	2.35	2.91	6.17	1.11	2.69	9.13	2.04	1.96	0.85	8.96	2	2.45	1.36	2.75	3.22	5.01	8.55	10.58	7.92
Bot_c10645	0.27	0.48	0.22	0.29	0.37	0.35	1.36	0.29	1.82	0.69	0.22	0.19	0.7	1.05	0.17	0.42	0.64	1.15	0.72	0.92	0.65
Bot_c10646	5.27	6.18	3.66	7.23	4.66	3.79	5.33	9.98	3.55	5.58	5.93	14	3.8	5.5	3.42	5.69	4.02	11.49	3.52	10.37	6.42
Bot_c10647	2.38	1.88	0.53	2.35	2.2	0	1.69	2.33	0	3.22	5.09	4.79	0	0.41	0.31	0.25	0	0.2	0	0	0.23
Bot_c10648	0.11	0.1	0.06	0.25	0	0.06	0.11	0	0.87	0	0.09	0.55	0.2	0.1	0	0	0.11	1.35	0.1	0	0.11
Bot_c10649	3.93	2.78	2.29	5.18	4.34	2.37	3.19	6.79	4.13	5.35	2.19	0.95	2.9	5.45	1.14	5.3	6.79	5.74	6.67	11.01	6.51
Bot_c1065	4.61	7.78	2.62	5.41	5.51	0.63	4.57	8.2	4.18	5.67	6.45	9.54	2.15	3.01	1.34	4.53	2.06	2.01	2.02	1.28	1.7
Bot_c10650	0.52	0	0	0	0.49	0	0	1.17	0.47	0	0.39	0	0	0.44	0	0	0	0	0	0	0.51
Bot_c10652	0.26	0.23	0.14	0.28	0	0.27	0	0.28	0	0	0	1.42	0	0	0.17	0	0	0	0	0	0
Bot_c10653	0.79	1.7	0.44	2.17	1.85	0	1.58	1.31	1.82	0.33	1.52	0.82	0	3.69	0.53	0.81	0.39	2.71	0.69	2.75	0
Bot_c10654	1	4.41	1.33	1.76	2.94	1.15	1.82	4.32	1.53	2.21	0.96	3.88	1.04	2.94	0.9	3.73	2.88	2.75	2.68	3.54	1.75
Bot_c10655	0	0	0	0	0	0	0	0	0	0	0	0	0	0	0	0	0	0	0	0	0
Bot_c10657	0	0	0	0	0	0	0	0	0	0	0	0	0	0	0	34.71	0	0	0	0	0
Bot_c10658	0	0	0	0	0	0	0	0	0	0	0	0	0	0	0	0	0	0	0	0	0
Bot_c10659	0.72	1.06	0.8	0.53	1.33	0.5	0.73	0.52	0.46	0.81	1.33	0.33	0	2.9	0.31	1	1.62	1.03	0.86	0.47	0.7
Bot_c1066	13.01	6.39	3.21	4.77	4.61	3.2	6.75	6.61	7.74	3.32	2.12	10.7	2.42	2.6	1.37	11.17	2.81	5.41	11.55	5.23	8.93
Bot_c10660	1.51	1.12	1.53	2.2	2.4	1.84	1.4	1.87	0.36	0.43	1.11	0.61	2.3	1.42	1.11	2.21	1.43	2.9	3.27	4.41	4.5
Bot_c10661	0.22	0.57	0.48	0.47	0.2	0.45	0.22	0.47	0.41	0.55	0.51	0.3	0.19	0.56	0.14	0.45	0.21	1.67	0.39	0	0.21
Bot_c10662	0.68	0	0	1.51	0.64	0.18	1.03	0.38	0	1.43	0.27	0	0.29	0	0.69	0.35	0.67	1.18	0.6	1.36	2.69
Bot_c10663	4.15	0.88	1.31	5.2	0.36	1.29	5.44	1.05	3.36	4.33	0.16	0.69	3.19	0.69	0.19	5.85	0.65	2.88	6.5	1.16	4.31
Bot_c10664	1.22	0.81	0.67	0.83	1.39	0.88	0.62	1.79	1.03	0.26	0.85	0.63	1.19	0.66	0.58	1.58	0.43	2.09	1.5	0.6	1.63
Bot_c10665	3.96	3.23	2.82	3.35	4.33	2.31	3.11	5.18	2.2	4.08	2.37	4.56	4.05	3.35	1.79	5.29	3.75	5.53	7.13	8.94	5.6
Bot_c10668	0.98	0.22	0.68	1.89	1.82	1.03	0.99	0.8	0.7	1.25	0.97	0.85	0.64	0.64	0.16	0.77	1.19	1.27	0.66	0.73	2.64
Bot_c1067	4.47	3.03	2.04	4.17	2.42	2.46	3.27	5.97	2.9	5.63	2.61	2.53	3.18	4.29	1.51	4.99	4.28	4.79	3.69	3.75	3.66
Bot_c10673	0.66	0.78	0.74	0.97	1.02	0.46	0.89	1.91	0.84	0.93	1.23	1.07	0.96	0.95	0.29	1.14	0.85	1.14	0.39	0.65	0.22
Bot_c10674	0	2.94	0.41	0	1.69	0	0	3.18	0.18	0	1.03	0.26	0	4.32	0	0	3.54	0.63	0	2.72	0.9
Bot_c10675	6.94	2.84	1.18	4.88	3.5	0.31	5.5	2.54	3.93	8.92	4.37	2.02	2.62	10.46	0.81	10.41	23.68	7.63	6.88	5.25	4.81
Bot_c10676	1.26	0.55	1.05	2.42	2.64	0	1.27	1.04	1.18	0.26	1.23	1.31	1.08	1.35	0.42	0.33	1.84	1.35	1.11	0.31	0.93
Bot_c10677	0.42	0.12	0.23	0.61	0.26	0.22	0.28	0.3	0.4	0.12	0.11	0.68	0.73	0.24	0.18	0.58	0.93	1.32	0.75	0.82	0.41
Bot_c10678	0.21	1.51	0.36	0.24	1.19	0.34	0.43	1.16	0.41	0	0.68	0	0	0.74	0.28	0.22	2.89	0	0.38	1.48	0.63
Bot_c10679	0.21	0.75	0.24	0.23	0	0.78	0.22	0.46	1.22	0.18	0.34	0.44	0.74	0.55	0.55	0.66	0.41	0.55	0.57	1.68	1.46
Bot_c10681	1.2	2.95	1.07	1.84	3.99	1.76	3.87	3.12	2.27	1.82	1.52	0.17	2.9	4.13	1.56	3.97	1.85	3.91	2.13	6.38	5.38
Bot_c10682	0.63	0.28	0	0	0.3	0	0.32	0	0.59	0.53	0.25	0	0.55	0.82	0	0.33	0	0.54	0	0.63	0
Bot_c10683	0	0.13	0	0	0.27	0	0.3	0.32	0.43	0	0	0.1	0.39	1.42	0.57	0.31	0.42	0.76	0.13	0	0
Bot_c10685	0.58	1.03	0.43	1.49	0	0.1	1.38	1.05	0.37	2.14	0.15	0	1.85	0.17	0	3.01	0.74	2.33	12.12	5.33	9.82
Bot_c10686	0	0	0	0	0	0	0	0	0	0	0	0.19	0	0	0	0	0	0	0.24	0	0.27
Bot_c10688	2.84	7.19	2.53	3.75	5.28	1.04	2.86	2.48	1.87	3.82	3.8	6.29	2.21	1.71	1.31	4.41	4.97	4.39	4.03	2.25	2.22
Bot_c10689	1.29	3.21	1.43	1.88	1.98	0.79	0.87	4.64	2.86	2.73	1.36	2.97	2.23	2.59	0.42	2.22	1.24	4.6	1.72	1.48	2.51
Bot_c1069	5.4	8.81	2.49	4.88	7.32	1.45	4.14	7.31	4.78	3.29	4.1	6.65	1.59	2.98	1.17	4.15	5.35	4.83	5.52	5.47	5.34
Bot_c10690	0.34	0.3	0.96	0	0.96	0.18	0	0.76	0.32	0	0.8	0	0.29	0.59	0.69	0.35	0.67	1.47	0.6	2.72	1.34
Bot_c10691	0.31	0.19	0.06	0.11	0.14	0	0.59	0	0	1.35	0.51	0.54	0.37	0.41	0.19	0.54	0.24	0.45	0.28	0.2	0.25
Bot_c10692	0	1.08	0.82	0.3	0.74	0.92	0.55	0.86	0.39	0.69	0	0.28	0.47	0.59	0	1.26	0	0.58	2.78	3.29	1.96
Bot_c10693	2.41	2.6	1.82	2.65	3.79	2.17	3.15	5.74	0.83	2.5	2.48	0.96	1.95	1.94	1.22	9.3	4.78	3.7	7.87	10.65	10.57
Bot_c10694	2.33	2.22	0.28	2.56	1.68	0.79	3.72	1.61	3.2	3.13	1.47	2.2	1.45	2.89	1.17	1.73	4.3	3.15	3.43	3.43	2.59
Bot_c10695	0	0	0.84	0.37	0.15	1.4	0.17	0.36	1.61	0.57	0.27	4.53	0	0.44	0.54	0.35	0.16	1.87	0.6	0.33	0.33
Bot_c10697	1.71	1.93	1.22	3.22	3.61	0.89	1.97	1.33	0.23	0.62	0.58	2.54	0.84	2.52	0.64	1.26	1.41	1.88	1.95	1.68	1.43
Bot_c10698	1.68	1.46	0	0.74	0.63	0	2.7	1.48	0	1.4	0.26	0.7	1.15	2.3	0	1.74	0.99	0.86	0	1.33	0.99
Bot_c10699	2.25	3.9	2.35	1.92	4.67	1.38	1.91	4.54	3.27	1.39	1.91	2.6	2.07	1.74	1.19	4.15	1.54	4.18	3.6	4.15	2.79
Bot_c107	3.24	4.09	1.59	4.02	3.74	1.16	3.8	4.12	4.12	3.52	2.87	1.65	2.32	4.12	1.13	3.41	5.33	3.99	3.47	2.72	2.98
Bot_c1070	0.84	3.58	1.1	0.68	2.34	0.68	0.66	3.33	2.47	0.86	1.86	0.53	0.39	2.87	0.57	0.92	2.99	2.16	0.55	2.18	1.3
Bot_c10700	0.38	1.68	0.85	0.84	1.05	0.5	1.55	2.26	1.82	0.97	1.67	0.66	0.5	2.64	0.12	2.37	2.01	2.29	1.02	2.06	1.86
Bot_c10701	1.42	2.02	0.24	0.31	0.65	0.3	1.01	0.91	1.78	0.85	1.6	1.18	0.37	2.34	0.27	1.03	2.43	2.68	1.02	1.25	0.55
Bot_c10702	4.29	3.32	1.82	3.6	3.5	1.98	2.04	3.84	1.43	4.68	3.39	3.15	2.4	4.78	0.66	2.09	3.91	4.11	3.14	4.98	3.45
Bot_c10703	0	0	0.12	0.48	1.22	0	0.22	0.48	3.57	0	2.28	0.76	0.38	1.72	0	0.46	2.55	1.14	0.59	1.52	0.65
Bot_c10705	0.96	0.95	0.65	0.81	1.06	0.61	0.97	1.24	0.52	0.91	0.6	0.81	0.28	0.93	0.27	0.66	1.21	0.73	1.34	0.93	1.24
Bot_c10706	0.74	1.59	0.41	0.81	0.35	0.19	1.11	1.63	0.68	0.61	0.86	0	0.63	2.2	0.49	1.53	2.18	1.9	1.3	1.47	0.36
Bot_c10707	1.11	0.59	0.43	1.95	1.11	0.23	2.15	1.65	0.32	0.86	1.16	0.39	2.81	0.48	0.98	1.84	1.26	1.24	3.2	2.16	1.72
Bot_c10708	1.91	1.48	0.1	0.95	0.71	0.46	0.71	1.01	0.34	0.3	0.28	0.72	0.23	0.68	0.11	1.17	2.05	1.79	2.82	1.1	2.52
Bot_c10709	0	0	0	0	0	0	0	0	0	0	0	0	0	0	0	0	0	0	0	0	0
Bot_c10710	1.24	3.17	0.95	1.54	4.55	0.41	1.26	4.83	1.05	0.53	2.62	4.42	0.27	1.35	0.7	0.81	1.19	1.47	2.09	1.67	1.66
Bot_c10711	1.38	1.09	0.4	0.8	1.33	0.38	1.49	1.9	0.64	0.56	0.79	0.73	0.78	1.7	0.46	1.6	1.69	1.88	1.61	3.17	1.5
Bot_c10713	1.8	2.22	0.85	2.13	1.65	1.09	2.96	2.82	4.29	1.66	3.79	1.35	2.3	6.63	0.35	3.31	4.35	3.09	4.36	4.75	3.64
Bot_c10714	1.34	2.36	0.62	0.74	0.83	1.17	1.58	1.7	0.43	1.14	2.31	2.33	0.97	1.55	0.73	2.09	2.16	0.77	1.79	2.42	1.96
Bot_c10715	1	0.59	1.29	0.37	1.83	0.52	0.34	1.43	0.8	0.71	0.67	0.23	1.01	0.43	0.64	0.17	0.64	2	0.3	1.8	0.81
Bot_c10716	2.83	1.73	1.09	0.72	1.41	1.14	1.32	4.01	0.83	1.29	0.35	0.6	0.94	1.88	0.99	2.71	2.31	2.62	0.39	1.93	4.46
Bot_c10717	0	2.12	1.47	0	4.01	0.13	0.24	2.62	0	0.2	0	0.5	0	0.21	0	0	0	0	0	0	0
Bot_c10719	0	0.68	0.14	0	0	0.27	0	0	0	0	0.41	0.54	0.22	0.22	0	0.53	0	0	0	0	0
Bot_c1072	9.73	11.98	5.46	9.73	10.09	5.13	9.89	14.03	13.9	11.43	8.81	12.62	8.45	15.59	3.6	18.49	15.76	15.71	18	18.28	17.73
Bot_c10720	0	1.26	0.17	0	1.15	0	0.16	2.7	0.15	0	0.63	0	0.14	1.37	0	0.49	1.35	0	0.56	0.46	0.46
Bot_c10721	5.15	0.21	1.69	4.37	0.22	0.25	4.5	0.25	5.78	2.97	0.19	1.46	4.46	1.01	0.91	6.79	0.68	4.62	2.5	0.46	1.37
Bot_c10723	1.22	0.68	0.68	0.84	0.84	0.88	1.09	1.47	2.79	1.56	1.22	0.21	1.33	0.93	1.17	1.42	1.31	0.92	0.82	0.3	1.04
Bot_c10724	0.76	2.52	0.84	2.09	2.62	0.9	1.54	3.48	0.73	1.13	2.43	5.67	1.16	6.09	0.61	3.35	1.64	2.12	1.36	3.17	2.96
Bot_c10726	0	0	0.41	0.6	0.17	0.19	0.74	0.39	0	0.16	0.88	0.13	0.8	0.32	0.24	1.14	0.7	0.47	0.66	0.18	0.71
Bot_c10727	1.54	0.97	0.49	1.21	2.84	0.12	0.45	2.86	0.84	1.12	0.35	0.46	1.14	0.95	0.71	2.28	0.85	0.57	1.18	1.52	0.86
Bot_c10728	6.25	16.02	5.13	7.78	10.68	4.5	7.17	15.62	15.17	6.72	9.3	8.29	5.6	18.2	3.62	7.86	21.63	11.63	6.55	16.47	10.13
Bot_c10730	0	0	0	0	0	0	0	0	0	0	0	0	0.53	0	0.41	0	0	0	0	0	0.61
Bot_c10731	0.95	0.5	0.32	0	0.17	0.2	0.58	0.61	0.18	0.32	0	0.53	0	0.33	0.12	0.79	0.73	1.14	0.51	0.74	0.55
Bot_c10732	0.99	0.49	1.4	0.97	0.5	0.92	1.68	0.94	0.53	1.51	0.53	0.61	1.73	0.96	1.25	1.71	0.94	1.13	1.98	0.86	2.35
Bot_c10733	0	0.94	0.59	0	0.2	0.11	0	1.15	0	0	0	5.32	0	0	0.14	0	0	0.73	0	0.63	0
Bot_c10734	0	0	0.1	0	0	0.1	0	0	0	0	0	1.41	0	0	0.12	0	0	0	0	0	0
Bot_c10736	2.98	2.58	4.09	1.37	3.06	4.39	1.86	2.15	0.75	0.74	2.26	3.21	2.19	1.51	1.64	6.89	4	4.29	5.46	9.37	6.81
Bot_c10738	0	0	0	0	0.62	0.12	0	0	0.86	0.19	0	0	0.2	0	0	0	0	0	0	0.22	0
Bot_c10739	0	0.08	0	0.2	0	0	0.1	0	0	0	0	0	0	0	0.06	0	0.18	0	0.34	0.09	0.27
Bot_c1074	11.05	3.86	3.7	14.4	6.02	4.77	8.19	5.01	24.47	7.26	7.83	14.71	7.06	8.11	1.45	3.33	5.64	6.82	3.57	4.79	4.27
Bot_c10740	0	0	0	0	0	0	0	0	0	0	0	0	0	0	0	0	0	0	0	0	0
Bot_c10742	2.46	0.96	0.61	1.5	1.27	0.43	2.76	2.39	1.8	1.61	0.65	1.52	1.18	0.94	0.54	2.27	0	2.58	0.97	1.35	1.6
Bot_c10743	2.03	2.53	0.68	2.82	3.83	1.35	0.96	5.36	1.44	1.16	1.74	1.6	1.3	2.59	1.03	2.39	2.96	3.72	1.83	4.63	1.97
Bot_c10744	0.82	1.28	1.19	2.14	2.8	1.4	0.84	3.6	0.6	0.88	0.91	0.64	3.14	3.22	0.78	2.87	2.81	2.64	4.34	5.2	4.97
Bot_c10745	0	0	0	0	0.19	0.11	0	0	0	0	0	0	0	0.17	0.13	0.42	0	0	0	0	0
Bot_c10747	0.87	1.16	0.56	0.79	2.65	0.76	1.18	1.86	1.54	1.24	0.93	1.61	0.5	1.01	0.65	1.35	2.48	3.11	1.04	4.54	0.84
Bot_c10748	1.02	1.57	1	2.53	2.14	0.67	2.59	4.18	3.63	1.51	1.62	0.71	0.66	3.09	0.17	2.65	2.23	2.42	2.96	2.02	2.25
Bot_c10750	2.18	2.29	1.07	1.55	1.64	0.67	2.88	2.47	1.12	1.98	1.65	0.89	2.02	2.57	0.73	2.27	2.68	1.98	1.27	1.25	1.37
Bot_c10751	0	0	0.47	0.91	1.61	0.86	0	1.91	0	1.31	1.81	0	1.38	0.68	1.79	1.69	4.29	1.41	1.4	0	1.65
Bot_c10752	1.88	3.51	0.78	1.8	3.69	0.98	1.42	5.86	1.34	0.6	0.93	1.46	0.2	0.61	0.46	0	1.13	1.41	2.93	2.31	2.29
Bot_c10753	1.29	1.76	0.41	1.41	1.69	0.57	0.72	1.53	1.96	0.5	1.05	0.46	1.24	1.71	0.52	1.08	1.28	0.68	1.43	1.09	0.72
Bot_c10754	1.11	4.62	0.79	0.69	1.01	0.08	4.81	3.56	0.15	3.91	0.38	2.52	8.25	5.21	0.4	1.15	1.66	0.81	0.57	1.86	1.07
Bot_c10755	2.99	6.27	2.81	3.54	4.25	1.81	2.56	5.49	9.4	4.48	2.55	7.49	3.79	7.35	0.75	8.11	7.1	6.32	3.07	1.59	3.14
Bot_c10756	0.93	0.98	0.7	1.29	1	1.02	1.55	1.25	2.3	0.94	0.48	2.29	1.7	1.18	0.74	1.23	1.19	2.6	2.21	1.64	1.55
Bot_c10757	1.15	0	0.65	1.27	0	0.2	0.39	0	0.36	0.32	0	0	0.66	0	0	0.4	0	0	0.34	0	0.76
Bot_c10758	0.93	2.86	0.39	2.04	2.36	0.36	1.17	2.77	0	2.36	1.1	1.29	0.6	1.6	0.45	0.96	3.58	2.19	0.62	1.14	1.81
Bot_c10759	0	0	0	0	0	0	0	0	0	0	0	0	0	0	0	0	0	0	0	0	0
Bot_c1076	2.21	2.41	2.78	1.91	1.87	2.15	1.68	1.49	1.34	1.46	1.26	2.35	1.86	2.43	0.7	1.96	2.12	3.71	2.39	2.05	2.46
Bot_c10761	2.26	2.19	1.01	2.73	2.3	0.47	2.06	4.17	1.51	3.45	0.72	0	2.35	2.34	0.29	3.75	1.53	1.17	2.02	3.56	2.21
Bot_c10762	2.01	19.53	1.7	1.94	13.38	1.21	2.18	20.57	4.58	1.94	10.64	2.43	1.71	13	0.7	2.4	14.47	5.12	1.61	6.73	3.38
Bot_c10763	0.24	0.11	0	0	0	0.06	0.37	0	0.35	0.31	0	0	0.21	0	0.08	0	0.23	0.21	0.22	0	0
Bot_c10766	1.06	1.4	0.88	0.58	1.29	0.09	1.07	3.41	1.01	0.6	0.99	0.49	0.46	1.37	0.34	1.83	0.84	1.06	0.79	1.9	0.86
Bot_c10767	0	0	0.42	0	0	1.05	0	0	0	0	0	0	0	0	0.78	0	0	0	0	0	0
Bot_c10768	0.29	1.78	1.63	2.89	2.45	0.61	2.35	2.56	3.57	0.98	0.92	1.82	0.76	1.51	1.16	2.12	1.71	1.51	2.07	1.45	2
Bot_c10769	1.3	4.16	0.93	1.28	3.2	0.68	1.59	3.6	1.51	1.78	2.61	0.99	1.02	5.53	0.16	1.89	6.54	0.67	1.17	3.68	2.52
Bot_c1077	4.74	9.63	2.69	5.29	6	1.61	4.7	9.42	12.09	5.28	8.71	3.63	4.24	16.76	1.19	5.03	10.31	5.9	4.2	6.64	5.01
Bot_c10771	0.28	1	0.31	0.61	0.94	0.22	0.43	1.1	0.2	0.24	0.62	0.14	0	0.67	1.22	0.14	0.2	0.18	0.06	0.88	0.47
Bot_c10772	1.47	1.57	1.14	2.75	2.42	0.93	2.55	3	1.7	2.27	1.54	1.12	1.41	2.43	0.66	1.07	1.82	1.39	1.85	1.15	1.72
Bot_c10773	0.88	0.35	0.11	0.64	0.53	0.15	1	0.73	0.38	0.59	1.03	0	0.68	0.94	0.06	2.44	1.11	1.51	0.97	0.86	1.23
Bot_c10774	0	0	0	0	0	0	0	0	0	0	0	0	0	0	0	0	0	0	0	0	0
Bot_c10775	0	2.78	0.45	0	2.66	0.84	0	3.59	7.8	0	3.12	0	0	5.84	0.27	0	2.39	0	0	1.21	0.79
Bot_c10777	0	0	0	0	0	0	0.14	0	0.53	0.47	0	0.28	0.47	0	0	1.13	0	0.12	0.61	0	0.13
Bot_c10779	0	0	0	0	0	0	0	0	0	0	0	0	0	0	0	0	0	0	0	0	0
Bot_c10781	4.04	4.54	0.62	3.45	3.73	1.06	1.36	5.11	1.71	3.42	2.67	2.33	2.53	1.55	1.02	3.49	1.95	4.43	3.2	4.64	2.85
Bot_c10783	0.7	1.03	0.78	1.79	2.37	0.24	1.89	2.28	1.11	0.99	1.29	0.65	1.62	0.6	0.46	1.45	1.8	2.4	0.62	1.61	1.37
Bot_c10784	0	0	0	0	0	0	0	0	0	0	0	0	0	0	0	0	0	0	0	0	0
Bot_c10785	7.48	0	0	2.93	0	0	2.17	1.15	0.34	1.06	0.14	1.11	1.39	0	0	0	0.17	13.9	12.27	1.92	6.24
Bot_c10786	2.78	3.08	0.87	2.67	2.39	0.64	2.82	2.43	4.34	2.37	3.47	0.12	1.21	4.37	0.22	1.44	2.49	1.19	3.11	1.19	0.85
Bot_c10787	2.48	5.39	2.64	5.65	3.85	1.5	3.09	3.08	6.38	4.38	3.19	2.78	3.48	5.78	0.98	7.71	5.3	6.05	6.47	7.11	5.57
Bot_c10788	0	0	0.13	0	0.88	0	0	0	0	0.2	0	0.33	0	0	0	0.25	0	0	0	0.47	0
Bot_c10789	1.49	0.32	0.21	0.82	0	0	0	0.41	1.03	0.31	0	0.26	1.28	0.32	0	0	0.37	0	0	0.74	1.1
Bot_c10790	2.34	0.8	1.4	0.99	0.99	1.23	0.18	1.74	0.86	2.15	0.29	1.25	0.63	0.78	0.35	1.31	0.69	1.54	2.25	3.18	3.5
Bot_c10792	2.21	2.26	1.31	2.33	2	0.95	1.85	3.34	3	1.76	1.28	0.38	1.79	2.41	0.84	2.37	2.15	1.82	1.56	3.45	2.98
Bot_c10793	0	0	0	0	0	0	0	0	0	0	0	0	0	0	0	0	0	0	0	0.29	0.28
Bot_c10795	1.03	2.36	0.92	0.45	1.71	0.43	1.25	2.9	3.15	0.52	1.97	2.29	0.18	3.03	0.53	2.78	3.17	1.59	1.66	1.42	1
Bot_c10796	0.17	0.22	0.14	0.46	0	0	0.34	0.27	0.24	0.14	0.14	0.17	0.15	0.29	0	0.17	0.32	0.43	0.98	0	0.24
Bot_c10797	0.67	0	0.09	0.37	0.15	0.09	0.51	0.18	1.28	0.28	0	0.12	0.58	0.29	0	0.86	0.64	0.43	0.45	0	0.16
Bot_c10798	0	0	0	0	0	0	0	0	0	0	0	0	0	0	0	0	0	0	0	0	0
Bot_c10799	0.36	0.32	0.46	0.26	0.65	0.88	0.37	0.25	0.35	0.41	0.39	1	0.63	0.31	0.3	0.5	0.45	0.2	0.64	0.93	0.35
Bot_c1080	9.81	12.03	3.49	8.42	7.8	2.89	8.75	8.78	8.26	6.53	7.16	4.44	4.67	6.29	2.09	12.31	9.56	7.76	8.69	6.27	7.44
Bot_c10800	2.47	4.36	1.38	2.22	2.7	1.89	2.5	5.12	1.07	2.67	2.68	3.59	1.95	3.3	1.46	2.8	4.12	4.44	2.2	2.44	2.63
Bot_c10801	0.77	1.57	0.43	1.69	0.47	0.94	1.55	1.39	0.24	2.59	0.4	0.71	1.55	0.44	0.5	2.39	1.49	2.86	2.5	3.29	0.75
Bot_c10803	1.11	2.15	0.74	0.97	3.07	0.58	1.35	2.16	0	2.07	2.29	0.31	0.77	3.64	0.58	0.46	4.27	1.71	0.59	2.4	1.52
Bot_c10805	0.98	0.8	0.54	0.98	0.57	0.65	1.09	1.42	1.13	1.23	1.08	1.18	1.71	1.09	0.39	1.67	0.84	0.99	0.96	1.04	1.12
Bot_c10807	0	0.4	0.8	0	0.08	0.05	0	0	0.35	0	0.15	0	0	0.08	0	1.5	0.08	0	0	0.09	0
Bot_c10808	0.61	0.43	0.81	1.33	2.32	0.51	0.62	3.24	0.47	0.42	1.66	0.51	1.06	1.8	0.46	0.63	1.96	2.08	1.31	2.37	1.06
Bot_c10809	0.97	0	0	0	0	0	0	1.13	0.82	0	0.7	0	0.81	0	0	0	0	0.83	0	0.99	0
Bot_c10811	0.47	0.69	0.52	1.03	0.14	0.41	1.9	0.84	1.35	1.2	1	0	1.09	2.98	0.4	1.13	1.94	1.47	1.12	0.31	0.91
Bot_c10812	1.46	2.59	1.83	2.32	1.57	1.04	1.48	1.84	0.38	0.79	1.17	1.56	1.04	1.27	0.59	3.71	3.52	1.48	3.92	3.1	2.31
Bot_c10814	0.99	1.76	0.36	1.68	1.1	0.4	0.78	1.51	0.74	1.22	0.97	0.53	0.57	1.72	0.07	0.91	1.87	1.31	0.79	1.6	0.53
Bot_c10815	0.22	1.16	0	0.24	0.81	0.23	0.22	1.66	0.42	0.74	1.22	0.3	0.38	0.76	0.43	1.13	0.84	0	1.17	0.65	1.49
Bot_c10816	1.42	1.56	1.02	2.15	2.28	0.8	1.22	3.01	0.74	1.21	1.58	0.68	1.52	2.56	1.1	3.96	2.47	3.55	2.35	5.63	4.65
Bot_c1082	8.74	16.22	8.33	9.24	14.94	6.1	8.56	22.58	8.14	8.1	7.86	14.01	6.36	10.08	6.03	10.33	12.07	11.81	13.58	30.76	19.33
Bot_c10820	1.42	1.1	1.18	1.36	0.65	0.47	1.98	1.72	1.87	2.27	0.57	0.25	0.77	3.39	0.11	2.76	1.19	1.83	0.95	0.7	1.04
Bot_c10821	0	0.21	0	0	0.66	0.12	0	0.52	0.68	0.4	0.38	0	0	0.41	0	0.25	0.92	0.2	0.21	1.17	0.7
Bot_c10822	2.49	2.66	0.93	1.67	1.53	0.42	2.13	1.87	2.89	1.17	1.1	2.11	1.75	3.08	0.3	2.58	2.12	3.98	2.1	1.33	2.25
Bot_c10823	0	0.12	0	0	0.25	0	0	0.15	0	0	0	0	0	0	0	0	0	0.23	0.12	0	0.13
Bot_c10824	2.99	6.27	2.56	2.02	2.97	1.69	2.33	10.48	6.77	1.75	2.55	1.75	2.59	4.77	1.35	4.05	6.21	6.71	4.92	7.93	5.61
Bot_c10826	0	0.48	0.32	0.62	0.54	0.59	0	0.64	0	0.92	0.43	0	0	1.43	0.4	1.17	1.15	0	0.49	0.57	0
Bot_c10827	0.41	0.73	0.34	0.22	0.19	0.05	0.73	0.22	0.4	0.44	0.33	0	0.71	0.71	0.13	0.74	0.97	0.61	0.55	0.2	0.4
Bot_c10828	0.61	1.61	1.37	1.69	2.01	0.64	2.48	2.03	0.29	1.03	0.48	0	2.65	1.06	1.22	1.27	2.4	1.85	2.99	4.27	2.71
Bot_c1083	2.89	7.48	1.61	2.24	5.54	0.62	2.16	8.56	5.27	1.75	3.71	5.89	2.22	6.54	0.94	4.26	6.54	4.73	3.37	5.42	4.02
Bot_c10830	2.68	3.63	1.49	4.25	1.94	1.87	3.59	3.91	5.58	3.25	4.2	3.09	4.1	3.07	0.59	3.08	4.93	7.15	4.74	5.89	3.5
Bot_c10832	1.41	0.39	0.72	1.07	0.79	0.57	1.22	1.39	2.01	1.31	0.18	3.1	1.33	0.28	0.96	3.73	0.21	1.68	1.76	0.74	0.84
Bot_c10833	0.45	1.19	1.24	1.96	1.36	1.09	0.61	0.96	1.72	2.04	1.08	0.83	1.04	1.55	0.76	1.85	1.42	1.79	0.53	1.31	1.45
Bot_c10835	0	0	0	0	0	0	0	0	0	0	0	0	0	0	0	0	0	0	0	0	0
Bot_c10836	88.99	13.65	11.51	93.73	3.81	16.02	100.02	12.22	6.79	234.02	2.49	20.63	51.53	7.39	6.01	60.88	11.92	14.66	27.89	6.71	18.75
Bot_c10837	1.53	0.67	1.13	3.08	2.12	0.27	2.31	2.49	4.33	1.93	2.21	0.53	1.32	1.76	0.5	3.17	2.71	2.84	2.49	1.76	1.49
Bot_c10839	0.49	1.07	0.54	1.08	0.91	0.51	0.49	1.33	0.46	0.21	0	0.68	1.27	0.84	0.48	2.03	1.42	1.26	4.35	4.83	3.58
Bot_c1084	2.88	9.79	2.31	3.7	7.9	2.75	3.33	12.38	9.94	3.37	8.06	5.32	3.23	11.04	0.89	6.37	8.92	9.09	2.83	9.47	5.07
Bot_c10841	0	0.52	0.17	0	0	0.16	0.9	0	0	0.5	0.23	0.21	0.51	0.26	0.2	0.31	0.29	0.26	0.26	0	0.29
Bot_c10842	2.33	2.07	2.5	1.54	1.71	1.39	1.9	3.67	0.45	1.33	1.5	3.24	0.81	0.81	1.09	4.03	1.33	2.93	2.23	4.26	4.69
Bot_c10843	1.06	0.47	0.49	1.16	0.56	0.88	1.98	0.93	2.4	2.2	0.57	0.49	0.92	1.38	0.06	2.83	2.08	3.02	2.06	1.89	1.88
Bot_c10846	0	1.82	0.77	1.76	2.12	0.96	0.7	1.24	0.65	0.78	0.36	0	0.79	1.78	0.89	0.71	0.66	3.15	1.02	2.49	1.79
Bot_c10848	0.65	0.99	0.15	0.51	1.09	0.34	0.56	0.88	0.72	0.56	0.67	0.45	0.48	0.89	0.35	0.67	1.05	0.32	0.33	0.54	0.89
Bot_c1085	3.89	3.59	2.31	4.19	4.25	1.73	4.01	6.03	8.54	3.93	3.7	8.3	3.87	6.33	1.57	3.46	5.08	8.56	5.18	5.23	4.53
Bot_c10850	0.76	0.89	0.14	0.28	0.47	0.26	1.02	2.48	0.48	0.64	0.4	0	0.22	1.53	0.17	0.79	0.49	1.3	0.9	1.25	1.48
Bot_c10852	0.13	2.67	0.79	0.43	1.66	1.5	0.13	3.89	1.26	0.11	2.52	0.27	0.23	3.06	1.16	0.95	2.35	2.35	0.12	1.65	0.63
Bot_c10853	2.3	3.58	0.28	1.96	1.89	0	1.29	1.95	1.21	1.08	3.43	0.71	0.22	4.18	0.17	1.32	1.73	1.32	2.04	1.51	0.75
Bot_c10854	1.81	2.59	1.51	1.24	3.55	0.59	2.29	4.17	2.37	1.15	2.15	2.2	1.37	1.56	0.73	2.58	1.74	2.14	1.01	2.23	2.21
Bot_c10855	0.38	1.86	0.53	1.26	1.58	0.7	0.78	4.34	2.56	2.6	1.83	3.19	1.5	0.99	0.74	2.78	1.29	2.14	1.2	4.7	2.24
Bot_c10856	0.15	0.94	0.42	1.16	0.83	0.24	0.46	1.46	1.75	0.26	0.97	0.32	0.4	0.66	0.39	0.79	1.88	1.04	0.54	0.3	0.59
Bot_c10858	6.41	6.29	1.92	4.94	6.19	2.09	4.22	6.14	5.15	2.65	2.63	3.48	1.96	5.85	0.33	4.49	13.24	2.67	6.51	6.79	6.57
Bot_c10860	0.68	0	0	0	0	0.36	0	0	0	0	0.18	0.32	0	0	0.15	0.24	0	0.2	1.01	0	0.22
Bot_c10861	0.75	0.77	0.57	0.5	0.93	0.45	0.94	1.21	0.39	0.4	0.61	0.8	0.55	0.7	0.36	1.19	0.59	1.32	1.71	1.89	1.5
Bot_c10863	0.43	4.2	0.48	0.71	1.4	0.68	0.88	3.52	1.86	0.73	2.75	0.45	0.38	4.68	0.56	1.8	2.71	1.12	1.74	4.05	1.27
Bot_c10864	0.71	0.62	0.53	0.52	1.09	0.37	0.24	1.03	0.22	0.4	1.31	0	0.2	1.43	0.15	0.98	1.6	1.22	0.84	1.16	1.61
Bot_c10865	0.92	1.5	0.6	0.84	1.27	1.21	1.72	2.48	0.89	0.26	1.24	1.18	1.21	1.61	1.28	1.12	3.08	2.25	2.49	3.17	1.5
Bot_c10866	1.4	2.29	0.66	1.97	0.92	0.21	1.62	1.94	0	0.34	0.64	2.35	1.73	1.38	0.39	2.9	2.3	1.88	1.07	2.35	1.36
Bot_c10869	0.98	0.87	1.84	1.51	1.99	1.66	0.41	2.41	0.4	0.49	0.13	0.39	0.92	0.28	0.97	2.78	1.53	1.53	2.27	4.27	2.99
Bot_c10871	0	0.36	0	0.22	0.19	0	0.41	0.22	0	0.17	0.16	0.84	0	0	0.13	0.84	0.78	0.17	0	0.2	0
Bot_c10872	1.04	2.75	1.15	1.71	1.58	1.9	1.23	3.34	0.17	1.77	0.97	2.64	1.05	1.65	1	2.33	2.97	3.41	2.94	3.56	2.19
Bot_c10873	0.33	0.2	0.18	0.12	0.1	0	0.11	0.35	0	0	0.18	0.08	0.29	0.1	0	0.23	0.41	0.37	0.2	0.11	0.21
Bot_c10875	2.57	0	0.68	1.21	0	0.06	1.37	0	0.12	0.73	0	4.58	1.39	0	0	1.4	0	0	1.21	0	0.12
Bot_c10876	0.41	1.09	0.57	0.45	0.76	0.22	0.63	1.34	0.2	0.7	0.16	0.29	1.08	1.07	0	0.43	0.4	0.89	0.55	0.61	0.4
Bot_c10877	0.65	0.58	0.18	0.18	0	0	0.66	0.52	0.78	0	0.39	0.11	0.14	0.57	0	0.17	0.62	0.28	0.88	0.32	0.48
Bot_c10879	1.04	0	0.14	1.14	0.72	0.14	0.79	0.85	0.25	0.66	0.2	0	1.35	0.45	0.17	1.08	0.5	0.22	0.92	0.51	2.28
Bot_c1088	10.01	5	2.94	10.11	7.49	1.64	9.92	8.75	12.18	4.49	2.93	9.08	3.06	5.64	2.59	2.27	2.67	3.65	2.57	2.99	2.86
Bot_c10880	2.03	3.08	1.06	2.44	1.38	0.53	1.65	3.02	1.97	2.7	1.47	0.7	2.04	1.33	0.58	2.32	2.88	1.82	1.74	2.67	2.95
Bot_c10881	1.1	2.43	1.01	0.8	1.68	0.1	0.56	1.97	0	0	0.88	1.14	0	0	0.35	0.38	0.35	0.31	0.49	0.9	0.36
Bot_c10882	0	0	0	0	0	0	0	0	0	0	0	0	0	0	0	0	0	0	0	0.88	0.22
Bot_c10884	0	0	1.32	0	0	2.04	0	0	1.65	0	0	0.15	0	0.37	0.14	0	0.21	0	0	0	0.21
Bot_c10886	0	0	0	0	0	0	0	0	0	0	0	0	0	0	0	0	0	0	0	0	0
Bot_c10888	2.64	0	0.13	1.84	0	0.13	3.87	0	0.91	2.63	0.19	0	2.28	0	0.47	1.99	0	1.85	1.07	0	0.94
Bot_c10889	0.42	3.47	1.85	0.46	3.06	0.44	0.99	3.28	1.75	0.12	0.11	5.32	0.85	0.61	0.35	0.43	0.13	1.08	0.75	0.27	0.14
Bot_c1089	2.63	3.8	2.66	1.85	2.02	2.32	3.4	3.87	8.53	3.18	5.86	2.28	3.83	12.65	2.07	6.29	9.28	7.74	3.73	6.6	4.8
Bot_c10890	0.27	0.36	0.6	1.05	0.62	0.79	1.25	0.58	0.66	0.93	0.66	0.57	0.48	0.71	0.43	0.42	0.52	0.94	0.73	0.27	0.79
Bot_c10891	0.92	1.98	2.03	1.44	3.22	1.99	2.13	2.38	1.14	1.23	2.11	3.18	2.74	1.82	1.33	3.4	2.11	4.49	3.88	6.65	4.32
Bot_c10893	1.1	2.34	1.18	1.46	1.44	1.54	1.45	2.78	3.23	1.41	1.67	1.91	1.1	2.48	0.91	2.86	2.25	1.23	1.31	1.85	1.69
Bot_c10896	0.49	0.86	0.68	0.81	0.23	0.13	0.99	0.53	0.23	0.41	0.39	0.17	0.63	0.63	0.16	0	0.24	0.42	1.09	1.21	0.72
Bot_c10897	1.12	2.3	1.13	1.63	1.88	0.68	0.57	2.6	0.71	0.63	1.19	2.71	0.97	1.61	0.6	1.16	1.96	2.07	1.49	2.92	1.63
Bot_c10898	1.56	0	0	0	0	0	1.26	0	0.58	0.79	0	2.59	0.54	0	0.62	0.32	0	0	1.66	0	0.92
Bot_c109	6.35	9.45	2.96	6.8	6.83	1.61	5.97	9.05	18.3	6.22	8.74	7.85	3.68	12.14	2.33	5.97	9.46	6.92	4.86	7.43	4.88
Bot_c1090	4.26	2.35	2.8	3.97	2.55	2.18	2.5	3.17	2.56	2.73	2.05	1.89	1.9	2.06	0.74	5.83	4.45	6.44	7.6	3.26	5.53
Bot_c10900	0.08	0.44	0.09	0.18	0.22	0.09	0.25	0.26	0.48	0.28	0.33	0	0.14	0.28	0.15	0.08	0.38	0.63	0.29	0.24	0.08
Bot_c10902	2.44	1.5	1.09	1.34	1.8	0.77	1.23	4.77	2.54	2.47	2.51	0	0.42	2.52	0.8	1.01	4.01	1.68	1.95	2.65	3.1
Bot_c10904	0	0.22	0	0	0	0	0	0	0.48	0	0	0.18	0	0.22	0	0	0.24	0	0	0	0
Bot_c10905	0	0	0	0	0	0	0	0	0	0	0	0	0	0	0	0	0	0	0	0	0
Bot_c10906	0	4.49	1.31	0.85	0.75	1.61	0	1.79	1.35	0.62	0	2.14	1.3	2.56	0	0.79	0.8	2.65	5.94	0.79	6.97
Bot_c10907	1.54	3.35	1.53	2.34	3.82	0.94	1.4	4.87	2.15	2.07	1.5	5.2	1.91	2.47	0.61	2.62	4.05	3.34	2.71	3.16	2.77
Bot_c10908	0.32	2.24	0	2.48	1.8	0	1.3	4.25	2.11	0.81	1.26	0.45	0	0.55	0	0	1.89	0.55	0.85	0.96	1.26
Bot_c10909	4.09	3.55	1.71	2.25	0.32	1.61	3.77	1.88	1.27	1.99	1.6	1.18	1.76	3.79	0.23	2.12	2.34	4.1	2.41	3.39	1.34
Bot_c1091	7.45	12.53	5	7.69	11.31	0.11	4.88	10.97	0	5.29	11.85	17.94	0.09	0.19	2.42	0	0	0.09	0.57	0.31	0.52
Bot_c10911	1.05	1.41	1.31	1.3	0.96	0.62	1.07	1.26	0.76	1.01	1.27	2.65	0.69	0.34	0.25	2.05	1.12	1.47	1.54	2.44	1.02
Bot_c10912	0.37	2.89	1.25	2.05	1.05	0.39	0.75	3.3	1.03	0.62	1.73	3.86	3.51	0.32	0.5	1.54	1.47	1.28	1.96	1.48	2.2
Bot_c10913	0.45	1.37	0.87	0.98	1.24	0.82	2.03	3.63	0.85	0.94	1.24	0.62	1.74	1.16	0.43	1.16	0.64	1.91	0.8	1.54	2.39
Bot_c10914	0.49	0.64	0	0	0.23	0	0.25	0.27	0	0.21	0	0	0.21	0.21	0	0	0	0.63	0.43	0.24	0
Bot_c10915	14.18	28.15	12.01	15.65	28.58	7.75	14	38.33	39.44	26.11	33.35	15.61	7.09	92.77	19.17	11.29	42.15	9.41	5.55	19.6	10.93
Bot_c10916	0	0	0	0	0	0	0	0	0	0	0	0	0	0	0	0	0	0	0	0	0
Bot_c10918	11.47	14.09	5.25	7.76	7.8	3.13	14.9	10.51	10.33	32.11	5.69	9.75	21.29	21.19	3.22	8.66	18.05	7.62	14.94	11.34	12.11
Bot_c10919	0	0	0	0	0	0	0	0	0	0	0	0	0	0	0	0	0	0	0	0	0
Bot_c10920	1.45	1.02	0.81	1.6	2.98	0.3	1.47	2.23	2.46	1.22	2.52	1.01	1	1.5	0.38	3.01	3.68	2	3.09	3.75	1.42
Bot_c10921	3.42	0.59	1.15	0	1.28	0.36	2.41	1.89	1.91	0	1.34	1.42	0.59	1.47	0.46	3.9	1.01	2.06	0.91	0.68	0.67
Bot_c10922	0	0.1	0	0	0.21	0.06	0.48	0.25	0	0.1	0.09	0	0	0.1	0.22	0.49	0	1.3	0	0.11	0
Bot_c10924	0.16	0.14	0.09	0	0.15	0.25	0	0.17	0.15	0.27	0.25	0.33	0.14	0.41	0	0.16	0.15	0	0	0	0.15
Bot_c10925	0.25	1.3	0	1.08	0.46	0.26	1.24	0.8	2.1	0.62	0.19	0	1.06	0.64	0.32	2.3	1.9	1.27	0.66	0.97	0.96
Bot_c10926	0.82	1.01	0.72	1.07	2.24	0.17	0.83	3.32	0.31	0	1.17	1.02	0.43	0.85	0.21	1.69	1.09	1.26	0	2.24	0.63
Bot_c10927	1.5	1.33	0.08	1.15	1.1	0	0.76	1.61	0.72	1.15	0.84	0	0.52	1.56	0.1	0.47	1.29	0.9	0.94	0.88	0.29
Bot_c10928	0.16	1.31	0.27	0	2.25	0	0	1.76	1.42	0	0.66	0	0	2.28	0.21	0.17	2.04	0.14	0.15	2.41	1.12
Bot_c10929	2.35	0.74	1.3	2.72	0.25	1.52	3.65	0.89	11.86	3.19	0.22	2.87	2.65	0.96	1.32	3.01	0.66	2.13	2.85	1.08	3.35
Bot_c10930	0	0	2.1	0	0	0	0	0	0	0	0	0	6.4	0	2.9	3.98	0	0	3.01	0	0
Bot_c10931	0.69	0.98	0.54	0.76	0.51	0.29	0.98	1.33	0.4	0.47	1.44	0.19	0.36	0.48	0.7	0.14	0.13	0.83	0.62	1.08	1.34
Bot_c10932	0.98	0.64	0.81	2.68	0.68	1.15	0.99	1.33	0.69	1.44	1.16	0.34	0.42	0.84	0.32	1.01	1.18	2.09	1.08	0.96	1.91
Bot_c10934	0	1.39	0.55	1.51	0.54	0.72	0.6	2.55	0.94	0.5	0.79	0.68	1.03	1.36	0.25	0.82	1.51	0.68	0.88	1.55	0.19
Bot_c10935	0	0	0	0	0	0	0	0	0	0	0	0	0	0.35	0	0	0	0	0	0	0
Bot_c10936	7.7	3.4	2.05	8.73	4.29	1.89	11.06	7.28	15.17	8.13	4.2	5.6	6.16	8.33	1.17	9.34	5.78	5.96	7.02	3.16	5.39
Bot_c10937	0	2.4	0	0.67	1.71	0	0.62	0.67	0.86	0	0.96	0	0	1.31	0.81	0	1.79	0	0	0.3	0.3
Bot_c10938	0.54	0.16	0.5	0.2	0.99	0.19	1.28	0.39	1.56	0.15	0.43	1.25	0.94	0.94	0.23	0.56	0.52	1.7	1.13	1.59	1.23
Bot_c10939	0	0	0	0	0	0	0	0	0	0	0	0	0	0	0	0	0	0	0	0	0
Bot_c10940	0	0	0	0	0	0	0	0	0	0	0	0	0	0	0	0	0	0	0	0	0
Bot_c10944	0.83	0.86	0.3	0.75	0.63	0	0.7	1.32	1.46	1.29	0.11	0	0.24	0.12	0.52	0.57	0.26	0.24	0.37	0.54	0.53
Bot_c10945	0.56	1.8	0.82	0.81	2.38	0	0.19	1	0	0.79	1.63	0	0.16	0	0.36	0	0	0	0	0	0
Bot_c10946	4.61	5.41	3.29	4.81	4.66	3.13	4.93	7.75	9.31	5.77	4.76	7.06	3.65	8.04	2.43	5.22	7.23	7.44	4.94	6.23	5.23
Bot_c10947	2.02	0.2	0.38	0.99	0.21	0	1.37	0.49	0	0.57	0.18	0	0.39	0.39	0	0.23	0.43	0.19	0.6	0	0.88
Bot_c10948	0	0	0	0	0	0	0	0	0	0	0	0	0	0	0	0	0	0	0	0	0
Bot_c10949	0.15	0.14	0.17	0.17	0.28	0.08	0.16	0.5	0.6	0.4	0	0.32	0	0.27	0	0.64	0	0.4	0.14	0.15	0.15
Bot_c10950	2.38	0	0.53	2.1	0	0.25	2.37	0	1.3	0.78	0	0	2.03	0	0.33	0.98	0	0.82	0	0	0
Bot_c10951	2.28	2.59	0.53	2.79	2.39	0.28	2.68	4.28	1.28	2.34	2.55	1.77	2.15	3.14	0.22	3.73	3.06	1.73	4.35	5.12	3.65
Bot_c10952	3.75	3.19	1.56	2.91	4.57	1.06	3.97	4.18	3.76	3.06	1.75	1.84	3.26	4.2	0.8	4.54	4.17	3.88	4.48	5.5	5.01
Bot_c10954	1.19	4.36	1.79	0.93	2.64	2.84	0.86	4.01	3.09	2.02	1.76	4.35	1.03	4.7	1.3	0.88	4.21	0.87	2.12	2.82	3.13
Bot_c10955	0.57	0	0.47	0.93	0.26	0	0.57	0.62	0.27	0	0.89	0	0.24	0.73	0.19	0	0.83	1.46	0.75	0	0.83
Bot_c10958	1.98	5.16	0.92	1.82	2.16	2.07	2.65	4	2.46	1.38	0.52	2.97	1.42	3.39	0.66	1.37	1.62	1.13	0	2.62	1.94
Bot_c10959	1.92	1.69	1.06	1.47	1.41	0.8	1.75	2.48	0.37	1.14	1.07	1.46	1.66	2.65	0.62	2.18	3.12	2.96	1.2	1.5	3.17
Bot_c1096	1.26	17.22	2.28	0.77	7.32	0.45	3.12	18.09	0.14	3.48	3.62	5.87	6.95	17.33	1.38	0.88	7.9	2.61	3.06	15.2	7.34
Bot_c10960	0	0.34	1.11	0	0.37	0.62	0	0	0.73	0	0	0	0.34	0	0.54	0	0	2.39	0.7	0	0
Bot_c10961	1.87	0	1.17	2.06	0.43	0.49	1.42	0	0	1.39	0.37	0	0.81	0	0.61	0.73	0.23	2.41	1.25	0.46	0.91
Bot_c10962	0	0	2.14	0	0	0	0	0	0.91	0	0	0.5	0	0	0	0	0	0	0	0	0
Bot_c10963	0.46	0.41	1.54	3.04	1.7	1.33	0.7	1	0.44	2.15	1.46	3.84	0.6	1.59	1.2	3.59	1.11	4.16	4.73	5.68	4.28
Bot_c10965	0	0.93	0.94	0.46	1.17	1.11	1.28	3.43	1.81	0.72	2.52	0.88	1.47	1.83	1.09	0.66	2.03	1.45	1.32	2.08	1.65
Bot_c10966	0	0.17	0	0.21	0.54	0.71	0.59	0.42	4.64	0.99	0.46	0.27	0.51	0	0.38	0.2	0.56	0	0.69	0.76	0.76
Bot_c10967	2.37	3.64	1.69	3.35	1.91	1.37	2.67	3.33	4.6	2.98	2.93	1.34	2.42	4.79	0.65	4.3	3.52	3.46	4.69	4.02	3.77
Bot_c10969	0.88	1.24	0.91	0.55	1.61	0.86	0.39	1.62	1.71	1.62	1.83	0.61	0.99	3.51	0.24	3.27	2.76	2.38	1.81	1.11	0.61
Bot_c1097	7.07	7.17	3.77	6.8	5.93	3.51	7.18	8.47	13.62	6.83	6.42	7.1	5.41	9.93	2.92	6.52	8.76	7.9	6.46	5.91	6.09
Bot_c10971	1.85	0.82	0.61	1.62	1.86	0.58	1.68	1.79	0.71	0.47	1.18	0.26	0.96	0.96	0.71	0.57	1.77	1.27	0.49	1.81	0.72
Bot_c10973	2.67	2.34	0.6	2.06	3.22	0.7	1.35	2.62	0.76	2.7	1.26	0.19	1.62	0.92	0.18	5.53	3.11	2.06	5.22	8.97	9.4
Bot_c10974	0.15	0.67	0.83	0.5	0.69	0.47	0.61	1.45	0.87	0.64	0.48	0.31	0.39	0.78	0.48	0.63	0.86	1.29	0.68	0.59	1.02
Bot_c10975	0.45	1.59	0.91	0.33	1.37	0.16	0.3	0.96	0.29	0.26	0.24	0.1	0.65	2.21	0.19	0.78	0.85	0.9	0.54	1.32	0.58
Bot_c10976	0.51	0.9	0	0.28	0.95	0	0.26	0.84	0	0	0	0	0	0.44	0	0	0.5	0.22	0	0.25	0
Bot_c10978	0.2	0.72	0.23	0	0.56	0	0.21	1.53	0.39	0.17	0.81	1.69	0.35	0.18	0.26	0.21	0.58	0.35	0	0.2	0.2
Bot_c10979	0.19	0.17	0.21	0.42	0.36	0	0.39	0.63	0.55	0.33	0.62	0.8	0.34	1	0.25	0.2	0.74	0.5	0.69	0.76	1.13
Bot_c1098	1.19	0.62	0.21	0.96	0.57	0.33	1.15	1.06	1.59	1.08	1.02	1.26	0.71	1.04	0.08	1.69	0.59	0.75	1.13	0.73	0.91
Bot_c10981	9.95	5.7	3.09	7.62	4.06	0	7.49	3.26	4.61	10.38	3.49	0.96	2	5.39	0.6	6.24	7.37	5.76	4.94	2.28	3.16
Bot_c10983	0.83	1.64	0	1.13	1.33	0	1.47	5.14	6.7	0.53	1.32	7.31	1.43	3.75	1.07	0	1.59	2.13	0.55	1.42	1.61
Bot_c10986	0.54	1.17	0.45	2.36	0.75	0.98	0	1.17	1.26	1.36	0.42	0.37	1.62	0.92	0.18	5.28	1.82	1.38	3.57	0.79	2.1
Bot_c10988	0.97	1.71	1.82	0.64	2.13	1.52	0.59	1.04	0.18	0.66	0.77	1.34	0.84	0.67	1.12	2	1.11	1.66	2.42	2.66	2.26
Bot_c1099	3.4	3.95	1.51	3.48	3.82	1.41	2.81	5.15	4.79	2.46	3.04	7.47	2.12	4.85	1.03	3.25	3.45	3.67	2.58	2.66	3.13
Bot_c10990	0	1.32	0.29	0	0	0	0.51	0	0.94	0	0.39	0.72	0	0.44	0	0	1.04	0	0	0	1.02
Bot_c10992	7.85	6.85	4.68	5.93	5.17	3.73	5.4	8.26	14.45	5.09	4.02	5.89	4.6	6.63	1.57	3.4	4.94	7.02	6.64	5.94	6.4
Bot_c10993	1.56	0.59	0.25	1.72	0.41	0.47	1.81	0.97	0.85	1.32	0.53	1.08	0.39	0.58	0.29	0.93	0.21	1.91	0.8	0	1.09
Bot_c10994	4.54	2	3.1	5.01	1.4	1.87	4.98	2.17	5.12	7.08	1.06	0.38	4.16	2.1	0.86	3.36	2.6	4.89	4.15	2.57	2.96
Bot_c10995	2.35	2.82	1.15	2.59	1.1	0	1.78	2.9	4.42	2.47	3.47	1.22	1.01	7.08	0.19	2.44	4.58	1.01	0.52	1.17	1.15
Bot_c10996	0	0	0	0	0	0	0	0	0	0	0	0	0	0	0	0	0	0	0	0	0
Bot_c10997	0	0	0	0	0	0	0	0	0	0	0	0	0	0	0	0	0	0	0	0	0
Bot_c10998	0.93	0	0.1	1.02	0.86	0.29	0	0.6	0.53	0	0.3	0.13	0.32	0.48	0	0.39	0.18	0.16	0.33	0.55	0.18
Bot_c10999	1.17	1.52	0.53	1.63	0.39	0.33	0.76	0.79	0.52	1.46	0.26	0.52	1.76	1.11	0.13	0.88	0.9	0.18	1.15	0	0.51
Bot_c11	2.96	16.23	2.53	7.42	13.91	2.46	8.18	15.32	1.6	4.58	3.15	12.5	12.87	6.11	5.62	9.64	4.16	10.83	7.47	6.78	7.05
Bot_c110	6.46	5.76	3.81	5.51	5.23	2.4	7.43	4.13	11.37	12.51	6.08	2.44	7.71	9.34	1.36	9.19	13.16	5.31	6.67	7.15	6.39
Bot_c1100	2.35	5.41	2.01	1.46	2.97	2.51	1.1	4.34	1.91	0.85	1.68	3.24	0.92	2.56	0.87	5.57	4.6	3.61	3.16	6.06	3.19
Bot_c11000	0	0.64	0.2	0	0.5	0	0.18	1.18	0	0.15	0.73	0.38	0	2.05	0	0	1.74	0.62	0	1.43	0.35
Bot_c11001	0.68	1.82	1.82	1.35	0.5	0.36	0.83	0.73	7.92	0.35	1.32	2.47	0.24	2.14	0.61	0.43	1.17	1.99	0.37	0.4	0
Bot_c11003	0	0	0.15	0	0	0	0	0	0	0	0	0	0	0	0	0	0	0	0.23	0	0.26
Bot_c11006	0.38	0.17	0.21	1.06	0.53	0.1	0.2	0.41	0.37	0.33	0.61	0.53	0.33	2.17	0.12	0	2.03	0.5	0.34	0.57	0.56
Bot_c11007	0.96	1.35	1.49	0.84	1.23	1.1	1.36	1.45	0.37	0.65	0.76	2.79	0.83	1.66	0.99	1.59	1.1	0.82	0.86	4.32	1.68
Bot_c11008	2.13	7.95	1.7	1.67	5.38	0	0.92	6.67	0	3.32	7.63	2.74	0	0.26	1.21	0	0	0	0	0	0.6
Bot_c11009	7.48	4.29	3.44	6.8	4.78	3.11	7.81	7.86	13.89	7.39	5.29	4.64	2.9	10.22	1.18	5.34	9.49	5.31	4.58	4.58	6.05
Bot_c1101	6.8	7.92	2.59	7.91	4.3	2.78	5.59	8.33	11.34	12.51	3.84	2.71	4.77	7.82	1.27	5.67	8.3	4.7	4.95	6.49	4.22
Bot_c11010	0.62	1.83	0.58	1.82	0.77	1.2	0.42	0.9	1.78	1.06	1.32	2.02	1.62	1.98	0.27	2.15	2.4	1.6	2.78	0.82	1.82
Bot_c11011	0.15	0.26	0.08	0.16	0.67	0	0.45	0.78	0.7	0.62	0.35	0.1	0	0.25	0	0.45	0.28	1	0.13	0.29	0.71
Bot_c11012	0	0	0	0	0	0	0	0	0	0	0	0	0	0	0	0	0	0	0	0	0
Bot_c11016	2.42	2.13	1.08	4.53	2.47	1.14	2.21	3.42	4.14	2.87	3.07	1.51	1.68	4.81	0.32	5.28	3.75	4.79	1.73	2.15	2.6
Bot_c11017	0.15	0.67	0	0	0.27	0	0.46	0.48	0.43	0.26	0.36	0	0.13	0.39	0.1	0.47	0	0	0.13	0.88	0.58
Bot_c11019	0.23	0.6	0.63	0	0.84	0.59	0.23	1.97	1.94	0.58	0.9	0.31	0.59	3.13	0	0.47	2.19	2.14	0.2	1.12	0.22
Bot_c11021	0	0.43	0	0	0.49	0	0.51	0.58	0.46	0	0.78	0	0	0.86	0.35	0	0	0.44	0.44	1.03	0
Bot_c11022	0.95	1.57	0.6	0.75	0.25	0.14	1.11	0.29	1.44	0.58	0.44	0.09	0.71	1.54	0.17	0.71	0.39	0.58	0.73	1.2	0.79
Bot_c11023	43.12	12.2	6.49	21.56	5.9	11.64	45.29	13.43	58.18	36.75	31.48	0	53.61	35.51	3.64	64.79	20.81	39.38	43.18	6.24	25.9
Bot_c11024	0	0	0	0	0	0	0	0	0	0	0	0	0	0	0	0	0	0	0	0.46	0
Bot_c11025	0.7	1.26	0.29	0.77	0.95	0.18	0.72	1.02	0.17	0.83	0.43	0.79	0.15	0.46	0.33	1.27	0.83	1.2	1.5	1.19	0.93
Bot_c11026	0.27	0.47	0.45	0.29	0.25	0.28	0.54	1.75	3.03	0.68	0.85	0	2.08	3.46	0	0.56	2.34	2.99	1.19	0.26	1.31
Bot_c11027	3.19	2.8	2.37	3.22	1.48	2.23	1.61	1.16	2.26	2.24	0.42	0.37	2.3	2.52	0.87	4.14	2.07	1.6	1.42	0.53	1.3
Bot_c11029	0.78	0	1.55	0.92	0	1.64	0.63	0	0.27	0.53	0	0.19	0.59	0	0.77	0.58	0	3.21	1.32	0	0.65
Bot_c1103	7.59	7.79	3.83	5.13	8.42	2.55	3.63	9.94	5.11	2.98	5.08	7.41	1.15	2.53	0.83	8.85	6.64	5.62	7.18	6.84	7.44
Bot_c11030	0.67	0.3	0.55	0.61	0.1	0.29	0.9	0.71	0.43	0.67	0.27	0.08	0.29	0.58	0.07	0.92	0.42	0.67	1	0.43	0.86
Bot_c11031	0.57	0.51	0.08	0.63	0.52	0.6	0.44	0.92	0.42	0.86	0.46	0.8	1	1	0.27	0.3	0.41	0.61	0.64	0.84	0.28
Bot_c11032	2.72	1.07	0.9	2.15	2.08	1.25	1.55	2.08	1.9	1.59	2.02	2.79	0.95	2.46	1.03	1.58	2.27	2.61	2.64	3.29	2.21
Bot_c11033	1.3	0	0.45	0.71	0	0.08	1.32	0	4.05	1.24	0	0	0.56	0	0.1	0.84	0	0	2.03	0	0.47
Bot_c11036	0.2	0.72	0.45	0.89	0.56	0.21	0.62	0.88	0	0.17	0	0.28	1.41	0.18	0.66	0.21	0.39	1.05	0.91	0.4	0.59
Bot_c11037	0	0	0	0	0	0	0	0	0	0	0	0.25	0	0	0	0	0	0	0	0	0
Bot_c11038	1.25	2.53	0.52	1.43	1.89	0.57	1.39	3.85	2.3	2.21	1.49	0.29	0.96	1.6	0.49	1.79	1.42	1.92	0.94	2.38	1.72
Bot_c11039	0.67	0	0.25	0	0.61	0	0.22	0.48	0.21	0	0.18	0.46	0.77	0.77	0	0.92	0.43	0.76	0.2	0.22	0.43
Bot_c1104	4.89	6.52	2.19	4.57	5.82	2.45	4.99	7.48	7.17	4.48	3.81	4.34	2.82	7.18	1.63	5.23	6.9	3.97	4.01	5.37	4.58
Bot_c11040	0.65	3.88	3.32	0.18	7.57	0	0.16	5.91	0	3.73	1.56	8.99	0.85	1.55	0.31	0.17	0.77	1.67	0.15	1.11	0.95
Bot_c11041	3.64	1.79	2.64	5.23	2.86	2.17	3.07	4.56	1.58	3.44	2.43	6.37	2.96	2.19	1.67	2.35	4.41	3.98	2.48	5.52	4.39
Bot_c11042	0.19	0.17	0	0.31	0.09	0.1	0	0.1	0.19	0	0.15	0.07	0.17	0.25	0.18	0.2	0.54	0.08	0.17	0.56	0
Bot_c11043	0	2.27	1.51	0	1.17	1.42	0	0.86	4.15	0	0.9	2.55	0	2.22	0.51	0	1.07	0	0	0.63	0.78
Bot_c11044	0	1.43	0.07	0	0.79	0.06	0.13	1.32	0.48	0.11	3.18	0.17	0	2.26	0.08	0.13	1.52	0.64	0.11	0.48	0
Bot_c11045	0	1.72	0.39	0	0.97	0.74	0	2.09	0	0	0.57	0.74	0	0.46	0	0	0.51	0	0	1.21	0.34
Bot_c11046	0.53	1.16	0.74	0.58	0.74	0.14	0.27	2.03	0.5	0.67	0.84	1.29	0.23	0.23	0.52	0.55	0.26	2.51	1.65	2.88	1.56
Bot_c11048	0.96	4.45	2.5	2.11	2.39	1.34	0.96	3.16	2.39	1.07	1.75	10.4	1.93	2.19	1.48	4.96	4.69	2.2	5.93	4.44	7.21
Bot_c11049	0.19	0.67	0.31	0.41	0.77	0.1	0.29	1.4	0.18	0.08	0.68	0.39	0.16	0.82	0.18	0.39	0.8	0.72	0.08	0.91	0.09
Bot_c1105	3.7	7.65	1.45	5.11	9.9	0.61	5.45	14.87	13.63	2.93	16.27	12.83	6.12	31.72	0.74	2.42	16.82	12	4.91	12.51	8.11
Bot_c11050	0.92	0.41	0.42	0.67	0.56	0.56	0.93	0.33	0.74	0.65	0.74	0.42	0.67	0.13	0.98	0.32	1.02	0.26	0.41	1.65	1.78
Bot_c11051	2.76	3.83	6.8	3.79	3.64	7.96	1.93	3.34	0.33	0.59	1.52	4.07	1.05	1.65	1.77	6.45	4.79	7.56	10.51	19.98	13.78
Bot_c11052	0.55	2.25	0.5	0	0	0	1.48	0.59	0.17	1.08	0.15	1.26	6.33	3	0.23	0.76	0.35	0.47	1.14	0.54	0.35
Bot_c11053	0	0	0	0	0	0	0	0	0	0	0	0	0	0	0	0	0	0	0	0	0
Bot_c11054	0	0	0	0	0	0	0.64	0	0	0	0	0	0	0	0	0	0	0	0	0	0
Bot_c11055	0.21	1.13	1.42	0.7	1.96	0.45	1.29	3	1.62	0.18	1.02	0.89	1.11	1.11	0.28	1.77	1.64	2.38	1.71	0.84	1.45
Bot_c11056	0	0	0.92	0	0	2.02	0	0	4.92	0	0	2.67	0	0	0.24	0	0	0	0	0.18	0
Bot_c11058	0	0	0	0	0	0	0	0	3.37	0	0	0	0	0	0	0	0	0	0	0	0
Bot_c11061	5.74	1.31	0.92	4.67	1.36	0.68	3.75	3.39	0.18	4.56	0.74	0.64	2.73	2.08	0.95	3.64	1.59	2.54	0.83	0.73	1.8
Bot_c11062	0.62	2.76	0.53	0.9	1.98	0.29	0.77	1.37	0.94	0.29	1.56	0.81	0.18	3.23	0.21	1.07	2.58	1.05	0.56	1.46	0.46
Bot_c11063	0	0	0	0	0	0	0	0	0	0	0	0	0	0	0	0	0	0	0	0	1.26
Bot_c11064	0	0	0	0	0	0.22	0	0	0.77	0.7	0	0	0	0	0	0.87	0	0	0	0	0
Bot_c11065	1.3	1.17	1.62	0.8	1.26	0.73	0.83	2.33	1.11	0.56	0.73	0.06	1.07	1.14	0.36	1.1	2	1.12	1.54	1.9	1.74
Bot_c11066	1.79	0	0.81	1.6	0	0.34	1.98	0	0	1.52	0	0.11	1.13	0	0.73	1.01	0	0.97	0.44	0	0.47
Bot_c11068	0	0	0	0	0	0	0	0	0	0	0	0	0	0	0	0	0	0	0	0	0
Bot_c11069	0	0	0	0	0	0	0	0	0	0	0	0.2	0	0.24	0	0	0	0	0	0	0
Bot_c11071	4.77	1.43	0.1	4.26	1.01	0.11	4.73	1.48	0.04	10.96	0.85	0.3	3.01	1.45	0.09	3.22	1.99	2.56	3.33	1.15	2.68
Bot_c11072	0	0	0.14	0	0	0	0	0	0	0	0	0	0	0	0.33	0	0	0	0	0	0
Bot_c11073	0.54	0.38	0.3	0.66	0.27	0.47	0.99	0.83	0.89	0.63	0.2	0.42	0.69	0.84	0.15	0.88	0.91	0.67	0.76	0.76	0.47
Bot_c11075	0.91	1.8	0.63	0.75	2.3	0.12	0.69	1.48	0.86	1.34	1.62	0.16	0.39	4.11	0	0.47	4.15	0.39	1.41	1.34	0.44
Bot_c11076	0.33	1.18	0.28	0.91	0.46	0.52	0.68	0	3.2	0.43	0.53	0.23	0.58	0.14	0.21	2.42	0.32	0.57	0.45	0.16	0.97
Bot_c11077	1.66	0.44	0.64	1.09	0.15	0.26	0.51	0.89	2.71	1.27	0.13	0.46	0.87	0.29	0.21	1.21	0.95	1.99	0.45	0.81	0.65
Bot_c11078	5.25	9.32	1.45	6.07	4.93	1.99	5.04	10.76	7.73	13.08	3.86	1.62	5.58	9.88	1.3	6.5	8.74	4.37	3.53	6.7	3.54
Bot_c11079	0.17	0.35	0.22	0.55	0.15	0.41	0.46	0.41	1.64	0.39	0.27	0	0.44	0.29	0.28	0.17	0.1	0.33	0.35	0.49	0.54
Bot_c1108	3.41	2.19	1.12	3.59	1.51	1.08	3.36	3.59	2.23	4.94	2.94	2.48	2.13	3.36	0.37	3.78	4.05	2.58	3.95	3.4	3.8
Bot_c11080	1.17	3.51	1.78	1.28	1.6	1	1.49	3.44	3.39	1.75	2.47	1.12	0.76	3.18	0.56	1.52	5.15	2.01	1.44	2.43	1.85
Bot_c11081	0	0.31	0.53	0.1	0.24	0.73	0	0.64	0	0	0.49	1.03	0	0.38	0.38	0	0.49	0.3	0.08	0.51	0.08
Bot_c11083	0	0.42	0.28	0	1.41	0.26	0.49	0.56	0	0	0.76	0	0	0.42	0	0	0.5	0.85	0	1	0.49
Bot_c11084	0.47	2.41	0.19	0.64	2.14	0.12	0.96	1.12	0.91	0.7	0.57	0.73	0.2	0.92	0.15	1.1	1.45	1.21	0.84	0.34	1.48
Bot_c11086	4.69	3.26	2.95	3.47	4.96	2.39	2.29	4.96	0.45	1.54	1.99	3.3	1.74	1.04	1.41	4.53	3.17	4.98	7.64	8.09	7.23
Bot_c11089	0.38	2.01	0.11	0.83	3.66	0.5	0.19	4.5	0	0.65	1.66	0	0	2.46	0.37	0.39	1.82	0.16	0.17	2.79	0.92
Bot_c1109	7.07	13.58	5.79	7.48	9.72	4.73	6.65	14.82	9.76	6.84	5.75	24.3	7.41	16.08	4.74	17.61	14.32	22.42	20.89	24.53	19.6
Bot_c11090	0.3	0.53	0.82	0.32	1.08	0.39	0.6	1.11	0.29	0.63	0.48	0.93	0.26	1.16	0.28	1.38	1.27	0.89	0.53	1.01	0.86
Bot_c11091	0.7	2.21	0.54	0.54	1.84	0.41	0.65	2.23	0.27	0.18	0.51	0.54	0.06	0.43	0.18	0.15	1.26	0.72	0.51	0.89	0.54
Bot_c11092	3.03	1.64	1.17	3.59	1.51	1.71	3.3	2.79	2.44	1.97	3.14	0	1.41	4.43	0.91	1.69	3.6	2.8	1.45	0.69	0.46
Bot_c11093	0	0	0	0	0	0	0	0	0	0	0	0	0	0	0	0	0	0	0	0	0
Bot_c11094	24.9	49.41	30.39	16.14	32.05	13.92	31.2	39.8	49.06	23.49	21.12	4.65	33.73	41.26	12.66	45.59	51.76	79.3	52.74	68.21	54.93
Bot_c11096	0	0	0.22	0	0	0	0	0	0	0	0	5.71	0	0	0	0	0	0	0	0	0
Bot_c11097	0.46	1.4	0	0.25	0.63	0.48	1.15	0.99	1.73	0.19	0.36	1.1	1.58	0.59	0.3	3.77	0.44	2.34	1.22	2.69	2.44
Bot_c11099	1.24	1.1	0.88	1.36	1.3	0.74	0.9	2.29	0	2.57	0.57	0.61	0.31	0.92	0.46	0.74	1.7	2.13	1.59	2.26	1.04
Bot_c111	6.09	7.91	2.76	5.63	7.33	1.59	6.99	9.58	8.91	6.52	6.01	3.34	4.57	9.81	1.57	6.25	8.47	8.55	5.88	6.74	4.97
Bot_c1110	4.01	3.01	2	3.76	2.88	1.34	4.1	4.51	3.52	3.7	1.89	2.95	3.25	4.26	1.47	5.42	3.79	5.45	4.78	4.16	4.39
Bot_c11100	0.33	0.99	1.41	0.61	1.91	0.93	0.45	2.35	0.32	0.47	1.07	0.23	0.48	0.77	0.98	2.52	1.05	1.8	0.99	2.69	1.72
Bot_c11101	0.52	1.58	0.29	1.13	0.72	0.41	0.26	1.12	0.97	2.17	0	0.18	1.34	1.78	0.34	1.6	1.75	0.89	1.37	1.27	1.01
Bot_c11102	0.57	1.32	0.31	0.75	1.04	0.24	0.46	1.45	0.33	0.39	0.73	0.16	0.6	1.19	0.07	0.95	1.08	0.59	0.41	1	0.44
Bot_c11103	0	0	0	0	0	0	0	0	0	0	0	0	0	0	0	0	0	0	0	0	0
Bot_c11105	0	0	18.55	0	0	28.28	0	0	0	0	0	1.99	0	0	0	0	0	0	0	0	0
Bot_c11107	0.28	0.48	0.15	0.61	0.26	0	0.28	0.61	0.26	0	0.22	0.38	0	0.48	0	0.86	0.27	0.24	0.49	0.27	0.27
Bot_c11108	0.39	0.69	0.55	0.65	1.63	0.51	0.8	1.06	1.5	0.67	0.63	0.14	0.68	1.19	0.38	1.43	0.94	0.84	1.23	0.77	0.57
Bot_c11109	0.34	2.05	0.38	0.37	1.58	0.18	1.36	1.49	0	0.57	0.53	0.23	0.29	1.16	0.45	1.05	0.66	0.58	0.9	0.67	0
Bot_c11110	2.46	5.41	0.86	3.02	3.31	0.66	2.13	6.39	5.39	1.86	2.6	6.06	2.41	5.27	0.98	3.72	5.34	5.87	2.02	4.49	3.61
Bot_c11112	0.86	2.09	1.56	2.84	1.79	0.79	2.84	3.73	0.82	2.01	2.05	2.99	1.49	1.68	0.98	2.23	1.66	2.59	2.3	3.81	2.31
Bot_c11113	1.56	1.71	0.4	0.92	1.2	0.19	0.49	1.28	0.46	0.82	1.25	0.33	0.42	0.94	0.38	2.36	1.48	2.46	3.01	1.28	2.9
Bot_c11114	1.69	3.88	1.4	1.85	2	1.65	2.1	3.01	2.93	2.75	1.9	4.08	1.91	4.58	0.85	2.13	4.37	2.89	2.52	3.08	2.33
Bot_c11115	0	0.68	0.14	0.29	0.48	0.14	0	2.27	0.74	0	0.41	0.54	0	1.12	0	0.27	1.51	0	0.92	0.77	0.51
Bot_c11116	0	0	0	0.34	0	0	0	0.34	0	0	0.73	0	0	0	0	0	0	0	0	0.31	0.31
Bot_c11117	4.01	5.94	2.65	8.81	3.95	3.02	8.36	8.18	1.9	8.04	4.36	5.56	4.34	10.8	1.64	8.57	10.67	7.1	5.35	8.66	7.84
Bot_c11118	0.23	0.4	0.51	0.76	0.42	0.48	0.7	1.75	0	0.58	0.55	0.48	1.2	0.2	0.45	1.67	0.67	1.18	1.43	2.04	0.45
Bot_c11121	1.39	0.89	1.6	1.81	2.03	1.32	1.15	2.65	0.91	1.14	1.18	1.42	1.16	1.04	0.99	2.13	1.43	1.81	2.63	3.4	2.62
Bot_c11122	0.54	0.88	0.45	0.78	0.89	0.66	0.82	0.85	1.74	0.77	0.87	0.99	0.94	1.48	0.28	1.58	1.1	1.46	1.13	0.96	1.13
Bot_c11125	0.44	0.26	0.08	0.8	0.27	0.08	0.15	0.16	0.28	0.62	0.47	0.1	0.25	0.13	0.19	0.15	0.14	0.12	0.39	0	0
Bot_c11126	0.77	1.46	0.69	1.05	1.65	0.8	0.59	1.63	0.84	0.74	0.78	0.67	1.01	0.92	0.42	1.19	1.54	1.56	1.38	2.05	1.86
Bot_c11127	0.75	3.47	0.83	2.25	2.23	1.47	1.7	4.22	2.32	1.11	1.04	2.33	1.78	3.72	0.96	2.13	3.22	2.72	2.17	2.56	2.36
Bot_c11128	1.17	4.13	1.62	0.21	0.9	1.02	0.99	1.68	0.56	1.16	1.09	0.27	1.18	3.88	0.38	1.21	2.62	0.5	1.04	2.29	0.38
Bot_c11129	2.79	4.26	0.17	2.38	1.84	0.41	1.89	2.66	1.49	1.85	2.24	1.5	2.43	3.9	0	1.93	2.95	2.13	1.94	2.58	2.71
Bot_c1113	6.43	9.99	3.98	6.24	6.31	4.58	10.6	9.38	9.13	8.59	5.42	3.64	7.41	14.96	2.76	8.89	9.84	8.25	12.36	13.68	12.63
Bot_c11130	0	0.54	0	0	0	0	0	0	0	0	0	0	0	0	0	0	0	0	0	0	0
Bot_c11131	1.29	0.86	0.9	1.42	0.3	0.51	2.14	1.21	3.58	2.48	0.91	2.58	1.13	0.98	0.41	1.17	0.46	1.11	2.32	0.63	0.63
Bot_c11133	0.82	0.29	0.36	0.72	0.6	0.26	0.83	1.05	1.57	0.7	0.26	0	0.71	0.71	0.21	1.53	1.56	2.1	1.61	0.64	1.27
Bot_c11134	0.36	0	0	0.2	0.17	0	0.37	0.2	0	0	0	0.13	0.16	0	0	1.32	0	0.16	0.16	0.18	0.18
Bot_c11135	0.94	2.36	0.94	1.86	1.8	0.3	1.44	1.7	1.56	1.22	1.53	2.95	1.15	2.39	0.42	2.94	2.23	1.45	1.11	1.38	1.37
Bot_c11136	1.26	1.87	0.46	1.84	0.89	0.66	1.28	1.65	0.41	0.84	1.35	1.85	0.49	2.19	0.98	1.45	1.33	0.12	0.75	0.27	0.82
Bot_c11137	0	0	0	0	0	0	0	0	0	0	0	0	0	0	0	0	0	0	0.25	0	0
Bot_c11138	1.87	1.23	0.39	0.77	1.08	0.49	2.36	0.76	1.11	1.97	1.48	3.07	0.81	1.41	0	3.87	0.9	0.8	0.42	0.69	1.59
Bot_c11139	0	0.18	0.11	0	0	0	0	0	1.33	0	0	0	0.17	0.17	0	0.21	0	0.34	0	0	0.19
Bot_c1114	2.86	4.32	1.78	1.93	2.48	0.93	2.8	3.6	3.4	3.84	2.77	1.61	1.81	6.39	0.95	3.48	5.73	3.6	2.92	2.6	3.12
Bot_c11140	0	0.26	0.82	0	0.55	0	0	0.32	0	0	0	0	0	0.25	0	0.3	0.86	0.25	0	0	0
Bot_c11141	0.49	1.45	1.09	1.08	0.6	0.51	0.83	1.23	0.94	0.28	0.66	2.16	0.28	1.28	0.94	1.19	0.78	1.54	0.88	0.32	0.96
Bot_c11142	0.41	2.33	0.76	0.61	1.64	0.29	0.84	1.62	0.13	0.47	0.89	0.1	0.84	0.96	0.18	1.15	1.58	1.18	0.5	2.83	1.21
Bot_c11143	0.87	0.77	1.16	0.57	0.64	3.37	0	0.75	1.33	0.3	0.42	1.69	0.45	0.6	0.67	2.52	0.67	1.04	1.24	1.7	1.86
Bot_c11144	2.21	3.05	1.43	1.51	3.85	1.88	3.95	4.79	2.6	2.85	3.06	2.24	3.38	2.57	1.33	3.64	3.48	3.87	2.41	5.21	3.39
Bot_c11146	0.92	4.46	1.41	1.77	2.13	0.85	3.97	6.51	15.12	1.56	3.11	0.16	0.8	4.98	0.45	1.91	2.67	2.57	1.44	1.36	1.35
Bot_c11147	0	0.6	0.25	0.25	0.83	0.83	0.68	0.49	0.64	0.19	0.54	0.78	0.2	3.9	0	1.87	1.52	0.97	0.8	0.67	0.88
Bot_c11149	1.13	1.66	0.31	1.44	1.21	0.49	1.33	1.21	0.36	0.48	1.35	0.26	0.65	1.46	0.48	0.58	2.16	2.41	1.34	1.29	2.19
Bot_c1115	16.18	10.72	6.61	9.86	5.99	7.19	6.97	7.71	15.39	11.01	6.02	8.05	7.25	9.92	1.15	17.29	12.16	7.57	12.14	7.84	8.42
Bot_c11151	4.24	5.41	1.69	2.79	2.18	1.51	1.72	6.01	1.63	2.6	2.44	2.94	1.03	2.06	0.33	4.57	4.21	2.91	6.52	3.99	5.11
Bot_c11152	1.57	0.59	0.5	0.74	0.62	0	0.68	0.24	1.07	0.19	0.36	0.47	0.19	0.78	0	0.23	0.43	3.27	0.4	0.66	0.88
Bot_c11153	1.1	0.95	1.03	0.4	1.72	0.19	1.84	1.22	1.36	0	1.43	1.02	0.95	2.82	0.49	3.8	0.72	1.58	4.85	6.58	3.25
Bot_c11154	2.54	2.26	2.07	3.12	3.83	2.58	1.52	3.84	2.16	1.66	1.92	0.93	2.99	1.56	1.53	1.55	1.14	2.18	3.62	6	4.65
Bot_c11155	1.01	2.34	0.75	0.37	2.21	0.53	1.35	1.48	0.63	0.56	0.79	1.4	0	2.02	0.45	1.05	1.32	2.31	0.3	2.68	1.32
Bot_c11156	0	0	0	0	0	0	0	0	0	0	0	0	0	0	0	0	0	0	0	0.23	0.23
Bot_c11157	0	0	0	0	0	0	0	0	0	0	0	0	0	0	0	0	0	0	0	0	0
Bot_c11158	0	0.27	0	0	0	0	0	0	0	0	0	0	0	0	0	0.32	0	0	0	0.3	0
Bot_c11159	1.19	1.67	1.72	2.35	2.64	1.37	0.48	2.07	1.13	2.42	1.89	0.99	0.82	3.49	1.86	3.21	2.3	2.86	0.21	3.05	1.4
Bot_c1116	3.05	8.84	4.06	4.16	8.81	2.4	4.87	11.37	5.59	4.52	6.08	8.04	4.08	8.89	2.09	7.15	10.28	7.46	4.65	7.83	5.53
Bot_c11160	0	0.18	0	0.22	0	0.11	0.41	0.44	0	0	0.48	0	0	0	0	0.21	0	0	0	0	0
Bot_c11161	2.32	0.87	0.27	1.34	1.33	0	0.99	1.69	0.12	1.25	0.1	0.68	0.32	0.32	0.08	1.14	0.69	0.31	1.54	0.83	1.42
Bot_c11163	1.38	0.61	0.64	1.52	1.28	0.24	0.7	0.75	0.44	0.59	0.73	1.28	0.2	1.2	0.45	0.96	1.56	2.18	1.23	1.59	1.35
Bot_c11164	0.98	2.36	1.22	1.61	2.72	1.28	1.73	3.46	0.23	2.69	1.94	0.34	2.12	1.48	0.64	1.77	3.07	1.05	1.74	2.41	2.87
Bot_c11165	1.56	1.68	0.86	1.33	2.53	0.81	1.58	3.16	2.32	1.32	0.83	0.72	0.75	3.15	0.33	0.72	2.48	1.93	0.77	1.35	1.68
Bot_c11166	2.61	2.28	0.81	2.55	1.62	0.3	1.46	2.54	1.63	1.95	0.68	1	1	3.24	0.57	3	5.08	3.24	4.11	3.45	4.26
Bot_c11167	1.09	2.49	1.45	1.67	1.2	1.36	0.66	1.65	1.24	1.1	0.35	2.86	1.32	1.31	0.98	1.58	1.46	2.61	1.16	1.07	1.06
Bot_c11169	1.06	0.23	1.77	0	0.25	1.8	1.07	0.29	1.5	0.67	0.21	0	0.69	1.14	0.52	2.74	1.03	0.91	0.23	0.78	0.78
Bot_c11170	1.35	1.94	0.56	1.11	2.32	0.62	1.2	3.08	2.43	0.72	3.78	0.7	1.03	5.42	0.65	1.93	4.52	2.61	0.76	3.14	1.48
Bot_c11171	0.19	0.34	0.32	0	0.71	0.1	0.39	1.66	0.55	0.49	0.46	0.53	0	0.67	0.12	0.6	0.55	0.17	0.52	0.76	0.56
Bot_c11172	1.8	1.59	1.63	1.73	3.12	0.59	0.46	3.18	0.43	0.57	1.07	1.41	1.95	0.58	0.73	2.1	1.52	1.74	1.41	3.55	1.1
Bot_c11173	0	0	0	0	0	0	0	0	0	0	0	0	0	0	0	0	0	0	0	0	0
Bot_c11174	0.19	1.52	0.85	0.21	0.7	0.4	0	2.05	0	0.16	0.46	0	1.16	1.65	0.12	1.19	1.28	0	0.68	0.75	0.93
Bot_c11176	13.82	8.08	4.81	16.46	6.67	7.63	18.36	14.5	119.38	18.98	9.87	10.61	8.02	17.55	4.77	13.53	11.05	15.1	7.89	5.22	5.88
Bot_c11177	0	0	0	0	0	0.11	0	0	0	0	0	0	0	0.74	0.28	0	0.82	0	0	0.21	0.62
Bot_c11178	0	1.55	0.4	0	0.27	0.15	0.15	0.31	0.56	0.25	0.82	0	0.25	1.01	0.09	0	0.69	0.62	0.26	0.28	0.14
Bot_c11179	0	0	0.62	0.31	0.52	0	0	0.3	1.58	0.47	0.88	0.77	1.45	0.96	0.55	4.34	1.36	2.88	2.47	0.28	1.09
Bot_c1118	2.46	2.35	3.13	2.6	2.07	2.04	4.06	2.69	4.21	4.08	2.61	2.23	2.22	5.25	0.43	4.13	4.79	3.77	2.67	1.81	2.46
Bot_c11180	0	0	0	0	0	0.16	0	0	0	0	0	0	0	0	0	0	0	0	0	0	0
Bot_c11181	1.19	2.27	1.43	2.6	2	1.14	2.4	3.62	1.13	2.85	1.1	1.92	2.23	2.22	1.27	4.92	2.47	3.56	2.82	3.88	3.08
Bot_c11182	1.85	1.62	1.61	0.87	2.45	0.41	0.8	5.17	0.75	2.22	2.08	2.37	2.96	1.59	0.35	3.28	1.53	5.66	3.75	3.39	4.38
Bot_c11183	0	0.5	0	0	0.57	0	0.58	0	0	0.48	0	0	0.5	0.5	0	0.61	1.2	1.01	0	0	0
Bot_c11184	1.28	2.15	2.06	1.83	2.32	1.84	1.42	3.59	12.63	2.02	2.4	6.04	1.51	6.1	0.83	1.45	4.03	0.72	1.51	2	1.94
Bot_c11185	0	0	0	0	0	0	0	0	0	0	0	0	0	0	0	0	0	0	0	0	0
Bot_c11186	0	0	0	0	0	0	0	0	0	0	0	0	0	0	0	0	0	0	0	0	0
Bot_c11188	0.61	2.93	3.23	1.34	5.69	1.6	0.31	4.35	0	0	0	2.11	1.58	0.79	2.42	1.58	0.6	1.31	3.78	5.14	4.78
Bot_c11189	0.15	0.92	0	0.65	0.4	0.08	0.6	0.16	0.14	0.13	0.36	0	0.39	0.38	0.19	0.46	0	0.38	0.4	0.14	0.14
Bot_c1119	3.52	4.79	3.26	4.49	8.68	3.35	2.93	8.41	1.78	2.83	3.76	12.86	4.36	4	2.38	5.78	4.46	9.73	6.67	11.89	9.52
Bot_c11190	3.08	1.47	2.65	1.54	1.56	2.2	3.11	2.45	7.91	1.89	1.54	2.33	2.66	1.69	0.55	4.35	3.54	5.05	3.72	1.94	3.01
Bot_c11192	0.5	0.66	0.14	0.83	1.86	0	0.25	2.18	0	0.42	2.58	0	0	0.22	0	0	0	0	0	0	0
Bot_c11193	0	0	0	0	0	0	0	0	0	0	0	0	0	0	0	0	0	0	0	0	0
Bot_c11194	0	0	0	0	0	0	0	0	0	0	0	0	0	0	0	0	0	0	0	0	0.43
Bot_c11195	0	0	0	0	0	0	0	0	0	0	0	0	0	0	0	0	0	0	0	0	0
Bot_c11196	0.75	3.51	1.39	2.2	1.62	0.26	1.01	2.17	2.6	1.06	1.78	0	0.43	1.51	0.33	0.78	1.45	2.36	1.33	1.48	0.49
Bot_c11197	3	1.97	1.11	1.92	1.62	1.31	0.76	4.35	3.55	0.84	1.38	1.21	1.08	2.58	0.65	1.81	0.97	3.65	2.22	1.73	3.66
Bot_c11198	1.85	1.04	1.04	2.04	1.19	0.97	1.83	5.62	2.2	1	2.32	2.56	0.52	2.07	0.43	3.18	1.88	1.06	1.6	1.25	1.23
Bot_c11199	0.96	2.04	0.64	0.42	1.59	0.2	0.39	0.62	0.55	0.49	0.46	1.47	0.5	0.83	0.5	0.8	1.66	0.66	1.03	0.76	0.75
Bot_c112	16.02	17.08	8.37	7.59	8.78	11.33	5.65	12.42	17.2	3.22	2.7	7.12	1.05	2.76	1.78	7.24	4.66	3.45	17.4	18.53	16.78
Bot_c11200	0	0	0	0	0	0	0	0	0	0	0	0	0	0	0	0	0	0	0	0	0
Bot_c11204	1.59	0.6	0.89	1.5	0.63	0.6	1.38	0.25	1.08	0.77	0.9	0.32	1.58	0.79	0.44	0.94	0.88	2.34	1.01	0.45	1.78
Bot_c11205	0	0	0.19	0.38	1.29	0.36	1.04	0.76	1.29	0.58	0.27	1.2	0.3	0.59	0.23	0	0.34	1.19	1.83	1.03	0.34
Bot_c11207	0	1.98	0.13	0	1.25	0.35	0	0.73	0.43	0	0.54	0	0	1.36	0	0	0.65	0	0	0.22	0.44
Bot_c11208	1.92	3.87	3.45	2.37	2.25	3.31	0.41	3.98	4.77	0.76	1.75	4.67	0.56	0.91	0.25	2.16	3.85	1.92	11.27	5.37	10.54
Bot_c11209	0.77	3.89	1.01	1.1	3.48	1.46	0.73	4.5	2.67	1.33	3.95	2.76	0.83	4.4	1	1.54	3.95	2.39	1.18	2.3	2.87
Bot_c11210	0	0	0.54	0.27	0	1.4	0	0	1.38	0	0	0	0	0.42	0.79	1.76	0	0.84	0	0	0
Bot_c11211	1.24	1.31	0.69	0.82	1.38	0.65	0.75	1.89	1.65	0.84	0.59	1.38	1.93	1.07	0.49	1.29	0.96	1.92	1.99	2.21	0.97
Bot_c11212	2.57	2.03	1.72	1.13	0.95	2.56	1.56	0.56	1.7	0.87	1.02	1.6	0.67	0.44	0.67	1.6	1.24	1.54	4.34	2.28	5.02
Bot_c11213	2.96	2.22	0.63	3.24	1.91	0.7	2.34	3.75	3.35	1.64	1.54	3.58	2.84	3.17	0.36	2.08	2.26	2.95	3.01	3.54	1.94
Bot_c11214	0.57	0.51	0.08	0.63	0	0.15	0	0.92	0.55	0.73	0.34	0.2	0.37	0.12	0.09	0.3	0.54	0.12	0.13	0.42	0
Bot_c11215	0.95	0	0	0.62	0	0.4	0.19	0	0.72	0.97	0	0	0.33	0	0.24	1.18	0	0	0.17	0	0.18
Bot_c11216	2.53	1.55	0.97	0.86	1.79	0.31	1.58	2.94	1.12	2.32	0.93	1.35	1.01	2.02	0.13	1.01	0.93	2.34	0.87	1.72	1.9
Bot_c11217	0.51	0.45	0.28	0.28	0.69	0.2	0.39	1.48	1.1	1.08	0.71	0.61	0.22	1.87	0.16	0.52	1.56	0.76	1.02	1.23	0.37
Bot_c11218	0.26	0.68	0	0	0	0	0	0.28	0.49	0.22	0	0.36	0.45	1.11	0	0.27	0.5	0.89	0	0	0
Bot_c11219	0	0	0	0	0	0	0	0	0	0	0	0	0	0	0	0	0	0	0	0	0
Bot_c11220	0	1.76	0.11	0	0.92	0	0	2.37	6.48	0	1.91	0	0	2.24	0.26	0	2.3	0	0	1.57	0.58
Bot_c11221	0	0	0	0	0	0	0	0	0	0	0	0	0	0	0	0	0	0	0	0.23	0.46
Bot_c11222	0.75	1.32	0.42	0.83	1.39	0.13	1.52	1.36	0.24	0.42	1.59	0.35	0.87	1.3	0	0	0.97	0	0.67	0.25	1.47
Bot_c11223	0	0	0	0	0	0	0	0	0	0	0	0	0	0	0	0	0	0	0	0	0
Bot_c11224	2.19	3.72	1.23	0.6	3.14	0.86	1.09	6.82	0.99	1.34	3.33	0.76	0.47	2.77	0.76	1.7	3.87	0.94	1.43	4.97	3.81
Bot_c11225	0.17	1.5	0.94	0.74	1.08	0.09	0.51	0.73	0.49	0.43	0.81	0.35	0.44	0.88	0.32	0.7	0.97	2.03	1.36	0.66	0.82
Bot_c11227	0.89	1.03	1.32	1.63	0.55	0.93	1.79	3.57	0	0.25	0.7	1.64	1.28	1.78	0.39	3.38	0.87	1.53	2.1	4.11	2.9
Bot_c11228	2.31	3.4	0.85	2.11	1.95	0	1.95	3.32	1.29	3.11	2.76	1.47	1	5.33	0	1	5.17	4.13	2.06	3.59	2.81
Bot_c11230	0.77	3.84	1.29	1.7	3.34	3.38	1.04	3.65	4.63	1.3	0.81	3.22	0.22	2.22	1.35	7.75	6.49	4.43	4.58	10.44	5.8
Bot_c11232	1.28	3.32	1.07	1.83	1.52	0.34	1.05	2.74	1.24	2.2	1.24	0.62	1.12	1.56	0.24	1.07	2.07	2.53	1.62	0.5	1.12
Bot_c11233	0.54	3.77	1.05	1.77	4.74	1.69	3.26	3.81	4.31	2.95	2.12	2.24	3.72	3.47	1.23	2.51	4.17	4.62	4.06	4.52	3.42
Bot_c11234	0.77	0.54	0.77	0.67	1.12	0.64	0.78	0.99	0.44	0.13	1.11	1.06	0.27	0.4	0.39	1.11	1.02	0.53	0.69	3.6	1.94
Bot_c11235	0.86	2.76	0.48	0.32	2.67	0	1.16	2.2	0.54	0.72	0.68	0.99	1.49	0.74	0	0.89	1.95	1.48	3.05	1.14	1.4
Bot_c11236	0.18	0	0	0.58	0.16	0	0	0.76	0	0.3	0	0	0.31	0.31	0	0	0.51	0	0	0.17	0.17
Bot_c11237	0	0	0	0	0	0	0	0	0	0	0	0	0	0	0	0	0	0	0	0	0
Bot_c11239	5.04	5.07	2.26	5.08	3.62	1.9	5.11	7.12	1.82	4.67	3.27	0.74	3.21	6.17	1.05	5.73	6.56	6.87	3.74	5.42	4.15
Bot_c11240	0.58	1.27	1.14	1.93	3.26	0.31	1.47	5.44	0.27	0	0.92	1.62	1.26	1.25	1.35	0	0	1.76	2.07	5.5	2.29
Bot_c11241	1.75	6.75	1.58	2.88	3.84	1.03	2.66	5.21	0.83	3.15	5.04	2.28	2.09	6.62	0.43	2.95	3.58	2.25	1.95	6.68	1.71
Bot_c11242	2.57	4.69	0.39	2.82	1.29	0.37	2.26	4.8	2.51	2.52	1.36	0	1.55	3.17	0.22	5.81	4.52	1.44	0.72	1.9	1.29
Bot_c11243	0	0.62	0	0.77	0.65	0	0.24	0	0.44	0.79	0.56	0.65	0.61	0.81	0.15	0.73	0.68	0	0	0.92	0.69
Bot_c11244	1.13	0.74	0.57	0.9	0.09	0.49	1.89	0.77	0.3	1.06	0.33	0.64	0.81	0.36	0.13	0.11	0.1	0.8	1.21	0.3	0.4
Bot_c11245	0.5	0.42	1.12	1.1	0	0	1.98	1.12	0	1.64	0.38	0	0.42	1.69	0	0	1.5	1.71	0.87	0.5	1.48
Bot_c11246	1.33	2.01	0.84	1.66	2.78	0.5	0.58	4.69	1.27	2.25	1.66	0.53	1.81	1.64	0.24	1.18	1.45	3.09	1.69	3.16	2.4
Bot_c11247	1.13	2.86	0.88	1.03	3.24	0.79	1.53	2.99	1.19	0.57	1.82	1.44	0.82	1.39	0.65	1.17	1.78	2.58	1.27	2.75	2
Bot_c11248	0	0	0	0	0	0	0	0	0	0	0	0	0	0	0	0	0	0	0	0	0
Bot_c11250	0.5	0.74	0.37	0.91	1.06	0.09	0.34	0.71	0.48	0.28	0.4	0	0.29	0.58	0.11	0.69	0.63	0	0.59	0.81	0.16
Bot_c11251	1.32	0.97	0.73	1.69	1.21	1.15	0	1.43	2.3	0.74	1.05	1.52	2.09	2.09	0.71	2.73	2.54	1.7	0.98	0.86	1.71
Bot_c11253	0.19	0.33	0.62	0.41	0.17	0.49	0.19	0.2	0.53	0.16	0.74	0.64	0.48	0.16	0.12	0	0.18	0.32	0	1.82	0.54
Bot_c11254	1.77	0.22	0.56	0.83	0.7	0	2.3	1.38	1.2	2.14	1.6	1.4	0.22	1.09	0.17	0.26	0.24	0.65	0.22	0	0
Bot_c11255	0	0	0	0	0	0	0	0	0	0	0	0	0	0	0	0	0	0	0	0	0
Bot_c11256	4.15	0	1.09	4.82	0	0	4.19	0	0.69	2.89	0	0	2.11	0	0	0.76	0	3.77	4.77	0	1.91
Bot_c11258	1.55	1	0.16	0.46	0.51	0.29	0.86	0.45	1.49	0.84	0.79	0.2	1.59	0.61	0.36	1.46	0.54	0.84	1.39	0.41	0.55
Bot_c1126	1.47	13.19	2.04	1.41	9.04	1.14	1.69	8.35	1.93	1.39	5.95	2.66	1.29	10.02	0.86	2.31	11.44	5	2.06	6.31	2.63
Bot_c11261	1.64	0.46	0.31	2.42	1.57	0.57	0	0	0.49	0.45	0	0	0.47	0	0.38	0	0	1.41	1.43	1.66	0.54
Bot_c11263	0.09	0.16	0.41	0	0.17	0.63	0.19	0.1	0.09	0.24	0.15	0	0.16	0.16	1.04	0.1	0.09	6.39	0.08	0.09	0.09
Bot_c11264	1.96	0.85	0.91	1.08	1.84	1.54	0.66	1.44	3.97	2.19	0.51	0.45	1.69	1.96	0.44	3.39	3.2	1.69	2.02	0.65	2.25
Bot_c11265	0	0.22	0	0	0	0	0	0	0.24	0	0.2	0	0.66	0	0	0	0.25	0	0	0.25	0
Bot_c11266	11.88	3.72	2.78	11.8	7.51	2.91	13.22	10.51	24.5	8.5	10.1	20.13	9.04	11.02	2.28	5.33	8.02	9.44	6.84	4.52	6.11
Bot_c11267	0.81	0.48	0	0.74	0.62	0	0.28	0.29	0.65	1.16	0.33	0.09	0.35	0.71	0.17	1.27	0.52	0.23	0.24	0.26	0.66
Bot_c11268	0.94	1.9	1.04	1.61	2.32	0.42	1.5	2.57	0.78	0.69	1.94	0.19	1.17	2.09	0.59	2.22	1.52	1.49	1.92	0.91	1.17
Bot_c1127	7.51	12.11	2.41	7.44	7.16	0.64	4.52	6.58	1.58	2.23	1.63	6.08	1.27	1.23	0.34	2.84	3.99	2.81	4.89	2.12	3.74
Bot_c11270	0.72	1.28	0.08	0.47	0.26	0.53	0.15	1.54	0.69	0.25	0.58	0.2	1	0.5	0.55	0.75	0.82	1.73	1.03	0.99	0.56
Bot_c11271	1.72	1.25	0.8	1.26	1.6	0.3	1.45	0.31	2.7	1.69	0.9	0	0.5	0.49	0.38	2.38	2.79	4.19	3.05	0	1.4
Bot_c11273	0.16	0.29	0.04	0.09	0.15	0.04	0	0	0	0	0	0	0.14	0.14	0	0.17	0.08	0	0.29	0	0.16
Bot_c11275	0.67	0.96	0.74	1.03	1.1	0.42	1.78	1.58	0.78	0.46	1.08	0.75	1.52	1.4	0.51	0.98	0.64	1.73	1.09	1.58	1.17
Bot_c11276	0	1.43	0.18	1.09	2.16	0	0	0	0.92	0	0	0	0	1.41	0.22	0	0	0.57	0	0.66	0.97
Bot_c11277	0	1.51	0.16	0	0.27	0.3	0	0.63	0.54	0	0.68	1.2	0	0.25	0	0	0.56	0.5	0	0	0.28
Bot_c11279	1.82	2.4	0.51	2.25	2.52	1.07	2.76	4.19	1.95	0.96	1.62	3.78	1.97	2.75	1.03	2.59	1.54	2.15	2.23	2.91	2.44
Bot_c11280	0.1	0.18	0	0.22	0.09	0.05	0.42	0.76	0	0.18	0.08	0	0.18	0.09	0	0.11	0.1	0.09	0.09	0.3	0.3
Bot_c11281	2.43	3.24	2.03	1.9	2.15	1.25	1.82	3.06	4.77	1.85	1.55	3.28	1.67	3.08	0.73	5.92	7.04	5.85	3.99	4.7	3.98
Bot_c11283	1.59	3.15	1.52	1.74	3.14	0.91	1.4	2.22	1.17	9.58	1.03	3.14	7.18	2.88	0.5	1.69	7.79	2.77	17.07	37.13	25.19
Bot_c11284	1.06	2.35	0.23	0.39	2.18	0.19	0.58	2.62	0.9	0.24	1.55	1.62	0.56	2.35	0.4	1.4	2	0.24	1.02	2.2	1.09
Bot_c11285	0	1.87	0.35	0.7	1.95	0.11	0.64	1.15	1.01	0.36	0.51	1.76	0.92	4.03	0.41	1.98	0.82	3.82	0.38	0.83	1.03
Bot_c11286	0.12	0.44	0.27	0.27	0.34	0.2	0.25	0.53	0.24	0	0.1	0.26	0.43	0.32	0.31	0.26	0.12	0.32	0.45	0.73	0.48
Bot_c11287	1.52	1.97	0.84	2.12	1.64	0.43	1.69	3.1	3.34	1.42	1.89	1.82	1.2	3.25	0.53	1.58	2.1	1.78	1.24	3.11	2.15
Bot_c11288	0.65	1.72	1.33	0.95	2.4	0.91	0.22	2.82	1.03	0.92	0.69	1.66	1.32	0.94	0.98	1.35	1.25	2.61	0.58	3.42	1.69
Bot_c11289	0	0.22	0	0	0	0	0	0	0	0	0.2	0	0	0	0	0	0	0	0	0	0
Bot_c1129	7.06	8.35	2.5	9.08	8.03	2	7.21	13.04	6.98	9.5	7.27	7.68	5.36	12.76	1.76	8.25	10.45	6.2	4.63	6.4	4.84
Bot_c11290	0.27	0.96	0.46	0	1.02	0.14	0	1.49	0.52	0	0.43	0.19	0	0.71	0.18	0.28	1.06	0.47	0	1.08	0.8
Bot_c11292	0.42	0	0	0	0.4	0.22	0	0.47	0	0.35	0.97	0	0	1.07	0	0	0	0.36	0	0	0.41
Bot_c11297	0	0	0	0	0	0	0	0	0	0	0	0	0	0	0	0	0	0	0	0	0
Bot_c11298	0	0	0	0	0	0	0	0	0.81	0	0	0	0	0	0	0.44	0	0	0	0	0
Bot_c11299	0	0.52	0.05	0	0.17	0.3	0	0.51	0	0	0.62	0	0	0	0.06	0	0.54	0.16	0	0.28	0.28
Bot_c1130	4.89	9.44	3.73	5.3	8.74	2.44	5.29	8.79	10.87	4.52	5.62	7.26	3.87	11.33	2	7.17	8.86	6.61	5.42	7.44	6.53
Bot_c11301	0	0.24	0	0	0	0	0	0	0	1.62	0	0	0	0.24	0	1.43	2.67	0.47	0	0	0
Bot_c11302	0.9	2.19	1.26	0.99	0.63	0.36	0.46	1.47	1.94	0.77	0.54	2.67	0.98	0.78	0.44	0.23	0.44	1.17	1.01	1.56	0.66
Bot_c11303	0.64	0	0	0	0	0	0	0.23	0.41	0	0.34	0	0	0	0	0.44	0	0.55	0	0	0.42
Bot_c11304	1.02	2.98	0.89	0.96	2.4	0.31	2.07	3.43	0.56	2.49	1.29	0.91	1.27	1.77	0.56	3.02	1.39	1	1.7	3.42	2.12
Bot_c11307	0.35	1.52	0.59	0.39	1.65	0.55	0.71	2.33	2.29	2.93	0.82	0.24	0.6	1.8	1.17	2.18	0.35	2.41	1.24	1.75	2.42
Bot_c11308	4.82	9.94	0.43	4.95	6.97	1.47	4.74	7.33	4.79	5.04	5.98	4.75	5.55	16.2	1.49	2.58	10.08	0.27	3.48	5.78	4.38
Bot_c11309	0	0	0	1.42	0.41	0	0	0	0	0	0.33	0	0.37	0.37	0	0	0	0	0	0.43	0.42
Bot_c11310	1.97	3.08	0.85	0	4.64	0.46	1.55	4.98	3.13	1.67	3.13	1.06	1.33	2.84	0.71	1.13	2.95	1.13	3.12	4.52	2.78
Bot_c11311	4.21	5.35	1.19	3.58	3.39	0.49	4.29	4.76	4.28	2.73	3.78	0.84	3.1	8.88	0.76	2.81	4.77	6.97	3.03	3.91	3.26
Bot_c11312	1.86	0.61	0.26	1.28	1.93	0.12	0.94	1.26	0.22	0	1.11	0.32	0.4	0.8	0.45	0.24	1.12	0.6	1.24	0.69	1.14
Bot_c11313	2.63	2.06	0.17	2.54	0.85	0.08	1.41	1.33	0.74	0.79	1.24	0	1.21	1.48	0.1	1.12	0.88	0.53	0.83	1.06	1.2
Bot_c11314	0.8	1.69	0.53	0.87	3.06	0.92	0.81	3.07	0	0.54	0.77	3.09	1.39	0.28	0.81	1.16	0.15	3	1.43	1.25	1.86
Bot_c11315	0	0.22	0.21	0.14	0.11	0.13	0.25	0.13	0.36	0.96	0.1	0.09	0.11	0.44	0.08	0.26	0.36	0.86	0.34	0.12	0.49
Bot_c11316	2.61	3.69	1.99	2.15	3.47	1.71	2.88	5.45	1.48	2.71	2.64	1.13	1.81	3.8	1.17	2.94	3.82	2.8	3.33	4.46	4.54
Bot_c11317	0	0	0.18	0	0.3	0.17	0	0	0	0	0	0	0.27	0.54	0	0	0.62	1.09	0.84	0.94	0.93
Bot_c11318	0	1.06	0.67	0.8	0.45	0.38	0.98	0.79	0.92	0.82	0.58	0.17	2.73	2.09	0.16	0.25	0.47	0.42	1.51	0.72	0.24
Bot_c11319	4.24	6.01	3.49	4.31	4.26	1.37	3.15	5.88	2.64	1.93	1.81	7.17	3.57	2.49	1.35	4.56	3.12	4.49	5.08	5.02	5.67
Bot_c11320	0.41	1.57	0.83	0.75	2.11	0.85	1.24	1.6	2.76	0.58	1.2	1.23	1.42	2.01	0.26	1.27	1.68	1.63	0.98	2.26	1.06
Bot_c11321	0.38	0.84	0.63	1.67	0.87	0.1	0.39	1.43	0.18	0.65	0.15	1.98	0.17	0	0.98	0.59	0.36	0.65	0.85	0.75	1.48
Bot_c11323	1.86	0.21	2.44	1.02	1.27	1.95	0.71	1.73	2.25	0.2	1.12	3.87	0.91	0.71	0.59	3.61	1.65	4.28	2.51	3.74	1.58
Bot_c11324	0	0	0	0	0	0	0	0	0	0	0	0	0	0	0	0	0	0	0	0	0
Bot_c11325	1.68	1.29	0.57	1.58	1.23	0.42	1.06	1.78	1.8	1.72	1.36	1.06	1.61	2.17	0.25	2.08	1.21	1.65	1.88	1.25	1.16
Bot_c11326	1.31	0.33	0.1	1.02	0	0.49	0.76	1.21	2.14	0.95	0.74	0.52	0.32	1.29	0	0.19	0.54	2.24	0.83	0.55	0.36
Bot_c11327	1.36	0.2	0	1.24	0	0	1.37	0	0	1.53	0.18	0.78	2.16	0	0	2.58	0.22	6.6	3.43	0	1.54
Bot_c11328	2.47	3.05	1.44	1.5	3.76	1.22	2.23	4.98	2.91	1.52	1.87	5.04	2.87	2.74	1.05	2.56	3.78	3.41	2.71	4.29	2
Bot_c11329	0	0	0	0	0	0.26	0.25	0	0.46	0.21	0.19	0	0	0.21	0.32	0	0	0	0.22	0	0
Bot_c11330	3.34	3.6	3.72	3.67	7.38	3.1	2.85	4.76	12.87	3.47	6.9	5.34	3.56	2.88	1.18	1.33	8.21	2.87	0.91	4.06	0.75
Bot_c11331	14.08	11.73	13.61	26.11	23.51	19.51	27.01	19.53	6.12	19.81	19.73	33.79	22.21	21.12	21.17	28.57	15.78	28.37	6.27	4.47	5.56
Bot_c11332	0	0.42	0	0.69	0.72	0.08	0.8	0.34	0.46	0.4	0.13	0.77	0.96	0.27	0	0.49	0.3	0.95	0.42	0	0.92
Bot_c11333	1.37	1.19	1.54	0.38	2.25	0.72	1.73	3.04	0.32	0	1.61	1.19	0.59	0	1.15	1.07	1.01	0.59	0.61	0.68	0.68
Bot_c11334	0.53	0	0	1.16	0	0	2.39	0	0	0.44	0	7.83	2.95	0	1.55	0	0	5.64	0.7	0	0.26
Bot_c11335	1.02	1.34	0.85	3.07	1.18	1.46	0.51	2.49	0.72	2.57	1.2	0.53	1.54	2.41	0.66	2.37	2.21	2.4	3.16	5.51	1.98
Bot_c11336	4.03	4.07	1.39	4.43	2.29	1.31	4.48	4.35	8.45	7.18	2.91	0.27	2.5	2.83	0.62	4.78	5.71	2.47	1.54	2.26	0.75
Bot_c11337	0	0.46	0.14	0.56	0.12	0.13	0.13	0.41	0.25	1.1	0.62	0.62	0.22	0.78	0.16	0.27	0.85	0.44	0.46	0.5	0.25
Bot_c11338	1.19	0.84	0.93	1.31	0.88	0.13	1.21	1.82	0	0.4	0.76	0.66	1.65	1.85	0.62	0.99	1.85	2.67	0.64	1.41	0.7
Bot_c11339	1.44	1.27	0.8	1.58	2.27	0.43	0.83	3.33	0.59	1.4	1.31	2.42	1.43	1.07	1.2	0.85	1.78	2.12	1.47	2.63	1.6
Bot_c1134	5.42	5.91	2.05	5.28	4.49	1.88	5.06	5.58	14.37	5.63	6.25	2.36	5.03	13.51	1.63	7.66	9.94	5.08	6.43	5.77	5.37
Bot_c11340	3.28	3.75	1.18	2.75	1.95	3.44	2.74	2.7	11.8	1.31	0.92	2.14	0.67	3.34	2.49	2	3.14	6.45	1.55	0.95	1.5
Bot_c11342	0	0	0	0	0	0.12	0	0	6.19	0	0	0	0	0	0	0.48	0	0	0.62	0	0
Bot_c11343	1.09	3.57	0.47	1.86	3.54	0.76	1.36	3.49	1.88	1.35	2.54	1.09	1.27	1.27	0.77	1.89	3.57	2.08	1.64	3.31	1.65
Bot_c11344	2.34	5.22	1.83	2.88	3.8	0.97	3.97	8.07	3.22	3.77	2.52	4.46	2.64	5.18	1.72	6.77	5.34	4.67	2.28	6.64	4.15
Bot_c11345	4.82	6.51	6.34	2.2	5.35	6.05	4.67	7.68	1.77	3.05	0.5	23.26	2.08	1.54	5.32	8.07	3.94	8.28	9.48	8.58	8.2
Bot_c11346	2.08	6.05	1.54	3.65	4.43	1.31	4.94	4.89	0.4	5.93	2.12	6.74	3.87	3.98	1.32	2.74	1.98	2.14	3.36	7.19	3.77
Bot_c11348	1.01	2.35	0.67	0.66	1.56	0.48	1.03	2.04	0.79	0.61	1.23	0.49	1.06	1.76	0.45	0.95	1.34	0.52	0.64	1.08	0.78
Bot_c11349	1.33	1.17	0.44	1.17	1.98	0.98	0.81	0.87	0.5	0.67	0.42	0.92	0.23	0	0.17	1.38	1.55	0.91	0.71	1.58	1.56
Bot_c11350	0.66	0.29	0.74	0.91	0.91	0.26	1.85	0.53	0.48	1.27	0.13	0.35	1.01	1.3	0.21	0.86	1.11	1.14	1.93	1.14	1.45
Bot_c11351	1.13	1	0.63	0.83	0.69	0.3	0.76	1.22	0.72	0.96	0.9	0.91	0.82	1.47	0.48	1.56	1.8	1.13	1.01	0.37	0.92
Bot_c11353	0	0	0	0	0	0	0	0	0	0	0	0	0	0	0	0	0	0	0	0	0
Bot_c11354	0	1.59	0.44	1.54	1.1	0.1	1.01	0.65	0.19	0.34	1.91	0.55	0.87	3.12	0.39	2.07	2.3	1.89	3.04	1.77	1.36
Bot_c11355	0.29	3.52	0.32	0.63	1.87	0.45	0.58	1.89	0	0	1.59	0.4	0.99	0.5	0	0.3	1.68	0	1.28	1.43	1.13
Bot_c11356	2.79	3.25	3.39	4.6	5.13	1.65	4.43	8.64	3.35	1.64	3.49	3.27	5.16	4.39	2.02	5.25	4.51	5.84	6.41	7.7	6.12
Bot_c11359	2.43	1.72	1.53	1.42	2.37	0.76	0.82	3.13	1.4	2.49	1.43	1.91	2.26	2.95	1.97	2.35	2.63	2.92	2.9	4.6	1.89
Bot_c11360	7.18	10.13	4.35	9.06	6.43	2.2	6.2	9.56	4.45	4.52	8.28	0.47	6.49	5.3	1.89	7.03	6.96	7.67	8.4	10.06	8.16
Bot_c11361	0.9	1.95	1.14	2.26	0.94	0.68	1.05	2.75	1.87	0.88	1.25	0.18	0.79	3.48	0.33	0.67	1.96	1.33	1.74	1.01	2.13
Bot_c11362	0	0	0	0	0	0	0	0	0	0	0	0	0	0	0	0	0	0	0	0	0
Bot_c11363	1.03	2.71	0.34	1.13	2.64	0.54	1.04	1.11	0.78	0.7	2.28	0	0.36	1.06	0.53	0.64	0.59	1.41	1.46	3.02	2.2
Bot_c11365	1.68	1.4	0.37	1.47	0.92	0.23	1.26	1.19	2.28	2.21	1.27	1.09	1.27	1.46	0.07	1.86	1.27	2.11	1.82	1.53	1.41
Bot_c11366	0.37	0.5	0.36	0.61	0.25	0.25	0.48	0.99	0.55	0.64	0.53	0.39	0.25	0.16	0.18	0.87	1.15	0.8	1.1	1	1
Bot_c11367	1.81	0.6	0.25	1.48	0.41	0.77	1.49	0.6	1.42	0.29	0.09	0.55	0.98	1.08	0.29	1.64	0.11	0.29	1.02	0.77	0.44
Bot_c11368	0	0.65	2.2	0.86	0	0.41	2.29	0.9	0	0.62	0.58	0	0	0.65	1.13	0.8	0.81	2.01	0	0.79	1.56
Bot_c11369	0	0	0	0	0	0	0	0	0	0	0	0	0	0	0	0	0	0	0	0	0
Bot_c1137	1.39	4.21	0.8	1.65	3.25	0.42	1.6	3.85	1.36	1.65	2.26	3.82	1.42	3.34	0.58	1.62	3.81	2.48	1.83	2.02	1.57
Bot_c11371	0	0	0.13	0.5	0	0	0.92	0	0	0	0	0.16	0	0	0	0	0	0.98	0.81	0	0.22
Bot_c11372	1.8	1.16	1.09	3.59	1.2	0.43	1.66	1.41	2.36	1.26	0.26	0.68	2.42	0.99	0.52	3.06	1.25	1.68	4.54	4.33	4.93
Bot_c11373	7.68	2.32	0.49	4.55	0.27	0.15	17.25	0.97	0.28	17.86	0.46	0	7.38	0.51	0	15.59	0.29	1.78	4.18	0.29	2.89
Bot_c11374	0.23	0.21	1.3	0	0.43	0.61	0.24	0.51	0	0.99	0.19	0	0.61	1.62	0.15	0.73	0	1.21	0.42	0.46	0
Bot_c11376	1.96	2.6	1.63	2.8	3.79	0.82	0.8	2.54	0.94	1.67	1.09	2.18	3.23	1.36	0.13	1.02	2.26	2.69	1.23	4.05	3.25
Bot_c11378	0.51	0.45	0.99	1.12	0.47	0	1.03	0.28	1.93	0.65	0.2	0	0	0.88	0.83	0.79	0.25	0.66	0	1.01	1
Bot_c11380	1.83	1.72	0.9	1.56	2.12	0.05	2.17	2.91	1.38	2.62	1.23	0.28	2.04	3.63	0.13	1.48	2.11	2.87	1.28	0.99	1.28
Bot_c11381	5.37	7.03	3.05	4.6	4.66	2.56	4.68	7.46	6.94	3.63	3.03	9.61	3.12	6.42	1.59	5.58	6.69	6.79	5.68	6.66	5.45
Bot_c11382	0.41	0.12	0.23	0.15	0.12	0	0	0.59	0.93	0.12	0.66	0.28	0.12	1.07	0.09	0.71	0.13	0	0	0.13	0
Bot_c11383	0.78	0.83	0.61	1.37	2	0.65	0.48	1.84	0.75	0.53	0.88	1.3	0.82	1.36	0.1	2.43	1.64	2.28	1.4	1.22	1.37
Bot_c11384	1.25	1.43	0.6	1.57	1.65	0.66	1.27	3.09	0.34	0.92	1.15	2.36	2.65	0.47	0.46	1.67	0.86	1.38	1.28	2.29	2.09
Bot_c11385	0	0	0	0	0	0	0	0	0	0	0	0	0	0	0	0	0	0	0	0	0
Bot_c11386	0.53	0	0.59	0.58	0.49	0.28	0.8	1.15	0.74	0	1.04	0	0.23	0.68	0.86	0.54	0.51	0.9	0	0.78	0.51
Bot_c11387	0	0.19	0.95	0	0.2	0	0	0	1.02	0	0.17	1.34	0.37	0.19	0.14	2.89	0	2.21	0	0	0
Bot_c11388	0.47	1.53	1.3	3.09	2.01	0.41	0.32	3.36	0.15	0.13	3.39	1.52	0.68	0.54	0.5	0.65	0.75	0.94	0.42	1.84	1.07
Bot_c11389	3.72	4.05	0.31	5.74	4.03	0.65	11.49	3.09	0	5.54	4.1	0	3.12	9.1	0.7	6.44	1.83	6.97	2.23	1.89	2.28
Bot_c11390	0.1	2.04	0.44	0.22	0.99	0.16	0.1	1.06	0.1	0.09	0.4	0	0.09	0.43	0.06	0	1.13	0.17	0	0.48	0.58
Bot_c11391	0.46	0	0.09	0.51	0	0	0.47	0	0.15	0.13	0	0	0.54	0	0	0	0	1.45	0.83	0	1.2
Bot_c11392	1.8	1.76	1.5	3.17	1.82	1.32	2.56	4.66	2.94	2.15	3.6	1.75	1.1	2.66	0.58	2.25	3.97	3.41	2.1	3.19	2.11
Bot_c11394	0	0.29	0.38	0	1.27	0	0.34	2.24	1.58	0.28	0.26	0.23	0.29	0	0	0.35	0.66	0.29	0.6	0	0
Bot_c11395	0.42	0.22	1.2	0.26	0.16	0.28	0.37	0.25	1.18	0.1	0.2	0.21	0.11	0.58	0.56	0.5	0.74	0.1	0.54	0.47	0.17
Bot_c11396	1.64	2.17	2.96	2.48	1.32	1.83	2.7	1.55	0.78	5.74	0.49	1.71	3.91	2.48	1.19	5.32	2.96	4.58	5.31	2.62	3.4
Bot_c11397	1.74	5.32	2.1	0.96	4.05	0.46	0.58	2.86	0	0.73	1.14	3.62	0.5	0.5	0.76	1.2	0.28	1	4.37	4.31	4.54
Bot_c11398	1.2	2.13	0.57	0.57	2.68	0.36	0.87	2.4	0.17	0.44	0.41	2.74	1.05	0.3	0.22	0.54	0.33	2.21	2.62	3.2	2.85
Bot_c11399	2.54	1.66	1.19	2.35	3.72	1.18	2.68	4.87	1.71	2.18	3.15	2.3	2.56	3.57	0.92	2.73	3.41	4.85	2.81	4.75	2.74
Bot_c114	2.94	3.76	1.84	3.25	3.76	2.24	3.35	4.46	5.85	3.27	2.89	4.41	3.51	5.97	1.24	4.89	4.5	5.74	5.84	6.82	5.39
Bot_c1140	4.77	3.17	1.96	5.85	2.22	1.94	6.27	3.43	1.77	4.95	2.57	2.35	4.91	4.41	1.41	4.18	3.51	7.71	5.58	3.05	4.02
Bot_c11404	1.38	3.17	1.27	2.51	3.44	0.9	1.52	3.3	2.89	2.16	2.49	3.02	1	2.59	0.87	2.38	3.37	3.63	1.86	3.91	2.33
Bot_c11406	0.73	0.32	0	0.8	0	0.38	0.37	0	0	0	0	0	0	0.31	0.25	0.38	0.36	0.63	0.32	0	0
Bot_c11407	0.24	0.42	0.54	0.27	0.67	0.63	0	0	0.46	0.41	0.19	0.17	0.21	0.21	0.79	0.5	0.23	0.83	0.65	0.95	1.89
Bot_c11409	1.29	1.14	0.82	0.81	1.69	0	1.12	1.79	3	1.57	1.33	2.05	1.44	1.76	0.24	2.87	3.54	1.42	1.32	0.91	1.62
Bot_c11410	0	0	0.25	0	0	0	0	0	0	0	0	0	0	0	0	0	0	0	0	0	0
Bot_c11412	0.78	0.52	0.22	2.58	0.54	0.21	0	0.63	0.37	1.17	0.63	0	1.02	0.68	0.13	1.02	1.13	0.5	1.05	0.39	0.19
Bot_c11413	1.1	0.78	0.37	1.69	0.81	0.92	0.67	0.24	0.63	1.86	0.52	0.46	0.95	1.33	0.86	1.37	1.7	0.19	1.96	0.87	1.29
Bot_c11414	0.43	0.94	0.59	0.7	1.18	1	1.29	2.99	0.81	0.72	1.18	1.77	0.74	1.84	0.69	1.54	2.04	1.46	1.71	0.42	1.45
Bot_c11415	0	0	0.38	0.99	0.42	0.35	0.23	0.98	0.43	0.19	0.18	0	0	0	0.15	0	0	0	0	0.89	0.22
Bot_c11416	0.64	0.28	0.27	1.4	0	0.75	0.32	0.17	3.38	0.27	0	0.33	0.7	0.14	0.1	1.99	0.15	0.14	1.15	0.78	0.78
Bot_c11417	1.25	1.55	0.62	1.36	1.36	0.72	1.14	1.86	1.69	0.96	0.9	0.86	1.3	2.49	0.32	2.45	1.65	2.56	2.24	3.65	2.78
Bot_c11418	1.22	2.41	0.83	0.15	1.11	0.21	0.83	2.03	1.44	0.81	0.65	1.22	0.35	3.3	0.17	0.98	1.16	2.32	1.1	1.99	0.92
Bot_c11419	5.4	5.93	1.88	4.9	5.15	1.53	4.86	5.64	5.35	2.45	2.08	3.75	1.74	3.35	1.47	1.77	2.81	2.5	4.49	3.04	4.4
Bot_c1142	3.2	4.32	1.79	4.16	3.28	1.18	2.96	5.42	2.85	2.06	2.18	3.49	2.39	4.81	0.81	5.12	4.74	4.33	4.82	6.17	5.44
Bot_c11420	0.4	0.96	0.15	0.88	0.49	0.07	0.68	1.15	1.17	0.46	0.86	1.12	0.35	1.52	0	0.7	0.89	0	0.48	0.92	0.39
Bot_c11421	0.61	1.58	1.24	0.46	1.92	0.32	0.37	2.11	0.53	0.89	1.87	0	0.42	1.64	0.45	0.69	1.88	0.78	0.55	3.83	1.94
Bot_c11423	0	0	0	0	0	0	0	0	0	0	0	0	0	0	0	0	0	0	0	0	0
Bot_c11424	1.75	1.89	1.19	2.35	2.51	1.12	1.97	2.52	2.23	1.99	1.24	4.86	1.69	1.35	1.38	2.63	2.43	3.17	3.3	4.4	1.71
Bot_c11426	2.74	5.41	1.18	4.68	4.04	0.24	3.87	4.9	0	1.56	2.56	3.59	0.53	0.66	1.46	0.16	0.29	0.39	0.55	0.3	1.33
Bot_c11427	1.06	1.68	0.59	1.16	0.58	0.22	0.86	1.14	0.2	0.72	0.84	0.15	0.73	0.73	0.55	1.32	1.63	0.91	0.75	2.5	2.06
Bot_c11428	0	0	0	0	0	0	0	0	0	0	0	0	0	0	0	0	0	0	0	0	0
Bot_c11429	0	0	0	0	0	0	0.28	0	0	0	0	0	0.24	0	0	0	0	0	0	0	0
Bot_c1143	0	0	0.03	0.07	0	0	1	0.06	0	0.16	0	0	1.13	0	0.04	0	0.23	0.58	0.28	0.24	0.36
Bot_c11431	0.26	0.92	0.73	0	0.49	1.37	0.26	0.86	1.48	0.22	0.41	0.73	0.23	0.9	0.17	0	0.76	0.9	0	1.03	0
Bot_c11432	1.78	0	0.4	0.39	0	0	1.45	0	0.68	0.3	0	0.25	0.31	0	0.11	1.67	0	0.31	0.8	0	0.35
Bot_c11433	1.1	0.97	0.24	0.24	0.61	0	0	0.48	1.04	0.93	0.35	0.15	0.95	0.19	0.14	0.91	0	0.75	0.78	0.65	0.21
Bot_c11434	0	0	0	0	0	0	0	0	0	0	0	0	0	0	0	0	0	0	0	0	0
Bot_c11435	0.64	0.34	0.78	0.14	0.35	1.27	0.13	1.36	0	0.11	0.62	0.18	0	0.22	0.24	1.33	0.24	0.22	0.69	2.12	0.99
Bot_c11436	0.49	2.75	1.81	2.15	2.39	1.2	1.99	4.56	1.73	1.81	2.75	3.06	1.99	3.4	0.73	2.88	2.65	3.08	2.34	3.52	1.43
Bot_c11437	2.65	0.71	1.17	3.77	0.12	0	3.23	0.42	0.64	4.87	0.32	0.64	2.08	0.35	0.34	0.96	0.38	0.79	3.21	0.26	2.96
Bot_c11438	0.27	4.4	0.04	0.07	2.09	0	0.07	4.46	0	0.12	0.66	0.09	0	1.55	0	0.49	2.56	0.06	0.06	5.16	1.38
Bot_c11439	0.52	5.03	0.29	0	5.33	0.27	0.26	6.83	6.41	0	2.89	0.36	0	6.52	0.51	1.08	3.54	0	0	3.09	1.53
Bot_c1144	0.77	1.07	0.82	0.52	1.02	0.25	0.55	0.94	0.12	0.36	0.14	0.62	0.68	0.42	0.74	2.34	0.78	2.09	1.18	0.98	1.67
Bot_c11440	1	3.75	0.66	1.32	0.73	0.42	2.65	0.85	1.36	3.18	0.89	1.67	3.76	1.74	0.19	0.62	1.51	0.51	0.63	0.68	1.16
Bot_c11441	0.34	1.35	0.19	1.11	0.31	0.35	0.51	0.36	1.3	0.29	1.35	0	0.44	0.59	0.11	0.18	0.65	0.14	1.36	0.99	1.48
Bot_c11442	2.64	0	0.12	2.18	0	0	1.11	0	0	1.12	0	0.15	0.38	0	0	0.91	0	0	1.57	0	1.07
Bot_c11443	1.03	0.9	0.43	3.95	0.48	0.81	1.56	1.96	0.49	3.9	0.41	0	0.89	0.89	0.5	4.26	0	1.77	1.83	0.25	0
Bot_c11444	2.75	1.95	0.1	5.23	1.85	0.48	3.53	3.55	0.35	2.96	1.17	2.29	1.91	2.06	0.71	6.65	3.16	2.67	4.26	2.7	4.28
Bot_c11445	1.25	0.44	1.52	1.92	1.15	0.39	0.76	1.35	0.71	2.1	0.79	4.32	1.29	0.21	0	1.03	0.24	0.64	1.11	2.21	1.46
Bot_c11446	1.27	0.8	0.6	0.6	0.33	0.66	0.18	1.17	1.04	0.62	0.29	0.25	0.79	1.26	0.12	1.32	0.35	1.09	0.16	1.6	1.06
Bot_c11447	0	0	0	0	0	0	0	0	0	0	0	0	0	0	0	0	0	0	0	0	0
Bot_c11448	0.47	0.84	0.35	0.52	0.72	0.16	0.8	1.35	0.3	0.27	0.88	0.65	1.1	0.55	0.1	1.14	0.75	0.67	0.42	1.54	0.61
Bot_c11450	0.09	0.08	0.05	0	0	0	0	0	0.18	0.4	0	0.26	0.08	0	0	0	0.35	0.47	0.83	0.63	0.71
Bot_c11451	8.18	9.07	4.54	9.06	6.14	3.35	8.84	11.22	21.21	11	7.48	9.67	7.29	12.57	2.75	11.12	10.23	14.05	9.47	8.54	8.59
Bot_c11452	1.51	1.05	0.34	1	0.56	0	1.22	0.99	3.11	1.27	1.9	0.84	1.3	0.78	0	1.56	0.59	0.78	1.87	0.3	1.48
Bot_c11453	1.01	1.19	0.37	0.37	0.62	0.35	1.54	0.9	0.32	1	0.13	1.87	0.73	1.6	0.54	2.27	1.77	1.87	1.81	0.66	0.33
Bot_c11454	1.36	0.48	1.37	0.9	2.53	1	1.65	1.78	0	1.15	2.36	2.64	1.65	2.58	0.89	2.82	1.06	2.57	1.45	3.5	3.2
Bot_c11455	0	0	0	0	0	0	0	0	0	0	0	0	0	0	0	0	0.08	0	0	0	0
Bot_c11456	6.53	7.74	4.47	6.16	6.36	3.33	7.42	8.31	12.41	5.49	4.53	8.67	6.46	11.46	1.68	11.45	10.94	13.78	9.36	7.75	7.29
Bot_c11458	0	0.55	0.71	0.7	1.48	0.66	0	1.39	0.3	0.27	0.25	1.54	1.37	0.54	1.05	0.33	1.24	0.82	1.12	1.57	1.24
Bot_c11459	0	0	0.19	0.75	0	0.36	0	0	0	0	0	0.71	0	0	0	0	0	0.29	0	0	0
Bot_c1146	0.64	1.13	0.35	0.67	1.01	0.32	0.69	1.82	1.11	0.89	0.5	1.54	0.62	1.24	0.18	1.1	1.53	1.21	1.16	0.99	0.9
Bot_c11462	0	0	0	0	0	0	0	0	0	0	0	0	0	0	0	0	0	0	0	0	0
Bot_c11464	2.17	2.61	0.49	2.79	3.6	1.07	3.5	2.18	2.34	3.05	1.64	0.27	2.11	2.22	1.05	2.78	3.15	1.75	1.14	1.87	1.86
Bot_c11465	0.7	0	0	0	0.33	0	0	0.78	0	0.29	0.27	0.24	0.91	0	0.47	0	0	1.81	0	0.35	0
Bot_c11466	0.19	1.37	0.11	0.64	1.24	0.2	0	1.67	1.66	0	0.31	0.4	0	0.5	0.12	0.2	1.3	0.5	0.17	0.57	0.19
Bot_c11467	0	0	0	0	0	0	0	0	0.18	0.16	0	0.13	0	0	0	0.19	0	0	0	0	0
Bot_c11468	1.17	3.6	0.5	2.86	3.56	0.14	2.12	4.17	1.51	2.01	5.14	0.54	1.25	4.99	0.5	0.95	4.95	0.89	0.82	3.18	1.64
Bot_c11470	1.45	4.72	1.07	2.3	3.84	1.61	2.46	5.2	4.19	1.51	3.88	0.45	2.39	3.22	1.34	3.52	5.24	4.57	1.59	4.27	3.3
Bot_c11472	0.18	1.57	0.2	0.19	0.49	0.09	0.54	0.96	0	0.61	0.57	2.09	0.77	0.46	0.11	0.55	0.85	0.15	1.43	1.05	1.73
Bot_c11473	0.47	1.07	0.37	1.38	0.84	0.31	1.43	1.9	0.85	1.66	0.92	0.46	0.99	0.81	0.37	1.24	1.06	1.25	1.8	1.87	1.67
Bot_c11474	0.37	0.32	0.42	0	0.35	0.59	0.37	0	0	0.31	0.29	0	0	0.64	0.5	1.16	0.37	0	0	0	0.37
Bot_c11475	0	2.79	0.49	0.96	4.33	0.3	1.47	2.23	0	0.49	2.29	0.81	1.51	3	0.19	1.51	4.25	1.75	2.06	3.46	0.85
Bot_c11476	1.4	0.25	0.78	1.85	0	0.44	0.28	0	0.79	0.71	0.22	0	0.73	0.72	0.18	0.58	1.09	1.45	0.5	0.83	0.27
Bot_c11478	0.51	0.67	0.56	1.11	0	0.4	0	0.55	0.24	0.21	0.8	0	0	1.31	0.17	1.31	1.22	1.96	0.22	0.5	0.74
Bot_c11479	0.32	1.56	0.27	0.53	1.76	0.5	0	1.2	0	0.27	1.02	0.22	0.28	0.83	0.1	1.16	1.98	0.96	0.29	3.13	1.24
Bot_c1148	5.82	6.28	3.07	6.46	4.02	2.75	7.51	7.12	9.82	8.99	4.07	4.16	5.07	10.8	1.64	10.2	9.59	9.26	7.03	9.44	7.46
Bot_c11480	1.44	1.51	0.16	0.95	2.42	0.3	2.04	1.26	0.27	0.73	0.68	1.6	1.25	2.73	0.57	1.8	0.56	0.99	1.02	2.86	1.41
Bot_c11481	0	0.39	0	0.99	0.21	0	0.23	0	0	0.38	0	0	0	0	0.15	1.16	0.43	0.58	0.4	0.66	1.09
Bot_c11482	0	0.43	0	0	0.68	0.26	1.24	0.53	0.23	0.21	0.19	0.17	0.63	1.27	0.16	0.76	1.66	0.42	0.65	0.97	0.24
Bot_c11485	2.03	3.93	1.01	2.45	2.8	0.85	2.05	1.97	4.25	1.2	1.45	4.21	1.41	4.2	0.78	2.1	3.31	3.48	2.53	2.19	1.78
Bot_c11486	1.02	1.36	0.84	1.11	1.57	0.69	1.24	1.62	0.59	0.96	0.74	0.78	0.98	0.53	0.51	1.48	0.38	1.83	1.65	3.27	1.87
Bot_c11488	1.19	0.52	1.16	1.31	1.38	0.93	0.9	1.63	0.56	1	0.23	0	0.77	1.79	0.39	0.92	0.58	1.53	1.05	0.88	0.58
Bot_c11489	1.23	1.06	1.15	2.25	0.39	0.64	0.82	1.82	1.51	0.68	1.27	1.98	0.35	1.74	0.28	5.5	2.03	0.7	2.51	1.64	0.81
Bot_c1149	1.61	1.84	1.85	1.7	1.69	1.33	1.27	1.79	1.73	1.52	1.09	1.64	1.17	1.66	0.57	1.95	2.23	2.71	2.82	3.51	2.8
Bot_c11490	2.04	3.76	1.54	5.08	3.23	1.45	1.31	5.98	1.95	4.41	3.25	1.8	1.12	4.81	1.07	3.45	6.02	1.11	3.97	4.54	3.78
Bot_c11493	2.03	3.26	1.62	1.66	2.58	1.33	1.45	4.41	2.46	2.7	1.72	0.7	2.65	1.5	0.57	2.84	2.49	3.47	2.28	3.26	3.53
Bot_c11494	0	0	0	0	0	0	0	0.2	0	0	0	0	0	0	0	0	0	0	0	0.54	0.18
Bot_c11495	0	0	0	0	0	0	0	0	0	0	0	0	0	0	0	0	0	0	0	0	0
Bot_c11496	2.28	4.73	1.59	1.57	3.18	1.34	2.01	3.43	1.34	1.44	2.02	0.79	1.23	4.16	0.38	2.36	3.33	2.69	1.01	2.54	1.12
Bot_c11498	0.77	2.25	1	1.69	1.91	0.54	1.82	1.12	0.97	1.52	1.83	1.78	2.22	0.89	0.67	1.33	1	3.09	0.68	2.79	2.01
Bot_c115	6.02	9.6	3.16	6.33	7.91	2.23	5.47	11.75	8.08	4.39	3.94	11.01	3.79	6.65	1.81	7.68	6.34	8.55	4.63	5.45	4.56
Bot_c1150	7.38	7.62	2.56	8.92	6.06	2.18	8.05	9.43	6.72	8.55	4.9	5.62	6.87	9.17	1.65	7.97	9.61	6.73	9.28	5.92	7.75
Bot_c11500	1.13	0.2	0.25	0.99	1.25	0.47	1.6	2.21	2.15	1.92	0.72	0.78	1.18	0.59	0.15	1.17	1.96	1.17	1.01	0.45	0.44
Bot_c11501	1.83	1.64	1.29	3.37	2.11	0.74	2.38	2.38	2.36	1.86	1.48	2.49	1.97	2.62	0.52	2.85	0.94	2.64	2.25	1.86	1.77
Bot_c11502	0	0.5	0.11	0	0.35	0	0.39	0.61	0.55	0	0	0.13	0.33	0.33	0.37	0.39	0.55	0	0.51	0.19	0
Bot_c11503	1.26	1.74	1.33	1.64	1.67	1.32	1.17	3.67	2.34	1.38	2.04	0.72	1.1	2.8	1.09	1.79	2.18	2.36	1.96	2.57	2.34
Bot_c11505	5.59	5.41	2.82	5.95	4.82	2.04	6.37	6.56	13.84	5.2	4.75	4.59	3.24	8.53	0.54	5.8	5.18	3.05	3.95	3.99	4.62
Bot_c11506	3.5	4.06	1.96	4.05	3.57	1.67	4.05	3.58	4.03	4.03	2.56	1.87	2.45	5.06	1.42	6.27	6.67	5.69	5.42	5.46	5.2
Bot_c11507	1.34	1.19	1.49	1.05	0.88	0.8	0.58	0.83	0.55	0.49	0.15	0.13	0.67	0.66	0.25	0.2	0.74	1.15	0.34	0.57	0.75
Bot_c11508	0	0	0	0	0	0	0	0	0	0	0	0	0	0	0	0	0	0	0	0	0
Bot_c11509	0.72	0.51	0.36	1.33	0.78	0.68	0.73	0.98	1.61	0.62	0.58	0.84	0.75	1.13	0.22	0.59	1.08	1.04	0.9	0.7	0.76
Bot_c11510	0	0	0	0	0	0	0	0	0	0	0	0.45	0	0	0	0	0	0	0	0	0
Bot_c11511	0.97	0	0.82	0.54	2.31	0.25	0.48	1.64	0	0.4	0.74	0	0.42	0.41	0.34	1.01	0.49	1.26	1.7	0.98	0.96
Bot_c11512	1.64	0.57	0.3	0.5	0.17	0.24	0.37	0.29	0.89	1.26	0.22	0.38	0.16	0.56	0.11	0.85	1.55	0.31	0.58	0	0.09
Bot_c11513	0	0	0	0	0	0	0	0	0	0	0	0	0	0	0	0	0	0	0	0	0
Bot_c11514	0.18	0.64	0.5	1.2	1	0.29	1.11	0.78	0	0.62	0.44	0.51	0.16	0.47	0.58	0.76	0.52	1.25	0.49	1.43	1.06
Bot_c11515	1.26	2.03	1.54	1.66	2.31	1.13	1.29	2.97	1.35	0.87	1.42	1.4	1.32	1.54	1.52	1.44	1.92	3.25	2.27	3.7	2.58
Bot_c11517	0.73	0.42	0	0.8	0.45	0	0.49	2.1	0	0.41	0.96	0.34	0.42	0.42	0	1.5	1.17	1.04	1.29	0.48	1.42
Bot_c11518	1.03	0	0.29	0.28	0.24	0.13	0	0.28	0.24	0.65	0.61	0.36	0.22	0.44	0.17	1.07	0	0.44	0.46	0	0.25
Bot_c11519	0	0.18	1.15	0	0.57	0.22	0.42	0.22	0.2	0	0.33	0.29	0.18	0.18	0.27	0.22	0	0.18	0.37	0.2	0
Bot_c11520	0.84	0	0.24	0.93	0.4	0.22	0.42	0	0	0	0	0.88	0.72	0.36	0.29	1.31	0.42	1.81	0.37	0.42	0.42
Bot_c11521	0.7	0.36	0.17	1.1	0.55	0.16	0.41	0.53	1.17	0.17	0.57	0.14	0.26	0.96	0.06	0.94	0.47	0.17	0.27	0.2	0.87
Bot_c11522	0.68	44.05	0.38	1.12	23.76	0.06	0.46	22.11	1.32	0.49	7.41	0.95	0.99	14.82	0	0.59	28.38	0.68	0.82	7.64	3.41
Bot_c11523	1.37	5.44	0.97	1.78	5.23	0.13	0.63	5.98	0.97	0.53	1.71	0.26	0.33	1.63	0	1.29	2.6	0.21	0.9	1.46	0.85
Bot_c11524	0.62	0.54	0.17	0.34	1.44	0	0.31	0.68	0.29	1.04	0	0	0.27	0.27	0.21	0.96	0.91	0.27	0.27	1.54	0.3
Bot_c11525	2.03	0	1.94	0.96	0	1.67	0	0	0	3.66	0	3.01	1	0	1.15	2.1	0	0	2.83	0	1.99
Bot_c11527	1.62	0.82	1.29	1.02	1.29	1.46	1.41	2.52	0.66	1.18	1.29	1.61	0.4	1.2	1.21	1.68	0.67	1.59	0.83	2.51	1.59
Bot_c11529	0.88	1.8	0.35	0.97	1.61	0.4	0.77	2.29	2.2	1.19	1.52	0.61	1.76	1.98	0.8	2.1	1.8	1.73	1.36	2.83	2.33
Bot_c1153	2.02	6.54	3.13	2.5	4.6	3.53	2.5	7.56	11.82	2.11	4.71	3.95	2.05	7.57	2.22	5.02	8.87	4.41	3.6	5.36	5.65
Bot_c11530	1.62	2.85	1.12	1.55	1.86	0.42	2.05	3.27	3.47	1.54	2.09	0.7	0.53	2.8	0.91	1.05	3.69	2.6	1.62	4.37	2.36
Bot_c11531	0.4	0.69	0.67	0.88	0	0.42	0.4	0.45	1.11	1	0.31	1.11	1.03	1.03	0	0.41	1.19	0.69	0.7	0	0.79
Bot_c11532	0.06	0.9	0.38	0	0.63	0.36	0.06	0.86	1.11	0.05	0.66	0.74	0.06	1.04	0.04	0.07	0.95	0.16	0.11	0.79	0.43
Bot_c11533	1.08	0	0.2	2.36	0.99	0.09	1.82	1.74	0.17	1.68	0.57	1.24	1.71	1.4	0.12	0.93	0.69	0.77	0.64	1.58	1.57
Bot_c11534	0.62	0.27	0.43	0.51	0.14	0.08	0.63	0.5	2.37	0.39	0.25	0	0	0.13	0	0	0	0	0.14	0	0
Bot_c11535	0	0.58	0.49	0	0.41	0.7	0	0.72	1.68	0.19	0.18	2.15	0	0.57	1.29	0	1.07	0	0	1.31	0.65
Bot_c11536	0.28	0.24	0	0	0	0	0	0	0	0	0	0	0	0	0	0	0	0	0	0.55	0
Bot_c11538	0	0	0	0	0	0	0	0	0	0	0	0	0	0	0	0	0	0	0	0	0
Bot_c11539	4.26	0.7	0	5.27	4.2	0	2.42	4.65	11.05	1.35	3.78	0.18	0.69	5.96	0	0	5.16	7.09	3.07	6.84	3.64
Bot_c11540	0	0.12	0	2.77	0	0.14	2.03	0	0.13	0	0	0	0	0	0.17	0.14	0.25	0.23	0.12	0.13	0.13
Bot_c11541	0.42	0.38	0.29	0.75	0.53	0.17	0.71	0.78	0.68	0.73	0.39	0.74	0.65	0.56	0.23	0.55	0.75	0.5	0.62	0.46	0.46
Bot_c11542	0	0.62	0.2	0	0	0	0	0	0.33	0	0	0	0	0	0	0	0	0	0	0	0
Bot_c11543	0	0	0	0	0	0	0	0	0	0	0	0	0	0	0	0	0	0	0	0	0
Bot_c11546	0	0	0	0	0.73	0	0	0.57	0	0	0.21	0	0	0.68	0	0	0.51	0	0	0.26	0
Bot_c11547	0	0	1.93	0.15	0	1.02	0.14	0	0.54	0	0	3.39	0	0.12	0.18	1.45	0	0	0	0	0
Bot_c11548	0	1.64	0.76	1.39	0.94	0.42	1.88	1.84	0.33	1.38	0.19	2.32	0.9	0.6	0.58	0.84	0.44	3.85	0.83	1.01	0.56
Bot_c11550	0	0	0	0	0	0	0	0	0	0	0	0	0	0	0	0	0	0	0	0	0
Bot_c11551	0	0	0	0.21	0	0	0.58	0	0.18	0.16	0.15	0	0.17	0.5	0.12	0	0.37	0.82	0.17	0	0
Bot_c11552	1	2.44	3.03	1.77	4.77	0.39	1.01	3.19	0	0.64	1.8	4.49	0.11	0.11	1.18	0.39	0.24	0.53	0.11	0.36	0.72
Bot_c11553	0.71	2.46	0.65	0.6	3.2	0.29	0.48	2.83	0.38	0.54	2.04	1.36	0.07	0.55	0.44	0.08	0.67	0.13	0.35	0.61	0.08
Bot_c11554	0.69	0.73	0.38	1.06	0.75	0.14	1.4	1.91	1.46	0.47	1	1.62	1.56	1.44	0.52	1.14	0.78	1.42	0.74	1.48	1.07
Bot_c11555	0	0	0	0	0	0	0	0	0	0.23	0	0	0	0	0	0	0	0	0	0	0
Bot_c11556	7.43	1.16	1.92	3.79	1.48	2.36	2.95	9.55	2.76	6.26	1.47	0.92	0.92	1.83	1.74	5.5	3.86	1.37	0.71	1.84	0
Bot_c11557	6.69	5.5	1.61	8.58	6.18	1.52	4.74	4.11	6.58	6.61	1.95	3.71	5.41	6.17	1.16	8.09	9.46	6.7	6.16	3.29	2.83
Bot_c11558	5.25	1	0	6.26	0	0.36	4.62	0.74	0.65	7.72	1.81	1.42	4.54	6.5	1.48	2.13	1.76	4.9	4.88	1.35	3.34
Bot_c11559	0.68	0.71	0.31	0.5	0.41	0.24	0.46	1.09	0.55	0.29	0.73	0.08	0.69	0.3	0.14	0.71	0.97	1.26	0.2	0.55	0.99
Bot_c11560	1.61	1.64	1.02	2.02	1.26	0.84	2.23	2.08	1.34	1.88	1.3	0.16	1.61	1.8	0.44	2.75	1.42	4.04	2.48	3.48	1.79
Bot_c11561	1.13	0.72	0.27	0.89	0.74	0.51	2.46	1.56	5.28	1.65	1.42	1.9	0.98	2.8	0.52	1.84	2.16	2.63	1.45	1.26	0.94
Bot_c11563	0	0	0	0	0	0	0	0	0	0	0	0	0	0	0	0	0	0	0	0	0
Bot_c11564	0.37	0.67	0.48	0.68	0.57	0.59	0.51	0.4	0.97	0.11	0.5	0.52	0.22	0.76	0.63	0.91	0.71	1.39	0.78	1.58	1.21
Bot_c11565	0.82	0.29	0.91	2.35	0.45	0.86	1.51	0.88	1.58	3.23	0.26	1.26	1.29	0.14	0.21	1.54	0.63	1.69	2.51	0.81	1.12
Bot_c11566	0	0	0	0	0	0	0	0	0	0	0	0	0	0	0	0	0	0	0	0	0
Bot_c11567	1.39	1.51	1.87	1.85	1.36	1.93	0.61	3.07	0.97	1.28	1.69	0.69	1.13	2.34	1.51	8.27	4.52	4.35	6.46	9.99	6.56
Bot_c11568	0	0	0	0	0	0	0	0	0	0	0	0	0	0	0	0	0	0	0	0	0.41
Bot_c11569	0	0	0.58	0	0.16	0.55	0	0	0	0	0	1.34	0	0	0.11	1.27	0	0	0	0	0
Bot_c1157	0.83	2.02	0.89	1.33	1.32	0.56	1.35	2.26	2.82	1.05	1.19	5.93	1.32	1.83	0.58	2.23	2.29	3.09	1.15	1.75	1.08
Bot_c11570	3.29	10.02	3.33	2.98	7.44	1.72	1.62	12.81	0.99	1.17	1.19	9.3	0.59	3.06	1.36	2.24	3.55	2.04	7.35	6.53	6.05
Bot_c11571	1.3	2.82	1.12	2.69	1.32	0.68	1.17	4.78	1.95	1.6	2.43	2	2.01	2.63	0.83	2.39	2.06	3.46	2.2	2.26	3.22
Bot_c11572	1.37	1.56	0.76	1.08	1.8	1.34	0.6	1.27	0.94	1.67	1.09	1.09	1.19	2.21	0.13	2.24	2.45	0.34	1.75	2.7	1.91
Bot_c11573	2.82	2.39	1.06	2.67	0.58	0.8	1.17	2.05	1.49	2.41	1.85	0.18	2.12	2.23	0.81	2.52	2.67	1.98	2.19	0.75	2.49
Bot_c11574	1.06	0	0	0.39	0.66	0	0.71	0	0.66	1.48	0	0	0.3	0.3	0	1.83	1.04	1.52	0.31	0	0.35
Bot_c11575	0.71	1.25	0.29	1.16	0.81	0.55	0	0.57	0.68	0.75	0.56	0	0.77	0.61	0.45	1.1	0.51	1.21	0.79	0.69	0.69
Bot_c11576	1.86	3.1	1.03	1.36	4.38	0.11	2.09	2.46	0	0.7	4.77	1.58	0	0.54	0.93	0	0	0	0	0	0.4
Bot_c11577	0.2	0.69	0.54	0.21	1.08	0.72	0.4	0.42	1.12	0.17	0.47	0.54	0.68	2.2	0.13	0.4	0.94	0.84	0.7	0.19	1.14
Bot_c11578	0.61	1.58	0.51	0.67	1.69	0	1.22	2.99	1.14	0.76	0.95	0.42	0.52	0.52	0	0.63	2.36	1.04	0.8	1.5	1.19
Bot_c11579	0.49	0.79	0.16	1.62	1.52	0.05	1.3	1.78	0.57	0.42	1.03	6.63	1.55	2.49	0.56	0.41	0.19	2.28	0.09	0.29	0.38
Bot_c11580	1	0.53	0.22	1.1	0.37	0.21	0.81	0.87	0.57	1.87	0.16	0.42	1.91	0.17	0.26	0.42	0.19	1.89	1.43	0.59	0.98
Bot_c11581	0	0	0.14	0.28	0	0	0	0	0	0	0.2	0	0	0.43	0.33	1.04	0.49	2.16	0	0	0
Bot_c11583	0	2.23	0.17	0.86	0.86	0.41	0.48	2.02	0.15	0.8	0.38	1.41	0.68	0.82	0.3	0.16	0.3	1.75	0.84	1.38	0.3
Bot_c11584	1.32	0.58	0.19	0	0.62	0.35	0.33	0.36	0	0	0.26	1.15	0.29	0.57	0	0	0	0	0.88	1.32	0.33
Bot_c11585	0.47	2.63	1.3	0.34	2	0.74	0.79	3.01	1.65	0.67	1.63	0.87	0.27	1.49	1.1	0.32	2.53	0.94	0.42	1.07	1.06
Bot_c11586	1.3	3.46	0.72	1.6	4.46	0.34	1.65	5.92	1.56	1.25	2.34	1.8	1.41	4.23	1.56	1.52	2.79	2.37	1.31	6.36	3.32
Bot_c11588	0	0	0	0	0	0	0	0	0	0	0	0	0	0	0	0	0	0	0	0	0
Bot_c1159	4.12	7.7	3.36	4.8	5.86	2.71	6.22	9.06	9.03	9.43	5.26	6.54	5.56	18.53	2.5	16.65	21.97	13.56	5.2	10.81	7.98
Bot_c11591	3.48	7.8	2.44	3.81	6.39	1.45	3.45	8.04	5.91	2.29	4.76	7.25	3.63	5.75	1.38	3.96	6.69	4.02	3.15	6.87	4.65
Bot_c11593	5.32	9.34	3.39	6.2	8.61	3.75	5.79	14.32	8.09	7.88	9.37	13.62	6.92	19.07	2.52	10.87	15.24	13.06	6.55	12.63	9.1
Bot_c11594	0	0.15	0	0	0.31	0	0	0	0	0.29	0	0	0	0	0.11	0.17	0	0	0	0	0
Bot_c11595	1.87	0.82	0.91	3.09	2.81	1.72	1.18	4.83	0.67	0.99	2.23	0.81	1.22	2.22	0.46	3.15	4.29	2.81	3.33	10.84	4.11
Bot_c11596	1.73	1.52	1.44	2.37	2.19	0.9	4.81	4.67	4.32	3.84	2.06	2.25	2.62	3.73	0.84	2.91	3.12	1.3	1.54	0.64	1.47
Bot_c11597	12.09	9.62	3.94	5.7	4.72	2.73	3.68	6.49	11.14	1.95	2.11	1.05	0.81	2.13	1.37	1.83	1.35	3.45	3.48	1.63	2.28
Bot_c11598	0	0.21	0	0	0	0	0	0	0	0	0.19	0	0	0.41	0	0.74	0.46	0.41	0	0.23	0
Bot_c11599	0.13	0.12	0.59	0.29	0	1.47	0	0.14	1.55	0	0.32	0	0.23	0	0.42	0.56	0.25	2.06	0.24	0.13	0
Bot_c11600	4.61	6.47	2.43	4.81	5.29	2.24	3.13	6.89	5.44	3.3	3.1	3.05	2.88	5.64	1.8	5.13	6.65	5.36	3.26	5.46	3.83
Bot_c11601	0	0	0	0	0	0	0	0	0	0	0	0	0	0	0	0	0	0	0	0	0
Bot_c11602	10.41	10.63	5.39	9.45	8.63	3.87	9.12	15.2	10.17	11.71	7.49	15.97	9.1	11.57	3.57	12.18	11.36	13.27	10.65	11.86	9.68
Bot_c11604	2.41	2.84	2.34	2.65	4.44	1.79	3.46	4.77	1.54	2.9	2.4	1.81	2.79	1.74	1.82	5.21	5.02	8.11	4.13	7.9	5.09
Bot_c11605	0.85	0.25	0.48	0.63	0.79	0.6	0	1.56	0.54	0	0	0.2	0.25	0.24	0.19	0.59	0.55	0.49	1.01	0	0.28
Bot_c11606	1.66	5.42	3.22	1.67	5.19	2.69	1.97	8.59	0.67	1.18	1.67	4.61	2.05	3.49	1.5	1.87	3.69	3.21	2.24	11.24	4.71
Bot_c11607	12.24	32.01	7.22	12.71	25.71	6.12	13.62	28.11	15.66	10.59	16.71	27.66	8.26	26.27	4.73	17.94	30.41	19.42	14.68	24.87	16.62
Bot_c11609	0.88	1.27	1.14	0.64	1.9	0.31	0.59	5.12	1.37	3.68	0.69	2.02	0.25	1.76	0.58	1.81	2.56	3.01	1.55	2.31	2.29
Bot_c1161	7.48	10.17	3.61	7.04	8.46	2.59	6.43	11.13	9.97	6.05	7.74	9.24	4.2	12.28	2.37	7.92	10.12	9.54	5.89	7.83	6.86
Bot_c11611	0	0	0	0	0	0	0	0	0	0	0	0	0	0	0	0	0	0	0	0	0
Bot_c11613	0	1.17	0.15	0.29	0.99	0.42	0.27	0.29	1.01	0	0.21	0.56	1.39	0.23	0	1.11	0.26	1.38	0.48	0.79	0.79
[truncated: 48,108 more rows]
