# Supplementary material for: Analysis of the basal chordate Botryllus schlosseri reveals a set of genes associated with fertility
Source: BMC Genomics. 2014 Dec 26;15(1):1183. doi: 10.1186/1471-2164-15-1183 (PMC4523013; doi:10.1186/1471-2164-15-1183)
Supplement: Supplementary file 11 — Additional file 11: Table S9: Mapped reads to EST 5–11 for Infertile Samples. (XLSX 11 MB) [file 12864_2014_7084_MOESM11_ESM.xlsx]

## Sheet: Sheet1
	Infert001d Stage A1	Infert802d Stage A1	InfertMix Stage A1	Infert001d Stage A2	Infert802d Stage A2	InfertMix Stage A2	Infert001d Stage B1	Infert802d Stage B1	InfertMix Stage B1	Infert001d Stage B2	Infert802d Stage B2	InfertMix Stage B2	Infert001d Stage C1	Infert802d Stage C1	InfertMix Stage C1	Infert001d Stage C2	Infert802d Stage C2	InfertMix Stage C2	Infert001d Stage D	Infert802d Stage D	InfertMix Stage D
Contig from EST 5-11	FPKM	FPKM	FPKM	FPKM	FPKM	FPKM	FPKM	FPKM	FPKM	FPKM	FPKM	FPKM	FPKM	FPKM	FPKM	FPKM	FPKM	FPKM	FPKM	FPKM	FPKM
454_debris_c101	0.83	1.48	2.69	1.75	2.69	0.35	1.61	3.88	2.93	0.98	3.23	1.12	2.79	1.76	3.5	1.57	2.6	1.66	2.79	2.93	2.72
454_debris_c104	0.19	0.15	0.92	0.18	0.15	0.97	0.67	0.57	6.14	0.18	0.18	0	0.19	0	0.12	0.16	0	0.14	0.35	0.31	0.48
454_debris_c105	0	0.83	0	0	0.27	0.21	0	1.03	0	0	0	0	0	0.54	0	0	0	0.27	0	0	0
454_debris_c106	0	0.43	0.12	0.17	0.42	0.1	0	0.36	0.32	0	0.66	0	0	0.28	0	0.15	1.14	0.39	0.32	0	0.3
454_debris_c1084	0	0	0	0	0	0	0	0	0	0	0	0	0	0	0	0	0	0	0	0	0
454_debris_c109	0	0.79	0	0	0	0	0	0	0	0	0.98	0	0	0	0.85	0	0.81	0	0	0	0
454_debris_c110	12.01	4.83	11.79	9.3	8.68	9.07	14.57	7.93	14.33	8.19	15.83	11.63	15.15	19.79	8.19	11.6	6.31	9.92	7.76	5.43	8.33
454_debris_c111	0	0	0	0	0	0	0	0	0	0	0	0	0	0	0	0	0	0	0	0	0
454_debris_c114	0	0	0.26	0	0	0	0	0	0	0	0.34	0	0	0.15	0	0	0	0.14	0	0.3	0.31
454_debris_c117	0	0.65	0	0	0.62	0	0	0.96	0	0	1.79	0	0	2.64	0	0	3.06	0	0	1.16	0
454_debris_c119	0.17	0.42	0.82	0.33	0.27	0.48	0	0.52	0.91	0	0.64	0.47	0	0.67	0.32	0.15	0.68	0.75	0	0.55	0.14
454_debris_c1198	0	0.3	0.13	0	0	0.1	0.16	0.37	0.22	0.35	0	0	0.36	0.14	0.12	0	0.73	0.13	0	0.15	0.15
454_debris_c123	0	0.46	0	0	0.22	0	0	0	0	0	0	0.27	0.57	0	0.19	0.25	0	0	0.26	0	0
454_debris_c124	0	0	0	0.21	0	0	0	0	0	0.21	0.2	0	0	0.17	0.28	0.19	0	0	0.2	0	0.18
454_debris_c127	6.13	4.5	5.92	3.55	4.05	2.55	5.98	5.23	3.17	4.2	7.44	2.23	8.09	7.31	3.78	5.42	5.33	3.92	7.41	4.31	5.66
454_debris_c13	0	0	0.64	0	0	0	0	0	0	0	0	0.49	0	0	0.33	0	0	0.1	0	0	0.66
454_debris_c133	0.46	0	1.32	0	0.34	0	0.41	0.44	0.29	0	0.84	0	0	0.7	0	0	0.35	0	0	0	0
454_debris_c135	0	0	0.15	0	0	0.13	0	0.44	0	0	0.21	0	0	0.87	0	0.19	0.35	0.16	0	0.35	0.19
454_debris_c136	0.29	0	0.4	0	0.22	0.16	0	0	0	0	0	0	0.84	0.22	0.18	0	0.45	1.07	0.26	0.67	0.24
454_debris_c137	4.26	2.54	0.68	3.72	4.95	2.29	5.03	3.65	7.01	3.17	3.01	0	4.66	4.33	1.91	8.13	5.45	4.43	4.67	4.31	3.64
454_debris_c138	0.26	0	0.18	0	0	0	0.23	0	0.32	0	0	0	0	0	0.17	0	0.41	0	0	0	0
454_debris_c139	1.83	0.9	0.63	1.72	0.35	0.51	3.56	0.45	1.76	1.29	1.25	3.5	1.1	2.64	0.86	1.54	0.89	0.67	0.82	0.72	0.56
454_debris_c142	0.41	0	0.28	0	0.16	0.34	0.53	0.2	0.72	0	0	0.74	0	0.32	0.13	0.17	0.16	0.45	0.55	0.16	0.17
454_debris_c143	0	0.48	0.43	0.3	0.23	0	0	0.3	0.57	0	0.85	0	0	1.19	0.4	0.26	0.72	0.92	0	0.96	0.26
454_debris_c145	1.19	0.93	1.65	1.42	1.58	1.19	1.56	0.29	1.99	1.69	1.36	0	2.02	2.06	2.1	1.01	2.08	2.88	2.4	0.46	1.24
454_debris_c146	0	0	0	0	0	0	0	0.37	0	0	0	0	0	0	0	0	0	0	0	0	0
454_debris_c148	0	0.57	0.49	0.68	0.91	0.27	0.83	0.47	0	0.45	0.44	0	0.23	0.55	0.75	0.4	0.75	0.53	0.64	0.56	0.59
454_debris_c153	0.99	0.26	0.93	0.32	0.5	0.19	0.29	0.32	1.42	0.31	0.6	3.9	0.96	1.02	0.43	0.28	0.26	0.25	0.3	0.51	1.66
454_debris_c154	0	0.61	0.39	0.53	0.73	0.42	0	0.19	0.89	0.18	1.4	0	0.18	1.91	0.36	0.64	0.75	0.27	0.34	0.15	0.16
454_debris_c156	1.04	0.17	0.85	0.59	0.16	0.47	0.9	0.62	1.35	0.59	0.57	0	1	1.29	0.91	1.41	1.47	0.3	0.37	0	0.17
454_debris_c157	0	0.25	0	0	0	0	0	0.95	0	0	0.3	0	0	1	0	0	1.01	0	0	0.25	0.27
454_debris_c159	2.23	1.03	0.32	1.75	1	1.07	1.97	0.43	0.86	1.71	0	0.41	1.75	0.68	0.89	0.38	0.69	1.38	0.8	0.34	1.14
454_debris_c160	0	0	0.2	0	0	0.82	0	0	0.35	0	0	0	0	0	0	0	0	0.42	0	0	0
454_debris_c161	6.86	1.12	5.59	3.48	0	2.95	3.16	0.7	4.03	2.06	0.66	6.56	2.11	0	1.88	1.23	0	0.27	8.09	0	3.03
454_debris_c164	0.36	0.28	0.26	0	0.55	0.64	0.64	0	0.23	0.35	0.99	0.66	0	0.56	0.71	0	0.56	0.55	0	0.84	0
454_debris_c167	0	0	0	0	0	0	0.26	0	0.18	0.28	0.82	0	0	0.46	0.77	0	0.7	0	0.54	0.23	0.25
454_debris_c17	0.34	1.35	1.14	0.63	0.91	0.56	0.29	1.34	1.08	0.32	0.93	0.15	0.32	0.92	1.05	0.57	1.33	1.46	1.52	1.87	1.38
454_debris_c171	3.18	0.81	0.39	0.53	0	0	0.47	0	0	1.02	0.96	0	0	0.4	0.36	1.83	0.81	0	0	0	0.46
454_debris_c177	0	0	0	0	0	0	0	0	0	0	0	0	0	0	0	0	0	0	0	0	0
454_debris_c18	1.14	1.77	0	1.11	0	0.22	0.33	0.37	0.24	0.36	0.35	0	0	0.29	0.5	0.33	0.59	0	0	0.29	0.64
454_debris_c181	0.13	0.11	0	0.25	0	0	0.34	0.53	0.46	0	0.86	0.24	0	0.1	0.08	0	0.42	0.19	0	0.11	0
454_debris_c182	0.99	0.78	0.54	0.37	0.45	0.22	1.53	0.58	0.23	0	0.54	0	0.19	1.07	0.37	0	1.24	0.14	0	0	0
454_debris_c185	4.74	0.66	0.31	0.84	0.97	1.28	0.76	1.25	2.73	0.82	1.96	0	0	1.97	0.86	1.85	1	0.66	2.32	1.31	0.73
454_debris_c188	7.89	1.29	3.2	2.33	2.89	2.47	4.73	3.46	3.28	1.29	3.48	1.48	6.32	4.82	1.9	2.54	5.73	3.21	7.8	4.66	4.05
454_debris_c195	0.52	0.41	0	0.25	1.19	0	0	0.26	0	0	0.72	0.71	1.01	0.6	0	0.44	0.2	0.77	0.94	1.02	1.08
454_debris_c200	0	0	0	0	0	0	0	0	0	0	0	0	0	0.26	0	0	0	0	0	0	0
454_debris_c204	0	1.78	1.23	0	0.59	0.53	0	0.76	0.57	0	0	0	0	0	1.17	1.42	0.61	1.36	0	1.77	2.17
454_debris_c206	0	0.16	0.14	0	0	0	0	0	0.12	0.19	0	0	0	0.31	0	0	0	0	0	0	0
454_debris_c2065	239.36	119.75	109.73	172.56	129.88	91.48	241.94	141.6	146.95	187.36	140.51	175.62	252.76	212.93	145.25	211.97	194.68	151.46	217.37	156.25	149.63
454_debris_c208	0	0.49	0	0	0	0.18	0.55	0.61	0	0	0.57	0	0	0.24	0.2	0	0.24	0.23	0	0	0
454_debris_c212	0.5	1.19	1.34	0.15	0.88	0.18	0.28	0.33	0.38	0.31	0.3	0.3	1.27	0.26	0.51	0.42	1.17	0.95	0.89	0.13	1.35
454_debris_c216	0.73	0	1.11	0	0	0	0.67	0	0	0	0	0	0	0	0	0	0	1.83	0	0	1.3
454_debris_c219	0	0	0	0	0	0	0	0	0	0	0	0	0	0	0.14	0	0	0	0	0	0
454_debris_c22	0.5	0.13	0.45	0.16	0.51	0.18	0.14	0.99	0.29	0.16	0.31	0	0	0.52	0.62	0	0.53	0.48	0.45	0.13	0.27
454_debris_c221	0.47	0	1.02	0	1.41	0.86	0.42	1.37	0.3	0	0.86	0	0.93	0.36	3.18	0.41	4	2.21	0	1.44	0
454_debris_c2230	3.14	1.03	2.9	1.32	1.34	4.04	2.38	3.03	1.72	3	1.22	0	2.2	1.37	1.2	3.47	2.42	2.43	2.01	2.39	2.67
454_debris_c227	1.1	0	0.38	0.78	0	0	0.48	0.27	0	0.78	0	0	0.26	0.63	0.17	0.93	0	0	0.49	0	0.23
454_debris_c228	2.07	0.54	0.73	1.33	0.52	0.2	1.21	0.67	1.06	0.66	0.31	0	0.67	1.06	1.34	0.88	0	0.78	1.24	0.27	1.16
454_debris_c229	0	0.22	0.2	0	0.21	0	0	0	0.17	0	0	0	0	0	0	0	0.22	0	0	0	0
454_debris_c236	0.42	0	0.43	0.59	1.12	0.47	0.36	0.62	0.62	0.6	1.16	0	0.41	1.95	0.26	0.36	0.5	0.76	0	0.17	0.35
454_debris_c244	0.23	0.19	0	0	0.18	0	0	0.23	0	0	0	0	0	0	0	0	0	0	0.42	0.92	0
454_debris_c248	0.26	0	0	0	0	0.15	0.23	0	0	0	0	0	0	0	0	0	0	0.19	0	0	0
454_debris_c25	0	0	0.15	0	0	0.13	0	0	0	0	0	0	0	0	0	0	0	0.16	0	0	0
454_debris_c250	1.02	0.7	0.88	1.21	1.11	0.87	0.5	1.87	1.84	0.68	0.67	1.56	1.25	3.37	1.6	1.1	1.03	1.45	1.43	0.69	0.71
454_debris_c252	0.51	0.54	1.03	0.16	0.26	0.28	0.29	0.67	0.2	0.96	0.47	0.15	0.16	0.92	0.42	0.14	1.33	0.49	0.15	0.54	0.55
454_debris_c255	0.26	0.62	0.72	0.25	0.59	0.59	0	1.53	0.31	0.74	0.48	0.71	0.25	0.8	0.5	0.44	0.41	0.38	1.17	0.2	0.86
454_debris_c257	1.7	0	0	0	0	0.08	0	0	0	0.72	0.28	0	0.59	0	0	0.91	0.12	0	0.83	0	0
454_debris_c259	0.27	0	0.38	0.52	1.03	0.46	0.24	0.53	0.82	0.51	0.5	0	0	0.42	1.04	0.92	0.21	0.4	0.24	0	0
454_debris_c26	1.99	0.22	0.59	0.27	2.15	0.49	0	0.56	0.69	0	0.78	0	0.28	0.22	0.54	0	0.66	0.21	0.51	0.22	0.47
454_debris_c261	0	0	0	0	0	0	0	0	0	0	0	0	0	0	0	0	0	0	0	0	0
454_debris_c262	1.68	2.62	0.47	1.61	0.76	1.36	0.59	1.31	0	0	1.84	0	0.65	1.54	0.22	0.29	1.04	1.26	2.71	1.81	0
454_debris_c264	0	0	0	0	0	0	0	0	0	0	0	0	0	0	0	0	0	0	0	0	0
454_debris_c266	1.39	0.78	1.12	0.64	1.06	1.06	1.78	2.06	1.51	1.17	1.91	0.12	1.19	2.04	1.1	0.58	2.29	0.99	1.36	0.55	1.69
454_debris_c267	0.45	0	0	0.85	0	0	0.78	0	0	0.43	0	0	0.65	0	0	0	0	0.33	0.81	0	0.19
454_debris_c270	0.31	0.25	0.21	0	0.24	0	0.13	0	0.09	0.29	0.14	0.28	0.15	0.12	0.09	0.26	0	0.33	0	0.12	0.13
454_debris_c271	1.21	0	0	0	0.3	0.71	0.35	0	0	0	0	0	0.79	0	0	0	0	0	0.36	0	0
454_debris_c275	0	0	0.49	0	0	0.13	0	0	0	0	0.22	0	0	0.92	0	0	0.37	0	0.21	0.56	0
454_debris_c276	0.19	0.62	1.05	1.27	1.18	0.54	0.67	0.76	0.57	1.46	1.24	0.17	0.37	0.6	0.84	0.49	1.37	0.98	0.69	1.22	2.53
454_debris_c282	0	0	0	0	0	0	0	0	0	0	0	0	0	0	0	0	0	0	0	0	0
454_debris_c283	1.98	0	1.4	1.53	0.3	0.7	1.74	0	0.25	0	0	0	2.32	0.3	0.26	2.03	0.31	2.11	0.71	0.3	0
454_debris_c284	415.6	1328.56	1115.39	800.28	1101.32	924.07	435.59	809.01	765.05	813.58	823.85	1309.14	513.1	767.25	853.05	861.75	882.07	858.48	708.69	1096.74	686.49
454_debris_c287	0.63	0.25	0.88	0.9	1.19	0.18	0.55	0.92	0.77	1.19	1.72	0	0.31	0.48	0.4	0.53	0.49	0.23	0.28	0	0.26
454_debris_c288	0	0	0	0.84	0	0	0	0	0	1.24	0.39	0.79	0	0	0	1.11	0.33	0	0	0	0
454_debris_c289	0.92	1.44	3.64	0.29	3.25	3	2.68	2.1	9.55	0.29	2.81	6.13	0.3	3.78	4.74	0	3.11	3.44	0.28	4.53	0
454_debris_c29	1.02	0.6	0.35	0.24	0.58	0.14	0	0.25	0	0	0.23	0	0.74	0.39	0	0.22	0.2	0.38	0.92	0.4	0.42
454_debris_c290	0.25	0	0.17	0.24	0.57	0.14	0	0.25	0.3	0.47	0	0	0	0.19	0	0	0.2	0.18	0	0	0
454_debris_c293	0.28	0	0.2	0.81	0	0.16	0.25	0	0.17	0	0	0	0.27	0.44	0	0	0	0	0	0	0
454_debris_c296	0	0	0	0	0	0	0	0	0	0	0.71	0	0	0	0	0	0	0	0	0.3	0
454_debris_c299	40.84	116.54	95.46	69.24	91.71	79.62	43.28	65.16	63.48	77.92	65.96	24.79	53.73	65.16	71.72	77.21	76.3	65.92	68.81	88.87	79.29
454_debris_c30	0.65	0.51	1.03	0.61	0	0.36	0.19	1.27	0.13	0.61	0	0.19	0.41	0.5	0	0.18	0.67	0.63	1.54	0.17	0.18
454_debris_c300	1.11	2.62	0.58	1.32	2.1	1.42	0.48	5.98	1.67	2.1	3.05	0.25	1.61	4.28	2.12	1.18	5.41	1.85	1	2.59	2.99
454_debris_c302	0	0	0.27	0	0	0	0	0	0	0	0	0	0	0	0	0	0.3	0	0	0	0
454_debris_c303	3.47	1.48	0.44	2.11	4.29	0.73	4.13	4	1.35	2.99	5.76	0.57	6.74	6.3	2.44	5.36	4.9	4.24	1.98	4.4	1.31
454_debris_c304	0.49	0.77	0	0.46	0	0.28	0.42	0.24	0.29	0	0.45	0	0	0.94	0.31	0	0.19	0.36	1.31	0.57	0.4
454_debris_c307	0	0	0	0	0	0	0	0	0	0	0	0	0	0	0	0	0	0	0	0	0
454_debris_c309	0	0	0	0.41	0	0.5	0.37	0.82	0.8	0.81	0	0	0	0	0.28	0	0	0	0	0	0
454_debris_c31	3.61	0.48	2.33	0	0.57	0.16	1.16	0.59	2.26	0.28	1.38	0	0.58	0.93	0.92	0.5	2.13	0.64	1.35	3.45	6.72
454_debris_c311	0.9	0.24	0.84	0.86	0.91	0.35	0.53	0.88	0	1.14	0.55	0.27	1.17	0.46	0.19	0	1.17	0.9	1.35	0.23	1.25
454_debris_c312	0	0	0	0	0	0	0	0	0	0	0	0	0	0	0	0	5.7	0	0	0	0
454_debris_c315	0.17	2.02	1.37	0.16	1.42	0.09	0.15	2.33	2.85	0.16	3.4	0.3	0	3.92	3.76	0.14	3.58	5.33	0.15	2	4.95
454_debris_c32	2.39	0.23	2.07	0.85	0.23	0.17	1.04	0.58	0	0.28	1.64	0.27	0.29	0.69	0.38	0.25	1.16	0	1.61	1.62	0.74
454_debris_c323	0	0.4	0.17	0	0.19	0	0	0.75	0	0	0	0	0	0.98	0	0	0	0	0	0	0.21
454_debris_c327	3.69	1.83	1.64	1.61	3.04	1.55	4.99	2.94	2.27	0.95	1.84	1.52	1.96	1.8	0	1.43	3.12	0.25	3.61	0.78	0
454_debris_c328	0	0	0	0	0	0	0	0	0	0	0	0	0	0	0	0	0	0	0	0	0
454_debris_c329	16.7	11.7	9.08	7.72	10.21	5.48	11.53	14.84	8.25	9.49	9.92	1.32	8.28	9.51	7.06	5.56	8.21	5.02	8.05	7.08	8.24
454_debris_c33	29.57	20.44	13.48	20.8	23.86	10.82	32.5	32.8	16.98	23.8	46.08	13.02	44.19	56.68	16.25	30.88	37.94	22.93	25.25	26.97	9.59
454_debris_c331	1.07	0.56	1.76	0	0.27	0.42	0.31	0	0	0	0.33	0	1.75	0	0	0	0.28	0.54	0.64	0.28	0.6
454_debris_c332	2.35	0.23	0.41	0.84	0.44	0	2.04	0	0.36	1.11	0.54	0.53	1.42	0.9	0.56	2.49	0.46	0.44	2.36	0	0.24
454_debris_c336	0	0	0.36	0	0	0	0	0	0.32	0	0.45	0	0	0	0.68	0	0	0.39	0.45	0.76	1.29
454_debris_c343	0	0	0	0	0	0	0	0.33	0	0	0	0	0	0.26	0	0	0	0	0	0	0
454_debris_c344	0	0	0	0	0	0	0	0	0	0	0.27	0.27	0	0	0	0	0	0	0	0.23	0.5
454_debris_c345	3.23	0	0.73	0	0.14	0.3	0.62	0.53	2.72	0.84	0.16	0.16	0.34	0.14	0.56	0	0	1.42	1.61	0.71	2.05
454_debris_c347	0	0	0	0	0	0	0	0	0	0	0	0	0	0	0	0	0	0	0	0	0
454_debris_c348	0.58	2.05	0.6	0.55	1.54	0.66	0.76	0.85	2.29	0.55	1.86	0.79	0.84	3.35	0.56	0.49	1.36	0.43	0.52	0.9	0.48
454_debris_c35	0.4	0.64	0.14	0.94	1.37	0.22	0.69	0.59	0.94	1.13	2.02	0.54	0.77	2.01	0.62	0.67	0.94	0.43	0	0.47	1.64
454_debris_c350	0	0.22	0	0	0	0	0	0	0	0	0	0	0	0	0	0	0	0	0	0	0
454_debris_c351	4.42	1.16	1.01	1.62	3.73	0.42	2.55	7.47	3.08	1.16	19.09	1.33	3.79	10.98	2.01	1.66	11.7	1.44	2.86	2.49	1.62
454_debris_c352	0	0	0.65	0.15	0.12	0.09	0.14	0.16	0.09	0.15	0.15	0.29	0.31	0.12	0.6	0.14	0	0.46	0	0	0
454_debris_c356	0	0	0	0.5	0	0	0	0.49	0	0.49	0	0	0	0.77	0.34	0	0	0	0.46	0	0
454_debris_c357	0	0.2	0.17	0	0.38	0.42	0.22	0.25	0.6	0	0	1.13	0.48	0.19	1.43	0.21	0	1.1	0.22	0.2	0.21
454_debris_c358	0	0	0	0	0.22	0.16	0	0	0.52	0	0.26	0	0	0	0.18	0	0.22	0.64	0	0.67	0
454_debris_c36	44.47	10.48	2.34	59.26	7.33	1.11	37.76	8.62	1.34	66.8	12.4	0.52	52.26	11.94	3.3	52.4	12.92	4.46	78.57	10.93	32.21
454_debris_c361	16.64	17.35	8.44	10.93	10.99	6.65	16.29	24.86	7.32	12.06	15	1.74	14.66	15.07	9.28	9.78	14.51	10.06	13.18	9.43	6.55
454_debris_c362	0.78	1.82	1.94	0.38	0.59	0.69	0.69	3.04	1.47	1.86	1.07	0	0.38	2.4	1.55	1.67	1.51	0.9	1.05	0.9	1.65
454_debris_c366	0	0	0	0.34	0.81	0.21	0	0	1.55	0	0.65	0	0.35	0.82	2.56	0	0	2.7	0.32	0.27	0.6
454_debris_c369	0	0.28	0	0	0	0	0	0	0	0	0	0	0	0.27	0	0	0	0	0	0	0
454_debris_c370	0	0.37	0	0	0.36	0.3	0	0	0.32	0	0	0	0	0	0.33	0	0.75	0.38	0	0.37	0
454_debris_c372	1.35	0.79	0.24	0.32	1.02	0.39	1.18	0.99	2.91	0.32	1.54	3.38	2.63	3.37	0.44	1.44	0.52	1.02	1.51	0.52	1.41
454_debris_c375	0	0.37	0.35	0	0	0.29	0.43	0	0.31	1.39	0	0	0.48	0	0.65	0.42	0	0	0.87	0	0.41
454_debris_c376	0	0	0	0	0	0	0	0	0	0	0	0	0	0	0	0	0	0	0	0	0.25
454_debris_c377	0	0.55	0.25	0	0.53	0	0	0.34	0	0.33	0	0	0.34	0	0.46	0.3	0	0.27	0.32	0.27	0
454_debris_c379	0	0	0	0	0	0	0	0	0.22	0	0	0	0	0	0	0	0	0	0	0	0
454_debris_c382	0.8	0.53	0.71	0.37	1.22	0.51	0.57	1.05	0.46	0.87	1.95	0.72	0.25	1.14	0.73	0.11	1.68	0.76	0.6	0.42	1.19
454_debris_c383	0.25	0.6	0.17	0	0.19	0.29	0.44	0.75	0	0	0.23	0	0	1.37	0.8	0.21	0.2	0.37	0.91	0	0
454_debris_c386	0	0	0.28	0	0	0.24	0	0	0	0	0.36	0	0	0	0	0.34	0.31	0	0	0	0
454_debris_c387	1.2	0.19	0.5	1.14	0.18	0.27	1.67	0.24	0.57	1.36	0.22	0.22	1.16	0.19	0.61	1.02	0.38	0.35	0.43	0	0.2
454_debris_c388	0.13	0.22	0.09	0	0.21	0	0.11	0.4	0.31	0	0.62	0	0	0.21	0.16	0.22	0.11	0.29	0.12	0.11	0
454_debris_c391	0	0.19	0	0	0	0.13	0	0.23	0	0.23	0.22	0	0.23	0.55	0.15	0	0.56	0	0.21	0	0.2
454_debris_c392	0.17	0.66	0.45	0.15	0.5	0.18	0	0.49	0.1	0.16	0.91	0.15	0	0.77	0.61	0.14	0.91	0.59	0.15	0.13	1.35
454_debris_c393	1.18	0	0	0	0	0.74	0	0	1.96	0	0	0	0	0	0.82	0	0	0	0	0	0.51
454_debris_c396	0	0	0.13	0	0.14	0.42	0	0.19	0	0	0	0.17	0	0	0.23	0	0	0.27	0	0	0.31
454_debris_c397	0	0	0.18	0	0.39	0.15	0	0	0.62	0	0	0	0	0.2	0.16	0	0.2	0	0	0	0.22
454_debris_c398	0.46	2	0.16	0.43	1.05	0.52	1.79	2.49	0.96	1.52	2.11	0.62	0.89	2.31	1.74	0.58	1.62	1.18	0.82	3.42	1.51
454_debris_c401	2.03	3.48	6.22	1.88	2.1	7.67	1.86	2.29	8.09	0.95	3.18	15.83	2.35	2.69	9.32	2.55	2.28	6.29	2.59	1.37	6.69
454_debris_c402	0	0	0.7	0.24	0.38	0.43	0	0.5	0.15	0.24	0	0.23	0	0	0.64	0	0.99	0.74	0	0	1.25
454_debris_c403	0	0	0	0	0.28	0	0	0	0.23	0	0	0	0	0	0.48	0.32	0	0	0	0	0
454_debris_c405	0	0	0	0	0	0	0	0	0.11	0	0	0.18	0	0	0.12	0	0	0	0	0	0
454_debris_c406	0	0	0	0	0	0	0	0	0	0	0	0	0	0	0	0	0	0	0	0	0
454_debris_c407	0	0	0	0	0	0	0	0	0	0	0	0	0	0	0	0	0	0	0	0	0
454_debris_c408	6.21	3.4	2.46	4.51	3.63	1.88	3.72	5.16	2.27	2.93	5.02	0.65	5.53	7.92	1.81	3.43	5.78	2.44	2.99	2.43	2.56
454_debris_c409	0	0.31	0.13	0	0	0.32	0	0.76	0.11	0.18	0	0	0	0.15	0.24	0.32	0.15	0	0.34	0	0.78
454_debris_c41	43.4	50.1	26.64	28.49	50.56	27.53	58.05	77.83	31.94	29.58	60.38	35.42	31.82	50.01	28.15	16.01	28.12	20.11	21.49	1.49	14.09
454_debris_c410	0	0	0.18	0	0	0	0	0	0	0	0	0.24	0	0.2	0.17	0	0.2	0	0.71	0.41	0
454_debris_c411	0.5	0	0.17	0.24	0.19	0	0	0.25	0	0	0	0.45	0	0	0	0	0	0.55	0	0.2	0
454_debris_c412	10.73	2.56	0.41	1.69	4.19	2.8	3.03	4.86	1.87	3.8	4.6	1.04	0.56	5.14	0.39	1.95	2.16	0.45	9.63	5.94	1.96
454_debris_c415	0	0	1.53	0.23	0	0.28	0	0.24	0.59	0	0	0	0.48	0.38	0.78	0	0.19	0.73	0	0	0.61
454_debris_c416	0.32	0.63	0.53	0.29	0.97	0.52	0.54	0.62	1.19	0.59	1.45	0.28	0.6	2.2	0.1	0.27	1.99	0.45	0.57	0.62	0.9
454_debris_c417	0.25	0	0	0.24	0	0	0	0.24	0	0.47	0	0	0	0.38	0	0	0.19	0.18	0.22	0.19	0
454_debris_c418	0.88	2.76	1.22	1.96	3.33	0.17	1.02	3.15	0.71	1.39	1.87	0.53	1.42	3.83	0.56	0.25	4.34	0.44	0.79	1.59	2.68
454_debris_c42	0	0.15	0.13	0.17	0	0	0.16	0	0.33	0	0.85	0	0	0.14	0	0	0.29	0.4	0	0	0.15
454_debris_c422	10.45	3	1.64	11.25	1.16	0.23	18.03	1.88	0.24	16.57	1.41	1.06	12.86	1.19	0.76	11.57	0.9	0	13.54	0.89	8.15
454_debris_c423	0.26	0.21	0.72	0.5	0.2	0.44	0.45	0.26	0.47	0	0.48	0	0.25	0.4	0.66	0.22	0.2	0.39	0.94	0	0
454_debris_c426	0.72	1.32	1.64	0.23	2	1.48	1.87	1.41	1.57	0.68	2.19	0	0.92	0.55	0.6	0.4	2.06	1.05	1.5	0.75	0.79
454_debris_c428	1.97	3.31	0.51	0.47	2.62	0.14	1.92	3.15	1.03	0.93	2.48	0	1.43	3.43	1.87	1.04	3.08	0.72	0.88	2.31	2.03
454_debris_c430	0	0.78	0.7	0.32	0.76	0.39	0.29	0	2.27	0.32	0.31	0	0	0.26	0.87	0.29	1.04	0.25	0.6	1.04	0.56
454_debris_c431	1.57	3.51	1.44	0.99	4.37	1.63	1.36	5.13	0.16	0.74	3.35	0.95	1.77	4.44	1	1.33	7.35	1.16	1.17	2.45	0.22
454_debris_c433	28.83	16.61	6.26	13.45	11.05	3.58	19.74	15.55	8.06	16.5	21.12	0	19.94	15.84	8.69	14.04	18.73	9	11.86	7.37	14.54
454_debris_c434	0	0.23	0	0	0.45	0	0.26	0.29	0	0	0	0	0	0	0.19	0	0	0	0	0	0
454_debris_c437	0.33	0.13	0.56	0.15	0.25	0.09	0.29	0.49	0.29	0.47	0.46	0.3	0.32	0.51	0.2	0.56	0.65	0.59	0.15	0.39	0.41
454_debris_c44	0	1.72	0.57	0.26	2.28	0.16	0.47	1.6	0.16	0.52	0.25	0.99	1.32	1.68	0.69	0.92	1.7	0.4	0.98	1.06	0
454_debris_c440	0	0.74	0.51	0	0.71	0	0	0.74	0.33	0.18	0.68	0	0	0.14	0.7	0	0.59	0.13	0	0.74	0.15
454_debris_c441	0	0.21	0.36	0.5	0.2	0.15	0	0.26	0.32	0.25	0.24	0	0.77	1.42	0.33	0.89	0.82	0	0.24	0.21	0.44
454_debris_c445	0	0	0	0	0	0	0	0	0	0	0	0	0	0	0.2	0	0	0	0	0	0
454_debris_c446	0.82	0.95	0.58	0.4	1.84	0	0	1.19	0	0	1.86	0	0	1.25	0	0	1.26	0	0.73	1.56	2.07
454_debris_c449	0	0.44	0.57	0	0	0.16	0.24	0.54	0.17	0	0.25	0	0	0.85	0.18	0	1.08	0	0	0.22	0.23
454_debris_c45	2.76	0.96	0.21	2.05	2.08	0.18	1.6	2.39	0.19	2.03	1.12	0.83	0.89	1.65	0.98	1.3	2.62	0.91	3.02	0.47	1.53
454_debris_c451	0.44	0	0.63	0.43	0.66	0	1.17	1.28	0.56	0.42	1.21	1.22	0	0.34	1.18	0.38	0	0.34	0	0.67	1.13
454_debris_c453	0.91	1.91	1.69	0.58	1.38	0.52	0.8	0.89	0.56	0.58	1.67	0	0.89	0.94	0.78	0.52	1.66	0.23	1.64	0.94	1.01
454_debris_c454	0.41	0.63	1.17	0	0.92	0.24	0	0.4	0.26	0	1.12	0	0	1.57	0.54	1.05	1.9	1.57	1.84	0.94	0.35
454_debris_c456	0	0	0	0	0	0	0	0	0	0	0	0	0	0	0	0	0	0	0	0	0
454_debris_c459	0	0	0.25	0	0	0	0	1.02	0	0	0.64	0	0	1.07	0	0	0.54	0	0	0.27	0
454_debris_c460	0.61	0	0.21	0	0	0.17	0.79	0.3	0	0	0.83	0	0	0.23	0.19	0	0	0	0	0.47	1.01
454_debris_c463	2.95	0.16	0.67	2.21	0.6	1.42	2.71	0.77	1.27	0.92	0.36	0.71	2.08	0.3	2.45	2.65	0.31	3.69	2.11	0.93	0.96
454_debris_c465	1.51	0.95	0.42	0.58	0.23	1.21	1.31	0.29	1.28	2.85	0.55	0.55	2.63	0.7	0.97	1.28	0.23	0.9	0.81	0.47	1.5
454_debris_c466	1.01	1.19	0.52	0.24	0.57	0.14	0.87	0.74	1.05	0.24	1.84	0	0.49	1.16	0.79	0.43	1.18	0.74	0.68	3.14	1.45
454_debris_c467	0.64	1.67	0.43	0.15	4.06	0.27	0	2.7	0	0.61	3.84	0.58	0	4.12	0.1	0.41	4.3	0.23	0.87	1.27	0.39
454_debris_c468	0	0	0	0.2	0	0.35	0	0	0.12	0	0.19	0	0	0.16	0.26	0	0	0	0	0	0.17
454_debris_c469	0	0	0	0	0	0	0	0	0	0	0	0	0	0	0	0	0	0	0	0	0
454_debris_c471	0	0	0.18	0.25	0	0	0.23	0	0	0	0	0	0	0	0	0	0	0	0.24	0	0
454_debris_c472	17.91	25	9.22	10.61	19.33	7.44	11.77	12.8	9.19	9.95	16.81	9.71	17.28	15.98	6.92	14.29	17.91	8.76	21.47	10.58	5.4
454_debris_c475	0.26	1.85	0.72	0.49	1.97	0.44	0	2.55	0.16	1.97	0.71	0.94	1.01	3.41	0.33	0.66	2.23	0.77	1.17	0.81	0.43
454_debris_c477	0.57	0.22	0	0.27	0.21	0	0.25	0	0.34	0.27	0	0	0.55	0	0.18	0	0.22	0	1.01	0.66	0.23
454_debris_c479	3.19	0.21	0.18	2.52	0.2	0.91	3.93	0	2.56	1.26	0	2.65	2.57	0	1.18	0.23	0.21	1.96	3.1	0.21	0
454_debris_c481	7.13	19.54	6.19	4.26	19.13	2.81	9.05	21.22	7.77	7.62	16.95	13.72	9.16	23.82	4.94	7.82	21.72	5.73	13.41	11.7	6.26
454_debris_c482	1.99	1.23	2.83	5.02	1.2	1.65	4.21	0.39	1.5	3.03	0.36	0	2.73	1.83	1.84	2.38	0.62	5.78	2.5	0.31	2.69
454_debris_c485	1.52	2.35	1.34	2.57	1.43	0.67	2	1.84	2.13	0	4.15	0.69	0.37	4.94	0.75	1.94	2.05	0.87	1.02	2.62	0.32
454_debris_c489	0.33	0.26	0.23	0	0.25	0	0.29	0	0.21	0	0	0.91	0	0	0	0.28	0.26	0.5	0.3	0.77	0
454_debris_c491	0	0	0	0	0	0.43	0	0	0	0	0	0	0	0	0.32	0	0	0	0	0	0
454_debris_c492	0.73	4.59	0.83	1.6	4.41	0.41	1.05	4.51	1.15	1.6	8.18	0	0.93	7.09	0.91	1.02	4.34	1.06	0.65	2.46	1
454_debris_c495	1.9	0.56	0.98	0.67	0	0.13	2.88	0.23	0.28	0.67	0.65	1.07	1.15	0.92	0.45	0.6	0.19	0.52	0.85	0.37	4.89
454_debris_c496	0.65	0.85	0.44	0	0.98	0.72	2.05	2.97	0.64	1.42	2.56	0.58	1.24	2.33	0.67	0.36	3.04	0.63	0.77	0	1.41
454_debris_c50	0.57	0.44	0.59	0.27	0.43	0	0.98	0.55	0.51	0	0.26	0.26	0.27	0.22	0.72	0.24	0	0.63	0	0.22	0.23
454_debris_c501	0.93	0	0	0	0	0	0	0.45	0	0.89	0	0	0	0.71	0.62	0	0	0.36	0	0	0
454_debris_c503	0.33	1.29	0.46	0.63	0.5	0	0	1.61	0.2	0	0.9	0.3	0	1.01	0	0	1.54	0.49	0.59	1.02	0.55
454_debris_c505	0	0	0	0	0	0	0	0	0	0	0	0	0	0	0	0	0	0	0	0	0
454_debris_c51	0.37	0	0.52	0.35	0	0.86	2.25	0.36	1.82	1.39	1.67	0	1.79	0.28	0.48	1.87	0.28	0.83	0	0.85	0.31
454_debris_c510	0.62	0.24	6.22	0	0.23	4.07	0.27	0.9	6.2	0	0.28	5.87	0.6	1.42	0.79	0.79	0.72	2.76	0.55	0.72	0.77
454_debris_c513	0.29	0	0	0	0	0	0	0	0	0	0	0	0	0	0.19	0	0	0	0	0	0.24
454_debris_c517	0	0	0	0	0.23	0	0	0	0	0	0.28	0.56	0	0	0	0	0	0	0	0.24	0
454_debris_c519	3.43	1.18	0.27	0.37	0.29	0.45	3.01	0	2.38	3.26	0.69	1.04	2.6	0.58	4.74	0.33	1.47	1.74	1.37	0.29	2.24
454_debris_c52	1.62	0	1.58	0.27	0.11	0.56	1.13	0	1.61	0.55	0.13	0.13	1.12	0	1.26	0.37	0	0.73	0.13	0	1.55
454_debris_c521	1.21	0.62	0.57	0	2.71	0.48	0.71	3.89	0	0.77	2.93	0	0	1.84	0	1.03	2.79	0.31	0.72	1.85	0.34
454_debris_c523	0.84	1	1.43	0.98	1.12	1.28	1.08	2.06	3.45	0.99	3.07	0.38	1.81	3.07	0.78	2.12	1.48	1.21	0.56	1.15	1.37
454_debris_c524	34.32	83.21	79.95	100.25	82.09	85.06	51.66	78.25	69.84	76.09	84.14	0	61.39	71.03	71.48	92.82	85.2	66.79	79.36	146.97	69.34
454_debris_c525	0	0.23	0	0	0	0	0	0	0	0	0.27	0	0	0	0	0	0	0	0.52	0	0.24
454_debris_c527	2.27	1.4	1.91	0.48	1.53	1.14	0.88	2.48	0.6	1.67	1.39	0	2.44	2.34	0.96	2.14	2.96	0.93	2.94	1.78	1.04
454_debris_c528	0.46	0.35	0.65	0.45	0.68	0.55	1.61	1.32	0.58	1.74	0.83	0	0.45	1.39	1.52	0.78	0.7	1.77	0.82	1.04	1.16
454_debris_c529	0	0	0	0	0	0	0	0	0	0	0	0	0	0	0	0	0	0	0	0	0
454_debris_c53	10.38	4.2	0.16	8.7	5.43	0.26	6.98	7.7	0.27	8.92	9.92	0.21	5.34	7.65	0.29	3.5	6.49	0.84	7.85	2.17	3.03
454_debris_c532	5.42	5.02	3.56	7.49	3.58	1.18	6.52	11.22	2.5	4.5	8.35	0.31	5.61	9.63	2.2	6.35	9.2	2.8	5.47	6.02	2.55
454_debris_c534	4.17	3.01	1.34	1.84	1.21	1.11	1.96	2.19	1.96	1.52	2.34	4.37	4.05	2.46	1.45	1.64	1	2.4	2.88	1.24	0.53
454_debris_c536	0.39	0.3	0.55	1.13	0.88	1.83	2.39	2.26	0.24	2.96	1.77	3.19	3.04	1.49	0	0.66	2.7	1.48	0.7	0	0
454_debris_c537	1.79	0	0.62	0.57	0.23	0.34	0.26	0.58	0	0	0.82	0	0.58	0.46	0	0.25	0.23	0.22	0.8	0.93	1.99
454_debris_c54	1	1.9	0.81	0.37	1.52	0.33	0.34	0.98	0.35	0.19	0.18	0.18	0	0.31	0.12	0.34	0.94	0.58	0.54	0.63	1.3
454_debris_c541	0.35	1.79	1.87	0.48	1.18	0.48	1.34	1.02	1.81	0.32	1.11	0.46	1.65	2.54	0.85	1.16	4.61	3.47	7.88	7.76	2.95
454_debris_c545	0	0	0	0	0	0	0	0	0	0	0	0	0	0	0	0	1.09	0.6	0	0	0
454_debris_c548	0	0	0.28	0.38	0	0	0	0	0	0	0	0.35	0	0	0	0	0	0	0.7	0	0.33
454_debris_c554	0	0	0	0	0	0.22	0	0	0.24	0.36	0	0	0	0	0	0	0	0	0.34	0	0.97
454_debris_c556	1.31	1.28	0.69	1.57	0.25	0.95	0.86	0.32	1.2	1.24	0.9	0	1.27	1.01	0.63	0.56	1.27	0.74	1.76	0.51	1.37
454_debris_c557	0.16	0.26	0.67	0.31	0.38	0.27	0.28	0.97	0.48	0.31	0.6	0.15	0.63	0.13	0.61	0.28	0.39	0.35	0	0.65	0.67
454_debris_c558	0	0	0.32	0	0.33	0	0	0.85	0	0	0.8	0	0	0.34	0.29	0	0.34	0	0	0	0
454_debris_c560	0	0.7	1.55	1.32	1.75	1.17	1.06	2.09	3.6	1.16	1.13	1.11	1.35	0.82	2.51	0.59	2.22	0.89	0.63	0	0.29
454_debris_c562	17.67	4.71	0.99	4.27	3.25	5.67	7.03	6.95	6.17	5.68	9.3	5.88	7.21	7.22	4.44	4.95	7.97	2.58	8.05	5.56	1.86
454_debris_c563	57.49	71.57	35.17	29.64	70.95	38.59	36.85	106.62	30.07	56.46	124.04	36.97	49.59	101.86	51.85	35.24	145.16	56.14	48.52	107.71	63.99
454_debris_c567	0	4.92	0.18	0	2.76	0.29	0.45	3.06	1.87	0.25	1.67	0.94	0.25	2.01	0.16	0	2.03	0.57	0	0.61	0
454_debris_c568	4063.49	492.68	2427.99	1222.86	516.13	1516.46	2091.84	737.47	2040.38	1625.22	657.12	3159.81	1527.61	506.39	2444.02	911.65	519.43	2576.38	1333.08	562.19	1804.72
454_debris_c569	0.62	0.99	0.41	0.57	1.42	0.13	0.42	0.98	0.49	0.58	1.58	0.22	0.59	1.72	0.68	0.31	1.46	0.61	0.33	0.39	0.8
454_debris_c57	1.17	0.37	0.64	0.66	0.18	0.66	1.22	0.69	1.11	0.22	0.64	1.06	0.45	1.08	0.74	0.79	2.38	0.34	0.63	0.37	0.58
454_debris_c570	1.44	0.43	0.24	1.34	0.14	0.1	0.62	1.24	0.84	1.52	0.82	0	1.55	0.97	0.56	0.76	1.41	1.03	1.13	0.42	0.59
454_debris_c571	1.19	1.31	0.9	0	1.48	0.08	0.26	1.62	1.03	0.56	1.09	0.27	0.57	0.92	1.01	0.37	1.17	0.64	0.27	1.18	1.45
454_debris_c572	0.22	0.17	0.3	0	0.17	1.1	0.19	0.43	0.26	0.41	0	0.98	0	0.67	0.27	0	0.68	1.11	0	0.34	2.87
454_debris_c574	3.61	4.07	3.06	2.12	6.64	0.39	0.93	6.92	1.72	2.37	2.65	0.43	0.23	2.8	2.06	0.4	3.51	0.68	1.94	3.06	9.65
454_debris_c575	0	0.17	0	0.2	0	0	0	0	0.13	0.6	0.2	0	0.21	0.16	0.13	0.18	0	0.15	0	0	0
454_debris_c578	0.9	0	0	0.29	0.45	0	0	1.46	0	0	0	0	0	0	0.19	0	0.47	0	0	0.46	0.75
454_debris_c579	0.3	0.23	1.04	0	1.36	0.51	0.26	0.58	0.91	0	1.64	0	0.29	0.23	0.57	0.51	0.46	0.44	0	0.93	0.74
454_debris_c584	7.35	5.19	2.66	5.26	6.79	3.49	6.61	9.79	5.37	5.14	9.56	1.69	6.39	8.2	4.33	4.88	6.31	3.8	5.66	6.2	3.76
454_debris_c585	2.94	5.17	1.98	3.38	4.29	1.84	3.6	4.16	2.5	2.89	5.66	2.26	4.96	7.82	2.92	2.47	3.64	1.7	1.63	3.22	0.91
454_debris_c587	99.09	279.02	194.31	215.48	236.3	189.78	110.81	180.95	130.84	236.5	198.99	155.11	143.71	178.83	150.29	233.91	212.13	136.37	189.91	235.98	180.84
454_debris_c588	0.51	0	0.09	0.24	0	0	0.22	0	0.22	0	0.59	0.34	0.12	0.3	0	0.21	0	0	0	0.1	0
454_debris_c59	0.32	0.5	1.12	0	0.48	0.74	0.28	0.31	2.35	0	0.88	0	0	0	0.21	0	0	0	0	0.25	0.8
454_debris_c590	0.56	0.34	0.85	0.52	0.54	0.31	0.12	0.28	0.16	0.39	0.9	0.25	0	0.22	0.69	0	0.44	0.4	0.5	0.11	0.68
454_debris_c595	0.27	0.21	0.19	0.26	0	0	0	0.27	1.79	0.26	0	0.49	0.26	0.21	1.72	0	0.42	0.6	0	0.21	0.67
454_debris_c599	0	0	0.12	0.17	0	0	0	0	0	0	0	0	0	0	0	0	0	0	0	0	0.15
454_debris_c6	2.8	0.82	1.72	0.34	0.79	1.63	2.45	3.41	1.08	1	0.96	0	0	2.95	0.46	0.89	2.71	1.58	0.63	1.08	0.59
454_debris_c600	0.6	1.42	1.26	1.15	1.37	0.35	0.79	3.24	0.55	0.86	4.41	0	1.46	3.01	1.16	1.28	3.28	1.57	1.35	1.64	2.51
454_debris_c605	1.47	0.97	0.84	0.7	0.19	0.69	1.28	1.69	0.73	1.62	0.45	0.22	0.95	0.57	0.46	0.62	1.73	1.08	1.32	0.96	1.21
454_debris_c608	1.27	1.43	0.34	0.35	0.97	1.04	0.65	0.88	0.95	0	0.47	0	0.24	1.38	1.63	0.85	1.2	1.17	1.14	1.11	1.23
454_debris_c609	0	0	1.14	0	0	0	0	0.32	0	0.31	0	0	0	0	0	0.28	0.25	0.25	0.29	0	0.82
454_debris_c61	0	0	0	0	0	0	0	0	0	0	0	0	0	0	0.35	0	0	0	0	0	0
454_debris_c612	0.69	1.37	0.35	0.16	1.05	0.09	0.44	0.85	0.5	0.64	0.31	0.15	0.16	0.66	0	0	0.4	0.25	0.61	0.68	0.84
454_debris_c614	0	0	0	0	0	0	0	0	0	0	0	0	0	0	0	0	0	0	0	0	0
454_debris_c62	1.9	0.45	0.9	0.53	0.14	0.63	0.82	0.56	0.33	0.54	0.17	0.51	0.37	0.15	1.3	0.48	0.6	0.69	0.34	0.15	1.09
454_debris_c620	0	0	0	0	0	0	0	0	0	0	0	0	0	0	0	0	0	0	0	0	0
454_debris_c621	2480.25	294.07	1916.92	491.65	278.86	578.55	1205.41	641.81	1339.51	941.2	484.25	3383.32	902.47	326	1709.38	489.27	348.64	1600.95	641.18	485.32	1360.57
454_debris_c632	2.57	0.65	1.63	0.75	0.31	1.25	0.35	0.8	1.01	0.63	1.24	1.57	1.16	0.94	0.58	0.79	0.43	0.86	0.97	0.75	1.31
454_debris_c635	0	1.02	0.67	0	2.6	0.15	0.12	2.94	0.16	0	4.16	1.78	0	2.53	0.87	0	3.9	1.01	0	3.7	3.22
454_debris_c636	6.97	11.26	4.23	3.77	9.8	3.45	6.63	12.48	2.68	4.66	10.26	2.14	3.87	11.64	3.3	3.86	9.36	2.91	6.74	8.09	1.5
454_debris_c638	0	0	0.18	0.74	0	0.15	1.36	0	0.63	0.25	0.24	0	0.76	0	0.5	0.66	0	1.35	0.23	0	0.22
454_debris_c64	0	0.5	0	0	0.24	0	0.28	0	0.39	0	0	0.58	0	0.49	0.21	0	1.25	0	0	0	0
454_debris_c640	1.57	0.46	0.38	0.4	0.76	0.16	1.22	1.13	0.08	0.13	0.52	0.38	0.68	0.88	0.7	1.19	0.67	0.3	0.64	0.23	0.46
454_debris_c641	5.37	6.12	2.09	0.91	5.1	0.89	1.26	5.3	1.89	1.22	2.84	2.34	1.87	1.39	1.41	0.96	1.41	0.58	2.62	2.7	1.85
454_debris_c644	0.74	1.92	1.13	0.69	1.13	0.2	1.11	2.73	0.65	0.7	1.52	0.67	0.89	1.29	0.46	0.62	2.18	0.67	1.16	0.29	0
454_debris_c646	3.52	0.64	1.73	2.53	0.61	1.32	3.85	1.11	3.99	2.1	1.32	1.44	3.22	2.11	3.26	2.15	0.75	2.06	1.72	0.63	1.17
454_debris_c649	3.85	2.23	0.53	1.22	1.75	0.73	1.34	2.01	1.69	0.49	3.05	1.39	1.24	0.59	3.25	1.95	2.4	1.89	2.3	1.2	2.54
454_debris_c653	0	0	0	0	0	0	0	0	0	0	0	0	0	0	0	0	0	0	0	0	0
454_debris_c654	24.24	20.18	11.09	12.86	19.16	2.41	16.8	28.22	22.34	11.96	33.41	2.82	19.9	47.65	9.07	16.27	27.8	27.7	16.08	28.06	21.04
454_debris_c657	0.93	0	1.59	0.66	0.18	0.91	0.6	0.23	0.28	0.44	0.21	0.21	0.67	0.72	2.05	0.39	0.91	1.02	0.62	0.18	3.82
454_debris_c66	0	0	0	0	0	0	0	0	0	0	0	0	0	0	0	0	0	0	0	0	0
454_debris_c664	1.78	1.04	2.84	0.75	1.48	0.8	0.83	2.24	0.47	0.76	0.74	0.44	1.09	1.25	2.5	0.54	0.76	1.39	1.16	1.15	1.84
454_debris_c671	1.61	0.25	0	0.62	0	0	0.85	0	1.38	0.61	0	0.88	1.88	0	0.42	0.55	0	0	0.29	0	1.89
454_debris_c677	0	0	0	0	0	0	0	0	0	0	0	0	0	0	0	0	0	0	0	0	0
454_debris_c679	0	0	0	0	0	0	0	0	0	0	0	0	0	0	0	0	0	0	0	0	0
454_debris_c681	46.96	12.31	29.09	5.21	9.2	19.64	3.08	7.87	47.41	0	31.58	16.69	1.7	22.64	22.81	2.22	17	33.64	5.28	118.84	125.57
454_debris_c683	0.37	0.15	0	0.35	0.14	0.61	0.32	0.55	0.11	0.7	0.34	0	0.18	0.72	0.23	0.16	0.73	0	1.16	0.29	0.45
454_debris_c685	0	0	0	0	0	0	0	0	0	0	0	0	0	0	0	0	0	0	0	0	0
454_debris_c689	0	0	0	0	0	0	0	0	0	0	0	0	0	0	0	0	0	0	0	0	0
454_debris_c695	0	2.14	0	0	3.58	0.68	0	4.58	1.46	0	2.64	0	2.01	3.67	2.98	0	3.67	4.33	0	3.55	3.62
454_debris_c699	0	0.11	0.09	0.13	0	0.15	0.23	0	0.16	0	0.12	0.12	0	0	0.08	0	0.11	0.19	0	0	0
454_debris_c7	41.9	6.56	25.93	12.16	6.33	15.88	10.83	6.97	13.81	7.06	29.18	26.73	34.04	20.51	21.74	25.56	8.2	27.55	15.3	17.79	46.75
454_debris_c70	0.42	1.33	0.14	0	0.95	0.12	0.9	1.23	0.37	0.59	0.77	0	1.41	1.29	0.65	0.7	0.98	0.15	0.56	0.82	0.17
454_debris_c703	1.92	0.12	0.5	1.51	0.56	0.4	2.78	1.46	1.02	0.83	1.89	0.26	1.27	1.14	1.27	1.61	2.32	0.95	0.92	1.17	1.08
454_debris_c704	8.26	6.68	13.13	4.08	5.77	6	5.98	6.44	12.81	7.42	6.09	4.75	15.81	13.35	4.91	4.01	9.1	13.03	12.05	7.41	8.43
454_debris_c709	0	1.02	1.11	0.51	0.14	0.3	0	0.36	0.75	0.51	0.17	0	0	0.85	0.45	0	0.43	0.53	0.16	0.14	0.89
454_debris_c71	0	0	0.11	0.16	0.13	0	0.44	0	0.29	0.63	0.31	0	0.32	0.13	0	0.14	0.13	0.12	0.45	0	0
454_debris_c710	1.15	1.31	1.44	1.53	1.63	1.18	0.28	0.97	1.15	0.46	0.75	1.48	0.16	1.15	0.71	0.69	1.29	0.82	1.18	0.91	1.61
454_debris_c711	0	0	0.53	0.15	0.24	0.09	0.13	0.31	0.09	0.29	0.43	0	0	0.61	0.1	0.13	0.62	0.11	0.28	0.37	0.13
454_debris_c715	0.24	0.19	0.49	0.22	0.54	0	0.41	1.4	0.28	0.9	1.09	0	0.23	0.55	0.3	0	0.56	0.52	0.43	0.93	0.39
454_debris_c718	0	0.39	0.16	0	0.74	0	0	0.12	0	0	0.44	0	0	0.28	0	0	1.05	0.69	0	0.1	0.1
454_debris_c72	0.65	2.29	3.86	0.62	2.95	2.44	1.42	2.85	4.78	2.47	2.37	0	2.53	2.25	5.04	2.21	2.52	1.22	1.46	0.75	1.63
454_debris_c723	1.65	0.99	0.65	0.51	0.74	1.8	0.47	0.82	0.24	0.13	0.38	0.74	0.26	0.75	0.59	0.35	0.98	1.08	0.49	0.22	1.01
454_debris_c729	0.55	0.56	0	0	0.74	0	0.12	0.96	0.24	0.39	0.76	0	0.26	0.97	0	0.46	3.27	0.69	1.11	0.33	0.11
454_debris_c73	0	0	0.24	0	0.52	0	0.3	0	0.43	0	0.63	0	0	0.27	0.45	0	0.27	0.26	0	0	0
454_debris_c731	0.3	0	0	0	0.12	0	0	0.6	0.35	0	0.14	0.54	0	0	0.19	0	0.24	0.11	0	0.12	0.49
454_debris_c737	0	0.88	8.72	0	0.28	8.65	0.16	2.54	6.34	0	2.19	8.76	0	1.28	7.19	0	2.31	5.7	0.16	0.43	1.35
454_debris_c743	0.16	0.13	0.11	0	0.12	0	0.4	0.31	0.82	0.29	0.14	0.14	0.45	0.49	0.29	0.53	0.49	0.34	0.42	0.87	0.51
454_debris_c745	56.78	34.8	19.42	40.18	38.89	14.9	55.03	60.94	20.21	50.06	54.64	19.26	56.26	56.34	13.2	50.86	55.75	14.91	67.02	46.11	22.14
454_debris_c746	0.26	0.11	0	0.12	0	0	0	0.13	0.15	0.37	0.6	0.47	0.25	1.93	0.16	0.11	1.34	0.09	0	0.1	0.11
454_debris_c748	0	0.65	0	0	0	0	0	0	0	0.87	2.39	0	0	0.67	0	0.79	2	0.77	2.4	0.65	0
454_debris_c751	0.66	0.35	0.15	0.83	0.51	0.12	0.57	0.22	0.79	0.63	0	0	0.43	0	0.14	0.19	0.17	0	0.6	0	0.73
454_debris_c752	0	0	0	0	0	0	0	0	0	0	0	0	0	0	0	0	0	0	0	0	0
454_debris_c753	0	0	0	0	0	0	0	0	0	0	0	0	0	0	0	0	0	0	0	0	0
454_debris_c763	0.15	0.12	0.8	0.14	0.34	0.16	0.26	0.15	0.09	0	0.14	0.13	0.43	0.12	0.28	0.25	0.59	0.32	0.13	0.12	0.12
454_debris_c765	1.97	0	0	0	0	0	0	0.92	0	0	0	0	1.01	0	0	0	0	0	0	0	0
454_debris_c766	0.14	0.45	0.28	0.26	0.11	0.76	0	0	0.8	0.26	0.89	0.62	0	0.11	0.6	0.12	0.33	0.79	0.25	0.33	0.79
454_debris_c767	0	0.13	0.22	0	0	0.09	0.14	0	0.1	0	0	0	0	0	0	0.14	0	0.12	0.15	0.13	0
454_debris_c77	0	0.52	0.47	0	0	0	0	0.97	0.61	0.32	0.91	0	0	0	0.22	0	0	0	0.3	0	0.83
454_debris_c771	0	0	0	0	0	0	0	0	0	0	0	0	0	0	0	0	0	0	0	0	0
454_debris_c774	0	0	1.31	0.3	0	0.36	0.27	0	0.19	0	0	1.43	0.31	0	1.01	0.27	0	0.94	0	0	0
454_debris_c778	1.72	2.25	0.59	0.54	0	0.49	0	2.24	0	0.27	1.05	0.26	0.28	0.44	0	0	1.78	0	0.77	0.89	1.9
454_debris_c779	0	0	0.69	0	0.15	0	0	0.4	0.12	0	0.37	3.3	0	0.94	0	0	0.32	0.74	0	0.48	1.33
454_debris_c78	0	0	0	0	0	0	0	0	0	0	0	0	0	0	0	0	0	0.21	0	0	0
454_debris_c780	0	0.24	0	0	0.46	0.08	0	0.15	0.7	0	0	0.27	0.43	0.23	0.09	0	0.12	0.65	0	0.12	0
454_debris_c787	4.62	1.33	1.57	1.18	0.64	1.29	4.17	0.62	1.36	0.99	1.34	1.32	2.42	2.27	1.7	2.65	2.63	2.13	3.19	2.63	1.55
454_debris_c788	0	0.47	0.67	0.19	1.66	0.33	0.34	0.59	0.46	0	1.81	0	0.38	2.45	0.62	0.5	2.02	0.57	0.35	0.93	0.97
454_debris_c79	0.37	0.15	0.12	1.03	0	0.1	1.11	0.36	0.97	1.56	0.34	0.17	0.71	0.43	0.91	0.93	0.58	0.13	1.15	0	0
454_debris_c790	0.18	0	0.24	0	0	0	0	0.18	0.1	0.5	0	0.16	0.17	0.14	0.33	0.15	0.14	0.52	0.48	0	0.29
454_debris_c791	0.84	0	26.44	0	0.85	23.86	0	0	0.51	0	0	366.69	0.27	0.43	103.03	0	0.22	35.35	0	0.22	80.81
454_debris_c792	0.25	0.98	0.51	0.24	0.19	0.42	0	0.24	0.15	0	1.14	2.47	0.96	0.77	0.79	0.63	0.19	0.18	0.22	0.19	1.44
454_debris_c793	0.14	0.99	0.18	0	1.16	0.23	0.35	2.18	0.71	0.13	1.01	0.25	0.39	1.71	0.34	0	1.19	0.49	0.37	0	0.45
454_debris_c794	0	0	0	0	0	0	0	0	0	0	0	0	0	0	0	0	0	0	0	0	0
454_debris_c795	0	1.47	1.96	0	0	3.34	0.59	0	4.02	0	0	0	0.65	0.99	1.85	0	0	1.61	0	0	0.58
454_debris_c8	5.05	5.7	5.12	3.41	7.31	13.68	5.42	11.1	3.72	2.95	7.04	2.39	3.02	6.31	3.79	4.06	6.77	3.7	3.45	2.63	5.35
454_debris_c801	130.97	80.74	206.32	217.91	204.17	266.5	353.16	305.85	453.84	182.03	150.87	0	310.8	161.99	270.53	151.61	30.76	1159.63	84.32	5.95	28.17
454_debris_c805	1.73	2.75	1.52	0.97	2.37	1.05	1.19	2.72	1.81	1.62	3.64	3.25	2.81	3.6	2.03	1.59	3.79	1.86	1.24	2.59	1.55
454_debris_c809	0.16	0.13	3.05	0.6	0.25	1.42	0.42	0.48	1.12	0	0.74	0.58	0.31	0.62	1.09	0.54	0.89	1.73	0.72	0.76	0.53
454_debris_c81	0	0.74	0.8	0	0.53	0.39	0.6	1.83	2.07	0	2.13	0.42	0.22	1.43	0.88	0	0.54	1.02	0.62	0	0.57
454_debris_c812	0	0	0.29	0	0	0	0	0.8	0.26	0	1.88	1.51	0	0	0.54	0	0	0.95	0	0	1.74
454_debris_c814	0	0	0	0	0	0	0	0	0	0	0	0	0	0	0	0	0	0	0	0	0
454_debris_c818	1.53	0.35	0.15	0	0.17	0.24	0.75	0.86	0.26	0	0.4	0.2	0	0.84	0.14	0	0.68	0.63	0.39	0	0.36
454_debris_c819	2.3	5.89	2.9	2.01	4.41	0.94	2.59	5.98	2.66	1.89	5.68	5.42	3.31	6.36	3.27	2.41	7.48	2.05	3.87	4.9	5.03
454_debris_c82	0.78	0.41	0.18	0.25	0	0.15	0	0.51	0	0.25	0	0	0	0.4	0	0.44	0.41	0	0.23	0	0
454_debris_c829	1.88	3.34	1.77	0.44	3.39	0.92	2.64	1.84	4.04	1.33	2.36	1.69	2.26	3.8	2.07	1.19	3.3	2.91	2.94	2.02	1.54
454_debris_c831	0	1.39	0.96	0	0.97	0.52	0.14	0.78	0.64	0	0.73	0	0	1.6	0.78	0.27	2.99	0.57	0	1.13	0.52
454_debris_c832	0.5	1.07	0.68	0.16	1.28	0.46	2.01	1.32	0.87	0.63	0.77	0.3	1.12	1.68	0.41	0.98	1.58	0.72	1.5	0.66	0.68
454_debris_c838	0	0	0	0	0	0	0	0	0	0	0	0	0	0	0	0	0	0	0	0	0
454_debris_c84	0	0.19	0.33	0	0.18	0.54	0	0.24	0.14	0.46	0.44	0.22	0.23	0.19	0.3	0.2	0.19	0.35	0.43	0	0
454_debris_c840	0.58	0	0	0.13	0	0.16	0.12	0.14	0.08	0.14	0	0.13	0.14	0	0.09	0.24	0	0.1	0	0	0.12
454_debris_c843	1.15	4.09	1.62	0.59	4.58	0.76	0.44	4.16	0.66	0.12	2.69	1.48	0.61	3.26	1.94	1.28	3.21	1.35	1.59	2.02	1.55
454_debris_c844	2.08	0.55	0	0.44	0.53	0.78	0.8	0.23	0	1.09	0.21	0.21	0.89	0.71	0.58	0.2	0	0.84	3.73	0.18	1.52
454_debris_c856	1.75	1.18	2.06	1.42	0.38	0.85	0.65	0.49	1.34	0.71	0.69	0.9	0.24	0.96	1.9	0.42	1.56	1.65	2.02	0	1.24
454_debris_c86	0.54	0	0.55	0.76	0	0.46	0	0	0.64	0	0	0	0.26	0	0.68	0.68	0	0.2	0	0	0.22
454_debris_c860	0	0	0	0	0	0	0	0	0	0	0	0	0	0	0	0	0	0	0	0	0
454_debris_c866	0.64	0.84	0.58	0.4	0.32	0.36	0.18	0.63	1.13	0	0.58	0	0.82	0.82	0.53	0.36	0.83	0.62	0.38	0.17	3.13
454_debris_c868	0	0.12	0	0	0	0	0.13	0.15	0	0	0.27	0	0	0	0	0	0	0.11	0	0	0
454_debris_c87	0	0	0	0	0	0	0	0	0	0	0	0	0	0	0	0	0	0	0	0	0
454_debris_c874	3.1	5.09	31.01	2.41	4.91	16.23	4.41	7.72	15.83	2.67	3.86	5.61	1.64	4.12	16.9	0.72	3.73	2.5	3.28	3.29	9.58
454_debris_c876	0	0	0	0	0	0	0	1.32	0	0	0	0	0	3.21	0	0	0	0	0	0	0
454_debris_c88	0.33	0.26	1.1	0.46	0	0.36	0.28	0.32	0.47	0.31	0.3	0.15	0.47	0.13	0.7	0.27	0.13	0.58	0.44	0.39	0.13
454_debris_c883	0.33	0.51	0.23	0	1.24	0.57	0	0.96	0.4	0.62	0.6	0	0.32	0.5	0.85	0.28	0.25	0.49	0	0.51	0.27
454_debris_c887	0.27	0.76	0.36	0.75	1.13	0.29	0.46	0.53	0.62	0.51	1.86	0.36	0.52	3.45	0.83	0.34	2.12	0.19	0.24	0.32	0.87
454_debris_c889	13.55	15.42	11.33	10.69	19.28	8.18	18.5	29.65	9.81	16.26	28.8	17.13	20.19	29.35	10.54	20.82	28.72	9.37	15.46	15.76	10.94
454_debris_c892	0.25	0	0.17	0	0	0	0.43	0	0.15	0.23	0	0	0	0	0	0.21	0	0.18	0	0	0.21
454_debris_c893	0	0	0	0	0	0	0	0.65	0	0	0.31	0	0	0.26	0	0	0	0.25	0	0	0.56
454_debris_c896	4.27	3.68	1.81	1.23	1.81	1.92	7.68	8.73	0.82	2.94	2.76	0	3.65	2.31	1.7	2.12	3.25	0.99	2.19	0.91	3.2
454_debris_c898	0.38	0	0.89	0	0.86	0.21	0.32	0.56	0.99	0.53	0.86	0.34	0	0	1.52	0.32	0.74	1.09	0.67	0.44	1.54
454_debris_c905	1.96	1.82	2.64	2.13	1.37	0.81	1.54	1.93	1.8	2.45	1.94	1.02	3.75	2.15	2.01	2.6	1.79	1.99	3.36	1.29	1.33
454_debris_c906	0	0.11	0.37	0	0.32	0.23	0	0.14	0.16	0.13	0	0.99	0.26	0.11	0.59	0.12	0.22	0.1	0.25	0	0.45
454_debris_c908	0	0.3	0	0	0.28	0	0	0.18	0	0	0.17	0	0.18	0	0	0.16	0.29	0	0.17	0.29	0
454_debris_c909	1.91	1.06	0.4	0.82	0.67	0.08	2.02	2.18	0.51	3.31	2.02	0.26	0.99	1.37	1.99	1.73	1.62	0.21	1.71	0.82	0.12
454_debris_c91	0	0	0	0	0	0	0	0	0	0	0	0	0	0	0	0	0	0	0	0	0
454_debris_c910	1.09	3.05	1	0.88	1.04	0.52	1.4	2.82	1.33	0.76	2.37	0.85	1.69	1.9	2.41	1.25	1.82	1.35	1.46	3.12	1.98
454_debris_c912	0	0.32	0	0	0	0	0	0.41	0.53	0	0	0	0	0	1.67	0	0.32	0.32	0	0.32	0
454_debris_c915	0	0	0	0	0	0	0	0	0	0	0	0	0	0	0	0	0	0	0	0	0
454_debris_c916	1.16	0.3	0.55	0.37	0.29	0.23	0.34	0.37	0.24	0	0	0	0.75	0	1.27	0.99	0.6	0.88	0.69	0	0
454_debris_c917	0.23	0.18	0.63	0.22	0.17	0.13	0.4	0	0	0.22	0.84	0.62	0	0.35	0.43	0	0.36	0	0.21	0.18	0.19
454_debris_c921	1.92	0.73	1.73	1.42	0.36	1.45	0.85	2.77	0.93	0.92	4.36	0.44	2.84	1.46	1.62	0	1.84	0.75	1.72	3.28	2.05
454_debris_c923	1.33	0	0	0	0.2	0.15	0.46	0	0.16	0.75	0.24	0.48	0	0.2	0.17	0.23	0.21	0.39	0	0.41	0.22
454_debris_c924	0	0	4.72	0	0	2.5	0	0	0.96	0	0	1.29	0	0	3.82	0	0	0.89	0	0	1.67
454_debris_c926	0	0	0	0	0	0	0	0	0	0	0	0	0	0	0	0	0	0	0	0	0
454_debris_c928	1.1	0.87	0.15	0.41	1.34	0.25	0	1.29	0.65	0.62	1.81	0	0.63	2.88	0.28	0	2.06	0.64	1.38	0.86	0.36
454_debris_c94	10.63	3.81	3.98	8.81	1.9	5.23	9.35	3.9	4.79	8.83	2.67	1.13	8.62	3.7	3.26	8.43	1.8	5.44	6.53	1.96	2.39
454_debris_c96	13.86	15.46	11.97	6.72	16.14	3.63	14.21	22.14	10.23	8.97	20.02	8	12.71	15.21	11.25	9.13	12.37	9.76	17.64	11.21	11.72
454_debris_c97	0.21	0.34	0.72	0	0.16	0.59	0	0.21	0	0	0.19	0.57	0.2	2.13	0.53	0	0.83	0.15	0.19	0.17	0.35
454_debris_c98	1.51	2.13	2.51	1.44	0.91	2.25	1.58	5.3	1.28	0.57	1.38	0	0.58	2.09	2.13	1.02	1.41	4.49	1.62	3.04	2.51
454_debris_c99	0	0	0	0	0	0	0	0	0	0	0.25	0	0	0	0	0	0	0	0	0	0.22
454_debris_rep_c1004	13.31	14.4	3.78	6.18	17.42	21.14	8.38	25.07	17.37	19.97	20.28	0.24	6.31	16.69	10.92	8.83	20.16	6.34	7.02	18.52	19.41
454_debris_rep_c1012	5156.29	9395.93	14141.1	10705.3	9691.75	17024.2	7074.27	5096.52	12467	9836.86	6207.53	9382.75	7992.37	6672.08	13603.7	11015.9	8445.77	13546.8	8606.65	9671.47	14700.1
454_debris_rep_c1015	16.61	7.3	16.73	8.48	7.71	8.28	15.96	10.88	14.65	10	6.12	3.33	16.01	8.19	22.33	7.98	5.23	20.03	11.98	5.96	18.02
454_debris_rep_c1019	1.59	12.55	0.48	2.15	12	0.1	1.82	13.94	0.93	2.49	11.17	0.95	0.85	12.3	0.33	0.89	11.79	0.89	5.38	8.64	1.73
454_debris_rep_c1021	13.87	13.14	20.68	10.5	9.68	14.27	15.93	17.65	17.65	10.5	20.18	15.99	15.77	17.2	18.28	10.36	19.74	15.41	18.53	13	9.16
454_debris_rep_c1061	113.99	51.18	53.98	85.96	56.9	49.74	112.38	55.82	67.7	82.22	66.51	53.42	124.56	101.8	66.85	107.43	94.81	69.58	93.74	75.43	71.11
454_debris_rep_c1062	107.42	283.42	504.42	191.38	232.79	468.43	129.34	105.38	363.26	198.01	266.3	384.33	146.46	678.63	394.4	213.07	898.59	390.9	174.86	210.08	270.75
454_debris_rep_c1072	203.02	506.05	302.61	366.89	437.02	266.94	228.45	367.94	231.92	436.71	414.49	233.75	272.8	324.56	247	403.99	430.25	271.01	336.33	580.4	258.58
454_debris_rep_c1074	93.41	62.42	74.45	30.19	43.05	111.35	43.2	66.57	168.48	21.39	35.25	31.27	41.19	38.67	104.74	25.37	32.81	127.04	47.07	31.36	37.51
454_debris_rep_c1089	15.14	10.32	5.42	10.98	11.5	2.88	15.72	18.07	6.64	10.1	11.72	0.84	14.37	13.48	7.77	10.03	9.83	7.82	14.39	5.29	7.28
454_debris_rep_c1092	158.2	66.54	64.03	92.39	68.38	47.75	151.11	78.55	71.19	121.1	77.29	144.71	157.38	109.17	69.15	112.22	103.98	89.49	128.04	98.51	61.66
454_debris_rep_c1099	406.07	249.57	134.83	110.42	150.85	9.72	170.22	162.26	79.19	73.21	79.27	33.69	155.97	85.37	29.65	126.19	124.95	73.53	562.98	207.41	164.83
454_debris_rep_c1115	7.35	3.87	4.2	11.34	7.25	5.8	16.76	11.05	11.1	11.32	4.48	0	16.78	8.88	8.97	9.52	2.3	5.2	9.65	0	0.4
454_debris_rep_c1119	81.44	156.29	204.99	167.09	161.41	255.74	107.58	93.71	171.98	171.92	108.32	5.4	126.58	112.71	187.89	175.29	143.62	189.39	129.43	185.85	235.81
454_debris_rep_c1130	3196.83	5945.22	10117.3	6624.95	5923.41	11994.7	4319.64	3167.38	8996.82	5892.37	3807.76	6216.2	4757.82	4181.6	9718.53	6754.08	5236.73	9595.7	5160.52	5852.56	9891.03
454_debris_rep_c1145	5.84	3.85	28.65	2.35	2.32	47.31	2.41	4.2	26.2	1.46	1.68	3.9	1.19	0.94	19.15	1.04	2.63	19.7	2.75	3.1	2.81
454_debris_rep_c1164	93.56	40.83	31.47	88.9	45.15	34.54	130.64	81.16	53.43	78.45	130.34	20.71	151.31	114.35	42.34	128.86	55.68	44.78	77.78	73.78	20.2
454_debris_rep_c1168	94.16	86.12	36.83	57.55	68.97	20.11	64.08	87.46	39.23	52.47	93.2	23.07	65.92	92.97	31.44	53.89	75.53	43.32	86.63	99.37	28.56
454_debris_rep_c1171	0	0.93	0.79	0	0.15	0.22	0.17	1.15	0.68	0	1.6	0	0	1.65	0	0	0.91	1.12	0	0.31	0.32
454_debris_rep_c1179	59.41	291.34	74.66	178.14	288.83	69.55	95.28	374.65	62.05	157.48	299.59	0	95.37	189.42	65.53	162.17	260.32	55.23	186.12	590.96	57.12
454_debris_rep_c1182	0	0.25	0.21	0.29	0.12	0.09	0.13	0	0.27	0.44	0.28	0	0.15	0	0.57	0.13	0	0.33	0	0.12	0.25
454_debris_rep_c1184	0.23	0.74	0.95	0	0.53	0.26	0.2	0.46	0.41	0.22	0.85	0	0.22	0.36	1.02	0.2	1.09	0.34	0.42	0.18	1.15
454_debris_rep_c1185	3.72	0	0	0	0	0	0	0	0	0	0	0	0	0	0	0	0	0	1.11	0	1.18
454_debris_rep_c1203	249.84	229.79	114.14	110.78	167.49	74.49	168.01	246.15	167.46	103.36	251.36	56.46	166.85	238.47	112.44	130.46	194.48	141	211.49	239.4	4.38
454_debris_rep_c1211	1.31	0.6	1.27	0.7	0.43	0.41	0.32	0.92	1.09	0.88	0.51	0	0.9	0.43	1.74	0.79	0.29	1.08	0.84	1.03	0.76
454_debris_rep_c1214	0.95	0.76	0.78	0.36	0.73	0.63	0.33	0.75	0.89	0.72	0.87	0.34	0.73	0.74	0.95	0.48	0.45	1.38	0.51	1.5	1.87
454_debris_rep_c1215	0	0	22.87	0	1.27	20.11	0	4.11	23.84	0	4.1	0.76	0	1.73	11.79	0.24	8.51	24.46	0	0.22	0.7
454_debris_rep_c1255	133.51	97.26	57.61	92.62	133.08	30.69	112.05	170.26	55.42	62.21	48.12	53.86	43.27	46.06	24.71	43.45	6.65	31.89	23.35	1.27	18.99
454_debris_rep_c1270	27.55	10.1	12.07	16.88	10.52	24.2	23.79	13.58	7.54	17.95	24.23	4.22	25.5	27.78	23.4	18.63	18.03	13.2	19.04	12.57	8.04
454_debris_rep_c1287	3.97	118.57	6.3	2.09	77.55	5.8	4.15	82.39	6.12	1.95	36.52	2.01	0.83	28.31	2.67	1.3	21.4	10.53	4.17	23.54	20.39
454_debris_rep_c1304	4.12	1.3	1.71	1.3	2.5	0.62	1.67	1.34	2.15	2.08	2.01	0.99	2.92	1.69	1.57	1.16	2.57	1.42	1.48	2.35	2.73
454_debris_rep_c1306	0.41	0.63	0.29	0.79	0.3	0	1.07	0	0.51	0.77	1.11	0	1.19	0.31	0.53	0.69	0.31	0.31	0	0.31	0
454_debris_rep_c1308	23.76	18.56	17.09	9.31	18.17	8.92	15.64	22.75	1.64	13.88	24.67	31.51	13.87	31.27	30.68	11.91	29.39	13.01	12.57	18.92	31.32
454_debris_rep_c1311	0	0.13	0	0	0.13	0	0	0.33	0.1	0	0.15	0	0.16	0	0.1	0	0.13	0	0	0	0
454_debris_rep_c1312	0.26	0	0.18	0.25	0.2	0.15	0.23	0.26	0.63	0	0.24	0	1.02	0.2	0.5	0.22	0.21	0.58	1.18	0	0.44
454_debris_rep_c1319	97.15	51.27	43.81	56.99	41.11	31.69	80.29	58.27	34.64	52.39	49.12	40.77	75.08	77.9	46.4	64.66	70.69	46.56	57.63	48.74	56.02
454_debris_rep_c1327	0	0.26	0.22	0	0.62	0	0.56	1.12	0	0.46	0.45	0.58	0.93	0.5	0.4	0.54	0.76	0.35	0.43	0.38	0.13
454_debris_rep_c1329	64.03	4.2	5.07	49.34	5.59	3.05	58.69	8.66	7.47	48.36	13.16	0	75.49	13.33	16.59	66.35	7.67	62.47	44	7.95	14.58
454_debris_rep_c1335	0	0	0	0	0	0	0	0	0	0	0	0	0	0	0	0	0	0	0	0	0
454_debris_rep_c1343	1.28	0.57	0.86	0.92	0.54	0.23	1.58	0.98	0.33	0.27	0.26	0.38	1.36	0.66	0.87	1.31	0.67	0.71	1.53	0.34	0.81
454_debris_rep_c1345	18.93	8.02	13.83	17.5	14.3	16.95	27.88	20.29	26.11	29.4	25.78	18.29	56.03	31.01	15.76	32.94	13.27	22.45	16.97	15.15	7.23
454_debris_rep_c1346	89.77	0.37	2.44	150.5	1.44	3.51	106.63	0.93	3.12	69.24	0.88	0	56.57	1.47	1.95	31.14	0	0.75	113.06	0	11.14
454_debris_rep_c1350	2.95	2.84	1.72	1.39	1.76	2.12	2	0.83	1.12	2.58	1.54	1.14	2.64	3.42	1.98	1.07	1.49	1.07	6.98	1.82	2.25
454_debris_rep_c1351	167.9	78.38	39.62	55.25	46	43.77	70.47	42.6	41.97	27.29	30.23	65.86	33.71	26.07	17.49	16.74	21.53	18	115.2	21.92	42.36
454_debris_rep_c1352	3.61	0.28	0.51	0.7	0.27	0	0.63	1.05	0	0.69	0.66	0	0.7	0.55	0.47	0.62	0.84	0.27	0.65	0.28	1.51
454_debris_rep_c1357	785.46	2085.84	2238.95	1743.62	1850.26	2316.95	1020.55	1527.98	1724.79	1666.76	1485.63	2387.04	1114.2	1367.45	1844.28	1741.71	1498.6	1924.62	1347.23	2201.51	1800.74
454_debris_rep_c1372	1.41	0	0	2.14	0	0	2.21	0	0	3.47	0	0	2.46	0	0	0.48	0	0	3.03	0	0
454_debris_rep_c1373	1.25	0.85	0.36	0.33	0.41	0.2	0.92	1.41	0.42	0.5	1.31	0	0.86	0.83	0.11	0.6	1.26	0	1.6	1.41	1.6
454_debris_rep_c1374	0.26	0	0.53	0	0	0.15	0.67	0	1.23	0	0.24	0.23	0.25	0.2	0.82	0.22	0	1.33	0	0.6	1.49
454_debris_rep_c1376	0.54	0.41	1.57	0	0	0	0	0	0.35	0	0	0	0	0	0.73	0	0	0.43	0	0	1.39
454_debris_rep_c1382	957	0.32	16.13	385.11	0	11.24	592.58	1.2	117.53	141.36	0.38	87.68	447.13	0.95	44.41	44.79	0	21.5	221.83	0.63	294.52
454_debris_rep_c1393	12.83	0.24	1.91	2.62	0.23	1.93	5.06	0.3	2.97	2.6	1.12	0	5.93	0.7	3.92	2.85	1.66	3.87	0.82	0.24	2.54
454_debris_rep_c1395	11.58	0	0.93	0	0	0	5.48	0	0	2.28	0	0	3.59	0	0	0	0.86	1.05	0	0.82	5.45
454_debris_rep_c1402	0.53	0	0.47	0.49	0.27	0.19	0.15	0.17	0.41	0.33	0.8	0	0.17	0.27	0.22	0.74	0.55	0.25	0	0.14	0.14
454_debris_rep_c1407	0	0	0	0	0	0	0	0	0	0	0	0	0	0	0	0	0	0	0	0	0
454_debris_rep_c1408	7.21	24.24	2.38	6.41	23.81	2.12	4.75	22.34	3.51	11.02	67.46	3.46	3.53	88.38	2.17	2.68	75.59	4.57	30.01	13.23	8.47
454_debris_rep_c1410	7.82	29.75	32.68	2.24	30.81	49.27	2.06	51.59	31.79	2.54	14.21	1.89	2.16	9.21	22.19	1.14	20.7	21.69	1.62	19.04	8.19
454_debris_rep_c1417	0	0	0	0	0	0	0	0	0	0	0	0	0	0	0	0	0	0	0	0	0
454_debris_rep_c1419	0	0	0	46.7	23.72	0	0	0	47.51	0	0	0	0	0	0	0	0	54.51	28.73	0	0
454_debris_rep_c1441	1389.89	216.41	872.05	625.67	227.02	293.03	878	330.93	691.49	705.66	306.19	559.19	649.67	240.47	971.64	396.46	246.73	865.72	661.91	231.54	556.83
454_debris_rep_c1442	1.09	1.97	4.08	0	1.36	0.63	0.95	0.35	1.8	1.03	1.98	2.64	1.06	0.56	1.65	0.31	1.12	1.64	1.3	1.67	0.61
454_debris_rep_c1443	0.65	0.52	0.78	0.48	1	0.14	0.45	0.13	1.2	0.85	1.55	0	0	0.5	0.8	0.44	0.72	0.74	0.7	0.1	0.84
454_debris_rep_c1447	1.61	0.29	0.24	0.34	0.27	0.79	0.46	0.35	1.26	0.51	0.16	0	0.86	0.69	1	1.51	0.99	1.16	1.28	0.42	0.29
454_debris_rep_c1449	0	0	0	0	0	0	0	0	0	0	0	0	0	0	0	0	0	0	0	0	0
454_debris_rep_c1450	0.28	0.45	0.59	0.27	0	0.16	0	0.28	0.86	0.54	1.04	0	1.1	1.09	1.63	0.72	0.89	1.26	0	0.88	1.18
454_debris_rep_c1452	0	0	0	0	0	0	0	0.36	0	0	0	0	0	0	0	0	0	0.28	0	0	0
454_debris_rep_c1455	55.09	45.06	35.98	29.44	39.08	14.5	28.65	21.09	26.18	21.6	25.27	43.31	18.36	36.79	9.25	16.96	32.22	23.62	67.24	33.95	11.92
454_debris_rep_c1464	0	0.33	0	0	0	0	0	0.21	0	0	0	0	0	0.16	0.4	0	0	0.15	0	0.17	0
454_debris_rep_c1468	1443.92	3576.51	2449.33	3896.85	3348.98	3210.32	2241.91	2561.11	2182.9	3558.34	2854.33	2113.92	2546.04	2529.43	3537.59	4013.4	2773.98	3714.14	2786.8	3187.48	3598.89
454_debris_rep_c1477	1.54	2.09	1.45	1.57	2.12	1.27	1.06	2.58	1.6	0.87	3.1	0.14	0.44	1.55	1.42	1.16	1.81	1.65	0.83	0.85	1.63
454_debris_rep_c1481	0	0	0	0	0.24	0.36	0	0.31	0	0	0.29	0	0	0.24	1.21	0	0.49	0.7	0	0.24	0.52
454_debris_rep_c1484	0	0	0.25	0	0	0.1	0	0.18	0	0	0	0	0	0	0	0.15	0.14	0	0.16	0.14	0
454_debris_rep_c1486	5.26	0.67	0.63	1.28	0.33	0.52	3.1	1.27	0.28	0.84	1.2	0	4.3	3.01	1.75	4.89	2.36	2.37	2.75	2.01	1.86
454_debris_rep_c1491	2.42	3.12	1.43	1.96	3.94	0.24	1.07	3.91	0	1.54	4.41	1.1	1.97	4.63	2.13	1.73	1.25	0.62	1.81	2.16	4.43
454_debris_rep_c1501	0.6	2.11	2.29	0.57	2.04	2.4	0.78	2.34	3.09	0.57	1.92	0	0.58	2.53	2.3	0.25	2.1	1.11	0.27	1.86	2.74
454_debris_rep_c1504	155.17	25.84	39.11	107.25	19.2	50.6	140.71	25.63	73.25	95.36	19.09	17.89	117.57	22.3	25.2	101.01	30.17	49.85	130.8	22.32	36.23
454_debris_rep_c1514	0.88	1.05	1.77	0.14	1.79	1.04	0.5	2.17	2.95	0.82	2.82	1.57	0.7	2.04	3.59	0.98	2.19	5.42	1.05	1.16	2.49
454_debris_rep_c1523	0	0	0	0	0	0	0	0	0	0	0	0	0	0	0	0	0	0.45	0	0	0
454_debris_rep_c1531	0.54	1.28	0.75	0.52	0.62	0.62	0.71	1.59	0.49	0.26	0.74	0	0.53	0.21	1.21	0.46	1.48	0.2	0.49	1.27	0.67
454_debris_rep_c1535	4.17	4.2	1.65	1.99	4.28	1.02	3.37	9.02	3.07	4.23	8.43	0.27	1.15	4.35	3.81	3.28	6.02	2.66	3.47	8.78	1.48
454_debris_rep_c1540	749.02	439.65	248.6	477.98	420.11	369.97	761.18	606.92	223.4	572.95	573.88	215.28	757.61	710.8	452.72	516.14	628.01	487.84	579.34	419.57	199.33
454_debris_rep_c1542	0.27	5.52	2.05	0.51	6.95	2.45	0.47	8.99	2.43	0.51	9.13	0	1.57	11.85	2.74	0.69	6.1	2.99	1.45	6.52	0.22
454_debris_rep_c1546	0.38	0.46	1.04	0.18	0.44	0.11	0.82	0.75	0.34	1.08	0.87	0	0.37	0.89	1.31	0.48	0.75	0.41	0.17	0.75	0.47
454_debris_rep_c1551	4.81	3.8	2.27	5.76	2.5	2.72	7.91	2.98	5.45	7.66	4.4	0	7.59	5.66	3.69	5.57	4.35	5.21	7.26	3.16	3.97
454_debris_rep_c1553	1.99	0.32	2.03	0.37	1.06	1.11	2.75	0.98	1.99	1.69	1.46	0.54	0.77	0.92	1.24	0.5	0.78	1.3	0.18	0.78	0.65
454_debris_rep_c1555	0	0	0.22	0	0.37	0.09	0	0	0.19	0	0.44	0.43	0	0	0.1	0.14	0	0.12	0.14	0.13	0
454_debris_rep_c1567	16.99	43.5	5.36	16.94	41.29	3.27	16.42	28.74	6.81	18.82	33.55	10.85	12.16	24.19	4.71	10.4	33.82	3.94	25.48	77.6	5.97
454_debris_rep_c1577	0	0.77	0	0.31	0	0.38	0	0	0	0.31	0.3	0	0.32	0.5	0	0.28	0.25	0.25	0.59	0.76	0.27
454_debris_rep_c1581	0.25	0.3	0.17	0.12	0.38	0.14	0.11	0.62	0.5	0.35	0.34	0.11	0.36	0.19	0.23	0.1	0.3	0.62	0.22	0.1	0.4
454_debris_rep_c1583	0.31	0	0.86	0.59	0.7	0.18	0	0.3	0.19	0.29	0.28	0	0	0	0.4	0	0	0.23	0.28	0.48	0.26
454_debris_rep_c1594	0.5	3.72	2.22	0.23	3.58	0.98	0.22	2.43	1.78	0	3.63	0.67	0.24	5.36	2.82	0.63	3.68	1.46	0.22	5.23	3.89
454_debris_rep_c1595	11.78	9.29	9.16	7.52	7.38	6.95	9.77	6.53	10.88	6.29	7.73	6.48	4.95	11.84	9.4	4.33	7.79	8.28	5.97	3.6	6.98
454_debris_rep_c1596	82.98	254.05	109.75	199.39	220.32	74.54	81.36	236.92	73.03	160.04	266.85	47.57	106.75	194.83	68.23	171.52	249.77	75.45	166.78	397.51	53.88
454_debris_rep_c1598	0	0	0	0	0	0	0	0	0	0	0	0	0	0.27	0	0	0.27	0	0	0	0
454_debris_rep_c1599	14.62	17.57	2.35	3.64	11.94	0.72	3.34	11.21	1.4	2.63	5.71	2.32	2.07	5.65	2.42	1.45	4.54	1.56	13.48	7.76	3.7
454_debris_rep_c1606	910.67	1760.49	2496.3	1688.91	1713.88	2726.32	1231.13	976.87	2162.92	1654.74	1102	61.93	1303.67	1215.72	2381.08	1861.15	1483.3	2320.29	1416.98	1743.83	2124.47
454_debris_rep_c1610	0.16	0.5	0.32	0.29	0.12	0.43	0	0.93	0.36	0	0.72	0	0.3	0.24	0.29	0.4	0.87	0.11	0.56	0.62	0.26
454_debris_rep_c1611	2.84	0	2.16	1.82	0	0	2.9	0	1.24	2.67	0	0.32	2.55	0	0.77	1.49	0	0.51	2.7	0	3.76
454_debris_rep_c1613	1.03	0.94	1.29	0.96	1.13	0.65	1.14	0.73	1.79	0.83	1.76	0	0.85	1.26	1.54	0.37	1.85	1.37	0.53	0.82	2.03
454_debris_rep_c1614	0.57	0.46	0.57	0.79	0.54	0.54	1.09	0.56	0.74	0.4	0.91	0.38	0.81	0.11	0.96	0.36	0.56	1.11	0.25	1.12	2.07
454_debris_rep_c1633	2.07	0.46	3.49	0	0.9	0.68	0.52	0	1.62	0.56	0	0	2.29	0.46	2.46	0.75	0.23	1.76	1.33	0.23	1.97
454_debris_rep_c1634	0	0	0	0	0	0	0	0	0	0	0	0	0	0	0	0	0	0	0	0	0
454_debris_rep_c1636	49.25	84.26	11.38	25.13	67.12	11.43	33.98	66.35	30.01	21.5	44.44	48.33	28.12	46.12	25.49	14.4	49.72	35.55	37.92	51.49	29.49
454_debris_rep_c1637	9.74	1.78	1	4.55	0.69	1.12	9.86	1.79	0.3	5.32	0.84	2.55	6.39	3.54	0.62	4.78	1.43	0.72	7.91	2.47	6.73
454_debris_rep_c1640	4907.08	3208.96	4766.88	7938.27	8626.28	5710.18	14094.8	13593.1	9302.05	8110.42	5639.08	1292.57	13270.8	6814.08	6042.19	6402.35	1138.97	4265.66	3356.32	228.76	808.19
454_debris_rep_c1643	4.02	0.59	0	4.15	0.59	0	11.06	0	0	10.16	0.72	5.32	3.25	0.6	0	1.42	0	0	4.34	0	0
454_debris_rep_c1649	0	0	0.19	0	0	0	0.24	0.81	0.33	0	0	0	0	0.21	0	0	0.22	0	0	0	0.23
454_debris_rep_c1651	1.6	0.84	0.73	1.01	1.01	0.91	2.08	1.56	1.44	0.5	2.68	0.72	1.29	1.64	0.34	0.23	1.04	0.2	1.43	1.66	0.66
454_debris_rep_c1656	0.84	2.03	1.7	1.17	2.04	0.46	1.93	3.33	2.42	2.11	3.35	0.38	2.42	3.05	3.27	0.71	3.09	2.2	1.76	2.67	1.82
454_debris_rep_c1659	3.39	5.16	4.64	6.85	5.51	5.31	4.82	4.75	7.06	4.33	7.08	0	3.73	4.85	12.81	10.42	5.86	11.68	5.2	10.02	6.37
454_debris_rep_c1660	0	0	0	0	0	0	0	0	0	0	0	0	0	0	0	0	0	0.89	0	0.23	0
454_debris_rep_c1665	1.12	0.22	0	0.53	0	0.32	0.98	0.82	0.85	1.06	1.03	0	1.09	0.43	1.43	0.24	0.44	1.04	0.5	0	1.4
454_debris_rep_c1666	0	0	0	0	0	0.14	0	0	0	0	0	0	0	0	0.16	0	0	0	0.22	0	0.2
454_debris_rep_c1667	0	0	0.28	0.13	0.11	0.3	0.36	0.14	0.24	0.26	0.38	0	0.4	0.22	0.6	0.12	0.11	0.1	0.25	0.11	0.68
454_debris_rep_c1672	0	0	0.21	0	0	0	0	0	0	0	0	0	0.29	0	0	0	0	0	0	0	0
454_debris_rep_c1673	0	0.34	0.14	0	0.16	0	0	0.42	0.13	0	0.19	0	0.2	0.33	0.13	0.18	0.67	0.46	0.76	0.5	0.17
454_debris_rep_c1675	7.42	0	0.18	3.95	0.11	0.97	3.88	0.68	0.08	3.09	0.25	0.12	2.63	0	0.34	0.81	0.11	0.49	2.95	0	0.11
454_debris_rep_c1676	3.34	6.36	0.64	2.22	5.83	1.13	3.28	5.65	7.36	2.09	8.74	1.71	3.65	10.83	1.18	2.27	8.75	2.96	3.56	4.77	5.95
454_debris_rep_c1683	0.2	0.32	0.42	0.38	0.31	0.23	0	0.6	0.12	0	0.37	0	0	0.79	0	0	0.48	0.15	0	0.16	0.17
454_debris_rep_c1689	1.6	3.26	1.34	1.23	1.45	0.74	1.96	2.5	1.18	1.82	2.05	1.75	0.93	2.22	2.69	1.09	1.99	1.44	3.16	1.24	1.34
454_debris_rep_c1693	0	0.14	0.6	0.16	1.07	0.19	0.76	0.87	0.92	0.66	2.74	0.47	0.51	3.41	0.11	0.15	1.11	0.25	0.32	0.14	0
454_debris_rep_c1706	1.19	0.48	1	1.1	1.25	0.32	1.14	1.47	0.51	0.97	0.68	0	0.28	0.8	0.27	0.62	0.35	0.32	0.93	0.7	0.84
454_debris_rep_c1709	10.77	39.67	24.42	5.41	25.51	20.39	5.31	19.15	28.96	2.72	14.63	21.98	7.21	16.81	28.48	3.08	24.74	41.82	16.02	33	57.41
454_debris_rep_c1710	0	0.17	0.72	0.6	0.32	0	0.37	0.63	0.25	0.2	0	0	0.2	0.49	0.13	0.18	0.33	0.46	0.38	1.5	0.35
454_debris_rep_c1715	0	0	0.39	0	0	0.16	0	0	0.17	0	0	0	0	0	0	0	0.43	0.21	0	0	0
454_debris_rep_c1731	0	0	0	0	0	0	0	0	0	0	0	0	0	0	0	0	0	0	0	0	0
454_debris_rep_c1739	0	0	0	0	0	0	0	0	0	0	0	0	0	0	0	0	0	0	0	0	0
454_debris_rep_c1740	0	0.7	0.41	0.28	1.35	0.34	0.52	0.87	1.08	0.28	1.09	1.08	0.58	1.6	0.95	0.25	1.39	1.33	0.27	1.39	1.24
454_debris_rep_c1741	0.25	0.2	0.16	0.23	0.28	0.07	0.53	0	0.14	0.12	0.11	0.22	0.47	0	0.15	0.1	0.29	0.17	0.33	0.29	0.5
454_debris_rep_c1742	0.54	0.76	0.45	0.25	0.31	0.07	0.58	1.07	0.54	0.13	0.74	0.36	0.52	0.42	0.66	0.11	0.53	0.48	0.12	0.96	0.55
454_debris_rep_c1743	1.04	0.16	2.12	0.78	0.79	2.08	2.15	2.04	2.08	1.17	1.52	0.19	1.6	1.28	3.24	0.7	1.14	1.66	1.49	0.98	0.68
454_debris_rep_c1744	0.27	0	0	0	0	0.15	0.24	0	0	0	0	0	0.26	0	0	0	0	0.4	0	0	0.22
454_debris_rep_c1747	0.91	1.26	0.93	0.85	0.69	0.76	1.57	4.9	1.48	0.86	1.45	0	3.28	2.1	1.28	1.72	3.55	1.49	2.64	3.02	1.3
454_debris_rep_c1752	0.68	1.31	1.1	1.01	2.08	1.19	1.17	2.43	1.72	1.28	1.5	0.37	1.17	0.84	2.33	1.03	1.72	2.52	0.73	1.08	1.44
454_debris_rep_c1755	54.54	31.1	20.29	35.62	22.99	11.89	43.81	24.35	15.34	27.26	16.81	16.56	30.8	17.2	14.93	20.52	16.33	13.97	41.51	15.08	20.68
454_debris_rep_c1756	11.65	17.78	3.47	6.39	9.93	5.38	10.9	18.42	4.08	8.85	25.9	11.08	6.07	35.53	9.21	5.61	25.82	9.84	22.38	35.81	21.21
454_debris_rep_c1765	3.29	10.4	0.64	5.09	14.44	1.19	2.84	12.67	2.23	7.08	43.58	0.85	3.17	46.34	1.77	1.78	43.83	2.23	17.02	4.59	3.67
454_debris_rep_c1778	7.27	14.02	7.79	5.45	11.87	4.66	11.02	19.5	9.65	10.75	15.39	11.4	10.96	11.59	10.62	9.37	15.4	9.15	8.38	18.05	10.32
454_debris_rep_c1782	0.54	0	0	0	0	0	0.48	0	1.06	0	0	0	0.53	0	1.1	0	0	0.43	0	0	1.39
454_debris_rep_c1784	0	0	0	0	0	0	0	0.48	0.15	0.23	0	0	0	0	0.15	0	0	0	0	0.19	0
454_debris_rep_c1785	1.45	0.58	0.25	0.34	0.14	0.5	0.31	0.18	0.74	0.34	0.66	0.16	1.04	0.14	0.67	0	0.57	1.04	0.16	0.14	0.44
454_debris_rep_c1786	0	0	0	0	0	0	0	0	0	0	0	0	0	0	0	0	0	0	0	0	0
454_debris_rep_c1792	0	0.3	0	0	0	0	0	0	0	0	0.35	0	0	0.89	0	0	0.6	0	0	0.3	1.31
454_debris_rep_c1796	1.79	0.9	0.88	1.79	1.77	1.12	1.07	2.27	1.99	1.15	1.62	0	4.14	4.51	1.24	2.58	1.82	1.44	2.67	4.46	2.59
454_debris_rep_c1803	15.11	5.74	14.16	5.12	3.07	10.42	10.08	8.46	11.2	6.89	9.37	4.15	9.14	4.99	13.55	5.94	6.31	12.54	5.8	6.31	8.26
454_debris_rep_c1805	1.23	1.44	1.07	1.17	3.24	1.41	5.61	3.29	1.12	3.77	3.64	2.22	1.19	2.35	1.77	1.56	3.33	1.6	2.75	3.8	1.78
454_debris_rep_c1835	0.32	1.77	0.21	0.88	0.84	0.61	0.68	1.72	0.91	1.48	1.74	0	0.6	0.98	0.78	0.27	1.49	0.9	0.99	2.62	0.77
454_debris_rep_c1844	0	0.89	0	0	0	0.16	0	0.28	0.52	0	0	0.26	0.28	0.66	0.91	0.24	0.44	0.21	0	0	0.24
454_debris_rep_c1846	2.21	0.25	1.98	0.3	0.95	1.63	0.55	0.62	3.08	0.3	1.15	0	0	0.97	2.44	0.27	0.74	2.12	0.85	0	1.58
454_debris_rep_c1847	0	0.8	0.24	0.33	1.04	0	0.6	0.67	0.64	0.33	0.63	0.94	0	1.85	0.45	0.59	1.33	0.26	0.62	0.53	1.15
454_debris_rep_c1850	0	0	0	0	0	0	0	0	0	0	0	0	0	0	0	0	0	0	0	0	0
454_debris_rep_c1851	0.14	0.11	0.18	0.5	0.1	0.44	0.23	0.13	1.01	0.25	0.75	0.85	0.39	0.21	0.91	0.11	0.53	1.35	0	0.32	0.44
454_debris_rep_c1854	206.5	79.92	53.25	129.73	75.53	78.38	199.21	84.09	94.32	143.01	82.18	68.47	209.86	117.86	140.15	168.62	114.02	145.29	184.84	81.41	89.71
454_debris_rep_c1870	0.14	0	0	0	0.11	0	0	0	0.08	0	0	0	0.13	0	0	0	0	0	0.13	0	0
454_debris_rep_c1873	0	0	0	0	0	0	0.91	0	0	0.25	0	0	0.76	0	0.33	0.22	0	0	0	0	0.22
454_debris_rep_c1888	0	0	0	0	0	0	0	0	0	0	0	0	0	0.24	0	0	0	0	0	0	0.25
454_debris_rep_c1895	0.22	0.18	0.15	0.21	0	0	0.19	0.22	0	0.21	0.21	0	0.22	0	0.14	0	0	0	0	0	0
454_debris_rep_c1896	1.64	1.67	1.92	0.44	2.49	0.53	1.82	1.15	1.95	0.88	1.5	0.21	0.45	1.44	1.47	0.59	1.1	0.68	0.63	1.1	0.96
454_debris_rep_c1898	124.7	93.38	62.99	85.45	87.19	52.56	145.39	126.81	34.95	104.26	142.1	105.77	157.29	159.72	49.41	115.04	126.3	71.23	127.47	108.3	17.16
454_debris_rep_c1899	677.8	1829.85	1724.85	1558.15	1632.63	1775.02	850.77	1084.58	1220.78	1474.38	1139.74	2707.79	980.71	1066.64	1372.88	1519.52	1268.01	1442.41	1160.63	1584.5	1394.26
454_debris_rep_c1900	201.31	128.54	111.18	123.64	134.62	70.49	174.57	183.25	138.92	112.53	164.75	173.96	156.97	165.6	99.69	126.95	151.03	103.92	196.46	121.88	98.02
454_debris_rep_c1905	3692.46	476.46	2737.87	1421.29	579.82	934.46	2086.55	863.24	2139.45	1664.87	794.27	2796.35	1552.74	613.23	3077.05	972.99	612.66	2719.25	1569.11	627.06	1783.82
454_debris_rep_c1922	75.27	11.63	109.01	44.67	10.08	9.15	48.01	31.92	40.74	32.55	20	229.87	33.85	15.25	95.62	21.58	15.08	58.9	62.41	26.16	45.73
454_debris_rep_c1926	0	0.76	11.46	0.23	1.09	12.76	3.51	2.11	34.95	0.23	1.31	2.15	0.46	0.74	39.11	0.4	3.36	12.92	0.86	0	3.34
454_debris_rep_c1931	1.6	4.2	217.76	5.06	16.39	206.67	153.17	41.04	866.01	10.59	31.71	222.66	33.55	22.41	601.96	15.13	71.38	365.45	38.5	3.12	24.27
454_debris_rep_c1936	156.33	372.4	337.22	235.13	328.27	320.41	171.44	201.17	220.39	269.82	238.63	233.77	208.42	261.29	235.12	261.94	341.32	237.92	259.04	384.19	230.69
454_debris_rep_c1945	0	0	0.2	0	0	0	0	0	0.17	0	0.4	0	0.14	0.23	0.18	0	0.57	0.31	0	0.12	0.71
454_debris_rep_c1947	2.83	1.48	2.63	2.41	0.95	1.09	1.65	1.84	1.15	2.09	0.57	0	2.75	2.9	1.82	2.67	2.44	0.7	1.97	1.22	0.26
454_debris_rep_c1952	2451.63	5261.04	5409.43	4998.13	5398.85	6015.33	3306.55	3203.95	4397.1	5001.42	3611.68	5602.96	3810.3	3798.78	4914.26	5253.67	4802.99	4633.53	4335.35	6487.26	5676.26
454_debris_rep_c1957	0.9	2.71	0.85	0.84	2.05	0.2	0.46	7.59	0.31	0.84	7.05	2.9	0.69	4.85	1.22	0.75	2.25	1.03	1.28	2.26	1.31
454_debris_rep_c1961	8.41	22.17	18.43	2.98	20.7	15.04	10.59	25.53	19.56	7.96	30.98	6.77	11.48	21.06	20.22	5.55	20.81	16.49	9.77	9.65	25.4
454_debris_rep_c1962	5.17	7.5	2.82	3.88	7.22	10.05	4.02	9.06	7.04	9.78	12.94	0.98	5	12.16	6.75	3.69	14	1.21	3.66	7.63	9.01
454_debris_rep_c1963	0	1.29	7.77	0.82	2.52	6.73	5.92	4.87	11.67	0.4	4.2	6.51	1.23	2.88	8.89	0.36	5.5	4.19	1.5	0	0.71
454_debris_rep_c1964	10.01	10.34	11.3	7.08	12.78	14.2	7.97	19.59	13.67	10.29	27.97	2.85	9.15	20.7	11.33	9.46	14.93	15.05	12.31	15.56	14.47
454_debris_rep_c1966	0	0.13	0	0	0.6	0	0.27	0.93	1	0.15	0.72	3.09	0	0.36	0.19	0	0.49	0.11	0.42	0.74	3.43
454_debris_rep_c1975	0.13	0	0.17	0	0.2	0	0.11	0	0.07	0	0	0.34	0.12	0.2	0.08	0	0	0	0.11	0	0.1
454_debris_rep_c1978	112.93	35.65	31.18	145.92	26.68	56.28	215.78	28.27	57.66	131.37	17.47	34.57	194.3	71.93	65.08	112.33	16.92	74.2	64.57	20.92	17.91
454_debris_rep_c1983	2.72	1.09	1.32	1.41	0.93	0.66	0.91	1.8	3.06	1.14	1.53	0	1.74	0.47	2.33	1.4	1.19	0.86	1.49	0.72	1.6
454_debris_rep_c1991	754.03	1974.5	1333.9	1849.62	1906.45	1567.83	1043.45	1515.3	1017.23	1824.06	1528	561.9	1260.33	1354.17	1157.04	1869.49	1626.86	1195.97	1552.36	2240.17	1237.64
454_debris_rep_c1992	197.6	72.67	58.62	271.34	56.97	95.32	417.96	58.39	128.91	238.89	40.28	190.36	383.07	169.45	155	204.44	36.23	131.32	123.3	47.45	41.55
454_debris_rep_c1993	0.71	0.83	0.75	0.34	0.27	0.62	0	0.35	1.54	0	0	0	0.35	0.27	0	0	0.55	0.81	0	0.27	2.68
454_debris_rep_c1996	4.75	2.91	1.27	2.75	3.2	0.6	5.04	4.4	0.79	3.24	3.62	0	5.87	5.49	1.67	1.56	4.73	0.39	3.78	4.73	1.31
454_debris_rep_c2004	115.38	177.65	57.82	42.62	125.98	10.74	46.85	143.76	40.18	26.2	75.53	22.34	45.36	72.2	21.52	45.13	106	39.37	209.8	174.68	82.88
454_debris_rep_c2010	0	0	0	0	0	0	0	0	0	0	0	0	0	0	0	0	0	0	0	0	0
454_debris_rep_c2014	389.6	751.27	753.5	794.78	701.63	919.76	468.31	521.71	515.29	881.02	502.81	152.18	573.5	490.17	599.98	859.31	542	568.17	677.22	727.78	580.43
454_debris_rep_c2016	811.71	399.67	522.4	545.01	367.75	400.66	840.86	363.86	562.16	651.02	354.95	323.79	837.31	523.32	541.19	692.73	593.82	681.37	715.61	596.2	613.97
454_debris_rep_c2021	86.02	18.44	42.1	99.97	50.8	79.25	181.84	86.07	163.68	92.42	30.43	2.45	172.92	50.86	119.41	75.75	12.47	47.35	89.54	1.47	3.23
454_debris_rep_c2028	24.71	14.57	8.95	16.59	14.81	7.73	26.48	27.32	12.47	20.04	30.24	6.61	36.94	29.31	12.54	25.39	26.62	17.96	29.21	21.97	4.16
454_debris_rep_c2029	539.03	1745.71	1325.67	1443.38	1613.72	1335.47	784.34	1338.65	1039.76	1365.3	1378.18	1241.97	867.44	1105.4	1025.91	1404.04	1337.25	1034.01	1095.41	2029.4	993.33
454_debris_rep_c2035	144.06	105.73	72.56	106.03	104.9	69.8	160.31	141.28	31.33	112.79	143.57	24.11	160.76	196.01	101.5	113.27	168.89	109.93	128.28	96.71	23.06
454_debris_rep_c2039	482.7	1055.61	1145.89	875.8	1134.31	1492.23	635.86	722.68	896.83	1040.37	734.42	6.54	765.92	678.31	1025.5	1022.21	855.27	1089.5	839.21	901.86	1623.34
454_debris_rep_c2044	69.8	30.07	134.5	84.18	28.34	171.55	63.31	28.59	130.17	89.59	27.26	265.45	47.32	42.29	91.67	88.82	39.47	107.07	62.51	14.6	156.95
454_debris_rep_c2045	120.31	67.91	81.72	90.38	62.01	93.6	128.15	80.12	116.87	87.7	73.8	39.12	130.28	112.72	104.9	103.64	114.51	136.49	111.62	87.32	109.64
454_debris_rep_c2059	5.8	6.74	185.42	12.05	18.6	134.52	301.82	52.78	621.16	30.61	43.23	297.19	92.81	33.44	463.48	26.69	104.28	215.72	75.1	2.11	23.24
454_debris_rep_c2062	391.85	1016.54	666.68	710.39	862.86	701.5	406.38	592.52	479.74	760.09	590.37	75.51	487.1	540.67	568.72	757.56	681.69	589.81	604.82	852.57	598.66
454_debris_rep_c2071	137.16	237.03	84.33	41.48	165.14	45.34	49.69	175.15	67.15	23.97	88.72	77.52	57.64	84.07	41.74	53.65	134.75	114.74	248.72	246.78	167
454_debris_rep_c2072	68.67	16.89	4.85	87.83	24.74	7.27	60.92	73.98	6.51	54.65	54.07	0.44	41.14	34.76	6.14	26.02	34.3	4.13	121.11	48.82	6.16
454_debris_rep_c2075	2756.84	4772.82	8395.32	6378.39	5393.4	10730.4	4276.14	2933.64	7320.74	6053.43	3687.8	5322.46	4797.75	3918.78	7955.92	6358.56	4876.45	7700.76	4902.42	5573.44	9135.47
454_debris_rep_c2087	607.77	2169.09	884.01	1611.49	2103.42	930.04	896.12	1618.36	668.94	1614.29	1724.37	1074.97	1072.12	1392.67	632.52	1707.31	1765.94	717.75	1418.44	2143.06	631.62
454_debris_rep_c2088	47.12	43.47	29.95	36.79	45.55	27.55	58.18	62.93	25.28	45.97	59.41	15.91	53.79	74.01	38.88	39.86	69.08	42.08	49.87	39.77	23.73
454_debris_rep_c2090	428.18	231.45	341.73	291.88	244.09	308.01	466.87	286.52	419	300.66	282.65	397.74	444.84	394.34	416.26	322	402.6	512.07	403.74	275.53	385.01
454_debris_rep_c2092	0.22	4.03	210.58	2.29	8.57	128.73	30.94	30.85	471.37	3.96	22.46	248.19	4.47	16.89	259.26	4.85	47.38	220.04	14.05	0.52	7.44
454_debris_rep_c2094	124.09	86.48	50.96	74.92	76.01	35.8	115.88	81.19	55.87	96.33	98.51	152.84	106.92	135	58.81	107.83	138.62	56.21	120.39	109.3	54.16
454_debris_rep_c2097	210.93	104.61	105.6	123.74	96.37	93.66	229.25	130.72	120.44	147.08	132.37	122.28	215.04	181.69	130.4	179.34	168.88	152.16	179.12	147	117.17
454_debris_rep_c2102	810	2246.69	1149.56	2138.72	2093.92	1189.53	1251.95	1720.78	936.74	2009.03	1818.38	954.97	1403.41	1548.96	1515.89	2199.16	1764.28	1541.45	1707.8	2397.08	1543.13
454_debris_rep_c2104	1024.01	3210.02	3507.63	3009.34	3237.76	4252.83	1692.61	2763.02	2832.8	2658.26	2790.96	897.69	1971.83	2361.51	3034.92	2802.4	2729.26	3891.67	2189.4	3632.73	3887.56
454_debris_rep_c2108	350.23	451.82	169.17	126.46	303.33	64.44	176.23	297.58	166.11	83.86	160.5	116.75	130.31	180.41	64.68	113.05	179.64	125.91	488.38	231.92	330.79
454_debris_rep_c2112	80.37	47.92	34.98	63.04	48.14	32.94	92.15	71.7	26.14	70.98	86.19	1.38	116.6	94.18	27.03	77.93	77.8	42.05	86.09	55.97	20.31
454_debris_rep_c2113	600.88	1391.37	1189.52	1377.64	1330.94	1335.23	743.47	698.48	840.73	1300.07	750.71	892.03	882.6	844.59	983.32	1293.24	1084.16	959.42	1152.5	1806.54	1223.38
454_debris_rep_c2116	2769.1	5375.87	6334.68	5175.84	5517.43	7931.07	3748.04	3141.83	5554	5285.71	3657.6	3558.17	4243.6	3840.2	5970.82	5825.52	4977.56	6266.92	4528.45	5911.13	7021.22
454_debris_rep_c2120	76.6	101.21	71.87	42.5	86.24	58.15	51.18	103.6	54.66	32.21	88.07	42.41	42.91	104.7	68.64	25.98	82.33	64.88	52.88	67.42	62.62
454_debris_rep_c2121	5.39	3.52	10.6	10.92	7.46	9.49	12.19	9.59	11.07	9.76	13.37	0	12.8	15.77	10.97	14.1	11.24	15.49	12.71	10	7.12
454_debris_rep_c2124	3.66	4.44	2.52	1.85	4.27	1.24	2.54	3.6	2.18	0.92	2.23	0.66	2.12	5.46	2.31	0.62	4.01	1.79	1.75	1.91	4.03
454_debris_rep_c2126	1142.51	3158.21	1647.58	2943.41	2985.78	1709.68	1724.17	2346.52	1280.05	2801.84	2599.01	2018.08	1898.54	2193.95	2003.5	3054.89	2481.69	1928.72	2394.28	3305.68	2013.8
454_debris_rep_c2130	832.32	2370.6	1076.38	2063.66	2404.08	1290.06	1168.82	1753.61	841.26	1984.41	1854.67	48.31	1379.1	1488.82	1366.12	2066.05	2003.98	1482.64	1693.46	2591.25	1696.51
454_debris_rep_c2135	54.38	8.29	51.47	15.4	4.28	44.95	32.07	5.18	3.74	9.79	2.92	0	14.2	2.73	33.08	13.02	1.93	74.35	43.34	2.19	9.83
454_debris_rep_c2137	135.23	162	79.49	52.62	120.26	31.72	62.86	109.97	54.57	35.31	60.65	17.35	54.18	62.57	38.27	47.22	65.16	77.91	205.34	86.91	118.38
454_debris_rep_c2143	1988.54	2749.18	2813.17	5153.64	2504.11	2866.72	2702.76	1667.27	2204.71	4727.48	1772.57	1560.65	3084.94	1606.69	2457.16	5066.9	1940.07	2523.56	3548.17	2615.08	2261.81
454_debris_rep_c2144	1648.66	3393.78	4275.78	3031.7	3291.29	4876.83	2100.67	1854.07	3531.54	2990.19	2103.41	3641.04	2311.06	2240.89	3925.1	3354.57	2866.54	3928.41	2743.49	3574.45	4121.82
454_debris_rep_c2157	82.75	57.64	21.27	64.15	46.19	13.37	83.24	76.32	10.43	90.53	93.27	5.87	104.91	87.89	17.74	81.96	71.45	27.3	100.96	90.41	2.28
454_debris_rep_c2160	1303.96	2774.47	3524.63	2611.09	3231.89	4361.28	2120.82	2794.2	3179.74	2767.76	2189.95	980.85	2408.28	2141.85	3287.71	2707.17	2098.91	3337.67	1858.25	2436.14	3031.84
454_debris_rep_c2162	4446.17	8589.11	14349.3	14693.2	12498.4	18302.4	9422.59	12150.6	13426.4	14928.7	12703.6	56.62	11319	9252.65	14083.8	15491.8	11571.3	15756	11074.7	13677.6	11585.9
454_debris_rep_c2167	169.24	188.29	76.85	54.54	105.59	38.05	81.47	126.3	52.4	33.26	68.09	15.91	66.94	72.01	38.71	54.04	72.82	89.14	228.93	101.93	124.23
454_debris_rep_c2171	1131.18	2759.52	1831.74	3027.82	2586.54	2276.84	1731.77	1922.52	1565.71	2785.41	2101.18	1047.69	1992.56	1941.97	2570.77	3159.64	2153.49	2658.82	2221.08	2461.26	2569.54
454_debris_rep_c2174	2551.18	4880.6	7152.56	5586.09	5022.83	8828.15	3413.63	2789.08	5944.28	5356.28	3235.63	4725.79	3990.73	3456.46	6388.92	5541.06	4370.21	6244.11	4397.92	5694.6	7365.93
454_debris_rep_c2176	224.1	93.92	85.24	134.58	99.03	97.03	225.76	95.69	87.65	205.81	103.28	122.94	230.08	144.06	117.74	161.94	155.67	175.23	152.56	130.84	138.52
454_debris_rep_c2179	1881.93	5013.23	5013.14	4692.63	4629.31	5199.43	2555.96	3926.51	4070.99	4259.63	3918.59	4904	2817.41	3231.97	4515.25	4329.42	3903.01	4556.36	3284.1	5898.77	3954.51
454_debris_rep_c2184	920.08	2063.67	2899.26	2806.48	2494.27	3758.86	1664.09	2410.13	2699.55	2702.28	2586.96	590.65	2006.58	1931.14	2840.59	2807.82	2401.5	3348.47	2060.12	2920.66	2296.05
454_debris_rep_c2186	244.25	275.38	216.97	276.9	253.92	200.13	305.25	175.06	230.11	269	180.74	92.12	225.12	158.94	176.61	239.2	233.32	131.5	233.8	386.12	117.72
454_debris_rep_c2187	460.41	1253.15	1034.57	1135.41	1158.78	1094.52	649.75	888.93	791.13	1177.09	935.65	197.73	706.34	805.84	913.24	1130.88	908.38	926.97	891.5	1204.68	881.57
454_debris_rep_c2190	93.97	244.76	184.64	157.12	233.16	144.16	95.28	136.7	138.4	153.83	530.85	102.75	113.99	1625.36	145.06	171.78	2191.18	127.74	156.33	314.66	112.67
454_debris_rep_c2191	471.69	1031.79	815.66	923.49	951.38	885.83	532.21	793.66	660.83	903.21	796.55	406.04	638.73	647.53	668.3	949.91	794.45	740.65	848.11	1138.47	740.8
454_debris_rep_c2194	3360.65	7050.8	9274.95	6312.96	6838.9	10345.2	4333.97	3953.83	7798.36	6270.1	4560.61	5689.78	4690.29	4749.69	8759.32	6967.7	5966.61	8612.61	5470.04	7194.41	8837.58
454_debris_rep_c2196	7.94	4.25	7.84	4.62	1.6	9.31	5.25	3.9	16.36	4.18	3.42	8.42	4.73	2.7	8.67	3.15	2.01	11.25	5.65	2.01	3.27
454_debris_rep_c2197	1029.42	2653.22	1721.47	2819.15	2525.46	2035.7	1538.85	1957.47	1368.28	2668.88	2140.48	783.52	1813.17	1838.65	2033.89	2894.16	2110.69	2006.94	2223.61	2866.3	1975.3
454_debris_rep_c2200	1227.91	3233.06	2825.76	3518.73	3169.72	3197.97	1863.1	2562.76	2265.23	3264.42	2578.59	523.25	2154.26	2145.67	2487.66	3318.54	2562.62	2574.48	2562.69	3716.74	2501.05
454_debris_rep_c2203	439.13	1321.69	770.64	1056.52	1272.39	745.44	541.18	993.73	532.96	1098.67	1079.95	339.5	668.03	845.52	624.56	1100.63	1088.43	594.68	900.85	1723.51	780.35
454_debris_rep_c2209	1397.12	3490.28	2192.91	3619.42	3334.41	2655.06	2078.83	2619.76	1844.41	3210.12	2959.72	1605.06	2346.11	2472.74	3050.77	3716.98	2765.45	3109.57	2780.73	3387.95	3002.95
454_debris_rep_c2210	1215.84	0.26	30.28	524.53	1.02	28.59	813.87	1.32	259.63	300.01	0	944.43	665.57	2.33	93.65	124.19	0	47.73	426.72	2.09	485.71
454_debris_rep_c2211	0.88	1.4	1.81	0.62	1.01	0.37	1.14	2.17	0.65	0	1.21	0.4	0.42	0.85	1.11	0.93	1.73	0.96	0.59	0.69	0.36
454_debris_rep_c2214	2.07	1.48	2.26	0.97	1.58	1.04	2.32	2.04	2.07	1.36	1.14	0.56	1.99	2.4	1.55	1.22	1.46	3	2.04	0.98	1.19
454_debris_rep_c2218	287.7	14.71	91.64	101.37	14.32	120.66	224.87	16.38	100.55	132.66	16.99	287.35	181.19	32.85	93.08	87.91	39.51	109.33	44.45	2.65	148.63
454_debris_rep_c2219	673.39	15.18	177.12	223.76	29.94	239.57	482.36	28.37	180.88	259.96	28.65	401.38	376.18	60.43	174.03	191.93	67.31	132.97	78.29	4.32	286.44
454_debris_rep_c2222	203.88	10.67	70.11	69.35	12.18	103.13	145.59	9.23	63.67	79.77	12.18	58.8	113.68	27.77	66.27	64.08	35.14	49.06	31.2	2.44	88.04
454_debris_rep_c2223	310.74	13.4	103.27	120.03	20.62	146.39	251.41	20.38	120.1	129.68	14.5	250.48	188.21	38.44	109.48	88.48	42.43	101.19	44.97	3.43	155.43
454_debris_rep_c2224	397.93	0.7	5.32	170.47	0	5.33	318	0	157.44	166.09	0	1.85	249.35	0	161.15	122.59	2.88	254.13	33.87	0	99.34
454_debris_rep_c2237	110.52	33.76	24.89	48.02	33.89	20.81	74.82	49.07	40.07	48.32	49.85	11.02	60.87	43.37	27.09	43.41	44.46	37.75	70.75	28.52	56.34
454_debris_rep_c2239	663.04	209.41	182.21	272.41	166.83	140.8	427.2	224.57	279.8	306.18	232.54	146.3	371.99	235.32	200.38	261.12	234.88	281.85	380.13	149.27	268.25
454_debris_rep_c2246	2665.22	470.31	1369.03	447.83	398.28	971.46	860.31	747.01	991.68	748.34	540.31	2560.28	717.35	464.51	1153.95	352.51	423.89	1251.25	528.3	499.94	979.65
454_debris_rep_c2247	252.38	271.72	126.21	116.12	211.77	95.13	170.24	273.63	119.4	129.09	297.58	215.84	150.76	333.86	139.54	109.78	286.52	140.81	166.61	173.49	189.83
454_debris_rep_c2251	761.5	101.16	146.12	278.87	92.59	130.15	437.96	118.66	211.71	328.02	114.77	157.29	356.18	113.75	125.08	256.19	108.22	204.96	425.7	69.36	272.31
454_debris_rep_c933	3904.42	8675	8687.02	10671.7	8867.79	10221	5845.81	5989.66	7450.46	9257.11	6695.36	5679.56	6672.17	6307.13	9162.61	10230.4	7377.61	9135.7	7658.03	9567.77	8684.67
454_debris_rep_c941	227.81	131	105.41	177	132.32	89.1	255.98	200.91	93.9	199.66	241.76	211.62	315.48	261.27	104.87	196.42	201.81	141.62	239.1	178.46	46.99
454_debris_rep_c942	6.8	7.3	5.84	3.67	4.61	5.75	5.26	7.39	7.96	2.75	7.11	7.24	2.58	6.75	8.13	3.49	7.97	4.8	5.01	5.13	5.21
454_debris_rep_c945	170.28	51.19	72.84	117.77	46.4	64.36	174.59	50.2	91.99	131.48	50.78	117.02	179	73.78	135.51	135.51	65.23	177.26	136.92	50.19	171.51
454_debris_rep_c946	3.52	8.54	145.97	3.33	14.52	106.2	41.59	25.96	320.32	6.5	23.68	167.98	8.91	16.71	182.9	6.81	49.14	167.6	17.92	4.88	7.32
454_debris_rep_c970	35.31	22.31	14.48	31.48	22.05	9.4	40.09	23.41	10.89	28.93	27.77	0	49.17	41.61	19.74	36.67	40.51	19.29	26.51	24.9	22.51
454_debris_rep_c981	0	0.34	33.13	0	1.78	41.99	0	5.66	34.06	0	6.44	0.19	0	5.6	16.4	0	12.51	36.98	0	0.17	1.22
454_debris_rep_c997	60.69	22.83	13.04	45.09	26.13	6.95	63.68	21	27.6	57.07	25.61	8.62	66.05	32.71	20.51	59.25	41.11	31.33	57.57	26.81	48.1
Bot_c10001	1.45	1.3	2.2	1.18	1.52	2.2	2.33	2.14	2.42	1.87	2.81	1.79	0.52	1.4	1.9	1.67	0.57	1.17	1.13	1.85	1.62
Bot_c10002	0.53	1.55	0.48	0.66	1.08	0.98	0.76	2.27	1.86	1	0.65	1.75	0.68	1.23	0.77	0.45	1.53	0.89	0.63	0.42	0.58
Bot_c10003	0.45	0.12	0.31	0.14	0.23	0.33	0.65	0.6	0.17	0.99	0.14	0	0.43	0.47	0.56	0.76	0.71	0.22	0.41	0.6	0.74
Bot_c10005	2.14	1.39	0.25	2.75	0.81	0.21	1.25	1.73	0.44	0.68	1.95	0	1.04	4.1	0.23	0	2.76	0.27	1.92	0.27	0.6
Bot_c10006	1.66	1.6	2.06	1.61	1.86	0.49	1.46	2.8	0.78	1.58	1.13	0	1.62	0.63	0.55	1.06	0.96	0.32	1.49	0	0.35
Bot_c10008	0.97	1.04	1.32	0.3	0.37	0.27	0	0.16	0.85	0.31	0.3	0.58	0	1.26	0.6	0.27	0.64	0.7	0.58	0.39	0.66
Bot_c10009	0	0	0	0	0	0	0	0	0	0	0.19	0	0	0.16	0	0	0.16	0	0	0.16	0
Bot_c1001	2.56	1.62	3.01	0.74	1.35	1.54	1.28	0.81	1.65	0.88	1.61	3.68	0.71	1.17	2.1	0.89	1.04	2	1.9	1.05	3.86
Bot_c10010	3.53	2.97	1.7	1.17	3	1.5	0.9	3.06	0.73	1.37	4.18	0.93	1.2	3.53	0.78	1.57	4.06	1.05	1.3	1.96	3.57
Bot_c10011	0.27	0	0	0	0.82	0	0.94	0	0.97	0	0.25	0.98	0.26	0.62	0.86	0.69	0.42	0.6	0.97	0	0.67
Bot_c10012	0	0	0	0	0	0	0	0	0	0	0	0	0	0	0	0	0	0	0	0	0
Bot_c10013	0.85	1.07	0.69	0.26	0.8	0.51	0.81	1.41	0.91	0.35	1.13	0.25	0.81	1.4	1.09	0.32	1.49	0.93	1.18	0.98	1.14
Bot_c10014	0.79	0.96	0.63	0.44	0.79	0.47	0.94	0.63	0.49	0.44	1.38	0.64	0.83	2.03	0.19	1.06	1.94	0.83	0.92	0.7	1.14
Bot_c10015	7.48	5.05	0.65	3.68	3.97	0.79	6.6	6.57	3.79	4.52	4.76	0.22	4.37	4.68	6.4	3.23	5.89	2.31	3.99	3.07	4.78
Bot_c10017	104.31	31	14.86	40.19	31.96	38.25	58.93	43.46	33.64	39.25	84.47	41.54	31.9	72.56	54.8	25.89	96.95	35.73	25.14	6.59	47.29
Bot_c10018	1.52	2.72	1.33	2.28	4.61	0.99	3.47	5.8	2.39	1.87	7.86	0.86	2.74	10.26	1.54	2.6	7.27	2.35	2.22	2.62	2.7
Bot_c10019	0.61	0.66	0.95	0.66	0.55	0.66	0.52	1.22	1.22	0.29	1.78	0.37	0.88	2.06	1.36	0.94	2.18	1.08	0.82	0.81	1.24
Bot_c1002	3.36	3.04	2.15	2.17	2.41	1.56	3.61	3.91	2.16	2.74	2.22	4.3	3.07	4.73	3.06	2.92	3.74	2.69	2.8	2.48	3.19
Bot_c10020	12.72	7.76	7.38	10.09	6.61	6.85	13.63	9.08	8.85	9.58	10.66	9.49	15.57	12.69	10.14	10.55	10.77	9.42	10.24	9.03	8.48
Bot_c10021	0	0	0	0	0	0	0	0	0	0	0	0	0	0	0	0	0	0	0	0	0
Bot_c10022	0.18	2.31	0.61	0.34	1.65	0.4	0.78	1.07	0.63	0.68	2.32	0.81	1.91	2.8	0.45	0.91	2.98	0.91	1.46	1.57	1.33
Bot_c10023	2.53	1.81	0.25	1.23	1.94	1.19	2.28	2	1.76	2.08	3.14	1.46	1.7	3.07	1.52	0.81	2.47	0.68	1.33	0.89	1.13
Bot_c10024	3.17	2.64	3.14	2.22	2.43	1.66	3.64	4.34	2.68	2.25	5.12	1.47	1.36	3.4	2.39	1.55	4.31	2.63	3.62	3.22	2.47
Bot_c10026	0	0	0	0	0.19	0	0	0	0	0	0	0	0	0.59	0	0	0.4	0.19	0	0.2	0
Bot_c10028	0.38	0.23	0.89	0.7	0.73	0.36	0.49	0.47	0.97	0.36	1.05	1.36	0.54	1.11	0.58	0.72	1.35	0.67	0.51	0.68	0.23
Bot_c10029	0.82	0.44	0.85	0.75	0.35	0.59	1.16	0.45	1.34	1.11	0.84	0.49	1.39	0.42	1.49	0.91	1.08	0.83	1.47	0.15	1.61
Bot_c10030	0.49	0.39	0.17	0.46	1.12	0.14	0	0.96	0.15	0	0.67	0	0.47	0.38	0.62	0.41	1.15	0.18	0.44	0.19	1.21
Bot_c10031	0.93	1.22	1.71	0.65	1.07	1.26	0.9	0.92	2.19	1.53	1.39	1.56	1	1.72	2.55	1.07	1.38	1.65	1.04	1.2	1.79
Bot_c10033	2.32	2.03	0.27	1.3	1.47	0.22	2.24	2.8	0.23	0.94	1.67	1.26	1.25	3.6	0.31	1.85	2.86	0.85	2.25	1.2	1.06
Bot_c10034	0.2	0.64	0.96	0	0.61	0.79	0.87	0.6	1.19	0.19	1.11	1.45	0.19	0.62	0.88	0.34	0.79	1.31	0.18	0.16	0.33
Bot_c10035	0	0	0.06	0	0.14	0	0.08	0	1.51	0	0.33	1.04	0	0.83	0.65	0	0.56	0	0.24	0	0
Bot_c10036	5.44	2.34	4.25	3.98	3.38	2.65	6.43	3.4	2.51	3.5	5.21	5.58	5.02	6.68	4.22	6.48	2.51	2	3.55	3.29	4.08
Bot_c10038	5.29	1.33	1.65	4.09	2.19	1.22	5	1.65	6.16	3.86	3.08	2.82	4.87	6.68	5.91	4.88	1.13	2.29	3.45	0.75	1.58
Bot_c10039	0.12	0.52	0.78	0.29	0.49	0.23	0.44	0.6	0.91	0.26	0.55	0.43	0.6	0.81	0.81	0.3	0.66	0.47	0.43	0.35	0.64
Bot_c1004	10.41	4.36	7.24	8.6	5.75	5.82	14.83	7.38	17.41	8.14	16.68	17.3	12.87	17.16	8.47	11.69	7.79	8.45	8.14	6.96	3.75
Bot_c10040	0	0	0	0	0	0	0	0	0	0	1.54	0	0	0	0	0	0.09	0	0	0	0
Bot_c10041	1.14	1.34	0.2	1.09	3.24	0.49	0.74	5.02	0.69	1.62	1.04	0	0.28	1.32	0.91	0.24	0.67	1.06	0	0.22	1.42
Bot_c10042	0	1.74	0.17	0.46	1.11	0.14	0	2.64	0.15	0	2.01	0	0	2.26	0.15	0	2.48	0	0	1.91	0.2
Bot_c10043	2.74	2.55	2.91	1.88	3.96	1.26	2.59	4.88	2.82	1.64	3.19	4.04	2.16	5.18	2.99	0.84	5.24	1.64	1.56	2.72	3.69
Bot_c10044	0.76	0.6	0.17	0	0	0.57	0	0	0	0.24	0	0.92	0	0.2	0.8	0.43	0	0.56	0.46	0	0.84
Bot_c10045	1.81	1.92	1.45	1.93	2.26	0.72	3	2.55	1.83	2.04	1.92	1.27	2.71	2.88	1.9	2.22	2.4	1.34	2.81	1.52	2.45
Bot_c10046	1	1.37	1.37	0.71	0.94	0.56	0.22	1.46	1.49	0.47	1.37	1.8	0.48	3.07	0.79	0.63	2.52	0.36	1.56	1.36	2.26
Bot_c10047	0	0	0	0	0	0	0	0	0	0	0	0	0	0	0	0	0	0	0	0	0
Bot_c10048	0	0.33	0.21	0.09	0.47	0.11	0.18	0.72	0.41	0.19	0.38	0	0.1	0.48	0.31	0.17	0.24	0.29	0	0.33	0.42
Bot_c10049	4.22	1.2	0.64	2.27	2.08	0.37	3.96	1.48	1.41	3.95	2.99	1.83	1.17	2.21	0.58	1.94	2.89	0.87	1.83	0.65	2.31
Bot_c10050	0	0	0	0	0	0	0	0	0	0	0	0	0	0	0	0	0	0	0	0	0
Bot_c10051	13.45	2.42	1.16	8.26	2.76	0.96	11.45	3.29	1.01	9.8	3.84	0.76	9.49	2.8	2.14	11.4	4.15	2.49	9.29	0.87	2.79
Bot_c10052	0.79	0.41	1.8	0.25	0	1.19	0.23	0.26	1.73	0.49	0.48	1.66	0.76	0	0.66	0.22	0.61	0.58	0.23	0.2	0.43
Bot_c10053	6.17	3.35	3.68	2.73	2.94	2.72	7.85	3.65	5.68	5.04	6.53	6.21	6.09	6.26	4.24	4.43	4.7	4.81	3.64	2	4.08
Bot_c10055	12.85	8.79	5.87	2.92	3.98	2.66	2.32	5.87	3.77	1.08	2.75	3.1	2.21	2.03	1.73	1.29	0.88	2.01	5.42	2.61	4.13
Bot_c10056	0.62	0	0.14	0.19	0	0.23	0.53	0.41	0	0.19	0	0	0.2	0	0.13	0.35	0	0.3	0.37	0.16	1.01
Bot_c10057	0.25	0.2	0	0	0.75	0.14	0	0	0.15	0	0.91	0	0.24	0.19	0.31	0	0.19	0.18	0	0.39	0
Bot_c10058	1.43	0.81	1.11	0.19	0.93	0.68	2.46	1	0.84	0.96	2.05	3.49	0.59	0.63	1.65	1.37	0.32	2.07	0.55	0.64	0.84
Bot_c10059	0.41	0.64	0	0	0	0.49	1.09	0	0.52	0.39	0.75	0.38	0.81	1.58	0	0.71	0.64	0.32	0	0.32	1.75
Bot_c1006	6.16	2.49	2.69	2.51	2.03	2.08	4.13	3.93	3.98	3.29	4.04	2.75	4.02	4.92	5.05	2.42	4.8	6.05	2.6	1.76	3.4
Bot_c10060	0	0.26	0.47	0.32	0.51	0.59	0.88	0	1.24	0	0	0	0	0.26	0.65	0	0.26	1.01	1.21	0	0.56
Bot_c10061	1.61	1.29	2.42	0.62	1.13	0.73	1.15	1.32	1.85	0.75	1.72	2.28	0.9	1.97	1.72	0.45	1.58	1.52	1.2	0.85	1.84
Bot_c10062	0	0.23	0.61	0.28	0.44	0	0.51	0.28	0.35	0	0	1.85	0.28	0.22	0.93	0	0	0.22	0.52	0.23	1.21
Bot_c10063	0	0.21	0	0	0	0	0.23	0.52	0	0	0.24	0	0	0.41	0	0	0.41	0.58	0.24	0	0
Bot_c10064	0	0	0	0	0	0	0	0.2	0	0	2.63	0	0	0.47	0	0	0.8	0	0	0	0
Bot_c10065	0	0	0	0	0	0	0	0	0	0	0	0	0	0	0	0	0	0	0	0	0
Bot_c10067	1.04	2.45	0	0.98	2.55	0.59	1.12	3.04	0	0.24	1.42	0	0.75	0.4	0	0	0.81	0	1.16	0.2	0.86
Bot_c10068	0.16	0.79	1.33	0.61	0.25	0.54	0.42	0.32	0.95	0.15	0.6	0.59	0.16	0.89	0.71	0.55	0.52	1.41	1.18	1.3	1.47
Bot_c10069	1.31	2.19	2.01	0.56	2.62	1.09	0.86	3.69	0.8	1.32	1.75	0.72	0.77	2.81	0.73	1.34	3.81	1.56	1.62	1.52	1.46
Bot_c1007	8.88	2.69	1.08	3.49	3.12	0.98	3.21	4.73	1.35	2.5	4.07	0	4.26	2.47	1.54	3.29	4.6	2.43	3.18	4.06	3.91
Bot_c10070	0	11.9	4.61	0	14.71	6.45	0	26.91	3.95	0	12.1	6.77	0	10.86	9.42	0	17.09	0.98	0	3.05	0
Bot_c10071	0.73	0.58	0.2	0.27	0.89	0.48	0.25	0.29	0.59	0.14	0.93	0.13	0.14	0.56	0.8	0	1.49	0.31	0.39	0.46	1.18
Bot_c10072	0	0.74	0.44	0	1.2	0	0.28	1.24	0.19	0.3	2.02	0	0	0.73	0.41	0.27	0.98	0.24	0	8.09	0
Bot_c10074	0	0	0	0	0.27	0	0	0	0	0	0	0	0	0	0	0	0	0	0	0	0.3
Bot_c10076	0.42	0.84	0.29	0.4	1.28	0.71	0	0.62	1.12	0.4	1.16	0.76	0.2	0.49	0.79	0	1.82	0.76	0.19	1.16	1.04
Bot_c10078	0.49	0.39	0.67	0.46	0.25	0.36	0.14	0.16	1.15	0.15	1.81	0.44	1.1	1.02	0.71	0.28	0.26	0.12	0.29	0.52	0.94
Bot_c1008	0.66	2.88	1.26	0.66	4.14	1.02	0.95	4.9	1.81	0.67	3.93	3.4	0.69	4.55	1.26	0.82	5.67	1.83	1.06	3.84	3.43
Bot_c10081	0.74	0.37	0.25	0.17	0.14	0.6	0.47	0.37	1.1	0.09	0.51	0	0.26	0.65	0.22	0.15	0.29	0.2	0.08	0.3	0.37
Bot_c10084	0	0.12	0.05	0	0.06	0.04	0	0.08	0	0	0.28	0	0	0.24	0.05	0	0.24	0	0.14	0	0
Bot_c10085	8.16	0.66	6.13	1.97	1.12	4.2	5.42	1.65	3.33	2.37	1.53	5.84	4.03	1.29	7.59	3.35	1.64	6.99	10.5	3.62	5.49
Bot_c10086	0	0	0	0	0	0	0	0	0	0	0	0	0	0	0	0	0	0	0	0	0
Bot_c10087	0	0	0.38	0	0	0.63	0.24	0	0	0	0	0	0	0.21	0.18	0.23	0	0.2	0.25	0	0
Bot_c10088	0	0.28	0	0	0.66	0	0	0.34	0.1	0	0.48	0.16	0	0.67	0	0	1.09	0	0	0.41	0
Bot_c10089	1.08	0.64	1.12	1.28	2.46	0.61	0.94	0.8	0.81	0.51	1.73	1.47	0.79	1.67	1.2	0.92	1.48	0.6	1.21	1.26	0.67
Bot_c10090	0	0.37	1.06	0.48	1.83	0.3	0.87	0	0.95	0.47	0.89	1.35	0	0.37	0.33	1.27	0.75	0.77	0.44	1.11	0.84
Bot_c10094	0	0.52	0	0	0	0	0	0	0	0	0	0.3	0	1.03	0	0	0.26	0	0	0	0
Bot_c10095	1.43	0.23	0.19	0.53	0.55	0.23	0.37	0.71	0.33	0.67	1.18	0	1.64	0.67	0.35	0.36	0.23	0.2	0.77	0.23	0.58
Bot_c10096	9.16	0	0	1.97	0	0	4.67	0	1.98	2.96	0	0.08	3.66	0	1.65	1.64	0	0.9	2.83	0	2.55
Bot_c10097	0.18	0	0.36	0.33	0.13	0.1	0.45	0.35	0	0.16	0	0.31	0.34	0.54	0.11	0	0.14	0	0.78	0.28	0.29
Bot_c10098	0.59	7.84	1.84	0	6.67	4.04	0.26	10.06	3.39	0.28	10.21	1.33	0	7.24	0	0	6.41	1.53	0	4.79	2.44
Bot_c10099	0.73	1.72	0.73	0.74	1.41	0.12	1.31	2.18	0.66	0.96	2.22	0.39	0.63	1.65	0.57	0.43	2.32	0.56	1.05	0.82	1.18
Bot_c10100	0.2	0.16	0.56	0.38	0.16	0.45	0.53	0.6	0.72	0.38	1.31	0.92	0.39	1.26	0.25	0.52	0.48	0.44	0.18	0	1.34
Bot_c10102	0	0	0	0	0	0.18	0	0	0.19	0	0.87	0.29	0	0.73	0.41	0	0.49	0.24	0.28	0	0
Bot_c10103	0	0	0	0.37	0	0	0	0	0	0	0	0	0	0	0	0	0	0	0	0	0.64
Bot_c10105	0.27	0.63	0.55	0.5	0.8	0.6	0.69	1.3	0.48	0.25	1.7	1.2	0	0.41	0.84	0.45	1.24	0.2	0.24	0.21	0.44
Bot_c10107	0.22	0.68	0.15	0.4	0.49	1.08	0.93	1.06	1.02	0.61	0.98	0.19	0.41	1.33	0.54	0.18	0.84	1.25	0.39	0	0.35
Bot_c10108	1.33	0.45	0.64	0.71	0.29	0.84	1.8	0.75	1	0.36	1.04	0	2.19	0.88	1.06	0.64	1.49	1.1	0.85	0.75	0.93
Bot_c10109	0.22	0	0.15	0	0	0.12	0.19	0.42	0.38	0	0.2	0	0	0	1.48	0.18	0.67	0	0	0.34	0.18
Bot_c10110	0.74	1.03	0.5	0.69	0.7	0.31	0.79	0.91	0.65	0.35	1.52	1.82	0.35	2.42	1.6	0.62	1.16	0.8	0.33	0.44	1.2
Bot_c10111	6.27	7.73	2.49	4.84	6.55	2.74	7.8	12.26	8.34	5.94	13.09	0.54	7.53	10.79	3.44	7.6	10.46	6.66	6.16	3.48	6.2
Bot_c10112	1.03	0.81	0.71	0.49	0.2	1.02	1.12	0.5	0.15	1.22	0.94	0.93	0.25	1.19	1.14	0.22	1.41	1.33	0.69	0.2	0.43
Bot_c10113	6.24	2.36	2.06	1.42	2.27	1.83	6.05	3.42	2.98	4.47	3.88	3.38	3.13	3.85	4.57	2.74	3.31	2.38	3.13	1.95	4.32
Bot_c10114	0	0	0	0	0	0	0	0	0	0	0	0	0	0	0	0	0	0	0	0	0
Bot_c10115	2.42	1.91	2.04	2.3	1.84	1.83	3.97	2.64	4.53	1.27	4.43	2.68	2.08	5.6	2.91	3.19	2.31	3.97	2.89	2.31	3.12
Bot_c10116	0.66	1.31	1.66	0.46	1.25	0.9	1.69	2.59	0.95	0.93	1.81	0.88	2.04	3.81	1.01	1.1	3.61	0.59	1.18	1.3	0.94
Bot_c10117	0.87	1.03	0.45	0.82	1.82	0.36	0.38	1.07	0.64	1.02	0.8	0.78	0.63	3.36	0.27	1.1	2.89	0.16	0.39	1.71	1.25
Bot_c10118	4.59	0.13	1.71	3.39	0	2.61	7.35	0	5.32	3.27	0.15	3.13	6.22	0.12	5.08	3.59	0	2.15	3.83	0.13	1.03
Bot_c10119	0.24	0.1	0	0	0.28	0.33	0	0.24	0	0	0.78	0	0.46	0.28	0.22	0.1	0.19	0.17	0.11	0.1	0.1
Bot_c1012	5.59	2.46	1.96	3.62	2.44	1.96	6.65	4.27	7.2	5.21	8.14	6.89	5.52	7.55	6.29	4.3	3.69	3.49	4.08	1.87	2.76
Bot_c10120	1.85	1.15	1.56	2.14	3.89	2.81	4.53	5.02	6.89	3.86	3.7	0	3.6	5.37	5.31	2.52	2	0.56	4.3	1.7	1.86
Bot_c10121	0.5	1.07	0.56	0.31	1.02	0.28	0.43	0.82	0.39	0	0.31	0.3	1.6	0.65	0.72	0.56	1.97	1.08	1.05	1.45	0.68
Bot_c10122	8.18	7.66	4.02	2.14	3.43	3.66	3.89	2.59	5.64	2.35	2.99	8.89	2.57	4.05	4.61	1.71	2.72	6.01	7.74	3.41	4.79
Bot_c10124	0.49	0.39	1.86	1.16	0.75	0.56	0.43	0.48	2.2	0.23	1.35	1.78	0.95	0.57	0.62	0.62	1.73	1.62	1.1	1.35	1.22
Bot_c10125	0.85	1.77	0.78	1.61	0.43	0.32	0.74	1.1	1.19	1.07	1.8	3.32	1.09	1.74	1.62	0.48	1.32	1.46	0.76	0.22	1.17
Bot_c10127	0	0	0.31	0	0	0.08	0	0	0	0.15	0	0	0	0.36	0.29	0	0.12	0	0.14	0	0
Bot_c1013	2.18	1.34	1.27	1.57	1.54	0.78	2.59	1.78	1.25	1.7	3.52	1.56	2.79	3.75	2.34	2.28	3.7	1.63	2.04	1.78	1.51
Bot_c10130	0	0.94	0.62	0.32	0.45	0.38	0.8	2.31	0.6	0.98	1.28	0.52	0.78	1.45	0.78	1.17	1.93	0.58	0.52	1.48	0.66
Bot_c10132	0.48	0	0.33	0.46	0.18	0.41	0.42	0	0.14	0.23	0	1.53	0.93	0	0.3	1.02	0	0.71	0	0	0
Bot_c10133	0	0.74	0.21	0	0.94	0	0	0.91	0.18	0	0.42	0	0	0.71	0.09	0	0	0.11	0	0	0
Bot_c10134	0.55	0	0	0	0	0	0	0	0.36	0	0.5	0	0	0	0	0	0	0.44	0.5	0	0.95
Bot_c10135	3.65	0.95	1.89	1.42	1.26	0.89	4.33	1.87	1.01	3.31	2.59	0	2.47	1.74	0.93	2.07	1.39	1.17	1.9	1.22	2
Bot_c10136	13.69	1.79	5.43	8.06	1.87	5.23	10.05	4.02	5.77	10.58	6.74	2.76	7.08	4.74	2.55	6.03	3.2	2.81	8.24	1.93	5.19
Bot_c10137	1.16	5.28	1.56	1.08	3.28	2	0.57	3.91	2.78	0.77	4.54	6.52	2.37	6.01	2.04	0.14	4.93	2.01	1.03	2.08	0.94
Bot_c10139	0	0	0	0	0	0	0	0	0	0	0	0	0	0	0	0	0	0	0	0	0
Bot_c10140	1.78	0	0.6	0.83	0	0	0.92	0	0	0.67	0	0	0.34	0	0	0.45	0	0.64	0.8	0	3.2
Bot_c10141	0	4.73	0.2	0.82	2.61	0.33	0.75	4.77	0	0.27	4.98	0.26	0.28	4.42	0.18	0.49	5.14	0.43	0.26	4.68	0
Bot_c10145	0.39	0.37	0.47	0.3	0.5	0.24	0.28	0.52	0.4	0.24	0.96	1.57	0.37	0.51	0.63	0.43	0.62	0.95	0.35	0.21	0.26
Bot_c10148	3.7	1.36	0.68	1.63	1.12	1.81	3.21	2.42	2.95	2.8	2.93	2.23	2.38	1.33	0.94	1.25	1.16	1.45	1.55	0.39	0.61
Bot_c10151	0.8	0.31	0.85	0.39	0	0.71	1.41	0.78	0.5	0	0	1.82	0.78	0.31	0.79	0	1.24	0.31	1.08	0.61	0
Bot_c10152	3.19	1.74	1.35	1.68	1.37	1.77	3.78	3.92	2.34	1.69	4.38	0.9	2.3	2.62	1.24	2.18	2.81	2.16	1.61	2.19	0
Bot_c10153	0.82	2.14	4.7	2.84	1.65	6.03	1.42	3.2	3.93	1.54	3.48	10.58	0.79	1.26	6.58	2.77	4.03	2.21	1.46	1.27	0.23
Bot_c10155	0.41	0.6	1.92	0.3	0.89	0.62	1.06	0.66	2.01	0.62	1.22	1.19	0.55	1.68	1.55	0.48	1.51	1.4	0.74	0.79	1.27
Bot_c10156	1.64	1.7	0.24	1.41	1.8	0.64	1.81	3.6	1.21	0.88	3.12	1.05	1.46	3.37	0.43	0.79	2.78	0.75	1.89	1.21	0.47
Bot_c10157	0.4	0.32	0.27	0.37	0.2	0.14	0.11	0.52	0.23	0.12	0	0.12	0.38	0.1	0.32	0.56	0.1	0.28	0.12	0.21	0.32
Bot_c10158	0	0.13	0.11	0	0.25	0	0	0	0	0	0.74	0	0.16	1.26	0	0	0.64	0	0	0.26	0
Bot_c10159	0.33	0.4	1.01	0.31	0.13	0.46	0.72	0.66	0.77	0.16	0.76	0.45	0.48	1.42	0.82	1.26	0.92	0.6	1.49	0.39	0.68
Bot_c10160	4.89	1.91	3.19	2.92	1.38	2.28	6.12	2.39	2.04	2.6	1.67	6.09	7.41	3.05	3.33	8.04	4.75	3.87	2.74	1.89	1.52
Bot_c10161	0	0.42	0.35	0.33	0.13	0.29	0.15	0.17	0.2	0.16	0.64	1.57	0.33	0.67	0.65	0.44	0.82	0.5	0.47	0.83	0.57
Bot_c10162	12.43	8.32	7.16	7.02	8.8	5.7	11.26	14.04	6.98	9.01	13.01	9.36	10.94	11.14	6.41	6.52	11	7.73	9.62	8.12	5.69
Bot_c10163	6.17	3.18	0.74	1.87	3.87	0.6	2.81	3.04	1.38	2.22	3.66	2.61	4.53	4.63	2.14	1.07	1.85	2.09	1.62	1.29	2.52
Bot_c10164	0	0	0	0	0	0	0	0	0	0	0	0	0	0	0	0	0	0	0	0	0
Bot_c10166	1.71	1.34	0.59	0.54	2.37	0.97	1.24	1.39	0.69	1.88	3.12	2.32	0.55	2.85	1.09	1.93	2.66	0.84	3.31	2.21	1.18
Bot_c10167	0.82	0	0.19	1.56	0	0	0.95	0.53	0.16	0.26	1	0.25	0.79	0.42	0.87	0.23	0.43	0	0	0	0
Bot_c10168	2.77	0.19	0.08	0.78	0.46	0	1.55	0.72	0.48	2.26	0.44	0.43	0.92	0.19	0.44	1.11	0.38	0.6	0.86	0.1	0.88
Bot_c10170	4.43	4.27	3.38	2.93	3.1	1.63	5.24	7.1	0.54	3.99	5.07	1	3.54	4.28	2.29	2.48	4.63	2.39	2.31	2.04	1.21
Bot_c10171	0	0.28	0	0	0.54	0	0	0	0	0	0	0	0	0	0	0	0	0	0	0	0
Bot_c10172	14.5	9.2	7.32	10.53	10.02	11.27	16.46	16.13	4.41	11.01	14.3	10.84	22.67	16.31	4.12	9.14	11.25	8.42	10.34	7.24	8.56
Bot_c10173	0.63	1.34	2.44	0.4	0.8	0.94	2.37	1.24	0.5	0.2	0.77	3.42	0.61	1.14	1.32	1.07	1.49	0.76	2.26	1.49	1.55
Bot_c10174	2.28	2.8	1.55	1.36	3	1.15	2.32	4.69	1.22	1.56	3.6	3.92	1.99	4.48	2.46	2.44	1.62	1.05	2.41	1.3	2.04
Bot_c10175	0.14	0.23	0.96	0.4	0.77	0.16	0.37	0.57	0.33	0.27	0.92	0	0	1.34	0.35	0.6	1.47	0.2	0.64	0.68	0.93
Bot_c10176	0.53	0	0.36	0.17	0.13	0.29	0.15	0	0.1	0	0.16	0.16	0.68	0	0.22	0	0.28	0.13	0	0	0
Bot_c10177	0.58	2.78	1.26	0.54	1.99	0.87	0.87	3.86	1.58	1.36	6.1	1.95	0.28	4.49	1.42	0.24	5.35	0.52	0.78	1.72	1.29
Bot_c10178	4.21	2.13	0.39	1.61	1.31	0.42	2.31	4.33	0.9	1.98	2.8	1.2	1.84	2.07	0.59	1.77	3.6	0.97	3.42	1.2	2.03
Bot_c10179	2.96	0.29	0.52	0	0.84	0.87	1.3	1.8	0.69	0.7	1.01	2.02	1.08	0.85	0.48	0.95	1.15	1.12	0.66	1.14	1.56
Bot_c1018	16.73	10.32	14.9	7.04	9.27	5.06	14.09	15.17	12.44	7.27	12.4	14.48	20.81	11.11	11.96	8.83	10.27	10.11	10.32	6.27	12.82
Bot_c10180	1.65	0.26	0.69	0.95	0.5	0.38	0.58	0	1.01	0	0.6	0.9	0	1.77	0.21	0	0	0.25	0.89	0.51	3.3
Bot_c10181	4.62	3.24	3.18	0.49	1.75	6.25	4.46	4.28	7.53	2.67	5.4	4.64	3.97	2.97	10.73	3.04	3.21	6.42	2.3	1.4	4.88
Bot_c10182	0	0	0	0	0.18	0	0	0	0	0	4.94	0	0	0.54	0	0	0.73	0	0	0.18	0
Bot_c10183	0	0	1.54	0	0.34	0	0	0.44	0.27	0	0.21	0.61	0	0	0.14	0	0	0.49	0.2	0.18	0.19
Bot_c10186	1.09	0	0.19	1.03	0	0	2.36	0	0.49	0.77	0	0	2.11	0	0	0.92	0	0.6	0	0	0
Bot_c10188	3.47	4.2	2.21	2.03	3.64	0.61	6.02	5.75	2.89	3.28	4.39	2.89	3.61	3.29	2.2	2.26	2.91	1.97	2.87	2.08	1.54
Bot_c10189	1.16	0.18	1.59	0.22	0.71	0.91	0	0.68	0.69	0.22	0.85	0	0	0.36	0.44	0	0.36	0.85	0	0.55	0.38
Bot_c1019	7.47	3.69	1.02	3.6	3.87	0.7	5.97	5.21	1.27	4.65	5.2	5	6.85	6.81	6.11	5.63	6.17	4.99	5.95	5.97	3.31
Bot_c10192	3.85	1.03	1.3	1.79	1.59	1.41	1.79	2.69	0.28	1.35	1.62	0.72	0.77	1.99	0.59	1.08	1.64	0.92	2.44	1.14	1.56
Bot_c10193	0.13	0	0.84	0	0.39	0.07	0	0.25	0.87	0	0.12	2.37	0.24	0.1	0.62	0.11	0	0.09	0.11	0	0.61
Bot_c10194	2.29	0.4	1.23	1.93	0.97	0.58	0.66	1.25	0.76	0.96	1.63	1.15	2.95	0.79	1.61	1.51	1.39	0.94	1.83	0.8	1.05
Bot_c10195	2.02	2.49	0.84	0.58	2.26	0.09	1.74	2	1.08	1.02	1.28	0	3.72	2.29	0.67	3.52	5.01	3.78	3.48	2.58	2.53
Bot_c10196	0.25	0.46	0.17	0.29	0.53	0.07	0.05	0.44	0.25	0.18	1.1	0.11	0.12	0.98	0.15	0.26	0.94	0.04	0.73	0.35	0.15
Bot_c10197	0.58	0.81	1.07	0.67	0.11	0.95	0.5	1	0.5	0.27	0	1.43	0.28	0.22	0.62	0.24	0.11	0.52	0	0.23	0.71
Bot_c10198	0.53	0.11	0.35	0.24	0.2	0.36	0.56	0.91	1.13	0.25	1.69	0.12	0.25	0.92	0.64	0.44	0.83	0.93	0.59	0.42	0.74
Bot_c10199	7.81	2.98	1.39	2.86	3.44	1.14	3.71	3.71	1.36	1.19	2.07	3.41	4.14	5.44	2.71	3.62	2.95	2.59	2.48	1.18	2.08
Bot_c102	6.81	4.84	3.35	3.4	5.89	2.94	6.14	6.61	4.51	4.73	8.23	5.29	5.66	7.9	4.43	4.34	7.33	4.44	5.77	4.45	4.25
Bot_c1020	8.54	7.16	5.53	4.34	7.35	6.1	7.95	9.73	9.05	4.88	10.64	2.19	6.59	11.1	5.23	4.68	11.26	6.78	7.08	6.6	7.14
Bot_c10200	5.68	14.75	4.05	3.79	11.71	3.55	4.56	13.32	7.09	2.69	6.79	3.78	3.64	8.95	3.65	3.2	5.75	3.42	9.65	5.19	3.14
Bot_c10201	0.87	0	0.2	0.55	0	0	1.51	0	0.7	0.55	0.26	0	0	0	0	0	0	0	1.55	0	0.72
Bot_c10202	0.48	0.19	1.63	0.45	0.18	1.34	0.41	0.7	1.13	0	0.65	0	0.69	0	1.2	0.2	0.37	1.39	0.43	1.11	0.39
Bot_c10203	5.68	13.69	5.97	5.96	16.29	4.89	8.68	20.41	12.52	4.12	26.4	4.53	9.05	27.5	5.75	10.5	18.29	6.36	11.94	13.87	13.27
Bot_c10204	1.03	2.46	2.54	0.96	2.35	1.51	1.76	1.69	2.29	0.64	3.45	1.38	2.29	4.37	2.33	3.02	3.76	2.09	1.99	1.75	2.93
Bot_c10205	0.53	0.42	0.73	0	0.8	0.3	0.23	1.56	0.64	0	0.73	0	0	0.61	0.17	0.22	0.83	0.39	0.24	1.03	1.97
Bot_c10206	4.53	2.66	1.42	2.11	2.31	1.41	2.98	2.99	1.66	1.56	2.36	1.63	1.88	2.34	1.67	1.01	1.66	1.51	2.03	1.79	1.96
Bot_c10207	0	0	0	0	0	0	0	0	0	0	0	0	0	0	0	0	0	0	0	0	0
Bot_c10209	0	0	0	0	0	0.48	0	0	0.67	0	0	2.02	0	0	0.71	0	0	0.21	0	0	0
Bot_c10210	0	0	0	0	0	0	0	0	0	0	0	0	0	0	0	0	0	0	0	0	0
Bot_c10211	7.29	6.39	3.49	1.87	6.15	2.87	3.17	13.16	7.27	14.31	33.8	5.07	3.53	16.39	0.71	7.36	13.32	4.56	2.01	2.83	3.02
Bot_c10213	44.59	28.75	11.86	32.59	28.45	7.11	53.39	41.8	17.26	37.66	39.86	38.8	59.06	54.22	16.03	41.01	44.05	22.89	33.84	22.25	9.24
Bot_c10214	1.59	1.98	1.32	1.49	2.03	2.15	2.28	3.14	1.34	2.83	4.22	1.11	1.02	2.88	1.75	0.6	1.39	1.27	1.27	1.81	0.43
Bot_c10216	0.52	0.21	2.17	0.75	0.4	1.04	0.68	1.29	1.42	0.25	0.24	1.42	0.76	0.61	0.83	0.44	0.82	1.74	1.88	2.46	3.9
Bot_c10218	3.14	1.07	0.97	1.23	1.85	1.11	3.4	1.55	2.83	1.69	3.32	2.48	1.73	2.53	2.21	1.51	1.9	1.88	2.48	1.34	1.56
Bot_c10219	0.8	1.05	1.26	0.83	2.22	0.59	0.94	1.98	1.13	0.93	3.21	0.54	0.66	2.25	0.42	0.58	2.13	0.84	1.61	1.75	1.53
Bot_c10220	0	0.37	0.16	0.45	0.36	0.8	0.61	1.16	0.14	0	0.65	0.43	0.23	1.28	0.6	0.4	1.48	0.86	1.48	1.11	0.78
Bot_c10221	0	0	0	0	0.21	0	0	0	0	0	0.25	0	0.26	0.21	0.17	0	0.21	0.2	0	0.85	0.22
Bot_c10223	2.92	2.04	2.59	0.72	1.87	1.42	2.82	1.64	2.15	1	1.79	2.79	3.71	1.82	2.06	2.93	1.61	2.26	2.27	0.47	1.33
Bot_c10224	0.87	1.47	3.86	0.36	1.09	1.6	0.94	0.63	3.55	0.37	0.72	1.48	0.67	0.92	1.52	0.66	1	1.65	1.62	1.38	2.09
Bot_c10225	1.33	0.3	0.52	1.42	0.58	0.95	0.98	0.75	1.89	0.72	2.09	1.2	1.28	2.06	2.01	1.28	1.49	1.51	1.53	0.6	2.02
Bot_c10226	0	0.26	0	0.31	0.25	0	0	0	0.2	0	0	0	0	0.25	0	0	0	0	0	0	0
Bot_c10228	2.8	3.13	3.51	1.54	3.72	1.7	2.22	3.2	5.39	1.32	3.62	8.4	2.69	7.19	3.52	3.34	5.28	3.23	0.83	2.55	2.87
Bot_c10229	3.29	0	0.96	1.33	0	0	2.44	0	1.53	0.89	0.21	5.71	1.58	0	1.62	1.78	0	2.57	2.31	0	2.7
Bot_c1023	8.34	2.83	5.47	4.18	2.54	3.65	6.38	4.84	7.91	3.59	4.8	13.01	6.49	5	7.02	3.6	4.56	3.93	2.47	2.6	3.85
Bot_c10230	0.22	0.53	0.43	0.6	1.17	0.24	1.11	1.51	0	0.61	1.5	0	0.41	0.17	0.66	0.36	1.46	0.54	0.68	1.38	0.96
Bot_c10234	1.27	0.81	1.1	0.7	0.87	0.69	0.43	1.76	0.8	0.95	0.93	0.11	1.09	1.87	1.01	0.32	2.3	0.99	0.11	1.01	1.54
Bot_c10236	0.16	0	0.53	0.88	0.36	0.35	0.95	0.47	0.92	0	0.87	0.28	0.46	0.61	0.98	0.27	0.37	0.45	0.28	0.13	0.52
Bot_c10237	5.14	3.15	1	3.26	2.79	0.88	5.56	4.55	1.09	3.93	1.12	2.91	1.16	3.04	1.16	0.57	1.81	1.06	3.63	2.04	3.29
Bot_c10238	0.3	0.49	0.2	0.09	0.39	0.11	0.17	0.7	0.17	0.28	0.65	0	0.39	0.39	0.25	0	0.4	0.57	0.54	0.48	0.57
Bot_c10239	0	0	0	0	0.25	0	0	0	0	0	1.22	0	0	1.8	0.22	0	0.26	0	0	0	0
Bot_c1024	1.74	2.58	6.18	0.77	2.16	2.07	1.23	2.49	4.91	1.28	0.91	8.4	2.09	3.3	2.74	2.15	3.36	3.08	2.78	3.39	5.73
Bot_c10240	0	0	0.39	0	0.64	0	0	1.1	0.17	0.53	1.29	0	0.55	0.43	0.36	0.24	0.44	0	0.25	0.22	0.47
Bot_c10241	3.99	2.77	1.91	1.45	1.85	1.65	2.37	3.13	2	1.21	2.64	2.9	1.59	2.74	2.3	1.24	2.27	2.35	2.99	1.7	2.02
Bot_c10242	1.43	0.07	0.22	0.78	0	0.63	0.22	0.25	0.05	0.79	0.23	0	1.04	0.07	0.41	0.77	0.27	0.35	0.83	0	0.2
Bot_c10244	0.29	0.68	0.6	1.1	0.44	1.31	1	0.28	1.04	0.82	0.79	0.52	1.95	1.33	1.65	0.73	0.67	0.64	1.03	0.45	0.48
Bot_c10245	3.66	1.02	2.79	1.18	0.85	1.22	3.41	1.41	2.85	1.49	2.04	4.28	1.98	2.09	2.94	1.73	1	2.05	1.85	0.5	1.55
Bot_c10248	0.16	0	0.11	0	0.12	0.09	0.28	0.48	0.47	0	0.75	0	0.16	0.51	0.3	0	0.64	0.47	0	0	0
Bot_c10249	0.54	0.21	0.56	0.51	0.2	0.15	1.64	0	0.16	0.51	0	0	0.26	0.21	0.34	0	0.63	0.4	0.48	0.21	0.67
Bot_c1025	11.22	6.47	6.85	5.62	5.85	3.49	8.65	9.37	6.62	5.11	11.31	6.87	7.5	13.57	10.67	7.14	10.53	8.27	7.44	7.42	10.18
Bot_c10250	0.14	0.23	0	0.13	0.22	0	0.12	0	0.24	0.53	0.13	0.64	0	0.11	0.09	0	0.33	0.1	0.63	0.22	0.11
Bot_c10253	3.23	0.64	0.37	1.28	0.61	0.15	1.64	0.79	0.16	1.78	1.23	0.24	1.3	1.45	0.34	0.91	1.05	0.99	1.69	0.63	0.67
Bot_c10254	0	0	0	0	0	0	0	0	0	0	0	0	0	0	0	0	0	0	0	0	0
Bot_c10255	4.65	0.22	0.76	0.26	0.62	0.16	2.62	1.61	0.66	0.52	1.75	0	0.79	1.26	0.52	0	0.64	0.61	1.23	0.85	1.13
Bot_c10259	1.12	0.72	0.97	0.52	1.12	0.73	0.77	1.45	0.83	0.63	1.03	1.61	0.53	1.39	0.61	0.94	1.24	0.79	1.1	0.54	0.63
Bot_c1026	4.63	3.14	2.85	1.83	3.85	2.67	3.14	5.1	2.03	2.33	4.83	3.74	2.85	4.23	2.1	1.77	4.41	2.92	4.7	3	3.61
Bot_c10260	2.29	1.67	0.8	1.61	2.42	1.18	1.67	4.97	2.48	1.02	3.9	2.24	2.91	3.89	1.65	1.37	2.06	1.69	0.39	0.09	0.62
Bot_c10261	1.51	0.6	0.64	1.24	0.43	0.63	1.95	1.3	0.77	1.6	2.6	0.51	2	1.46	0.47	0.95	0.44	0.27	0.68	0.74	1.24
Bot_c10263	2	2.8	1.94	2.1	2.45	1.18	2.25	3.89	1.34	1.96	2.59	1.3	2.34	3.33	1.93	3.58	5.33	1.98	4.81	4.72	0
Bot_c10264	2.35	4.83	4.07	2.23	5.99	1.84	2.04	5.44	2.84	1.11	4.82	8.76	2.27	6.09	2.44	2.98	6.16	3.7	3.94	2.96	5.35
Bot_c10265	0	0.24	0	0	0	0	0	0	0	0	0.28	0	0	0	0	0.26	0.71	0	0.81	0	0
Bot_c10266	0	1.34	0.13	0	1.71	0	0.32	2.4	0.22	0	4.11	4.71	0	3.04	0	0	2.05	0.67	0	2.5	1.38
Bot_c10268	0.34	0.27	0.24	0.33	1.03	0.59	0	0.66	0.84	0	0	2.17	1	0.26	0.22	0.29	0.26	0.26	0.31	0.26	1.43
Bot_c10269	7.44	5.78	0	5.11	5.87	3.92	6.51	11.71	4.6	5.04	4.2	1.61	5.18	5.16	0	1.81	5.21	1.87	3.81	4.64	5.34
Bot_c10270	3.74	2.09	2.1	0.21	2.68	1.11	0.57	2.38	1.3	0.83	2.82	0.2	2.33	1.02	1.52	1.3	3.44	3.36	2.36	3.79	7.59
Bot_c10272	0.24	0.77	2.84	0.69	1.11	1.51	0.21	1.91	0.58	0.23	1.56	0.22	0.23	1.31	0.31	0	2.09	0.18	0.87	1.14	0.6
Bot_c10273	0	0	0	0	0	0	0	0	0	0	0	0	0	0	0	0	0	0	0	0	0
Bot_c10274	0.27	0.94	0.65	0.25	1.16	0.77	0.84	0.71	0.66	0.33	0.25	0.24	0.42	1.59	0.48	0.89	2.82	1.13	0.8	1.35	1.08
Bot_c10275	0.94	1.3	1.81	0.87	1.03	1.1	2.19	0.93	2.47	0.76	1.61	3.74	1.54	2.82	1.4	1.24	1.17	1.82	0.72	0.75	1.75
Bot_c10277	0.48	0.92	0.63	0.61	0.29	0.56	0.81	1.04	0.38	0.53	0.35	0.09	0.18	0.3	0.63	0.32	0.98	0.94	0.17	0.38	1.38
Bot_c10278	0.54	0.42	0.37	0.26	0.82	0	0.23	0.26	0	0.25	0	0.24	0	0.62	0.17	0	1.26	0.4	0.72	1.05	1.34
Bot_c10279	0	0.63	0.37	0	0.2	4.83	0	0.26	0	0	0.24	2.16	0.26	0	1.01	0	0.21	1.96	0.24	0	1.1
Bot_c1028	2.16	1.88	1.62	2.02	2.69	1.38	2.54	3.23	1.73	2.2	3.39	2.36	2.24	3.94	2.32	2.09	4.13	2.42	2.24	1.89	2.75
Bot_c10280	0.81	1.49	1.24	0.64	1.33	0.82	0.69	2.3	1.86	0.33	2.77	1.04	0.89	2.97	1.13	0.39	2.56	1.48	0.52	0.55	1.22
Bot_c10282	0	0.13	0.55	0.15	0.37	0.36	0.28	0.32	0.38	0.31	0.15	0.73	0.31	0.25	0.4	0	0.13	0.35	0	0	0.66
Bot_c10283	2.44	2.51	0.5	0.52	1.59	0.51	1.76	2.05	0.59	1.49	2.33	0.92	1.52	1.75	1.02	0.79	3.19	1.65	1.6	2.47	2.27
Bot_c10284	0	0	0.31	0	0	0.08	0	0	0.09	0	0	0.55	0	0	0	0	0.24	0.11	0	0	0
Bot_c10285	0.29	1.15	1.22	0	1.11	0	0.77	0.86	1.25	0.56	0.54	2.13	0.86	1.36	1.69	1.75	1.37	0.87	0.26	0.68	0.49
Bot_c10286	0	0.29	0.6	0.5	0.55	0.69	0.61	1.94	0.83	0.67	1.31	0.64	0.51	1.11	0.33	0.9	1.96	0.13	0.16	0.42	0.15
Bot_c10287	5.93	1.76	2.94	1.91	1.38	1.54	2.98	1.79	1.11	1.81	2.01	0.81	2.34	2.4	3.23	2.27	1.12	4.12	1.85	1.64	1.67
Bot_c10289	0.99	2.74	1.02	0	2.26	1.4	1.94	1.95	1.18	0.94	2.95	0.67	0.72	2.3	0.47	0.42	1.94	0.91	1.33	1.16	0.61
Bot_c1029	9.92	7.98	4.33	5.19	5.41	2.57	7.37	8.05	4.21	5.77	8.21	3.87	8.08	9.12	4.89	8.55	8.97	5.37	10.3	7.24	5.59
Bot_c10291	2.21	3.31	2.08	1.1	2.48	1.05	1.9	2.92	2.38	1.11	4.6	4.63	3.67	3.89	2.63	1.61	3.37	1.79	1.72	2.1	1.2
Bot_c10293	0.5	0.3	0.76	0.81	0.87	0.75	0.32	0.25	0.36	0.24	0.35	0.34	0.6	0.78	0.84	0.84	1.49	1.16	0.9	0.8	1.02
Bot_c10294	0.41	0.97	0.55	1.52	0.93	0.45	1.75	1.2	2.26	1.53	1.3	0.55	1.56	4.07	1.64	2.9	3.02	0.88	1.45	0.64	1.33
Bot_c10295	2.16	2.14	1.02	0.59	1.56	1.18	0.98	1.76	1.82	1.07	3.38	2.39	1.58	4.83	1.71	0.74	4.1	1.71	1.59	1.71	1.95
Bot_c10297	1.74	9.38	1.84	1.81	7.51	0.86	2.83	12.37	0.91	2.18	11.5	0.52	2.23	11.35	1.2	1.3	10.15	2.93	2.42	7.45	0.63
Bot_c103	7.27	5.12	5.78	6.17	5.24	2.88	11.3	8.22	10.92	7.07	8.56	9.54	10.48	12.33	11	7.64	9.64	8.18	6.01	7.91	8.22
Bot_c10300	5.25	0	2.72	2.8	0	0	3.86	0	6.62	3.18	0	4.75	2.56	0	2.9	2.42	0.06	1.24	4.82	0.17	0.06
Bot_c10301	0.5	0.13	0.45	0.16	0.13	0.09	0.57	0.16	0.19	0	0.61	0	0.48	0.39	0.62	0.56	0.26	0.12	0	0.13	0.82
Bot_c10302	1.56	0	0	0.76	1.17	0	2.74	1.14	0.73	2.6	1.78	1.78	1.14	2.09	1.54	0.67	1.21	0	2.45	1.2	2.3
Bot_c10303	0	0	0	0	0	0	0	0.69	0	0	11.51	0	0	2.52	0	0	1.64	0	0	1.46	0.19
Bot_c10305	2.9	0	0.6	1.93	0.22	0.66	1.76	0.57	1.23	1.1	1.32	0.26	0.56	0.89	1.3	0.98	0.68	1.29	1.04	0.22	0
Bot_c10306	23.99	6.22	7.25	6.69	3.55	5.05	7.07	3.45	6.36	4.59	3.08	4.51	3.82	3.2	3.23	1.84	2.95	7.6	18	3.17	15.25
Bot_c10308	5.67	3.06	3.45	3.18	3.27	2.87	4.43	2.74	3.6	4.42	2.9	5.14	8.09	5.39	5.89	5.78	4.92	7.72	5.5	4.28	3.67
Bot_c10309	0.8	1.12	4.91	0.38	1.68	2.34	0.86	2.57	3.42	0.57	2.75	12.63	2.12	3.56	3.38	1.18	1.1	5.37	0.18	0.95	3.28
Bot_c1031	18.21	3.34	2.58	1.12	2.55	0.48	0.97	1.77	1.23	1.44	2.31	2.1	1.54	2.33	0.93	0.34	7.04	1.19	15.35	45	20.7
Bot_c10310	0.24	0	0.17	0.23	0	0.14	0	0.24	0.14	0	0.44	0	0.23	0	0.76	0	0.19	0	0	0.38	0.6
Bot_c10311	1.4	0.92	0	0.44	1.77	0	0.81	1.37	0	0.66	1.49	0.63	0.45	1.44	2.49	0.79	0.73	0.68	1.25	1.82	0.19
Bot_c10312	1.31	1.73	1.35	0.88	1.1	0.65	0.71	2.01	1.98	0.56	1.2	0.11	0.68	1.85	1.16	0.7	1.13	0.84	0.75	0.66	4.44
Bot_c10313	1.1	0.33	0.37	0.51	0.74	0.23	0.71	1.22	0.55	0.77	0.63	0.37	1.18	1.17	0.25	0.46	0.76	0.39	0.98	1.09	0.22
Bot_c10314	0	0	0	0	0	0	0	0	0	0	0	0	0	0	0	0	0	0	0	0	0.34
Bot_c10315	2.67	1.42	0.97	0.5	1.22	0.39	2.15	2.11	1.66	1.84	1.96	2.72	3.25	1.79	2.87	2.4	2.94	1.8	3.51	2.11	3.35
Bot_c10316	4.6	7.02	2.6	3.17	9.2	1.87	4.33	10.57	3.6	4.88	8.99	3.86	3.84	9.78	2.74	4.48	12.15	2.86	5.85	7.17	4.7
Bot_c10317	0	0	0	0.17	0	0	0	0	0	0	0	0	0	0	0	0	0	0	0	0	0.15
Bot_c10318	0.74	0.78	0.67	0.23	0.75	0.42	0.64	1.2	0.44	0	0.45	0.89	0.24	0	0.93	0.21	0.96	0.36	0.66	0.19	2.23
Bot_c10320	2.23	4.21	3.01	2.67	2.92	2.28	2.74	3.62	2.59	2.7	2.92	2	1.22	3.95	2.16	2.14	2.88	1.6	2.28	2.39	3.5
Bot_c10321	0.88	0.35	0.1	0.41	0.22	0.08	0.75	0.29	0	0.41	0.27	0.53	0.14	0.23	0.09	0.25	0.12	0	0.13	0.12	0
Bot_c10322	0	0	0	0	0	0	0	0	0	0	0	0	0	0	0	0	0	0	0	0	0
Bot_c10323	0	0	0	0	0.23	0	0	0.3	0	0	0	0	0	0.94	0.39	0	0.95	0	0	0	0
Bot_c10324	0	0.6	0.27	0.37	0	0.23	0	0	0.48	0	0	0	0	0	0.51	0.66	0.3	0	0	0	0
Bot_c10325	3.34	2.38	1.43	1.48	1.88	1.36	0.3	2.6	2.25	1.16	1.77	2.05	0.67	1.63	0.76	1.18	1.52	2.02	2.83	1.94	3.87
Bot_c10326	1.25	2.5	1.79	0.87	1.43	0.69	1.74	2.93	1.72	0.88	2.86	1.12	1.79	3.63	0.96	1.05	2.09	2.01	1.82	0.74	0.89
Bot_c10327	1.07	0.95	2.79	0.69	0.82	0.99	0.82	2.02	0.18	0.6	2.46	1.44	1.23	1.91	2.73	1.07	1.44	1.44	1.05	1.45	1.12
Bot_c10328	3.59	2.46	1.97	1.58	3.82	0.94	3.11	4.93	1.85	4.74	5.47	3.24	3	7.02	2.41	2.22	4.86	2.8	2.79	2.43	3.15
Bot_c10330	1.21	1.9	1.26	1.15	1.14	1.39	2.11	2.95	1.1	0.86	1.93	3.29	0.88	3.02	0.78	0.77	3.29	1.13	1.63	1.17	1.51
Bot_c10331	0	0.99	0.35	0	0.76	0.14	0	1.23	0.45	0	2.07	0.68	0	1.94	0.16	0	1.18	0.37	0	1.18	0.41
Bot_c10332	2.11	4.68	2.3	0.79	3.85	1.76	1.82	6.01	1.37	0.79	2.32	1.33	0.61	3.58	1.98	0.36	1.16	0.61	0.94	0.5	2.07
Bot_c10333	0.87	1.13	0.4	0.55	1.09	0.33	0.25	0.85	0	0.27	1.32	0.52	0	1.55	0.55	0.49	1.57	0.21	0.26	0.67	1.2
Bot_c10334	1.42	0.22	0.59	0	1.07	1.13	1.23	1.11	1.2	0.27	1.3	0.26	0.27	0.65	1.09	0.48	1.1	3.36	2.03	1.32	2.12
Bot_c10335	0	0.28	0.7	0	0.79	0	0.3	1.71	0.8	0.32	1.11	0.62	0	0.54	1.07	0	1.22	0.5	0.31	0.27	0.14
Bot_c10337	2.14	2.71	1.57	0.67	0.95	1.18	1.54	1.23	1.04	0.84	1.15	0.8	4.11	0.83	1.55	3.91	3.93	4.76	1.6	2.82	2.62
Bot_c10341	8.29	0	2.62	0.59	0	2.22	5.31	0	4.75	2.28	0	7.13	4.12	0	5.34	0.51	0	0.95	3.19	0	5.66
Bot_c10342	0	0	0	0	0	0	0	0	0	0	0	0	0	0	0	0	0	0	0	0	0
Bot_c10343	1.37	0.62	0.66	0.55	1.49	0.76	1.35	0.96	1.61	0.74	1.25	1.94	2.07	0.45	1.7	0.66	1.53	1.41	0.88	0.92	1.76
Bot_c10344	0.58	1.64	1.57	0.68	0.78	1.68	1.63	1.88	1.68	0.27	1.34	1.05	1.54	2.83	2.51	0.12	2.3	1.67	0.78	0.12	0.83
Bot_c10345	0	0	0	0	0	0	0	0	0	0	0	0	0	0	0	0	0	0	0	0	0
Bot_c10347	0	0	0	0.36	0	0	0.33	0	0	0	0	1.88	0.18	0	0.59	0	0	0	0.51	0	0
Bot_c10348	0.62	3.43	7.14	2.32	2.04	4.93	1.07	2.23	2.42	1.55	0.94	0.93	1.19	2.07	3.6	1.39	1.93	3.88	2.03	2.75	3.88
Bot_c10349	3.57	0.83	2.6	2.07	1.02	1.22	5.36	0.15	2.58	1.95	0.95	3.47	2.85	0.92	1.01	1.37	0.82	1.38	2	1.18	0
Bot_c1035	4.32	5.77	5.22	2.24	5.61	3.55	2.48	8.69	5.89	2.21	8.31	5.72	3.58	7.85	4.55	2.1	6.61	5.53	3.1	6.47	8.68
Bot_c10350	0.31	0.88	0.63	0.29	0.96	0.09	0.54	2.63	0.81	1.17	3.3	1.26	1.5	1.82	1.06	1.18	1.35	0.67	1.4	2.1	1.02
Bot_c10351	0	0	0	0	0	0	0	0	0	0	0	0	0	0	0	0	0	0	0	0	0
Bot_c10352	0.35	0	0.98	0.34	0.26	0.2	0.61	0.34	0.43	0	0.32	0	0	0.8	1.36	0.89	1.08	1.05	0	0	0.29
Bot_c10353	0	0.23	0.61	0	0	0.17	0	0	0.18	0	0	0	0	0	0.38	0	0	0	0	0	0
Bot_c10356	0	0	0	0	0	0	0	0	0	0	0	0	0	0.23	0.19	0.26	0	0	0	0	0
Bot_c10357	8.51	3.44	4.71	5.39	3.13	3.67	7.32	4.42	4.96	3.99	6.67	11.45	9.95	9.35	10.41	7.39	9.8	9.62	6.3	5.44	6.35
Bot_c10359	3.8	8.68	7.33	13.9	10.71	13.77	9.28	11.65	10.33	9.69	12.08	19.35	9.69	21.92	18.24	14.15	11.2	9.45	9.41	7.18	3.86
Bot_c10361	2.52	4.16	1.34	1.85	3.16	0.99	2.79	4.62	1.05	1.18	4.29	0.49	2.76	3.62	1.45	2.42	2.4	1.43	3.71	1.28	1.47
Bot_c10362	5.39	3.08	3.38	1.82	1.64	4.94	4.28	3.39	5.6	2.44	2.17	4.47	5.19	3.33	5.67	2.36	3.21	3.13	3.09	1.01	4.07
Bot_c10363	0.45	0.53	1.22	1.47	0.68	0.87	0.77	2.19	1.32	2.1	1.02	0.8	2.36	3.26	0.84	1.88	1.74	0.81	1.59	0.87	0.37
Bot_c10364	1.62	6.83	2.04	2.17	2.94	1.31	2.83	3.48	2.98	2.46	2.96	0.59	0.94	3.24	1.05	0.55	4.28	3.4	2.03	1.75	1.89
Bot_c10365	0.58	0.47	0.88	0.15	0.44	0.18	0.28	0.66	0.7	0.31	0.53	0.29	0.47	0.58	0.6	0.28	0.65	0.46	0.3	0.66	0.46
Bot_c10366	1.32	0.75	1.15	0.18	1.15	0.52	1.62	1.49	1.21	3.9	3.11	2.54	1.09	2.33	0.7	1.59	1.48	0.68	1.86	0.59	0.62
Bot_c10367	1.01	1.29	1.79	1.71	1.54	1.01	0.7	1.79	1.31	0.38	2.41	1.09	0.58	2.34	1.64	0.85	2.85	1.76	0.72	2.07	4.64
Bot_c10368	7.1	7.97	5.32	4.19	8.53	3.12	5.55	8.6	3.71	3.78	9.43	1.86	4.55	9.21	3.28	2.97	10.61	5.03	7.99	4.18	7.13
Bot_c10369	3.07	1.23	2.08	1.75	2.61	0.94	1.32	2.36	0.69	2.08	1.72	1.69	1.64	2.91	1.06	0.43	2.28	0.73	1.22	1.62	1.25
Bot_c10370	0	0.83	0.36	0.5	0.4	0	0.23	0.52	0.48	1	0.48	0.72	0.77	1.02	0.84	0	0.62	0.39	0.71	0.21	0.22
Bot_c10371	2.52	0.36	0.16	0	0	0	0.4	0	0	0	0.21	0.41	0	0	0.29	0.19	0	0.84	0.62	0.36	0.19
Bot_c10372	0.78	1.4	2.78	0.73	2.53	0.76	1.18	1.73	1.83	0.37	2.15	2.99	1.69	2.41	2.19	3.45	2.75	1.69	3.15	0.77	3.35
Bot_c10373	0.23	1.29	0.95	0	0.53	0.39	0.6	0.91	0.83	0.22	1.49	0.42	0.9	1.79	1.75	0.2	1.45	1.87	0.42	0.36	0.76
Bot_c10375	0.68	0.44	0.55	0	0.62	0.52	1.98	1.08	0.63	0.51	0.5	0.37	2.47	1.16	0.67	1.71	1.07	0.48	0.12	0.54	0.44
Bot_c10376	1.25	0.83	0.85	0.39	0.48	0.82	0.9	1.23	1.72	0.59	1.15	0.94	1.41	0.97	0.78	0.53	2.13	1.67	0.56	0.82	1.54
Bot_c10377	1.37	0.33	0.55	0.76	0.42	0.15	0.94	0.68	0.24	0.51	0.5	0	0.26	0.53	0	0.69	0.54	0.58	0.61	0.43	0.33
Bot_c10378	0.68	1.44	1.18	0.62	1.83	0.46	0.87	3.21	1.2	0.56	3.12	0.46	0.81	3.23	1.74	0.78	2.62	1.07	1.14	0.95	2.05
Bot_c10379	0.58	0.46	0.93	0.73	0.3	1.08	1.34	0.96	2.17	0.92	0.71	0.18	1.5	0.9	0.97	0.49	0.76	0.56	1.05	0.61	0.48
Bot_c1038	7.91	3.56	2.86	6.44	3.69	3.63	10.4	5.75	6.31	6.57	5.73	5.97	12.6	10.02	5.4	12.02	9.28	8	7.8	4.9	4.63
Bot_c10380	0.78	0.88	1.9	0.73	0.84	1.37	1.34	1.39	1.27	0.88	2.29	0.98	1.35	2.3	2.31	1.18	2.21	1.01	0.84	2.1	1.27
Bot_c10381	1.27	1.9	1.45	0.92	3.2	0.59	1.24	3.33	1.03	1.27	2.75	2.27	0.69	3.38	1.7	1.29	3.87	1.08	2.68	2.46	2.19
Bot_c10383	2.29	0	5.8	0	0	3.5	1.39	0	0.53	2.22	0	1.43	2.3	0	0	2.67	0	0	1.37	0	0
Bot_c10384	1.38	1.24	1.16	0.8	2.89	1.14	2.07	2.37	1.7	0.97	2.68	1.08	0.66	2.39	1.06	0.43	2.29	1.36	1.85	1.36	1.26
Bot_c10385	1.78	0	0	0.85	0	0.17	1.55	0	0	0.84	0.27	0	1.72	0	0.19	0.5	0.23	0.88	1.06	0.23	0
Bot_c10386	6.24	2.24	2.04	2.46	1.64	0.17	3.83	3.61	0.62	3.02	4.71	2.11	4.13	2.95	1.52	2.5	3.99	1.77	2.61	2.96	0.32
Bot_c10387	0.2	0.33	0.85	0.5	0.57	0.47	0.23	0.47	1.26	0.51	1.31	1.94	0.58	1.22	0.94	0.62	0.65	0.24	0.43	0.76	1.53
Bot_c10388	0.52	1.03	1.27	0.5	0.4	0.74	0.46	0.77	1.1	0.5	0.24	4.27	1.52	0.4	0.67	0.67	0.82	0.97	1.18	0.2	0.43
Bot_c10389	1.81	0.24	0.63	0.29	0	0.86	2.1	0	2.02	1.71	0	1.91	2.05	0	0.77	0	0	2.02	0.81	0	0
Bot_c10390	3.25	0.92	0.95	0.66	1.06	1.3	2.61	2.05	0.83	2.19	1.49	0	1.79	1.26	5.11	1.18	1.45	1.36	1.04	1.64	1.15
Bot_c10391	1.42	4.53	3.12	2.98	3.38	2.06	3.81	7.87	2.69	1.5	6.66	4.94	1.87	7.55	3.3	3.13	7.8	1.91	4.29	3.49	3.18
Bot_c10393	15.17	7.71	7.6	7.24	6.84	4.53	9.88	8.86	5.57	6.84	10.03	9.35	9.86	11.2	5.78	7.4	9.99	6.23	9.96	4.82	9.13
Bot_c10395	0.96	0.57	0.49	0.68	0.91	0.13	1.45	2.35	0.85	1.58	0	0.43	0	0.55	0.15	0.2	0	0	3	0.37	1.97
Bot_c10396	1.58	1.39	1.81	0	1.45	1.65	1.09	3.29	4.31	0.59	5.66	2.84	1.21	6.5	1.56	1.99	2.12	3.06	1.13	1.38	2.06
Bot_c10397	0.19	0	0	0	0	0	0.32	0	0.54	0	0	0.5	0.36	0	0.23	0.47	0	0.13	0.17	0	0
Bot_c10398	0	0.91	1.67	0.38	0.29	0.92	0.34	1.52	1.23	0	0	0	0.38	0.6	1.03	0.67	0	0.9	0	0	1.32
Bot_c10399	3.41	0.62	0.63	1.15	0.47	0.08	0.93	0	0.45	1.45	0.57	0.97	1.33	1.08	0.95	1.56	0.37	0.66	1.52	0.12	0.25
Bot_c1040	3.42	2.56	2.44	1.81	2.38	1.51	3.19	2.69	3	1.97	3.63	1.47	2.19	4.36	2.73	2.69	2.76	2.85	2.59	2.27	3.22
Bot_c10400	4.09	9.54	4.51	2.57	8.12	2.55	4.33	11.62	6.47	3.21	12.9	3.89	3.29	10.53	3.86	4.03	8.18	4.64	3.46	7.12	1.31
Bot_c10401	2.86	1.36	1.56	1.16	1.1	1	1.36	1	1.81	0.94	1.01	1.88	2.24	0.92	1.58	0.84	0.67	1.71	1.81	1.75	3.05
Bot_c10402	0	0	0	0	0	0	0	0	0	0	0.25	0	0	0.43	0	0	0.22	0	0.5	0	0
Bot_c10404	0.63	1	1.42	0.78	0.48	0.23	0.54	0.62	1.48	0.39	0.38	1.32	1	1.45	1.7	1.58	1.31	1.67	1.12	0.66	1.71
Bot_c10405	9.8	2.45	4.43	3.3	1.07	2.42	7.3	1.64	4.01	2.98	2.69	1.48	5.59	1.48	4.51	3.41	1.8	3.07	3.76	0.71	2.37
Bot_c10407	1.04	1.89	1.46	0.83	1.5	0.35	1.71	2.26	0.18	0.67	3.46	1.33	0.86	4.39	0.43	0.27	1.64	1.58	0.64	0.88	0.26
Bot_c10408	2.76	1.52	0.38	0.52	0.84	0	1.44	1.62	3	1.83	1.77	1.25	0.53	1.7	2.46	0.94	0.65	3.06	1.48	0.21	0.91
Bot_c10409	0.65	0.42	0.26	0.24	0.7	0.21	0.9	0.13	0.08	0.12	0.84	0.23	0.5	0.91	0.64	0.22	0.31	0.37	0.23	0.41	0.21
Bot_c10410	1.42	1.45	1.65	0.95	1.85	1.69	1.4	1.39	1.66	1.71	3.33	3.64	0.78	2.81	1.64	1.36	2.85	1.17	0.72	1.27	1.99
Bot_c10414	2.4	1.41	0.42	0.29	1.59	0.17	2.62	1.47	0.18	1.14	7.41	0.82	5.83	4.39	2.5	2.81	2.81	2.01	2.15	2.33	0.75
Bot_c10416	0	0	0	0	0	0	0	0	0	0	0	0	0	0	0	0	0	0	0	0	0
Bot_c10417	0.24	5.09	4.94	0.22	4.36	3.7	0.36	5.46	4.97	0.23	3.27	3.61	0.4	3.9	1.59	0.35	3.82	2.14	0.43	1.45	0.73
Bot_c10418	0	0.29	0.26	0.36	0	0.22	0	0	0.47	0	0.68	0	0.37	0	0.49	0	0	0.28	0.34	0	0.63
Bot_c10419	4.11	1.27	2.19	2.15	1.22	1.28	3.36	2.02	2.84	1.29	2.72	2.27	1.54	2.12	3.59	1.54	1.61	4.33	1.23	2.15	2.82
Bot_c1042	6.66	3.59	3.53	3.42	3.17	2.63	5.29	3.73	4.87	2.91	4.82	4.15	4.41	6.16	4.05	4.19	6	5.51	4.8	4.61	5.29
Bot_c10420	0	0.32	0.41	0	0.3	0	0	0.2	0.23	0	0.73	0.18	0.19	0.62	0.25	0.5	0.47	0.29	0.18	0.31	0.82
Bot_c10421	1.29	0	2.48	0.31	0	0	0.56	0	1.19	0.31	0	0	3.45	0	0	1.37	0	2.18	2.61	0	0
Bot_c10422	1.93	1.19	1.32	0.61	0.65	0.48	0.37	1.69	0.38	0.61	1.57	0.97	0.21	1.16	0.54	0.18	1.51	0.62	0.77	1.18	0.18
Bot_c10423	0.36	0.28	0.25	0	0.27	0	0	1.04	0.44	0.34	0.32	0.65	1.04	0.82	0.69	1.51	3.3	0.81	0.32	0.27	0.6
Bot_c10424	0	0	0	0	0	0	0	0	0	0	0	0	0	0.73	0	0	2.2	0	0	0	0
Bot_c10426	10.58	8.07	2.45	4.97	10.79	1.65	6.21	11.45	3.74	3.59	4.26	2.86	2.44	3.76	0.93	0.89	0.66	0.61	4.74	0.83	2.08
Bot_c10427	1.42	0.24	0.25	0.55	0.23	0.2	0.7	0.45	0.34	0.91	1.03	0.07	1.57	0.76	1.17	0.56	0.95	1.05	0.27	0.78	1.68
Bot_c10428	2.29	2.05	0.92	1.35	2.01	0.31	1.18	3.98	0.55	0.92	3.3	1.6	0.7	2.67	2.41	0.75	2.84	1.2	1.24	1.89	0.39
Bot_c10429	0.64	0	0.14	0.6	0	0.47	0.55	0	0.25	0.2	0	0.38	0.82	0.16	0.13	0.18	0	1.08	0	0	0.7
Bot_c1043	9.79	4.37	9.14	4.79	4.43	3.69	8.4	6.29	7.82	4.97	6.26	7.71	7.91	6.68	7.64	7.04	5.04	8.4	7	2.7	8.37
Bot_c10433	0.5	0.39	0.69	0	0.76	0.42	0	0.49	0.15	0	0.23	0	0.24	0.19	0.16	0	0.59	0.37	0.45	0.2	0.82
Bot_c10434	1.57	1.72	0.67	0.53	1.09	1.56	2.33	1.42	2.14	0.81	3.68	1.41	1.37	3.33	2.46	1.44	2.37	1.12	1.79	1.02	1.74
Bot_c10435	0	0.23	0	0	0	0	0	0	0	0	0	0	0	0	0	0	0	0	0	0	0
Bot_c10437	0	0	0.18	0	0	0.15	0.23	0	0.62	0	0	0.47	0	0.2	0.33	0	0.2	0.19	0.7	0	0.65
Bot_c10438	3.81	0.24	0.74	2.74	0.34	0.88	2.73	0.15	1.43	2.16	0.48	1.33	2.62	0.46	1.08	2.12	0.35	1.31	2.74	0.24	1.38
Bot_c10439	0	0.51	0.68	0	0.24	0.56	0.28	0.95	0.4	0.61	0.3	0.29	0	0.75	0.42	0.55	0.75	0	0	0	1.08
Bot_c1044	5.22	1.88	2.29	2.14	2.07	2.21	3.81	2.68	3.11	2.44	3.42	5	3.9	3.26	3.72	3.42	3.68	3.6	2.83	2.08	3.38
Bot_c10440	0.32	0.51	1.58	0.31	0.24	0.56	0.28	0.32	0.6	0.61	0.89	0.29	0.31	0.25	0.63	0.55	1.51	1.21	0.87	1.25	1.89
Bot_c10442	0.28	0.22	0.38	0.26	0.21	0.47	0.24	0.82	0.84	0.53	0.76	0	0.27	0.64	1.06	1.18	0.87	1.44	0.75	1.08	3.91
Bot_c10443	2.14	1.7	1.9	1.21	1.95	2.27	2.96	5.05	2.27	3.63	2.16	2.89	3.09	2.98	1.88	1.62	3.18	2.49	2.11	3.53	1.93
Bot_c10444	0.58	0.45	0	0.27	0.44	0.33	0.25	0.85	0.17	0.27	1.05	0.26	0.28	1.33	0.18	0.49	1.35	0.21	0.52	0.22	0.72
Bot_c10445	1.97	2.51	1.88	1.85	1.95	2.52	2.72	2.52	3.01	2.6	2.53	5.15	1.14	3.66	2.46	1.49	3.86	2.28	2.3	3.41	3.39
Bot_c10446	1.03	0.39	0	4.08	0.38	0.63	4.6	0	0.34	0.99	6.55	0	1.02	1.96	0.7	0	6.33	0.41	0.46	0.39	0
Bot_c10447	1.61	2.31	1.3	1.59	2.73	1.25	1.47	4.1	2.62	0.97	2.74	1.75	1.97	3.57	2.1	1.25	3.44	2.19	1.13	1.55	3.16
Bot_c10449	15.1	20.49	4.52	5.48	21.32	2.35	17.19	26.96	3.67	11.75	11.07	5.44	15.49	13.23	3.52	10.17	21.93	7.14	15.51	9.34	8.74
Bot_c10450	6.59	12.61	5.07	3.48	10.2	1.53	2.88	13.81	6.07	2.5	16.84	3.29	2.24	19.49	4.9	3.08	16.63	7.42	7.39	19.62	11.83
Bot_c10451	1.2	0.55	0.69	0.64	0.78	0.09	0.15	1.18	0.8	0.16	0.78	0.62	0.49	0.93	1.16	0.58	1.08	0.98	0.46	0.54	1.26
Bot_c10452	1.1	2.61	2.29	0	2.3	1.57	1.68	1.89	0.67	1.04	2.52	2	1.07	4.04	0.88	1.17	3.23	1.84	1.73	1.72	1.37
Bot_c10453	0	0.72	0.12	0.5	1.51	0.3	0.93	0.71	0.31	0.51	1.15	0	0.52	1.67	0.11	0.45	1.27	0.13	0.16	0.28	0.44
Bot_c10455	2.17	3.27	2.37	0.41	2.48	1.58	1.5	5.76	2.31	0.61	2.98	1.76	0.84	3.35	2.04	1.28	5.43	1.58	1.17	1.7	3.38
Bot_c10456	1.91	1.76	1.68	0.95	1.57	0.74	0.74	2.38	1.45	0.77	1.44	1.39	0.62	2.67	1.04	0.97	2.72	1.38	1.63	0.9	2.74
Bot_c10457	0	0.75	0.08	0	0.63	0.06	0	1.86	0	0	1.08	0.42	0	0.45	0.14	0	0.28	0.17	0	0.09	0
Bot_c10458	0	0.23	0.2	0	0	0.16	0.25	0	0	0	0	0	0.28	0.22	0.37	0	0.45	0	0	0.22	0.72
Bot_c10459	2.96	2.78	4.31	1.69	4.03	2.37	2.32	5.49	4.67	1.96	3.51	9.11	1.72	3.87	2.84	5.27	6.22	3.52	1.86	1.38	4.91
Bot_c1046	0.44	0.35	0.19	0.27	0.17	0.27	0.12	0.14	0.25	0.14	1.14	0.13	0.14	0.68	0.39	0.06	0.75	0.2	0.97	0.23	0.23
Bot_c10460	4.94	3.02	1.52	3.39	1.46	1.72	3.82	4.03	3.64	3.11	1.51	1.49	3.72	5.29	2.8	2.79	4.28	2.23	1.72	0.64	4.32
Bot_c10461	0	0.91	1.67	0	1.47	0.92	0	1.9	0.98	0.37	1.43	0.71	0.77	3	0.77	1	2.73	1.79	0.7	0.3	1.32
Bot_c10464	0.42	3.86	4.16	1.22	3.76	1.49	0	2.42	5.01	0.8	4.18	4.2	1.64	2.87	2.21	1.79	4.83	2.57	0.37	1.6	2.12
Bot_c10465	1.38	0.22	0.57	0.53	0.42	0.63	0.24	1.36	2.5	0.26	0.51	1	0.54	1.71	1.76	0.47	0.86	0.2	0.99	0.43	2.98
Bot_c10467	0.67	1.3	0.93	0	1.01	0.19	0.29	0.65	0.2	0.95	1.52	0.3	0	0.51	0	0	1.81	0.5	0.6	1.03	0
Bot_c10468	0	0	4.23	0	0	2.95	0	0	3.8	0	0.21	5.37	0	0.18	1.01	0.19	0.18	2.51	0.41	0	2.07
Bot_c10469	1.04	1.08	1.46	0.33	0.78	0.4	0.61	1.69	2.57	0	1.58	6.3	0.34	2.13	1.8	2.36	4.03	1.04	1.24	2.67	1.74
Bot_c10470	0	0	0	0	0	0	0	0	0	0	0	0	0	0	0	0	0	0	0	0	0
Bot_c10471	5.52	0	1.03	2.13	0.38	1.7	2.61	0.49	1.05	4.02	0	2.04	2.18	0.39	1.43	1.91	0.2	0.55	4.04	0.39	0.41
Bot_c10472	0	0	0	0	0	0	0	0	0	0	0	0	0	0	0	0	0	0	0	0	0
Bot_c10474	7.51	4.84	5.53	4.95	3.78	5.7	7.59	6.15	8.31	4.84	8.52	17.32	8.53	8.81	6.18	7.67	5.81	8.83	4.69	4.11	4.38
Bot_c10476	0.22	2.78	1.95	0	0.67	0.86	0.57	0.65	0.78	0.41	1	1.58	0	0.51	1.24	0.19	0.34	0.48	0.98	0.86	1.44
Bot_c10478	0	0	4.03	0	0.35	1.69	0.83	0	1.2	0	0	0	0	0	0	0	0	0	0.42	0	0
Bot_c10480	0.46	1.77	1.66	0	0.69	0.56	0	0.89	0.89	0	0.84	0	0	2.82	0.93	0	3.2	2.51	0.83	0	0.79
Bot_c10481	0	0	0	0	0	0	0	0	0.3	0	0	0	0.45	0	0	0	0	0	0	0.7	0
Bot_c10483	0	0	0	0	0	0	0	0	0	0	0	0	0	0	0	0	0	0	0	0	0.13
Bot_c10484	0.39	0.31	0.79	1.09	1.18	0.32	1.17	0.38	0.68	0.73	1.24	0.87	0.93	1.5	0.84	0.65	0.91	0.84	0.35	0.3	0.16
Bot_c10485	1.66	5.07	5.37	1.96	3.57	2.23	0.9	4.17	2.52	0.71	1.24	0.68	0.29	2.33	1.39	1.14	1.78	2.9	6.88	1.91	7.59
Bot_c10486	0	0	0	0	0.35	0	0	0	0	0	0.21	0	0	0	0	0	0	0	0.21	0	0
Bot_c10487	1.11	0	0.96	0.79	0	0.32	0.48	0	0.33	0.53	0	0.25	0.27	0	0.71	0.71	0	0.21	1.74	0	2.3
Bot_c10488	0.22	0.18	1.37	0	0.17	15.95	0.77	1.09	25.02	0	0.61	15.05	0	0.86	12.15	0	0.52	2.43	0	0.17	0
Bot_c10489	2.81	0	1.75	2.94	0	0	6.11	0	3.39	3.72	0	5.59	4.08	0	8.42	3.33	0	6.03	3.53	0	3.49
Bot_c10491	0	0.71	1.23	0.21	0.86	0.63	0.78	0.89	0.93	0	0.82	0.61	0	2.61	0.42	0.19	0.88	0.82	0.61	1.59	1.67
Bot_c10492	1.14	1.79	0.98	1.89	1.94	1.46	3.22	2.5	0.86	0.81	2.34	0.51	1.1	3.5	1.63	1.21	3.32	0.84	2.04	2.21	3.77
Bot_c10494	1.15	0.92	1.33	1.23	0.38	2.63	0.85	1.14	2.58	1.08	1.66	1.48	1.42	1.4	1.32	0.97	1.94	1.06	1.33	1.17	1.21
Bot_c10495	0.46	0.25	1.44	0.14	0.12	0.67	0.13	0	2.57	0	0.14	1.93	0.29	0.71	1.6	0	0.36	1.31	0	0.12	1.12
Bot_c10496	0.99	3.21	1.32	0.66	2.28	1.16	0.61	1.79	3.37	0.08	2.9	1.45	0.34	3.57	1.25	0.38	1.42	1.58	0.32	1.87	1.02
Bot_c10497	8.86	3.77	2.11	3.82	1.41	3.14	6.14	0.96	1.08	3.28	2.06	3.36	7.24	3.05	0.73	5.55	2.34	4.81	7.15	1.27	2.94
Bot_c10498	0	0	0	0	0	0	0	0	0	0	0	0	0	0	0	0	0	0	0	0	0
Bot_c105	9.32	9.3	5.37	3.43	6	5.42	5.64	6.79	10.52	1.9	5.36	3.66	1.56	5.31	3.97	1.24	2.95	3.88	8.82	2.42	7.04
Bot_c1050	8.41	5.31	2.54	4.31	4.93	2.33	6.49	6.31	2.52	5.45	7.79	4.39	6.36	7.43	2.27	4.99	5.97	3.29	4.78	4.96	3.55
Bot_c10502	0.4	1.93	1.38	0.95	2.16	0.45	1.05	2.39	2.26	0.57	4.26	0.73	1.17	4.84	0.5	0.51	3.33	1.32	0.91	1.43	1.16
Bot_c10503	0.14	0	0.09	0.26	0	0	0.36	0.14	0.16	0	0	0	0	0	0.17	0.23	0	0	0.49	0.11	0
Bot_c10505	2.47	1.82	1.9	0	1.21	0.55	0	0	0	1.6	2.22	0	1.67	2.48	1.21	0.73	2.48	2.11	0	0.6	0.74
Bot_c10506	0.6	2.02	1.8	0.83	2	1.57	1.45	2.78	2.16	1.03	2.67	0.63	0.86	3.5	2.13	1.17	2.13	1.69	1.34	2.23	3.23
Bot_c10507	0.41	0	0.14	0	0	0	0.36	0	0	0.39	0	0	0	0	1.42	0	0.16	0.15	0	0	0.17
Bot_c10509	0	0	0.94	0.32	0.25	0	0.58	0	0	0	0.3	0	0	0.26	0.22	0.28	0.52	0	0	0.52	0.84
Bot_c1051	13.32	9.75	5.24	7.39	10.71	3.73	12.26	15.9	5.07	7.72	12.68	6.16	7.59	9.94	5.46	6.66	10.87	5.58	10.69	6.83	6.96
Bot_c10511	3.98	3.68	4.23	3.12	3.53	2.23	3.06	3.48	3.4	1.67	2.43	3.59	2.55	3.58	2.77	2.42	4.84	5.15	4.35	1.39	2.9
Bot_c10513	1.94	1.69	1.31	1.49	3.1	0.78	2.58	3.31	1.24	3.15	6.96	1.11	2.88	3.55	1.64	2.23	5.83	1.27	3.32	5.15	4.03
Bot_c10514	0.26	0.2	1.96	0	0.39	0.15	0.45	0.25	1.71	0	0	0.47	0.25	0.2	1.64	0	0.2	0.95	0.93	0.2	0.43
Bot_c10516	0	0	0.55	0	0	0.15	0.23	0.52	0.16	0	0.24	0	0	0	0	0	0	0	0	0	0
Bot_c10517	1.17	1.61	1.62	1.95	2.65	0.67	1.53	2	1.06	1.11	4.27	1.06	3.12	2.7	1.5	1.49	4.55	1.08	1.83	2.72	1.7
Bot_c10519	8.48	6.3	4.8	4.01	6.06	4.08	10.16	13.94	4.02	4	4.56	3.6	2.89	6.35	4.57	5.48	6.43	4.57	6.7	4.48	2.47
Bot_c1052	8.05	3.98	7.52	2.95	3.89	3.49	5.11	4.97	6.48	2.67	5.58	6.18	3.06	4.83	3.49	2.66	3.71	2.38	4.46	4.39	3.98
Bot_c10520	0.44	1.04	0.45	0.41	0.33	0.12	0.38	0.65	0.39	0.21	0.2	0	0.63	0.51	0.55	0.92	0.34	0.48	0.59	0.69	0.72
Bot_c10521	0	0.09	0.08	0	0.35	0.43	0	0.45	0.32	0.11	0.21	0.4	0.11	0.35	0	0	0.09	0	0	0.18	0
Bot_c10522	0.25	0.8	0.87	0.72	0.96	0.43	0.44	1.74	0.61	0.48	1.16	2.07	0	1.96	0.64	0.43	1.19	0.37	0.91	0.79	0.63
Bot_c10523	0.47	0.37	4.97	0.22	0.18	2.24	0.41	0.92	5.42	0.66	0.64	6.33	0.23	0.72	0.44	0.59	0.37	4.79	0.84	0.37	0.77
Bot_c10524	5.98	4.1	4.18	4.04	4.97	5.39	5.3	6.1	8.86	4.42	8.46	13.42	6	9.03	7.76	5.89	6.69	6.52	4.01	5.5	5.67
Bot_c10525	1.38	5.99	3.3	2.25	6.53	1.11	3.66	7.98	2.06	3.07	6.68	4.21	0.9	5.26	3.39	2.76	5.3	3.93	0.82	1.4	3.13
Bot_c10526	0	0	0	0	0	0	0	0	0	0	0	0	0	0	0	0	0	0	0	0	0
Bot_c10528	1.29	1.47	0.5	0.69	0.85	0.82	0.8	2.01	0.32	0.7	0.68	0.33	1.24	2.29	0.57	0.47	2.03	0.4	0.83	0.29	0.91
Bot_c10529	0.85	1.71	0.96	0.4	0.65	0.7	0.85	0.42	0.98	0.67	0.91	0.51	0.82	1.43	0.87	0.36	0.78	1.52	1.02	0.79	1.39
Bot_c1053	1.01	2.17	1.53	0.6	2.06	0.7	0.68	2.23	2.12	0.95	2.53	2.91	0.69	2.71	1.27	0.3	2.7	1.67	1.43	2.2	2.39
Bot_c10530	2.26	1.31	1.6	2.56	2.02	0.82	2.79	2.61	2.01	2.12	2.65	2.25	3.24	4.58	2.99	2.84	3.96	1.78	1.69	1.1	1.63
Bot_c10531	5.49	1.26	2.71	3.09	0.73	2.24	3.38	1.26	5.73	3.98	5.6	2.34	4.08	2.48	4.58	3.57	1.25	6.28	2.61	1.75	2.15
Bot_c10532	2.09	0.82	1.62	1.73	1.19	0.44	2.72	1.79	2.97	1.23	3.82	4.25	4.04	3.02	1.82	3.09	0.61	1.54	2.1	0	2.37
Bot_c10533	0.33	0.46	53.16	0.3	0.56	0.31	7.23	0.41	1.57	0.61	0.07	19.96	7.68	2.98	27.46	6.67	0.26	2.57	1.9	0.39	1.05
Bot_c10535	12.11	5.59	4.53	7.24	5.11	3.67	8.7	5.07	3.72	4.77	5.72	4.87	5.76	4.97	2.61	4.04	4.51	3.52	11.76	3.45	5.01
Bot_c10536	0.23	0	0	0	0	0	0	0	0.13	0	0	0	0	0	0	0.19	0	0.33	0	0	0.19
Bot_c10537	0	0	0	0	0	0	0	0	0	0	0.19	0	0	0	0	0	0	0	0	0	0
Bot_c10539	0	0.83	1.6	1.63	2.43	2.02	0.49	6.79	3.95	1.57	2.96	4.53	1.62	2.9	4.11	1.41	1.67	4.34	0.98	0.41	1.88
Bot_c1054	0.17	0.47	6.58	0.16	0.81	6.99	0.45	4.53	9.34	4.03	21.06	6.08	0.33	7.67	10.38	1.75	3	4.95	0.1	0.33	0.84
Bot_c10540	0.3	0.24	3.56	0.58	0.68	2.07	0.79	0.88	2.38	0.29	0.55	1.37	0.88	1.16	3.09	0	0.94	2.47	0.54	0.47	0.25
Bot_c10541	2.51	2.09	1.39	1.8	1.72	1.34	2.54	2.83	1.3	1.58	3.3	1.88	2.51	2.8	2.53	2.04	3.11	2.6	2	1.47	0.87
Bot_c10542	0.68	0.72	2.17	0	0.17	0.25	0.39	1.11	0.27	0.43	0.21	0.41	0.44	0.87	0.71	0.19	0.71	0.33	0.41	0.35	0
Bot_c10544	8.41	0.73	11.92	2.38	0.47	4.66	2.72	2.13	8.35	2.06	3.98	21.74	3.93	1.67	9.01	2.38	1.94	4.65	1.67	2.17	0
Bot_c10545	0.92	2.09	1.27	1.22	2.36	1.21	1.56	4.38	1.5	2.33	3.82	1.78	0.79	4.72	1.46	1.53	4.28	0.88	1.19	1.13	1.2
Bot_c10546	2.18	5.37	4.84	1.01	3.91	5.14	2.33	5.69	4.59	1.53	3.76	10.66	4.16	3.61	6.55	1.22	3.16	5.5	3.75	0.51	2.13
Bot_c10547	1.11	2.46	1.59	0.52	1.39	1.22	0.84	1.79	3.69	0.52	3.07	2.12	0.8	2.05	3.08	0.35	1.97	2.98	0.75	1.77	0.9
Bot_c10548	0.34	0.41	0.46	0	0.52	0.47	0.3	0.85	0.4	0.16	0.79	1.08	0.16	0.93	0.21	0.58	1.35	0.62	0.77	0.54	0.42
Bot_c1055	2.71	2.1	2.29	1.91	3.22	2.68	2.85	4.29	2.58	3.37	2.68	3.87	2.49	3.29	1.86	1.64	3.06	3.04	2.86	3.29	3.71
Bot_c10551	0	0	0	0	0	0	0	0	0	0	0	0	0	0	0	0	0	0	0	0	0
Bot_c10552	0	0	0	0	0	0	0	0	0	0	0	0	0	0	0	0	0	0	0	0	0
Bot_c10554	0	0	0	0	0	0	0	0	0	0	0	0	0	0	0	0	0	0	0	0	0
Bot_c10555	0.32	0.06	0.05	0	0	0	0.2	0.16	0	0	0	0	0	0	0.05	0	0.06	0	0	0	0.06
Bot_c10556	0.44	0.71	0	0.2	0.17	0	0.38	0.33	0.06	0	0.51	0.2	0.1	0.34	0.07	0.09	0.17	0	0.39	0.18	0
Bot_c10558	0.86	1.72	0.58	0.93	1.42	0.23	1.59	2.97	0.25	1.61	6.16	0	0.55	4.43	0.35	0.84	3.49	1.22	1.66	1.36	1.86
Bot_c10559	0.58	0.28	1.31	0	0.18	0.75	0.2	0.23	0.53	0.11	0.53	0.72	0.33	0.09	0.49	0.1	0.55	0.65	0.21	0.46	0.56
Bot_c10560	1.7	0.9	0	1.06	2.16	0.52	1.63	2.98	0.66	0.18	2.25	0.51	1.81	1.75	0.7	0.79	2.67	1.36	1.02	0.59	0.46
Bot_c10561	0.21	0	1.01	0	0	0.12	0	0.21	0	0	0	1.14	0.2	0	0	0	0	0.31	0	0.33	2.08
Bot_c10562	0.61	0.72	0.21	0.59	1.39	0	0	0.6	0.19	0.29	1.4	1.39	0.3	0.94	0.99	0.52	0.96	0.23	0	0.71	0.77
Bot_c10563	0	0.21	0	0	0.21	0.61	0	0.27	0.49	0	0.49	0	0	0.21	0.34	0.23	0	0.2	0	0	0
Bot_c10564	0	0	0	0	0	0	0	0	0	0	0	1.01	0	0	3.02	0	0	1.24	0	0	0
Bot_c10569	0	0	3.43	0	0	0.59	0	0	0.94	0	0.24	2.37	0	0.2	0.5	0	0	1.16	0	0	0
Bot_c10570	0	0	11.44	0	0	0	0	0	0	0	0	5.24	0	0	0	0	0	0	0	0	0
Bot_c10572	0.43	0.17	0.58	0	0.16	0.24	0.18	0.63	0.76	0	0.2	0.58	0.21	0.66	0.8	0.36	0.67	0.93	0.19	0.34	0.7
Bot_c10573	0.44	0.09	0.37	0.1	0.08	0	0.19	0.87	0.63	0.1	0.71	0.79	0.63	0.68	0.6	0.09	0.96	0.78	0.3	0.35	0
Bot_c10574	2.55	4.64	4.59	1.83	4.59	2.05	2.24	6.18	3.95	1.94	6.22	2.42	2.04	6.81	3.07	1.93	6.42	2.62	3.42	6.87	6.92
Bot_c10575	0	0	0	0	0.13	0	0	0.34	0.2	0	0.31	0	0	0.13	0	0	0.13	0.24	0	0.13	0
Bot_c10576	0.4	0.79	0.67	0.37	0.75	1.21	1.7	1.17	2.67	0.74	1.99	3.2	0.95	2.29	1.97	1.66	1.86	1.57	2.3	1.09	3.4
Bot_c10578	0	8.48	0.36	0	6.37	0.15	0	7.72	0.16	0	1.92	0	0	1.62	0	0	1.43	0	0	1.64	0.65
Bot_c10579	0.3	3.02	2.26	0	2.46	0.51	0	2.31	1.97	0.28	2.16	0.8	0.86	1.82	1.52	0	3.22	0.66	0	0	0.25
Bot_c10580	0.54	0.42	0	0.26	0	0	0	0	0	0.25	0.25	0	0.26	1.45	0.34	0	1.89	0	0	0	0.22
Bot_c10581	0	0.35	0.76	0.21	0.17	0.5	0.19	0	0.26	0	0	1.01	0.21	0.69	0.56	0.56	1.05	0.65	0.4	0.52	0.92
Bot_c10582	0.57	0	0	0.81	0	0	1.98	0	0.52	0.54	0.26	0	0.55	0	0.18	1.21	0.66	0	1.02	0	0.24
Bot_c10583	0.9	3.93	1.54	1.7	2.91	1.39	1.36	3.32	2.53	0.64	3.3	2.23	1.74	5.56	2.54	1.14	4.93	2.46	1.41	2.47	5.18
Bot_c10584	1.35	3.22	3.09	1.28	1.37	1.64	1.76	1.55	2.01	1.28	1.45	2.24	0.87	3.83	3.12	1.14	3.71	1.97	2.22	2.65	2.78
Bot_c10586	4.91	1.29	0.38	2.59	1.45	0.16	3.08	0.8	0	3.61	1.75	0	5.55	1.26	0.17	4.39	3.19	2.62	4.16	3.19	0.68
Bot_c10590	1.71	2.72	1.54	0.89	1.45	0.53	1.96	1.31	1.11	1.43	2.78	0.85	3.1	2.93	2	1.28	3.72	2.46	2.72	1.49	1.4
Bot_c10591	0	0	0	0	1.74	0	0	8.07	0	0	88.99	0	0	23.27	0	0	16.13	0	0	22.04	1.87
Bot_c10592	5.08	1.49	0.89	3.04	0.96	1.1	3.33	1.86	4.27	2.11	2.9	0.86	3.39	4.39	1.64	2.43	3.45	2.14	2.28	1.72	0.79
Bot_c10593	1	0	0.41	0.38	0.15	0.11	0.87	0	0.24	0.57	0	0	0.39	0	0.13	0	0	0	0.72	0	0
Bot_c10594	1.18	2.69	2.05	1.73	3.47	1.21	0.87	4.33	3.62	0.47	3.71	3.48	0.97	3.52	2.19	1.13	3.18	3.02	0.75	2	3.16
Bot_c10595	0.25	0.39	0.34	0.23	0	0.84	0	0	1.18	0.47	0.23	0.67	0.24	0	0	0	0	1.27	0	0	0
Bot_c10596	5.47	1.28	0.88	2.16	1.57	0.44	4.25	2.95	1.03	2.98	2.51	1.49	3.16	3.25	1.27	1.93	2.83	1.83	2.61	2.16	4.41
Bot_c10598	1.25	0.49	0	0.6	0	0.18	1.63	0	0.57	1.18	1.14	0.57	0.3	1.2	0.4	0.27	0	0	0.84	0.48	0.26
Bot_c10599	0.71	0.75	0.49	0.45	0.72	0.13	1.23	1.17	0.28	0.67	0.22	0.86	0.46	1.28	0.9	0.6	0.93	0.52	1.06	1.3	0.2
Bot_c106	0	0	0	0.06	0.05	0	0.06	0.07	0.04	0.06	0.87	0.06	0.06	2.1	0.2	0.11	1.28	0	0	0.05	0
Bot_c10600	7.26	3.65	1.67	1.75	3.58	0.98	2.86	4.56	0.73	1.57	5.55	1.09	2.4	4.04	1.43	1.59	7.01	0.96	1.98	1.65	2.27
Bot_c10601	0	0.95	0.63	0.58	1.6	0.52	1.31	2.36	0.73	1.14	0.83	0	0.58	1.85	1.35	1.02	1.17	1.12	0.54	0.7	0.75
Bot_c10602	0.47	0	1.12	0.88	1.42	0.26	0.6	1.6	1.24	0.44	0.64	1.68	1.12	2.7	0.88	0.98	1.82	1.36	0.63	1.64	0.96
Bot_c10603	0	0	0.67	0.31	0	0.64	0.14	0.16	0.96	0.16	0	0.89	0	0	0.2	0.28	0.13	0.12	0.15	0	0.27
Bot_c10604	0.52	3.92	4.69	1.98	7.74	2.67	1.59	10	3.3	0.99	7.18	2.84	2.28	10.08	3.49	1.77	12.05	1.54	1.88	3.47	3.46
Bot_c10605	0.54	0.43	0.91	0	0.72	0.22	0.23	0.54	1.48	0.38	0.25	0.12	0.13	0.42	0.83	0.11	0.75	0.29	0.24	0.32	0.77
Bot_c10606	2.29	2.95	1.91	1.48	2.56	1.17	2.12	2.61	0.41	2.98	2.75	6.02	2.03	2.46	1.64	1.04	2.91	2.28	0.95	0.7	1.01
Bot_c10608	0.21	5.74	1.45	0	4.69	1.07	0.92	6.9	1.5	0.2	7.01	1.15	1.84	11.17	1.99	0.54	11.15	1.7	1.71	4	1.74
Bot_c10609	0	0	0	0	0	0	0	0	0	0	0	0	0	0	0	0	0	0	0	0	0
Bot_c10610	1.3	0.61	1.07	1.97	1.97	1.18	1.35	1.53	1.71	2.21	3.32	1.41	2.26	1.8	1.15	1.1	3.24	1.53	2.33	2.23	2.14
Bot_c10611	3.46	6.24	1.86	2.57	5.43	0.42	2.99	5.57	1.03	1.86	6.32	2.9	2.14	6.09	2.18	1.25	6.17	1.45	0.66	3.47	0.81
Bot_c10612	0.83	0.66	0.42	0.39	0.95	0.35	0.89	0.82	0.61	0.19	0.95	0.56	0.4	0.32	0.65	0.17	0.97	0.45	0.19	0.16	0.68
Bot_c10613	0.49	0.59	0.34	0	1.88	0.56	0.21	1.21	0.44	0	2.04	0.22	0.24	0.38	0.47	0	0.58	0.54	0	0.97	0.82
Bot_c10614	0	0	0.15	0	0.17	0.25	0.59	0	0	0.21	0.41	0	0.22	0.52	0.57	0.19	0.35	0	0.81	0.35	0.19
Bot_c10615	0.9	0.69	0	0.44	1.35	0	0.4	1.31	0	0.43	1.64	0	0.44	1.03	1.21	0	1.39	0	0	0.69	0.77
Bot_c10616	3.82	0.6	3.68	2.17	0.39	0.58	2.87	2	3.35	2.41	1.4	0.23	2.95	1.77	4.03	3.23	1.39	3.74	1.37	1.99	2.94
Bot_c10618	1.44	0	0.6	1.1	0	0.16	1.25	0	0	0.82	0.26	1.04	1.39	0	0.74	0.73	0	1.07	0.52	0	1.19
Bot_c10619	7.24	2.39	2.24	2.63	2.58	0.39	4.96	4.15	0.17	2.86	4.78	2.55	4.57	4.44	2.23	2.39	4.83	2.66	6.75	1.22	0.99
Bot_c1062	3.97	0.94	2.15	1.31	1.03	1.95	1.04	1.76	0.66	1.95	0.86	2.22	1.43	1.01	1.59	1.62	2.29	2.67	2.97	1.91	2.82
Bot_c10621	0.38	0.71	0.68	0.35	1.75	0.21	0.11	1.64	1.24	0.71	1.63	0.34	0.61	1.68	1.71	0.43	1.6	1.53	0.34	0.61	1.03
Bot_c10622	2	0.11	0.48	1.06	0.22	0.31	0.86	0.57	0.08	1.74	0.13	0.38	1.23	0.22	1.67	1.08	0.22	1.02	0.77	0.11	0.93
Bot_c10623	2.43	1.13	3.68	1.06	0.88	0.07	2.08	1.14	2.2	1.92	1.17	2.98	2.07	0.79	2.26	1.82	0.81	1	0.91	1.42	0.41
Bot_c10624	0	0	0	0	0.23	0	0.27	0	0	0	0	0	0	0	0	0.26	0	0	0	0.24	0.26
Bot_c10625	0.87	2.35	0	0.32	1.99	0.1	0.3	2.05	0.1	0.49	2.23	0.16	0.17	1.07	0	0	0.82	0.12	2.17	0.14	0.14
Bot_c10627	2.04	2.97	2.42	2.22	1.98	0	1.78	2.56	1.06	1.93	2.93	0.53	0.56	3.59	0.93	0.99	5.22	1.51	1.57	2.26	1.69
Bot_c10628	0	0.16	0.83	0.58	0.62	0.8	0.53	0.6	0	0.19	0.37	0.55	0.39	1.11	0	0.86	0.32	0.74	0.37	0.16	0
Bot_c10629	1.37	1.27	1.25	0.86	1.39	0.77	1.98	2.02	0.54	0.65	1.47	0.21	0.88	1.94	1.01	1.55	0.72	1.5	0.82	0.72	2.26
Bot_c1063	12.75	6.22	7.28	7.11	7.11	6.7	12.13	10.45	9.1	7.86	12.57	12.17	10.61	13.77	7.99	8.72	11.62	8.54	10.02	6.48	8.89
Bot_c10630	0	0.36	0.15	0	0	0	0	0	0	0	0	0	0	0.35	0.56	0.19	0.35	0	0.6	0.18	0
Bot_c10631	0	0	0.24	1	0	0.6	0.3	0	0	0	0	0.63	0.34	0	0.22	0.29	0.54	0	0.62	0.27	0.29
Bot_c10633	0	0	0	0	0.38	0	0	0.24	0	0	0	0	0	0	0	0	0	0	0.22	0.39	0
Bot_c10634	1.39	0.75	0.74	1.11	0.57	0.85	1.27	0.83	0.32	1.13	0.51	1.75	0.27	1.16	0.45	0.39	0.73	0.59	1.41	0.15	0.45
Bot_c10635	0.64	0.34	0.87	0.2	0.97	0.94	0.55	0.83	0.25	1	0.78	1.72	0.81	0.82	0.66	0.71	0.5	1.38	0.38	0.5	0.52
Bot_c10636	0.38	1.21	0.26	1.42	1.3	0	1.47	1.68	0.22	0	0.35	0	0.55	0.73	0	0	0.15	0	0.17	0	0
Bot_c10637	0.18	0	0.97	0	0.27	0.3	0	0	0.52	0.17	0	0.16	0.34	0.28	0.22	0.3	0.28	0.38	0.32	0.14	0.44
Bot_c10638	2.65	0.38	0.5	0.91	0	0.27	1.46	0.47	0.86	0.91	1.1	0.65	0.47	1.12	0.15	0.61	0.38	1.59	2.59	0.38	0
Bot_c10639	9.55	5.74	2.71	9.15	5.13	2.45	9.22	9.44	5	7.14	5.2	3.08	12.71	7.75	4.22	5.63	6.69	3.51	4.94	3.54	1.94
Bot_c1064	11.6	6.62	11.24	6	5.5	9.35	9.68	6.81	9.83	4.87	8.37	8.62	9.17	6.42	11.45	5.65	4.25	8.88	8.08	3.73	8.13
Bot_c10640	1.73	0.28	0.93	1.45	1.06	0.57	0.89	1.02	0.6	1.79	0.79	2.02	0.33	0.67	1.6	0.44	0.27	0.74	1.08	0.27	1.41
Bot_c10641	16.88	8.34	8.76	11.24	9.35	4.64	17.08	10.62	8.76	13.42	11.77	8.26	15.3	11.63	5.48	11.15	12.67	7.3	13.67	5.31	9.61
Bot_c10642	0.45	3.41	0.46	0.21	2.24	0.38	0.2	2	0	0.43	0.41	0	0.44	1.05	0.28	0.38	2.3	0.66	0.61	1.95	1.49
Bot_c10643	0.48	1.81	1.42	0.3	1.48	0.8	0.83	1.92	0.94	1.21	1.19	0.44	1.86	0.88	0.3	1.36	3.3	0.69	1.88	1.4	1.84
Bot_c10644	2.76	3.76	8.69	0.74	4.65	2.62	2.04	4.65	5.31	2.22	4.69	6.2	1.7	5.02	2.21	1.49	5.55	1.42	3.7	5.57	4.02
Bot_c10645	0.15	0.97	0.41	0.7	0.81	0.75	1.82	0.75	0.96	0.57	1.11	0.14	1.88	1.17	0.37	1.01	1.19	1.29	1.08	0.36	0.37
Bot_c10646	2.17	5.91	3.81	2.51	7.69	2.44	3.55	10.65	8.9	3.87	11.91	6.75	4.19	16.18	3.5	5.09	13.38	2.29	3.46	4.52	4.37
Bot_c10647	0	0	0	0	0	0	0	0	0	0	0.24	0	0	1.81	0	0	1.22	0	0	0	0
Bot_c10648	0.26	0.1	0.6	0.35	0.39	0	0.87	0.25	0.66	0.84	0.23	0.91	0.73	0.2	0.39	0.85	0.3	0.54	0.91	0.1	0.21
Bot_c10649	1.74	5.35	1.93	3.07	7.61	1.58	4.13	8.77	2.18	2.46	6.77	0.78	3.98	9.4	2.04	3.12	10.38	1.9	5.06	6.99	4.46
Bot_c1065	4.37	2.66	0.92	2.01	2.68	0.81	4.18	4.23	1.33	6.89	13.86	2.95	3.34	7.38	1.52	3.32	8.01	1.83	3.08	3.07	1.87
Bot_c10650	0	0	0	0	0	0	0.47	0	0.34	0	0	0.48	0	0	0.36	0	0	0	0	0.4	0
Bot_c10652	0	0	0.19	0	0.85	0	0	0	0	0	0	0.51	0	0	0.18	0	0	0	0	0	0.23
Bot_c10653	4.53	0.32	0.88	1.2	0	11	1.82	1.6	21.58	1.18	0.38	4.14	2.42	0.63	7.08	1.76	0.64	6.64	1.48	1.58	0.35
Bot_c10654	1.99	1.4	3.62	0.42	1.68	1.61	1.53	1.96	1.7	1.04	1.62	3.39	1.92	1.02	2.63	1.12	1.56	1.61	0.99	0.52	3.63
Bot_c10655	0	0	0	0	0	0	0	0	0	0	0	0	0	0	0	0	0	0	0	0	0
Bot_c10657	0	0	0	0	0	0	0	0	0	0	0	0	0	0	0	0	0	0	0	0	0
Bot_c10658	0	0	0	0	0	0	0	0	0	0	0	0	0	0	0	0	0	0	0	0	0
Bot_c10659	2.62	0.62	3.98	1	0.8	0.89	0.46	1.29	1.57	0.74	0.48	2.13	1.01	0.81	3.16	0.67	0.41	5.02	1.18	0.2	1.73
Bot_c1066	12.92	18.41	4.31	6.43	16.33	5.6	7.74	15.99	8.66	3.58	11.26	16.61	3.41	7.97	7.6	1.95	6.52	5.32	10.14	6.99	14.69
Bot_c10660	0.57	2.84	1.52	1.18	1.52	1.63	0.36	1.4	1.31	1.86	1.17	0.51	0.95	2.09	2	0.95	2.9	2.02	1.77	0.79	1.38
Bot_c10661	1.19	0.19	0.65	0	0	0.4	0.41	0	0.28	0.45	0.22	0.21	0.92	0.18	0.45	0.2	0	0.35	0	0	0.59
Bot_c10662	0	2.54	0.51	0	0.55	0	0	1.77	0.45	0	1.66	0.33	0.35	0.28	0.24	0	0.28	0	0	0	0
Bot_c10663	5.06	7.52	0.3	2.39	6.29	0.24	3.36	9.7	0.32	2.11	8.67	0	2.57	8.99	4.65	1.88	8.52	2.7	3.82	9.57	4.36
Bot_c10664	1.19	1.22	0.69	1.27	1.69	0.38	1.03	1.18	0.79	0.96	2.19	1.53	0.65	2.11	0.63	2.43	1.74	1.47	0.91	1.21	1.11
Bot_c10665	1.15	4.74	2.75	2.73	4.32	3	2.2	5.97	2.72	2.4	4.71	4.14	1.96	7.46	3.45	2.58	6.57	2.55	4.25	3.77	4.88
Bot_c10668	0.81	0.42	1.3	1.02	1.02	0.15	0.7	1.31	0.81	0.51	1.47	0.97	2.34	0.41	0.85	0.68	0.84	1.39	0	1.25	1.78
Bot_c1067	4.73	2.41	3.58	1.89	2.71	2.09	2.9	4.29	3.49	1.71	5.17	1.49	2.33	3.97	3.09	1.53	3.31	2.73	2.2	1.96	6.51
Bot_c10673	0.73	1.34	0.83	0.69	0.92	0.96	0.84	0.24	0.14	0.91	0.67	1.97	0	1.5	0	0.61	1.51	0.35	0	0.76	1
Bot_c10674	0.61	0	0.7	0	0	0.8	0.18	0	1.08	0.19	0	0	0	0	0.89	0	0	1.19	0.18	0	0
Bot_c10675	7.34	3.24	2.67	1.26	1.73	1.64	3.93	2.04	0.94	0.18	2.61	2.45	4.66	3.95	2.49	1.72	14.61	6.48	12.7	1.56	2.52
Bot_c10676	0	1.05	1.65	0	0.25	0.59	1.18	0.98	0.83	0.64	0.92	1.83	0.98	1.29	0.22	0	0.52	0	0.3	0.52	1.13
Bot_c10677	0.31	0.25	0.64	0.29	0.6	0.26	0.4	0.93	0.36	0.15	0.29	1.41	0.45	0.49	0.29	0.4	0.62	0.67	0.14	0.25	0.77
Bot_c10678	0.47	0	0.16	0.22	0	0.53	0.41	0.69	0.42	0	0.22	0.85	0	0.36	0.89	0.8	0.37	0.34	0.63	0.18	0.58
Bot_c10679	0.24	0.19	0.16	0.22	0.18	0.13	1.22	0.46	0.14	0.22	0.65	0.42	0	0.73	0.89	0.2	0.92	0.34	0.63	0.55	0.58
Bot_c10681	1.57	3.09	1.08	1.49	3.97	1.63	2.27	5.39	2.35	0.99	3.11	1.18	2.78	4.23	2.16	1.77	4.7	2.5	2.58	1.22	2.59
Bot_c10682	0.34	0.26	0.95	0	0	0	0.59	0.33	0.63	0	0	0	0	0.26	0	0	0	0	0.3	0	0
Bot_c10683	0.17	0.4	0	0.16	0.25	0.83	0.43	0	0.1	0.63	0.46	0	1.12	0.26	1.75	0.28	0.66	1.08	0	0	0
Bot_c10685	0.21	2.04	1.76	0	2.45	0.48	0.37	2.32	0.51	0.81	4.32	0.97	0.21	2.32	0.67	0	3.86	1.25	0.77	5.55	0.35
Bot_c10686	0	0	0.21	0	0.23	0	0	0	0	0	0	0	0	0	0.19	0	0.23	0	0	0	0.25
Bot_c10688	1.53	1.92	3.41	1.46	3.01	0.88	1.87	2.99	3.17	2.03	3.64	6.94	5.65	2.59	3.74	1.56	3.1	1.83	3.84	3.09	3.31
Bot_c10689	3.77	1.68	1.45	0.44	1.43	2.39	2.86	1.39	2.52	0.89	4.1	5.11	3.41	4.73	2.97	3.98	3.32	1.55	1.69	1.66	0.97
Bot_c1069	6.9	5.81	6.08	3.29	5.1	3.33	4.78	5.65	4.22	1.89	3.92	3.74	2.12	4.68	2.15	1.24	4.07	3.07	5.51	2.38	6.3
Bot_c10690	0	0.28	0.77	0	0.55	0.21	0.32	2.12	0.45	0	0	0	0.35	0.28	0	0.62	1.13	0.28	0.33	0.56	0.31
Bot_c10691	0	0.1	0.24	0	0.09	0	0	0.18	1.45	0	0.55	0.86	0.06	0.28	0.76	0	0.1	1.47	0	0.05	0.82
Bot_c10692	0.61	0.73	0.31	0.14	0.35	0.33	0.39	0.15	0.35	0.14	0.7	0.27	0.15	1.06	0.28	0.51	0.95	0.43	0.81	3.96	2.83
Bot_c10693	1.73	4.59	2.61	1.44	4.39	1.17	0.83	3.78	1.91	1.63	2.81	1.55	1.84	6.68	2.15	2.75	7.68	3.47	4.47	6.65	4.08
Bot_c10694	2.6	6.08	2.14	2.09	5.53	1.54	3.2	3.67	1.3	3.15	3.07	0	3.57	4.46	2.89	2.35	2.77	4.56	3.5	4.1	2.89
Bot_c10695	1.87	0.15	1.39	1.4	0.14	0.72	1.61	0.18	1.75	1.76	0.34	2.18	2.15	0.72	1.86	1.1	0.29	1.62	0.84	0.29	1.07
Bot_c10697	0.8	0.42	1.65	0.76	1.61	1.06	0.23	0.78	2.08	0.5	2.43	3.13	0.51	0.82	2.87	0.45	1.87	1.57	0.48	0.83	2.42
Bot_c10698	0	1.94	0.5	0	2.69	0.21	0	2.43	0.66	0	0.98	0.32	0	1.91	0.46	0	3.04	0	0	0.55	0
Bot_c10699	3.67	3.62	3.98	2.23	4.86	1.39	3.27	6.15	5.2	1.46	4.28	2.28	2.97	3.5	1.73	1.42	3.33	2.31	4.93	1.23	3.32
Bot_c107	4.86	3.24	2.95	2.97	2.58	2.94	4.12	4.06	3.27	4.02	4.26	3.1	4.04	5.07	2.74	3.2	5.74	3.75	3.44	2.68	3.37
Bot_c1070	3.24	0.79	1.98	1.47	0.6	2.4	2.47	0.65	3.28	1.79	0.87	2.81	2.22	1.12	1.62	1.84	0.81	3.67	1.26	0.52	0.99
Bot_c10700	0.63	0.67	0.14	0.2	0.64	0	1.82	0.62	0.25	0.4	0.19	0	1.42	0.98	0.13	1.96	0.5	0	1.13	0.5	0.17
Bot_c10701	3.35	0.77	2.58	1.63	0.61	0.61	1.78	0.95	3.33	2.25	3.07	4.44	4.43	2.72	3.05	4.28	1.88	2.74	2.28	1.39	0.52
Bot_c10702	2.75	6.91	3.6	1.56	7.28	1.56	1.43	8.6	2.48	2.6	4.77	2.48	1.59	7.82	1.57	2.09	9.84	2.23	3.44	4.06	3.64
Bot_c10703	1.94	0.57	1.16	2.75	0.37	1.5	3.57	0.48	0.58	1.37	0.89	1.09	0.94	0.93	0.92	1.23	0.76	0.18	4.34	0.95	0
Bot_c10705	0.48	0.29	0.24	0.22	1.02	0.2	0.52	0.6	0.69	0.45	1.66	0.76	0.58	1.59	0.66	0.4	1.05	0.26	0.54	0.38	0.78
Bot_c10706	2.33	0.6	0.55	1.13	0.29	0.92	0.68	1.13	1.95	0.74	0	1.77	1.14	0.89	3.32	0.66	0.6	3.26	1.05	0.6	1.31
Bot_c10707	0.13	1.32	1.35	0.47	0.67	1.44	0.32	1.12	1.73	0.94	1.04	0.23	0.48	2.54	1	0.11	2.08	1.43	0.79	1.3	0.61
Bot_c10708	2.18	1.92	2.18	0.82	1.52	0.64	0.34	1.18	0.56	0.37	0.64	0.53	0.38	0.46	0.42	0.08	1.02	1.12	2.31	0.71	2.88
Bot_c10709	0	0	0	0	0	0.37	0	0	0	0	0	0	0	0	0	0	0	0	0	0	0
Bot_c10710	1.57	0.69	0.71	0.16	1.86	0.48	1.05	0.86	0.51	0.33	2.23	1.09	0	0.81	0.54	0.15	0.82	0.63	0.62	0.14	0.85
Bot_c10711	0.84	0.75	0.93	0.26	1.07	1.05	0.64	1.02	1.48	0.52	1.71	1.5	0.71	1.01	1.92	0.7	1.03	0.92	0.5	0.59	1.65
Bot_c10713	5.77	2.75	2.94	3.92	1.91	1.28	4.29	3.86	1.54	3.22	1.72	0.98	5.38	4.35	1.83	4.85	3.07	2.45	4.75	3.33	2.79
Bot_c10714	1.23	1.75	1.01	0.23	1.12	0.97	0.43	1.45	2.2	0.46	2.92	3.1	0.95	2.46	1.39	1.45	0.96	1.8	0.44	1.15	1.62
Bot_c10715	0	0.44	0.76	0.52	0.99	0.82	0.8	0.55	0.54	0.35	1.19	0.17	1.07	0.72	0.46	0.78	1.17	0.13	0.33	0.73	0.46
Bot_c10716	0.24	1.14	1.48	2.03	2.36	1.21	0.83	2.58	2.14	0.23	2.85	1.3	0.69	3.69	1.21	1.42	3.93	1.23	1.72	1.31	1.38
Bot_c10717	0	0	0	0	0	0	0	0	0	0	0	0	0	0	0	0	0	0	0	0	0
Bot_c10719	0.28	0.22	0.19	0.27	0.21	0.16	0	0	0.34	0	0.26	0.25	0	0.22	0	0.24	0	0	0.25	0	0.23
Bot_c1072	18.47	11.59	8.83	8.74	10.72	6.29	13.9	14.29	11.56	9.67	16.3	18.19	13.81	17.14	10.58	10.32	16.97	10.29	18.02	20.06	16.75
Bot_c10720	0.35	0	0	0	0	0.1	0.15	0	0.21	0	0.16	0	0.17	0.14	0.11	0.15	0	0	0	0	0.43
Bot_c10721	3.59	3.03	2.64	3.15	3.5	2.17	5.78	2.76	2.3	2.9	6.32	0.93	5.94	6.91	1.3	1.95	5.2	3.39	2.52	2.8	0.63
Bot_c10723	3.59	0.41	2.19	0.8	0.26	2.45	2.79	0.67	0.99	1.77	0.63	2.61	2.46	0.4	0.85	0.72	0.27	1.1	0.61	0.4	0.28
Bot_c10724	0.84	2.17	3.59	1.58	1.76	4.94	0.73	2.49	4.84	1.59	1.93	2.85	2.23	3.09	4.61	0.71	1.49	1.68	0.94	0.33	1.73
Bot_c10726	0.2	0.32	0	0.19	0.15	0.23	0	1	0.48	0	0.19	0	0	0.63	0.38	0	0.32	0.44	0.36	0	0.17
Bot_c10727	1.21	1.91	0.5	1.14	0.73	0.41	0.84	1.19	1.01	0.46	1.33	0.65	0.7	1.86	1.83	1.23	1.32	0.35	1.3	0.57	1.19
Bot_c10728	25.21	10.62	9.68	9.21	8.24	4.95	15.17	14.38	8.65	11.53	10.35	8.79	13.61	10.49	8.7	10.37	7.84	10.36	15.12	10.13	19.94
Bot_c10730	0.33	0	0	0	0	0	0	0.65	0	0	0	0	0	0	0	0	0	0	0	0	0
Bot_c10731	0.84	0.5	0.86	0.2	0	1.06	0.18	0.83	0.37	0.2	0	1.14	0.2	0.49	1.18	0.18	0.33	1.37	0.38	0.5	1.21
Bot_c10732	1.37	1.81	0.92	0.58	1.43	0.95	0.53	2.72	1.57	0.94	1.26	0.11	0.72	1.74	0.91	0.84	2.76	0.71	1.34	1.49	1.92
Bot_c10733	0	0	2.09	0	0	3.56	0	0	1.25	0	0	5.5	0	0	4.73	0	0	0.51	0	0	1.16
Bot_c10734	0	0	0.14	0	0	0.23	0	0	0	0	0	0	0	0	0	0	0	0	0.18	0	0
Bot_c10736	0.66	3.53	4.24	1.92	1.93	2.79	0.75	0.98	1.62	0.72	1.01	2.06	0.63	1.36	1.47	0.92	1.9	2.63	2.94	1.74	4.51
Bot_c10738	1.98	0	0	0.7	0	0.14	0.86	0	0	1.63	0.23	1.34	0.72	0	0.63	0.84	0	0.91	0.89	0.39	0
Bot_c10739	0	0.09	0	0	0.08	0	0	0.21	0.06	0	0.1	0	0	0.08	0	0	0	0	0.1	0.08	0.26
Bot_c1074	18.19	8.19	7.36	18.68	4.82	13.91	24.47	5.44	15.76	18.65	9.31	16.04	30.79	19.43	14.18	15.48	3.69	13.76	6.19	4.06	3.37
Bot_c10740	0	0	0	0	0	0	0	0	0	0	0	0	0	0	0	0	0	0	0	0.19	0
Bot_c10742	2.96	0.7	0.41	1.13	2.24	0.17	1.8	2.02	0.9	0.84	2.43	1.34	1.15	4.55	2.08	1.25	2.99	0.88	1.59	0.23	1.72
Bot_c10743	1.37	1.1	3.08	0.99	1.05	1.59	1.44	1.66	3	0.86	2.38	0.68	1.75	3.07	2.91	1.66	1.44	1.85	1.37	0.72	3.72
Bot_c10744	0.47	2.35	2.26	1.4	2.86	1.01	0.6	3.81	0.6	0.11	2.25	1.04	1.22	2.72	0.57	0.88	3.95	1.81	1.04	1.67	2.83
Bot_c10745	0	0	0.15	0	0	0.12	0	0	0	0	0	0.2	0.21	0	0.14	0	0.17	0	0	0	0
Bot_c10747	0.65	0.78	0.55	0.76	0.99	0.72	1.54	1.29	1.6	0.31	1.79	0.58	0.62	1.89	0.6	0.82	2.3	1.17	0.73	0.13	0.93
Bot_c10748	3.62	2.63	1.54	1.32	2.32	0.32	3.63	3.54	0.67	2.37	2.04	0.25	2.16	4.07	1.42	0.47	6.95	3.09	3.49	3.03	2.31
Bot_c10750	1.01	1.16	1.85	0.67	1.22	0.48	1.12	1.58	0	0.68	3.32	1.3	0.83	1.57	0.89	0.36	2.39	2.17	1.04	0.8	1.06
Bot_c10751	1.56	0.58	1.19	0	1.72	1.03	0	0.73	0.55	0.76	1.4	0	0	0.59	0.57	0.68	1.18	1.97	1.4	0.57	0.7
Bot_c10752	1.54	4.66	4.42	1.46	3.9	1.16	1.34	3.78	2.31	0.73	3.05	0.46	0.5	1.78	0.98	0	0.2	0.38	1.38	0	1.7
Bot_c10753	2.41	1.37	0.38	0.62	1.11	0.28	1.96	1.73	0.48	1.21	1.37	0.64	1.6	0.94	0.72	1.44	1.22	1.1	2.5	1.08	1.5
Bot_c10754	0.53	0.14	1.31	0.33	0.27	0.2	0.15	0.7	0.62	0.17	0.49	1.59	0.51	0.82	1.09	0.15	2.5	0.76	0.63	0.84	1.87
Bot_c10755	7.81	3.78	4.16	5.96	2.3	3.7	9.4	3.46	5.27	5.47	6.22	9.1	10.22	3.89	4.78	4.69	5.71	5.92	7.23	2.36	3.95
Bot_c10756	2.89	2.73	0.83	1.42	2.37	1.14	2.3	3.06	0.71	1.08	2.92	0.52	1.19	1.2	1.52	0.81	1.07	0.07	2.85	0.77	3.81
Bot_c10757	1.21	1.25	1.72	0.39	1.51	0.95	0.36	1.17	0.25	0.38	1.1	0	0.39	1.85	0.8	0.69	0.93	0.31	0.36	1.24	0
Bot_c10758	0.76	0.8	0.7	0.72	0.58	0.57	0	1.99	1.06	0.48	2.56	0	0.74	2.35	2.41	1.07	2.58	1.31	0.46	1.39	1.68
Bot_c10759	0	0	0	0	0	0	0	0	0	0	0	0	0	0	0	0	0	0	0	0	0
Bot_c1076	5.77	1.81	2.04	1.14	1.51	1.16	1.34	2.11	1.8	1.27	2.15	2.67	1.6	1.86	2.51	1.22	2.2	1.93	1.56	3.45	4.01
Bot_c10761	1.49	2.15	0.68	0.7	2.26	1.96	1.51	4.62	2.22	3.75	5.9	2.02	1.68	4.4	2.19	1.68	5.42	1.46	1.33	0.78	2.25
Bot_c10762	7.3	1.66	1.13	4.13	1.68	1.82	4.58	2.24	3.8	4.97	1.63	3.23	3.95	3.13	2.13	3.47	3.24	3.19	3.42	2.02	3.12
Bot_c10763	0.27	0	0	0	0.1	0	0.35	0.13	0.16	0	0.25	0	0.13	0.21	0	0.34	0	0	0	0.22	0.44
Bot_c10766	0.39	1.09	0.93	0.37	1.05	0.33	1.01	2.12	2.18	0.37	1.62	0.88	0.94	2.42	1.22	0.99	1.69	0.99	1.05	0.62	1.12
Bot_c10767	0	0	2.98	0	0	0.77	0	0	2.11	0	0	0.68	0	0	0	0	0	0.54	0	0	0
Bot_c10768	1.26	2.71	1.75	3.61	0.95	1.45	3.57	3.07	1.73	2.38	4.88	2	3.36	4.35	2.43	3.74	0.98	1.17	3.1	0.97	1.05
Bot_c10769	1.76	1.41	4.43	1.36	0.67	5.93	1.51	0.58	6	1.37	0.67	2.89	1.26	1.14	2.43	1.23	0.58	3.97	0.79	0.81	1.78
Bot_c1077	10.56	6.37	3.39	6.51	6.39	3.28	12.09	9.05	5.28	8.8	15.63	6.04	15.32	16.22	5.48	13.54	11.85	5.58	8.18	8.24	5.29
Bot_c10771	0	0.13	0.05	0.15	0.12	0.09	0.2	0.24	0.41	0	0.44	0.29	0	0.06	0.14	0	0.06	0.17	0	0.19	0
Bot_c10772	2.98	1.59	1.34	2	3.16	1.36	1.7	2.77	1.34	1.71	2.73	0.89	1.9	3.97	1.94	1.94	4.42	1.3	1.78	2.09	0.81
Bot_c10773	1.23	1.53	1.34	0.31	1.54	1.03	0.38	2.87	1.21	0.31	0.61	0	0.96	1.64	0.61	0.56	1.49	1.26	1.89	1.95	0.99
Bot_c10774	0	0	0	0	0	0	0	0	0	0	0	0	0	0	0	0	0	0	0	0	0
Bot_c10775	8.42	0	3	2.46	0	1.5	7.8	0	1.33	2.81	0	1.92	4.13	0	0.56	3.25	0	0.65	1.89	0	0
Bot_c10777	0.46	1.1	0.21	0.43	1.05	0.42	0.53	0.91	0.35	0	0.56	0.55	0.29	1.07	0.19	0.26	0.72	0.77	1.1	0.85	0.12
Bot_c10779	0	0	0	0	0	0	0	0	0	0	0	0	0	0	0	0	0	0	0	0	0
Bot_c10781	0.25	1.36	0.68	1.86	1.5	0.97	1.71	2.9	3.38	0.93	1.8	3.33	2.14	3.8	1.71	2.08	1.35	0.9	1.32	2.31	0.2
Bot_c10783	0.77	0	0.88	0.73	0.58	0.87	1.11	0.5	1.07	0.96	1.17	2.08	2.47	2.56	0.81	1.3	0.6	1.13	0.92	1.2	0.63
Bot_c10784	0	0	0	0	0	0	0	0	0	0	0	0	0	0	0	0	0	0	0	0	0
Bot_c10785	0.99	14.96	0.54	0.19	15.08	0	0.34	7.02	0	0.19	1.09	1.25	0.57	1.84	0	0	3.72	0.14	4.61	13.39	0
Bot_c10786	5.03	3.08	4.86	3.26	3.98	3.22	4.34	5.34	6.47	4.37	8.51	3.31	7.62	11.22	3.49	6.68	4.25	5.03	3.12	3.2	2.85
Bot_c10787	5.28	10.4	3.31	4.76	8.68	1.89	6.38	9.35	2.86	5.57	6.57	1.33	5.08	7.83	3.83	6.41	9.76	4.45	6.62	5.14	4.16
Bot_c10788	0	0.21	0.72	0.25	0	0.15	0	0	0	0.25	0	0	0.25	0	0.33	0	0	0	0.47	0	0
Bot_c10789	0.39	0.3	1.39	0.38	0.29	0.23	1.03	0.76	1.96	0	0	0	0.38	0	1.03	0.33	1.51	2.09	0	0.9	0
Bot_c10790	1	0.8	0.95	0.75	1.22	1.11	0.86	0.99	0.82	1.88	1.65	0	2.12	2.47	1.12	1.18	1.41	1.16	4.84	0.94	1.97
Bot_c10792	1.71	3.79	1.8	1.49	3.95	1.51	3	4.12	1.89	1.43	5.97	0.4	2.32	5.82	1.58	1.28	4.92	1.65	2.26	2.02	1.82
Bot_c10793	0	0	0	0	0	0	0	1.52	0	0	6.25	0	0	1.67	0	0	1.21	0	0	0.48	0
Bot_c10795	2.5	0.36	2.95	1.29	0.35	1.4	3.15	0.45	1.89	0.64	1.46	0	1.75	1.4	2.28	1.34	0.36	2.49	1.22	1.42	1.12
Bot_c10796	0.1	0.23	0.06	0.26	0.37	0	0.24	0.57	0.22	0.27	0.26	0.26	0.18	0.37	0.17	0.16	0.23	0.4	0.26	0.38	0.46
Bot_c10797	1.86	0.74	1.89	1.04	0.71	0.1	1.28	1.1	0	0.35	0.34	0.17	0.36	0.14	1.04	0.16	0.29	0.4	0.5	0.73	0.91
Bot_c10798	0	0	0	0	0	0	0	0	0	0	0	0	0	0	0	0	0	0	0	0	0
Bot_c10799	0.14	0.87	0.82	0.25	0.83	0.74	0.35	0.67	0.47	1.01	0.25	0	0.26	0.42	0.66	0.11	0.43	0.96	0.48	0.96	0
Bot_c1080	13.71	19.38	5.57	5.17	15.48	2.64	8.26	19.46	3.74	7.07	11.81	2.8	3.8	13.5	2.62	2.2	15.42	3.34	14.05	8.34	7.97
Bot_c10800	3.21	3.12	2.54	0.93	2.62	1.25	1.07	2.42	2.21	1.4	2.26	3.79	1.43	1.71	0.94	2.29	3.08	2.53	2.87	1.16	3.46
Bot_c10801	0.56	0.66	0.19	0.79	0.63	0.79	0.24	0.55	0.84	0.26	1.53	0.76	0.54	2.79	1.6	0.24	1.95	0.82	0.5	1.08	0.92
Bot_c10803	0.24	0.77	0.17	0.46	0.93	0	0	1.67	0.15	0.23	1.78	0.44	0.94	0.75	0	0.21	0.57	0.18	0	0.57	0
Bot_c10805	0.92	1.15	0.61	0.94	1.87	0.71	1.13	1.92	1.5	1.52	1.78	1.73	1.16	1.9	1.67	0.6	1.45	0.86	1.64	1.86	1.15
Bot_c10807	0.82	0	0.34	0.28	0.08	2.5	0.35	0	3.85	0.48	0	4.59	0.69	0	0.62	0.26	0	1.52	0	0	2.32
Bot_c10808	0.14	0.11	0.46	0.64	0.53	0.45	0.47	0.82	1.11	0.26	1.76	0.25	0.39	1.06	0.93	0.58	1.41	0.49	1.35	0.54	0.45
Bot_c10809	0.89	0	0	0	0	0.6	0.82	0	0	1.73	0.8	0	0	0.67	0	0	0	0	0	0	0
Bot_c10811	2.1	1.25	0.47	1.14	0.53	0.19	1.35	2.41	0.31	1.81	1.12	0	1.34	0.54	0.76	1.47	2.47	0.63	2.03	2.2	0.71
Bot_c10812	0.3	2.51	1.51	0.28	2.51	0.74	0.38	2.51	1.98	0	0.41	1.61	0.86	0.69	1.74	1	1.88	2.45	3.87	2.24	4.24
Bot_c10814	0.62	0.6	0.25	0.57	0.86	0.54	0.74	0.74	1.49	0.7	1.37	0.11	0.47	1.74	0.91	0.62	0.29	1.32	0.33	1.48	0.7
Bot_c10815	0.96	0.38	0.17	0.45	1.1	0	0.42	0.24	0.14	0.91	0.66	0	0.93	1.3	0.61	0.61	0.56	1.06	0.86	0	0.4
Bot_c10816	0.87	2.09	1.16	0.91	2.46	0.47	0.74	3.06	0.85	0.69	2.5	1.11	0.59	4.7	0.83	0.83	4.38	1.14	1.77	2.85	2.8
Bot_c1082	8.49	12.32	16.23	5.39	12.19	7.98	8.14	14.58	15.34	5.46	13.14	16.03	11.69	18.04	11.36	7.98	7.68	10.83	9.14	7.2	15.16
Bot_c10820	3.95	1.41	1.34	1.48	2.26	1.43	1.87	2.92	1.39	0.74	2.17	0	2.66	1.53	1.23	0.83	3.87	2.29	1.95	1.4	1.29
Bot_c10821	0.26	0.41	0	0.25	0	0	0.68	0	0	0	0	0.23	0.25	0.2	0	0	0	0.19	0	0.2	0
Bot_c10822	3.76	6.67	2.01	1.77	4.51	0.69	2.89	4.83	0.88	0.69	3.62	1.15	2.1	3.21	1.22	1.76	4.13	0.77	2.22	3.22	2.96
Bot_c10823	0	0	0	0	0	0	0	0	0.36	0	0	0	0	0	0.38	0	0	0	0	0	0
Bot_c10824	4.03	2.39	2.25	2.62	4.02	2.85	6.77	8.4	2.56	4.28	5.53	2.96	10.47	10.3	3.51	10.23	8.07	6.1	5.42	7.48	4.99
Bot_c10826	0	0.86	0.42	0.57	0.84	0	0	1.09	0.75	0.55	0	0	0.56	3.88	0.39	0	2.17	0.91	0.51	0	0
Bot_c10827	0.81	0.19	0.39	0.86	0.53	0.38	0.4	0.92	0.93	0.43	0.43	0.93	0.66	0.63	1.55	0.39	0.64	0.66	0.62	0.92	0.66
Bot_c10828	0.66	0.51	0.23	0.95	1.99	1.91	0.29	0.32	1.42	0.31	3.31	0.3	0.64	2.78	0.85	0.56	4.35	1.98	1.48	0.76	3.3
Bot_c1083	6.19	2.76	1.86	3.72	2.82	2.09	5.27	3.83	1.65	4.03	4.07	4.86	4.71	3.96	2.64	4.54	3.1	3.8	4.95	2.11	2.95
Bot_c10830	2.24	3.75	3.12	3.98	6.76	2.03	5.58	6.86	4.89	2.73	5.84	6.09	4.04	6.88	3.71	2.17	7.95	2.87	4.3	5.94	2.66
Bot_c10832	1.23	1.39	3.22	1.14	1.04	1.21	2.01	1.22	1.06	1.16	3.4	4.09	1.3	3.06	2.11	1.55	1.75	2.36	1.88	1.27	3.2
Bot_c10833	2.17	0.27	2.71	2.02	0.51	1.84	1.72	1.48	2.91	2.04	1.38	5.4	1.28	1.68	3.61	1.54	1.31	1.8	1.35	0.79	2.72
Bot_c10835	0	0.2	0	0	0	0	0	0	0	0	0	0	0	0	0.16	0.22	0	0.38	0	0	0
Bot_c10836	8.75	49.08	22.07	3.24	66.24	21.48	6.79	237.51	5.01	14.01	478.84	50.75	5.8	268.27	9.73	4.07	202.12	3.77	7.25	63.96	37.82
Bot_c10837	3.32	0.65	1.53	1.58	2.52	1.73	4.33	3.52	3.51	1.57	2.78	2.76	5.9	3.41	3.35	3.99	4.96	2.87	3.47	1.29	3.21
Bot_c10839	1.07	0.63	0.55	0.25	0.4	0.3	0.46	0.52	0.96	0.5	1.22	0.24	1.55	2.06	0.34	0.45	2.29	0.98	1.91	6.65	2.65
Bot_c1084	8.38	2.87	3.77	4.74	2.38	1.59	9.94	4.98	6.1	5.57	8.2	6.02	10.49	7.86	6.12	7.7	6.09	5.1	7.49	3.58	5.17
Bot_c10841	0	0	0	0	0.48	0.18	0	0.62	0.2	0	0.58	0.29	0	0.49	0.21	0.82	0	0.24	0	0	0
Bot_c10842	1.39	3.47	2.83	0.33	2.39	1.15	0.45	1.03	1.01	0.33	1.28	0.78	0.83	2.43	0.86	0.59	1.5	1.5	2.49	0.96	3.12
Bot_c10843	1.41	3.08	0.47	1.39	2.08	0.43	2.4	2.89	0.23	2.35	2.4	0	2.01	3.2	0.12	1.6	3.65	0.99	2.88	2.08	0.81
Bot_c10846	1.01	2.58	0.52	0.71	1.72	0.85	0.65	1.73	0.9	0.95	0.69	0.23	0.73	1.74	0.48	1.06	2.94	0.92	0.68	1.37	2.07
Bot_c10848	0.53	0.51	0.7	0.39	0.48	0.34	0.72	0.63	0.66	0.69	0.97	0.56	0.3	0.82	0.64	0.62	0.91	0.82	0.28	0.84	0.93
Bot_c1085	9.5	2.89	8.12	5.92	3.62	5.93	8.54	5.15	7.84	6.98	6.96	11.43	12.66	8.63	5.98	11.15	5.38	8.24	6.12	3.34	4.93
Bot_c10850	0.28	1.08	0.57	0.52	0.42	0.31	0.48	0.81	1	0.52	1.01	0.25	3.2	1.27	0.7	0.93	1.5	0	0.99	0.64	0.23
Bot_c10852	1.47	0.47	0.2	1.23	0.11	0.56	1.26	0	0.08	1.65	0.4	0	2.53	0.11	0.27	1.11	0.23	0.1	1.97	0.35	1.07
Bot_c10853	1.11	0.66	0.77	0	0.84	1.11	1.21	1.36	1.67	0.26	1.78	1.01	0.27	1.28	1.59	0.24	1.3	1.64	0	0.43	2.99
Bot_c10854	2.98	0.78	1.36	2.35	0.38	0.84	2.37	1.22	1.93	0.23	3.4	2.46	3.11	4.21	2.66	2.31	1.36	1.82	3.11	1.74	0.82
Bot_c10855	1.49	1.35	1.3	1	2.26	1.3	2.56	1.25	1.5	1	1.17	1.72	3.47	3.11	2.26	0.89	2.49	1.23	1.14	0.83	2.26
Bot_c10856	0.68	0.68	0.8	0.32	1.17	0.28	1.75	0.67	0.49	0.64	0.47	0.31	0.65	1.05	0.53	0.57	0.67	0.85	0.46	0.13	1.25
Bot_c10858	12.15	9.82	2.09	4.51	5.73	1.5	5.15	5.51	1.69	2.36	3.18	0.87	1.3	3.13	1.32	2.11	2.87	4.73	11.91	5.01	4.41
Bot_c10860	0	0.2	0.69	0.94	0.19	0	0	1.22	0	0.24	0	0	0.48	0.58	0.32	0.21	0.58	0	0.45	0.39	0.21
Bot_c10861	0.66	0.75	0.96	0.48	0.71	0.78	0.39	1.05	1.52	0.18	0.55	1	0.25	0.98	1.03	0.44	0.84	0.55	0.53	0.21	1.17
Bot_c10863	1.19	2.64	0.49	1.57	1.27	0.54	1.86	1.87	1.42	1.57	3.05	0	1.84	1.65	0.75	0.4	2.05	1.74	1.49	1.49	2.55
Bot_c10864	0.77	0.81	0.53	1.71	0.2	0.44	0.22	0.76	0.77	0.73	0.47	0.47	0.5	0.2	0.98	0.66	0.6	1.71	0.23	0.2	1.49
Bot_c10865	0.17	0.83	1.63	0.8	0.92	1.33	0.89	2.04	2.11	0.32	1.11	0.93	0.99	1.6	1.92	0.87	0.95	2.11	1.24	1.09	1.12
Bot_c10866	0.44	0.17	0.9	1.04	1.34	0.49	0	0.87	0.52	0.42	0.81	0.6	0.64	0.17	0.41	0.93	1.04	1.44	0.99	1.56	0.54
Bot_c10869	0.09	1.8	2.04	0.51	1.28	1.3	0.4	0.92	1	0.26	1.62	0.5	0.27	1.08	0.84	0.23	1.32	0.85	1.66	1.11	2.4
Bot_c10871	0	0.18	0	0	0.34	0	0	0	0	0	0.21	0	0	0	0.28	0	0.35	0	0	0.18	0
Bot_c10872	0.38	2.3	1.04	0.54	2.79	0.32	0.17	1.9	0.56	0	1.41	0	0.37	1.93	0.12	0.16	3.32	0.97	0.52	1.21	3.78
Bot_c10873	0	0	0	0.11	0.1	0.2	0	0	0.14	0	0	0.22	0	0.19	0.23	0.1	0.1	0	0	0	0
Bot_c10875	0.14	1.44	3.34	0	1.37	0	0.12	1.5	0.08	0	2.79	2.23	0.4	2.89	4.23	0.12	1.09	0.29	0.25	0.44	0
Bot_c10876	0.68	0.18	0.16	1.29	0.69	0.51	0.2	0.67	0.14	0.64	1.46	0.21	0.22	0.7	0.43	0.19	1.07	0	0.61	0.71	0.56
Bot_c10877	0.36	0.73	0.74	0.17	0	0.2	0.78	0	0.64	0.34	0.33	0.16	0	0.14	0.56	0	0.29	0.26	0.98	0.14	0.3
Bot_c10879	1.41	0.89	0.98	0.27	0.21	0.16	0.25	0.28	0	0	0.52	0	0.27	0.43	0.18	0.48	1.32	0.63	2.02	0.22	1.87
Bot_c1088	4.64	11.05	5.41	5.19	14.41	4.52	12.18	19.06	5.17	3.88	17.54	4.44	3.63	12.68	5	1.65	5.18	1.43	2.38	1.04	3.61
Bot_c10880	3.35	2.23	1.31	1.17	3.71	0.63	1.97	4.12	1.78	1.3	3.81	0.62	1.1	5.01	1.69	0.87	4.46	1.88	2.37	2.11	2.98
Bot_c10881	0	0.16	0	0	0	0	0	0.2	0	0	0	0	0	0.16	0.25	0	0	0	0	0	0
Bot_c10882	0	0	0	0	0	0	0	0.48	0	0	5.59	0	0	2.26	0	0	0.76	0	0	0	0
Bot_c10884	15.44	0	1.47	1.79	0	1.07	1.65	0	0.71	0.9	0	2.14	1.37	0	0.45	0.6	0	0.87	7.45	0	0
Bot_c10886	0	0	0	0	0	0.22	0	0.36	0	0	0	0	0	0	0	0	0	0	0	0	0
Bot_c10888	0.79	1.03	0.72	0.25	0.4	1.78	0.91	1.28	5.34	1.24	1.44	0.47	1.26	0.81	0.66	0.66	1.02	1.35	0.7	0.61	0
Bot_c10889	0.16	0.63	7.29	0	0.48	0.77	1.75	0.46	1.72	0.15	0.29	3.66	0.45	0.73	4.06	0.39	0.25	0.45	0.42	0.12	0.26
Bot_c1089	12.57	4.43	7.61	6.3	3.22	1.59	8.53	2.63	1.99	6.96	4.27	7.06	16.77	6.07	5.74	11.56	7.23	7.35	8.88	2.76	9.84
Bot_c10890	0.46	0.37	0.31	0.29	0.7	0.34	0.66	0.61	0.8	0.29	0.56	0.96	0.29	1.07	0.57	0.13	0.36	0.44	0.41	0.36	1.25
Bot_c10891	0.59	0.95	1.79	0.69	1.92	1.7	1.14	1.75	2.55	0.28	0.95	3.97	0.42	2.52	2.45	0.74	4.06	1.26	0.79	2.69	2.28
Bot_c10893	2.19	1.19	1.3	1.55	1.1	0.87	3.23	1.73	1.42	3.57	1.6	1.19	1.59	1.5	2.55	1.39	1.52	1.89	1.47	0.98	2.6
Bot_c10896	0.27	0.63	0.18	0	0.2	0.3	0.23	0.78	0.16	0	0.24	0.48	0.26	0.62	0.51	0.23	1.25	0.39	0.72	1.04	0.22
Bot_c10897	0.41	0.49	0.56	0.58	0.94	0.69	0.71	0.41	2.67	0.78	1.13	2.04	0.59	3.35	1.67	1.22	1.78	1.05	2.03	1.62	0.34
Bot_c10898	0.67	0.78	0	0	0.76	0	0.58	1.95	0	0.63	0.61	0	0.33	0.26	0	0.57	1.3	0	0.9	0.52	0
Bot_c109	13.77	5.57	5.09	10.91	6.27	6.41	18.3	9.41	16.22	10.68	14.79	16.41	25.5	21.14	11.64	18.43	10.48	11.49	10.96	7.14	6.66
Bot_c1090	6.41	3.17	3.65	1.81	2.78	2.12	2.56	2.36	2.06	1.45	0.85	4.53	1.28	1.45	2.51	0.95	1.8	3.28	3.05	4.94	9.26
Bot_c10900	0.65	0.08	0.25	0.17	0.36	0.25	0.48	0.37	0.05	0.44	0.34	0	0.36	0.29	0.28	0.31	0.07	0.07	0.33	0.37	0.6
Bot_c10902	1.06	1.47	1.28	0.76	1.41	1.36	2.54	2.61	1.92	1.01	2.68	2.65	2.06	3.07	1.69	0.23	1.25	1.18	0.48	1.87	2.64
Bot_c10904	0.55	0	0	0.52	0	0.16	0.48	0	0	0.26	0	0	0	0	0	0.47	0	0	0.99	0	0
Bot_c10905	0	0	0	0	0	0	0	0	0	0	0	0	0	0	0	0	0	0	0	0	0
Bot_c10906	6.65	2.74	3.36	3.02	0.54	0.96	1.35	4.19	1.03	0.72	1.33	3.47	1.49	0	0.53	0	2.23	4.32	5.32	1.64	8.55
Bot_c10907	2.38	1.25	7.25	1.13	1.26	5.06	2.15	1.48	9.69	1.11	2.42	6.19	2.58	1.43	6.02	2.06	2.32	4.99	1.6	1.79	3.53
Bot_c10908	1.72	0.54	1.21	0.33	1.56	1.2	2.11	0.67	3.6	0.98	0.31	0.31	0.67	0.79	1.78	0.29	0.8	0.78	2.47	0.27	1.73
Bot_c10909	1.81	6.19	2.8	1.05	5.73	2.33	1.27	7.74	3.37	1.72	8.25	0	1.77	5.55	2.6	1.24	10.66	1.1	2.27	1.95	3.95
Bot_c1091	0	0	0	0.11	0.09	0	0	0.24	0.14	0.11	2.66	0.87	0	5.44	0.22	0.1	2.76	0	0.11	0.29	0.1
Bot_c10911	1.78	2.14	1.4	0.55	1.13	0.81	0.76	1.76	1.28	0.28	0.68	0.53	0.57	1.15	0.64	0	0.93	0.63	1.59	0.12	2.17
Bot_c10912	0.78	2.43	1.94	1.14	2.36	0.69	1.03	4.18	1.47	0	3.57	0.36	1.15	1.2	1.03	0.67	2.42	0.6	0.7	1.5	0.33
Bot_c10913	0.98	0.97	0.84	1.39	1.86	0.69	0.85	2.88	0.88	0.92	1.57	1.11	1.18	3.21	0.93	1.66	4.97	0.36	0.22	0	2.02
Bot_c10914	0	0	0.37	0	0	0	0	0	0.16	0	0.24	0	0	0	0	0	0	0	0	0.21	0
Bot_c10915	71.06	0	20.29	19.8	2.81	34.97	39.44	0	36.94	131.45	2.29	175.17	65.79	31.67	27.13	40.82	7.23	57.79	28.5	0.95	3.89
Bot_c10916	0	0	0	0	0	0	0	0	0	0	0	0	0	0	0	0	0	0	0	0	0
Bot_c10918	13.41	17.18	18.61	3.08	17.16	6.68	10.33	22.44	7.88	4.85	20.75	20.74	9.18	17.25	9.57	2.2	20.82	9.17	9.92	20.97	10.14
Bot_c10919	0	0	0	0	0	0	0	0	0	0	0	0	0	0	0	0	0	0	0	0	0
Bot_c10920	2.19	0.98	1.96	1.2	1.42	2.34	2.46	0.31	2.68	0	1.72	1.99	2.43	3.13	6.25	0.8	1.7	1.64	2.81	0.49	1.3
Bot_c10921	3.27	0.85	1.28	2.45	1.37	0.64	1.91	2.83	1.13	0.69	0.66	0.66	2.13	0.56	0.47	2.48	1.69	0.28	2.28	0.28	0.61
Bot_c10922	0	0.32	0	0	0.61	0	0	0.66	0.08	0	0.36	0	0.13	0.1	0.08	0	0.1	0.09	0	0.1	0
Bot_c10924	0.18	0.28	0.48	0.17	0	0	0.15	0.18	0	0.17	0.16	0	0	0.27	0.22	0	0.14	0.13	0	0.42	0
Bot_c10925	1.61	0.21	0.56	1.02	0.61	0.15	2.1	2.89	0.16	0.76	1.72	0	0.52	1.24	1.19	0.68	1.46	0.99	0.72	0.63	0.67
Bot_c10926	0.18	0.29	0.74	0.34	0.69	0.4	0.31	0.36	0.64	0.51	0.17	1.15	0.87	0.14	1.02	0.31	0.71	0.92	0.33	0.43	1.34
Bot_c10927	0.67	0.67	0.11	0.31	1.28	0	0.72	0.5	0.2	0.47	1.39	0.15	0.64	1.3	0	0.42	0.79	0.12	0.45	0.27	0.82
Bot_c10928	0.73	0	0.99	0.51	0.28	1.32	1.42	0.18	0.64	0.52	0	0.82	0.88	0	1.7	0.31	0	1.58	0.82	0	1.79
Bot_c10929	13.2	3.36	4.5	6.79	3.2	1.28	11.86	5.06	4.94	5.98	5.84	10.59	8.18	5.05	5.35	5.47	5.37	4.11	9.73	2.95	4.92
Bot_c10930	0	0	0	0	3.73	0	0	11.58	2.41	0	2.26	0	0	0	0	0	0	0	0	0	0
Bot_c10931	0.16	0.87	0	0.58	0.24	0.26	0.4	0.92	0.72	0.29	0.43	0.56	0.45	1.08	0.48	0.39	0.86	0.44	0.7	0.37	0.63
Bot_c10932	0.53	3.14	0.37	1.01	3.83	0.15	0.69	2.09	0.32	1.76	2.43	0.24	0	1.64	0.84	0.23	2.08	0.59	0.72	0.41	0.88
Bot_c10934	0.22	0.69	1.04	0.41	0.33	0.85	0.94	0.64	1.16	0.62	0.4	0.79	0.42	1.01	0.41	0.18	0.68	0.16	0.39	0.34	0.89
Bot_c10935	0	0.33	0	0	0	0	0	0	0	0	0	0	0	0	0	0	0.33	0	0	0	0
Bot_c10936	15.86	6.48	6.34	8	11.67	5.31	15.17	15.2	13.11	12.47	9.42	9.93	7.76	10.34	8.99	8.22	11.93	5.89	11.07	4.38	10.41
Bot_c10937	2.63	0	0.23	4.41	0	0	0.86	0	0	1.56	0	0	0.64	0.25	0	0.84	0	0	2.06	0	2.74
Bot_c10938	0.6	0.64	0.41	1.5	0.61	0.33	1.56	0.79	0.94	0.19	1.47	0.72	0.77	2.48	0.38	0.51	2.04	0.73	1.44	0.32	0.66
Bot_c10939	0	0	0.21	0	0	0	0	0	0	0.29	0	0	0	0	0	0	0	0.67	0	0	0
Bot_c10940	0	0	0	0	0	0	0	0	0	0	0	0	0	0	0	0	0	0	0	0	0
Bot_c10944	0.77	1.12	0.31	0.29	0.95	0.17	1.46	1.68	0.27	0.87	1.99	0.14	1.04	2.28	0.1	0.65	1.58	0.44	0.42	0.73	0.38
Bot_c10945	0	0	0	0	0	0	0	0	0	0.19	0.19	0	0.2	0.16	0.13	0	0.81	0	0	0	0
Bot_c10946	8.35	4.35	5.81	5.21	4.43	5.05	9.31	6.22	8.21	5.36	6.63	9.06	8.75	7.48	7.52	7.25	6.33	7.55	5.33	4.75	5.38
Bot_c10947	0	0.58	0.17	0	0.37	0	0	0.97	0.15	0.47	0.68	0	0	0.19	0.31	0	0.58	1.09	0.22	0.77	0
Bot_c10948	0	0	0	0	0	0	0	0	0	0	0	0	0	0	0	0	0	0	0	0	0
Bot_c10949	0.52	0.14	0.35	0.32	0.13	0.1	0.6	0.17	0.5	0.16	0.32	0.78	0.33	0.27	0.54	0.15	0.27	0.75	0.31	0	0.14
Bot_c10950	3.41	0.37	0.7	0.96	0.73	0	1.3	5.63	0.63	2.8	4.87	2.24	1.44	1.49	0.66	0	2.25	0	0.44	1.48	0
Bot_c10951	0.5	3.07	2.53	0.37	3.3	2.7	1.28	7.16	4.27	0.94	4.6	2.96	0.57	7.47	1.28	0.67	5.69	2.47	0.9	4.31	2.99
Bot_c10952	3.67	4.32	3.31	3.43	6.67	1.35	3.76	8.1	2.44	1.97	6.89	2.35	2.35	8.38	2.38	1.91	7.55	2.64	3.44	3.58	3.28
Bot_c10954	6.24	2.41	3.33	1.95	2.16	3.04	3.09	2.42	0.77	3.38	2.6	6.8	2	1.75	1.53	0.64	1.63	1.36	3.38	1.04	3.24
Bot_c10955	0.31	0	0.64	0.87	0	0.18	0.27	0.3	0.56	0	0.56	0	1.48	0.94	0.78	1.04	0.47	0.68	1.37	0.47	0.76
Bot_c10958	2.81	2.19	1.98	1.35	0.79	0.82	2.46	2.05	0.87	1.67	1.6	0.32	0.34	2.97	1.83	0.6	0.82	1.33	1.89	0.27	2.36
Bot_c10959	0.42	1.85	1.88	0.4	1.94	1.3	0.37	2.71	1.38	0.2	1.75	0	0.2	2.29	1.86	0.36	1.99	1.54	0.76	1.17	1.04
Bot_c1096	0.14	0.86	4.7	0.06	1.03	1.19	0.14	1.39	4.04	0.1	1.91	0.52	0.1	1.67	6.11	0.06	1.11	7.43	0.61	3.76	7.93
Bot_c10960	0	0.32	0	0	0.94	0	0.73	0	2.89	0	0.38	0	0	0.32	0	0	0.32	0	0	0.32	0
Bot_c10961	0.26	1.62	1.23	0	1.94	0.43	0	3.01	0.92	0	0.94	2.54	0	2.57	0.65	0	1.6	0.94	0.23	1	0
Bot_c10962	1.84	0	2.72	0.25	0	0.6	0.91	0	1.42	0.25	0	1.66	0.25	0	0.17	0.89	0	0.58	1.41	0	0
Bot_c10963	0.25	1.2	2.43	0.48	0.96	1.57	0.44	0.5	0.76	0.24	0.69	1.83	1.22	1.56	1.28	1.92	1.18	1.48	0.68	2.17	3.54
Bot_c10965	0.7	0.74	1.28	0.44	1.59	1.57	1.81	2.06	2.9	1.32	1.49	3.36	2.02	3.77	1.47	1.77	2.18	1.53	2.29	1.64	0.96
Bot_c10966	3.87	0.34	0.15	1.21	0.33	0.48	4.64	0.42	0.25	1.62	0.39	0	2.48	0	0.4	2.18	0.5	1.25	2.31	0	1.06
Bot_c10967	7.01	3.93	2.93	2.14	2.72	1.64	4.6	4.14	1.95	2.34	2.3	2.64	3.19	3.06	2.22	1.71	2.8	3.33	5.1	2.88	5.57
Bot_c10969	2.14	1.03	0.77	1.19	0.11	0.7	1.71	0.99	0.74	1.6	1.05	1.02	1.5	1.44	2.97	0.96	1.57	2.94	0.77	0.23	1.62
Bot_c1097	11.22	6.86	6.26	9.2	7.22	5.15	13.62	10.17	10.34	10.21	14.7	13.34	14.81	18.44	7.9	13.03	10.87	8.31	7.79	5.89	6.88
Bot_c10971	0.82	0.33	0.7	0.38	1.87	0.68	0.71	1.01	0.24	0.77	0.94	0.18	1.38	0.79	0.64	0.69	1.28	0.3	0.92	0.16	0.84
Bot_c10973	1.16	3.41	1.61	0	1.97	0.17	0.76	1.98	1.05	0.55	1.59	0.79	1.68	3.79	1.48	0.25	3.38	0.64	2.6	5.4	2.4
Bot_c10974	0.17	1.21	0.23	0.16	0.52	0.19	0.87	1.17	0.59	1.11	0.77	0.45	1.29	1.96	1.36	0.85	0.93	0.61	0.91	1.33	0.41
Bot_c10975	0.17	0.27	0.23	0.63	0	0.28	0.29	0	0.29	0.16	0.61	0.15	0.16	0.78	0.41	0.14	0.79	0.72	0.3	0.26	0.27
Bot_c10976	0.28	0	0	0.26	0	0	0	0	0	0	0	0	0	0.21	0	0.24	0	0	0	0	0.92
Bot_c10978	2.02	0	0.15	0.63	0.34	0.5	0.39	0.22	0.13	0.21	0	3.43	0.65	0.17	0.84	0	0	0.49	1	0	0.55
Bot_c10979	0.64	0.85	0.73	0	0.33	0.12	0.55	1.68	1.01	0.4	0.98	3.66	0.62	1.16	0.67	0.54	0	0.31	0.19	0.17	0.7
Bot_c1098	2.95	0.7	1.81	0.92	0.39	1.58	1.59	0.43	2.43	2.08	0.79	2.63	1.09	0.9	1.39	1.26	1.02	1.36	0.71	0.86	1.5
Bot_c10981	7.09	8.4	8.89	4.08	7.69	0.29	4.61	12.92	3.18	2.15	10.2	3.43	3.67	6.84	4.01	1.5	8.7	7.07	4.09	5.93	0.42
Bot_c10983	5.93	0.54	1.71	4.72	0.17	3.19	6.7	0.22	3.92	3.22	0.42	8.01	3.95	0.88	3.58	3.27	0.36	3.16	1.84	0.18	0.37
Bot_c10986	0.87	0.46	1.81	0	0.44	0.33	1.26	0.85	0.53	1.1	1.33	2.37	0.84	0.89	0.74	0.99	3.17	2.59	1.3	1.35	2.65
Bot_c10988	0.21	1.02	1.31	0.2	0.16	0.48	0.18	1.05	0	0.2	0.98	0	0.21	0.33	0.4	0	0.34	1.4	0.19	0.84	2.46
Bot_c1099	4.05	1.23	2.88	1.91	1.41	2.4	4.79	1.89	5.51	2.66	5.24	7.57	4.51	5.86	5.62	3.22	2.86	3.53	2.49	1.72	2.44
Bot_c10990	0	0	0	0	0	0	0.94	0	1.03	0.5	0	0	0.52	0	0	0.45	0	0	0	0	0.45
Bot_c10992	24.39	11.01	6.15	12.41	7.49	7.84	14.45	10.06	7.78	9.75	7.59	5.64	9.33	6.56	5.12	7.27	6.12	5.72	11.07	5.81	9.8
Bot_c10993	0.49	0.58	0	0.23	0.19	0.14	0.85	1.2	0.29	0.23	0.9	2.65	0	0.76	0.15	0	0.38	0.36	0.22	0.38	0
Bot_c10994	4.04	5.54	2.15	2.53	6.07	3.62	5.12	8.62	3.29	3.08	5.77	4.16	3.46	4.36	1.92	2.99	6.05	5.64	2.91	3.39	4.44
Bot_c10995	7.91	2.23	2.87	3.03	1.67	2.19	4.42	3.4	0.77	2.4	2.31	0	1.84	1.95	3.26	3.76	4.18	1.66	2.27	1.23	0.53
Bot_c10996	0	0	0	0	0	0	0	0	0	0	0	0	0	0	0	0	0	0	0	0	0
Bot_c10997	0	0	0	0	0	0	0	0	0	0	0	0	0	0	0	0	0	0	0	0	0
Bot_c10998	0.21	0.33	0.42	0	0.94	1.15	0.53	0.41	0.49	0.58	0	1.12	0.6	0.32	0.39	0	0.49	0.45	0.74	0.16	0.51
Bot_c10999	1.2	1.45	0.4	0.11	0.92	0.46	0.52	1.91	0.55	0.45	3.1	0.11	0.46	2.15	0.73	0.2	2.37	0.51	0.75	1.05	0.78
Bot_c11	0.53	2.63	13.52	0.22	3.08	8.45	1.6	3.52	20.98	0.6	1.84	19.85	1.45	3.9	17.83	1.91	1.03	8.16	1.47	1.6	8.78
Bot_c110	10.33	10.58	10.34	5.32	7.59	4.88	11.37	12.33	5.82	7.5	7.82	5.65	6.91	7.17	4.68	3.52	9.48	6.91	7.72	5.64	4.14
Bot_c1100	5.01	4.38	5.18	2.02	2.93	1.45	1.91	3.31	1.62	0.82	1.42	0.89	1.19	1.75	1.12	1.26	2.46	3.16	6.16	2.13	6.3
Bot_c11000	0	0	0	0	0	0.11	0	0	2.02	0	0	0.18	0	0	1.01	0	0	0.15	0	0	0
Bot_c11001	9.54	0.25	2.28	5.29	0.12	2.7	7.92	0.15	3.56	5.2	0.42	3.86	7.8	0.24	3.98	5.68	0	2.86	3.72	0.12	0.38
Bot_c11003	0	0	0	0	0	0	0	0	0	0	0	0	0	0	0	0	0	0	0	0	0
Bot_c11006	0.85	0.68	1.89	0.6	0.49	0.71	0.37	2.1	1.51	0.8	1.17	0.38	0.21	0.16	1.33	0.18	0.33	0.77	0.19	0.5	0.7
Bot_c11007	0	0.67	0.58	0	1.45	0.95	0.37	2.09	1	0.8	0.78	2.1	0.2	0.98	1.33	0.18	1.33	0.46	0.38	1.17	1.04
Bot_c11008	0.33	0	0.46	0	0	0	0	0	0	0	0.89	0	0	1.5	0	0	0.51	0	0	0	0
Bot_c11009	10.93	4.18	6.4	6.39	6.58	4.63	13.89	10.14	9.98	8.48	14.08	5.58	10.85	13.37	8.57	7.83	7.2	8.71	6.78	5.67	10.22
Bot_c1101	12.45	6.67	5.02	7.23	7.87	4.14	11.34	17.59	4.07	16.17	23.74	4.19	7.38	17.73	4.85	5.21	15.88	4.56	9.87	15.53	4.11
Bot_c11010	2.75	3.26	0.94	1.29	1.39	1.28	1.78	3.82	1.36	1.08	3.35	2.89	3.97	2.47	1.15	1.74	3.58	1.84	5.54	3.41	1.32
Bot_c11011	1.15	0.13	0.11	0.46	0.13	0	0.7	0.65	0.29	0.31	0.3	0	0.31	0.25	0.51	0.55	0.39	0.12	0.29	0	0.13
Bot_c11012	0	0	0	0	0	0	0	0	0	0	0	0	0	0	0	0	0	0	0	0	0
Bot_c11016	9.79	1.46	2.55	2.51	2.81	1.5	4.14	1.81	1.91	4.75	2.18	2.15	4.61	3.47	3.02	2.24	3.3	2.14	2.37	0.21	2.41
Bot_c11017	0.17	0.13	0.11	0	0.38	0	0.43	0.17	0.1	0.16	0.31	0	0.48	0.13	0.1	0	0.13	0.24	0	0	0.14
Bot_c11019	1.99	0	1.03	0.94	0.19	0.7	1.94	0.73	2.23	1.41	0.23	2.02	1.2	0.19	1.89	0.42	0.39	1.64	0.45	0	1.23
Bot_c11021	1.04	0	1.13	0	0	0	0.46	1	0	0	0.94	0.48	0	0	0	0.9	0	0.41	0.47	0	0
Bot_c11022	2.6	0.49	1.03	0.71	0.23	0.76	1.44	0.45	0.8	0.43	1.12	0.14	0.44	1.42	2.17	0.13	0.6	0.55	0.41	0.97	1.24
Bot_c11023	90.99	20.44	53.49	54.49	15.12	35.12	58.18	19.94	0	38.19	20.88	119.17	42.47	42.76	33.24	33.15	28.63	6.43	36.7	17.82	113.55
Bot_c11024	0	0	0	0	0	0	0	0.5	0	0	11.12	0	0	1.95	0	0	1.58	0	0	1.78	0
Bot_c11025	0.6	0.81	1.6	0.46	1	0.92	0.17	1.09	1.42	0.37	0.55	0.9	0.19	0.93	0.55	0.5	0.4	1.06	0.45	0.8	1.37
Bot_c11026	1.16	0.23	1.81	0.28	1.1	0.83	3.03	1.42	1.41	1.37	1.59	0	1.69	1.12	1.86	0.74	2.26	1.72	0.78	2.48	0.24
Bot_c11027	3.18	2.72	1.8	1.37	3.06	0.82	2.26	3.67	0.52	3.28	4.22	1.57	2.52	4	2.21	0.24	2.92	0.64	0.78	3.36	2.63
Bot_c11029	0.13	1	1.02	0.18	0.89	0.93	0.27	1.22	0.07	0.3	0.77	1.04	0.18	0.9	0.74	0.16	0.92	0.32	0.29	0.52	0.98
Bot_c1103	17.09	11.88	6.55	3.65	5.16	3.12	5.11	6.35	3.04	2.7	3.14	2.96	2.85	3.81	1.56	1.7	2.78	4.75	12.23	4.25	12.84
Bot_c11030	0.25	0.71	0.17	0.35	0.29	0.62	0.43	0.25	0.87	0.12	1.04	0.23	0.72	0.59	1.15	0.32	0.79	0.54	0.45	0.5	1.32
Bot_c11031	0.16	1.16	0.33	0	0.74	0.62	0.42	0.95	0.65	0.15	1.48	0.43	0.15	1	0.5	0.27	0.51	0.58	0.29	0.13	0.66
Bot_c11032	2.72	1.69	1.49	0.91	1.7	1.34	1.9	0.98	2.83	1.04	1.93	2.54	1.77	2.68	2.41	1.76	1.56	3.06	2.76	1.37	2
Bot_c11033	6.7	1.88	1.23	3.55	4.28	0.6	4.05	4.11	0	2.55	2.82	1.79	4.34	1.4	0	1.52	2.27	1.17	4.54	1.43	0
Bot_c11036	0	0	1.07	0	1.19	0.5	0	1.1	2.39	0	0.41	0.4	0	0.35	1.83	0	0.35	0.16	0.2	0.18	0.74
Bot_c11037	0	0	0	0	0	0.23	0	0	0.24	0	0	0.35	0	0	0	0	0	0	0	0	0
Bot_c11038	1.81	2.79	0.91	1.6	3.11	0.32	2.3	5.7	0.54	2.53	6.37	0.48	0.69	4.6	0.58	0.95	6.82	0.71	3.29	1.11	1.5
Bot_c11039	0	0.39	0.33	0	0.74	0.14	0.21	0.48	0.44	0.23	0.22	0.22	0	0.38	0.31	0	0.95	0	0.22	0.57	0
Bot_c1104	6.4	4.77	3.64	4.31	6.44	2.73	7.17	7.87	5.8	6.57	8.5	5.24	7.01	9.42	4.01	6.01	7	3.64	8.06	4.66	3.73
Bot_c11040	0.36	0	9.19	0	0	0.7	0	0	2.01	0	0.5	6.35	0.17	0.14	12.24	0.15	0	3	0	0	1.03
Bot_c11041	2.41	5.12	2.48	1.32	6.18	1.24	1.58	4.63	2.12	2	4.55	4.96	1.9	6.49	2.44	1.9	7.48	2.83	1.14	2.47	3.34
Bot_c11042	0.11	0.18	0.15	0.1	0.17	0.18	0.19	0.32	0	0	0.1	0.1	0.21	0.34	0.13	0.09	0.17	0.31	0	0.17	0.18
Bot_c11043	5	0	0.73	2.5	0	0.99	4.15	0	3.33	3.53	0	0.16	3.26	0	4.43	3.3	0	1.8	2.88	0	1.46
Bot_c11044	0.7	0	0.37	0.52	0.11	0.08	0.48	0.14	0	0.65	0.13	0.38	0.53	0.11	1.11	0.82	0	0.6	1.5	0	0.57
Bot_c11045	0	0	0.27	0	0	0	0	0	0.23	0	0	0	0	0	0.12	0	0	0	0	0	0.32
Bot_c11046	0	0.45	0.6	0.27	0.87	0.16	0.5	0.84	0	0.82	1.05	2.61	0.28	0.44	1.29	0.98	0.45	0.43	0.77	0.22	0.72
Bot_c11048	0	1.6	9.57	1.31	1.03	4.95	2.39	1.66	7.78	0.97	0.62	9.62	3.32	2.88	4.21	3.49	3.44	7.19	3.37	2.9	7.14
Bot_c11049	0.32	0.26	0.29	0.4	0.16	0.64	0.18	0.32	0.55	0	0.29	0.67	0.2	0.25	0.2	0.45	0.17	0.3	1.05	0.09	1.56
Bot_c1105	8.97	17.76	12.64	8.08	14.26	14.21	13.63	16.14	21.97	9.02	11.29	26.57	7.29	9.8	25.13	2.87	8.3	9.54	3.96	5.82	2.68
Bot_c11050	0.17	0.82	0.58	0.8	1.44	0.38	0.74	0.51	0.6	0.64	0.63	0.15	0.33	1.72	0.53	0.72	0.54	0.12	0.15	0.54	0.7
Bot_c11051	1.73	5.97	6.53	0.9	2.93	3.84	0.33	1.9	2.59	0.91	1.23	1.73	1.29	2.23	2.15	0.97	2.72	3.89	4.82	1.82	5.98
Bot_c11052	0	0.16	3.16	0.19	0.46	0.34	0.17	0	0	0.19	0.37	5.64	1.56	0	0.63	0.17	0.48	1.76	0.72	1.43	3.31
Bot_c11053	0	0	0	0	0	0	0	0	0	0	0	0	0	0	0	0	0	0	0	0	0
Bot_c11054	0	0.48	0	0	0	0	0	0.6	0	0	0	0	0	0	0	0	0	0	0	0	0
Bot_c11055	0.94	1.3	0.64	0.66	1.43	0.79	1.62	2.07	1.25	1.33	2.15	1.69	1.58	1.63	1.62	0.59	1.65	1.54	0.84	1.1	1.74
Bot_c11056	7.94	0	1.94	4.97	0	0	4.92	0	0	1.72	0	0	3.52	0	0	1.2	0	0.29	2.92	0	6.5
Bot_c11058	4.58	0	0.22	0.61	0	0	3.37	0	0.19	0.92	0	0.29	2.35	0	0	1.92	0	0	4.1	0	2.26
Bot_c11061	0.41	1.79	1.26	0	3.75	1.14	0.18	6.06	0.72	0.19	7.9	2.77	0.59	3.49	0.51	0	5.47	1.34	0.18	2.1	6.56
Bot_c11062	1.1	0.32	0.26	0.87	0.18	0.25	0.94	0.63	1.11	0.51	1.16	1.33	1.87	1.47	1.33	1.84	0.44	1.82	1.41	0.57	0.25
Bot_c11063	0	0	0	0	0	0	0	0	0	0	0	0	0	0	0	0	0	1.95	0	0	0
Bot_c11064	3.07	0.34	0.31	1.28	0	2.1	0.77	1.27	0.56	0.84	0.4	0	0.43	0	0	0.38	0	0.68	0.79	0.33	0
Bot_c11065	1.31	1.05	1.86	0.52	1.36	1.31	1.11	1.2	2.91	0.7	1.8	1.08	0.44	1.74	1.64	0.39	1.25	2.88	1.25	0.59	1.2
Bot_c11066	0	1.3	1.11	0	0.55	0.3	0	1.43	0.85	0	1.99	0.49	0	1.54	0	0	2.42	0.91	0	1.29	1.33
Bot_c11068	0	0	0	0	0	0	0	0	0	0	0	0	0	0	0.19	0	0	0	0	0	0
Bot_c11069	0	0	0	0	0	0	0	0	0	0	0	0	0	0	0	0	0	0	0	0	0
Bot_c11071	0.21	4.05	1.02	0.19	3.42	0.2	0.04	5.59	3.55	0.08	5.2	0.97	0.08	4.3	0.9	0.14	5.28	0.15	0.15	2.22	0.2
Bot_c11072	0	0	0.56	0	0	0	0	0	0.49	0	0	0	0	0	0.87	0	0	0.4	0	0	0
Bot_c11073	0.97	0.62	0.92	0.51	1.12	0.19	0.89	1.87	0.63	0.78	1.34	0.25	0.73	0.97	0.54	0.35	1.6	0.29	0.68	0.95	0.28
Bot_c11075	1	0.79	0.34	0.24	0.76	0.14	0.86	0.73	3.12	1.17	2.05	2.02	0.48	1.73	1.1	1.05	1.17	1.09	1.11	0.19	0
Bot_c11076	4.27	0.15	0.5	2.08	0.14	0.62	3.2	0.37	0.22	1.57	0.17	0.67	2.49	0.57	0.92	2.03	0.58	1.34	2.99	0.58	2.27
Bot_c11077	3.71	1.03	0.5	3.29	1.84	0.21	2.71	1.46	0	5.75	2.55	0.17	2.85	3.15	0.46	1.87	2.18	0.4	1.99	0.58	0.76
Bot_c11078	8.18	6.8	4.3	4.12	6.37	3.15	7.73	13.09	4.27	6.91	18.75	3.67	4.39	17.48	2.62	3.71	12.47	3.63	5.86	3.75	4.26
Bot_c11079	1.67	0.37	0.13	0.65	0.2	0.28	1.64	0.51	0.65	0.54	0.71	2.81	0.55	0.55	3.44	0.86	0.51	0.45	1.27	0.21	0.62
Bot_c1108	4.3	4.06	2.58	1.63	3.32	1.7	2.23	4.67	1.48	2.45	5.22	3.66	1.91	4.33	2	1.9	3.23	2.37	2.76	2.97	3.74
Bot_c11080	4.76	1.18	1.66	1.99	0.63	0.9	3.39	1.78	4.1	2.16	1.66	0.29	3.93	1.65	1.82	4.14	2.19	2.82	2.94	0.91	2.94
Bot_c11081	0	0.08	0.86	0.09	0.08	0.8	0	0.1	0.45	0	0	0.89	0	0	0.84	0	0.23	0.84	0	0	0.48
Bot_c11083	0.51	0	0.37	0	0	0	0	0.49	0.33	0.48	0.46	0.46	0	0	1.03	0	0.78	0.4	0	0.38	0
Bot_c11084	1.19	1.81	0.71	0.49	0.71	0.14	0.91	0.79	0.53	0.25	0.37	0.12	0.51	0.31	0.08	0.22	0.73	0.57	1.31	0.63	0.97
Bot_c11086	0.68	4.98	2.21	0.56	4.44	0.61	0.45	7.17	1.16	0.21	2.02	1.15	0.58	2.84	0.92	0.25	4.21	1.65	2.92	3.28	2.62
Bot_c11089	0	0.5	4.16	0	0.8	3.75	0	0.41	0.25	0	1.16	1.51	0	0.65	0	0	0.33	0	0	0	2.93
Bot_c1109	19.21	12.23	6.64	5.25	8.18	7.35	9.76	11.15	14.87	5.02	17.15	24.33	11.31	12.89	16.41	6.81	17.67	12.85	21.76	38.18	27.91
Bot_c11090	0.17	0.27	0.67	0.77	0.38	0.37	0.29	0.33	0.96	0.16	0.91	0.9	0.48	0.64	0.51	0.7	0.65	0.83	0.74	0	0.54
Bot_c11091	0.48	0.26	0	0.37	0.25	0	0.27	0.24	0.09	0.3	0.22	0.5	0.77	0.25	0.15	0.34	0.06	0.17	0.43	0.13	0.32
Bot_c11092	2.04	0.81	0.18	0.73	1.55	0	2.44	2.5	0.31	1.69	2.1	1.38	1.97	1.57	2.75	0.86	1.59	0.56	0.92	0.8	2.32
Bot_c11093	0	0	0	0	0	0	0	0	0	0	0	0	0	0	0	0	0	0	0	0	0
Bot_c11094	316.7	48.36	39.22	55.62	32.32	17.87	49.06	23.05	33.92	32.11	20.99	9.59	35.32	31.71	60.93	15.65	37.21	59.3	82.52	59.9	124.35
Bot_c11096	0	0	1.48	0	0	0	0	0	0	0	0	6.65	0	0	0	0	0	1.74	0	0	1.96
Bot_c11097	1	1.18	0.86	0.47	1.51	0.42	1.73	1.22	1.04	0.47	0.46	0.68	0.72	2.88	0.47	0.84	2.14	1.65	0.45	1.36	1.03
Bot_c11099	0.79	0.94	1.47	0.92	1.2	1.1	0	1.75	1.04	0.56	0.36	0.89	0	0.61	1.23	0.83	1.55	0.86	1.24	0.93	1.94
Bot_c111	7.46	9.76	5.16	5.91	8.72	4.45	8.91	14.56	6.11	6.26	14.18	8.07	8.62	16.58	6.84	6.95	14.21	6.82	6.88	9.16	5.68
Bot_c1110	4.78	3.18	3.65	1.76	3.16	2.3	3.52	4.52	4.89	2.13	4.86	2.73	3.99	4.38	3.79	2.96	5.43	4.6	3.27	3.95	3.44
Bot_c11100	0.63	0.3	0.42	1.04	0.58	0.48	0.32	0.25	1.15	0.82	0.35	0.79	1.08	0.68	1.91	1.05	0.49	1.16	0.9	0.5	1.62
Bot_c11101	1.4	0.66	0.19	0.8	0.21	0	0.97	1.1	1.86	0.79	2.3	0.76	1.9	1.73	1.43	0.24	1.31	0.83	0.5	0.87	0.46
Bot_c11102	0.13	0.52	0.69	0.24	0.3	0.84	0.33	1.02	1.11	0.36	1.07	0.92	0.86	1.3	1.02	0.32	1.02	0.64	0.23	0.2	0.94
Bot_c11103	0	0	0	0	0	0	0	0	0	0	0	0	0	0	0	0	0	0	0	0	0
Bot_c11105	0	0	31.35	0	0	0	0	0	0	0	0	0.93	0	0	0	0	0	0	0	0	0
Bot_c11107	0.6	0	0.83	0.57	0.68	0	0.26	0	0.73	0	0.55	0	0.29	0.46	0.19	0.25	0.47	0	0.54	0.23	0.75
Bot_c11108	1.3	0.69	0.15	1.02	0.99	0.24	1.5	0.43	1.16	1.23	1.59	0.39	1.05	2.18	0.68	0.55	1.87	1.42	0.78	1.53	0.36
Bot_c11109	0.36	0.28	0.25	0	0	0.21	0	0.7	0	0.34	0.33	0.33	0.7	0.55	0	0.31	0.28	0	0.64	0.55	0.9
Bot_c11110	7.95	2.7	4.14	5.26	2.56	6.29	5.39	3.82	4.78	5.99	3.61	5.65	7.64	3.92	1.91	6.99	1.89	4.68	5.5	3.07	1.58
Bot_c11112	1.66	1.69	1.79	1.34	1.62	0.93	0.82	2.56	2.54	0.67	1.52	5.56	0.91	2.38	3.43	1.6	2.78	3.46	0.21	1.3	3.32
Bot_c11113	0.41	1.41	0.54	0	0.52	0	0.46	1.74	0.31	0.25	0.87	0.61	0	1.57	0	0.57	1.6	1.06	0.85	0.86	0.66
Bot_c11114	4.29	1.82	2.55	2.38	1.69	3.52	2.93	2.56	3.67	1.96	2.36	5.28	2.96	2.83	4.6	2.21	3.07	3.59	2.17	1.09	2.87
Bot_c11115	0.57	0.22	0.39	0	0.64	0.16	0.74	0.28	0.17	0.53	0.77	0	0.82	0.44	0.36	0.48	0.44	1.05	0	0.22	0.47
Bot_c11116	0	0	0	0	0	0	0	0	0	0.32	0.3	0	0	0	0.43	0.28	0	0	0	0	0
Bot_c11117	3.28	10.52	8.11	1.3	9.31	4.19	1.9	12.83	7.89	1.55	7.73	1.23	2.91	11.35	4.69	2.77	11.92	4.84	2.2	6.16	2.94
Bot_c11118	0	0.4	1.21	0.24	0	0.57	0	0.74	0.75	0	0	1.82	0.24	0.19	0.32	0	0.59	0.74	0.68	0.2	1.87
Bot_c11121	1.06	2.28	1.36	0.98	2.22	0.85	0.91	2.79	0.77	0.71	1.75	0.81	0.65	2.66	0.96	0.51	2.7	1.12	0.68	1.88	1.34
Bot_c11122	2.66	0.58	1.36	1.41	0.63	0.28	1.74	0.41	1.22	1.15	1.03	0.82	1.17	0.71	1.49	1.11	0.89	0.72	1.74	0.65	0.66
Bot_c11125	0.16	0.26	0.22	0.15	0.37	0.18	0.28	0.65	0.09	0.15	0.3	0	0.78	0.38	0.4	0	0.51	0.35	0	0.26	0
Bot_c11126	0.55	0.7	0.87	0.4	0.75	0.77	0.84	0.65	1.31	0.82	1.71	0.78	0.42	1.87	1.26	0.64	2.07	1.08	1.27	1.04	1.41
Bot_c11127	1.86	2.3	1.83	1.36	2.84	1.96	2.32	3.87	4.02	3.12	0.57	2.05	1.59	3.2	1.42	2.79	3.08	2.25	1.67	1.14	2.38
Bot_c11128	0.22	0.85	1.62	0.41	0.66	1.69	0.56	0.21	1.78	0.41	0.79	2.72	0.83	0.67	1.48	0	0.34	1.57	0	0.85	1.06
Bot_c11129	2.6	1.25	1.17	0.65	1.85	0.38	1.49	1.2	1.11	1.3	1.59	3.43	0.5	2.15	0.21	0.73	1.09	1.99	1.09	1.5	0.42
Bot_c1113	16.21	7.84	9.72	5.5	7.68	3.44	9.13	10.73	6.02	7.07	7.59	8.73	10.04	10.7	7.57	6.1	11.09	7.81	10.49	17.25	19.75
Bot_c11130	0	0	0	0	0	0	0	0	0	0	0	0	0	0	0	0	0	0	0	0	0
Bot_c11131	1.08	1.3	0.61	0.68	0.96	2	3.58	0.71	5.9	1.02	2.48	3.57	1.39	1.54	2.8	1.52	2.69	1.95	0.97	1.28	0.29
Bot_c11133	1.64	1.45	1.48	0.85	0.83	0.71	1.57	1.26	0.43	0.86	1.34	0.82	1.75	0.56	1.02	0.92	2.86	1.18	2.94	1.72	1.34
Bot_c11134	0.2	0	0.14	0	0	0.68	0	0.4	0	0	0.19	0	0	0	0.13	0.34	0.16	0.29	0	0	0.33
Bot_c11135	1.61	0.95	2.37	1.39	2.39	1.69	1.56	2.45	1.53	1.01	1.88	3.75	2.36	2.34	3.27	1.17	2.12	2.5	1.15	1.28	1.65
Bot_c11136	0.16	1.76	0	0.15	1.56	0.09	0.41	1.55	0.46	0.74	1.44	0.85	0.15	0.98	0	0.26	0.87	0.11	1.13	0.62	0.26
Bot_c11137	0	0	0	0	0	0	0	0	0	0	0	0.56	0	0	0.4	0.26	0	0	0.28	0	0
Bot_c11138	1.79	0.81	0.7	0.97	0.97	0.87	1.11	2.5	5.5	1.45	2.1	1.15	1.23	2.56	1.78	0.65	0.8	1.31	0.69	1	1.26
Bot_c11139	0.22	0	0.15	1.04	0	0.25	1.33	0	0.52	1.04	0	0	0	0.17	0.41	0.37	0	0.16	0.39	0	0
Bot_c1114	4.56	3.98	3.43	2.38	3.4	1.16	3.4	4.74	1.74	2.36	2.77	2.19	3.93	2.84	2.07	4.5	5.55	4.36	5.52	4.38	3.89
Bot_c11140	0	0	0	0	0	0	0	0	0.19	0	0	0	0	0	0	0	0	0	0	0	0.26
Bot_c11141	1.46	1.02	3.47	0.34	1.67	2.12	0.94	2.16	2.56	0.52	0.67	2.14	0.7	0.85	2.38	0.92	0.72	1.45	0.98	0.86	1.04
Bot_c11142	0	0.25	0.1	0	0	0	0.13	0.77	0.36	0	0.14	0.14	0	0.84	0.19	0	0.49	0.22	0.28	0.37	0.25
Bot_c11143	0.77	0.77	1.71	1.45	0.59	1.5	1.33	0.19	2.95	0.73	0.35	5.22	0	0	0.84	0.33	0.15	1.26	2.43	0	4.27
Bot_c11144	0.95	2.88	2.17	1.84	1.85	1.48	2.6	3.65	2.15	1.38	2.51	4.04	2.1	4.65	2.55	2.37	4.73	2.22	2.92	2.34	3.65
Bot_c11146	4.8	2.59	1.39	9.09	3.26	2.28	15.12	1.73	1.96	5.25	3	0.91	9.52	3.9	9.11	3.85	1.97	1.48	4.07	0.99	1.46
Bot_c11147	2.47	1.37	0.68	0.7	2.25	0.42	0.64	1.46	0.3	0.7	0.91	1.34	0	0.38	0.47	0.21	0.97	0.18	1.33	0.19	0.61
Bot_c11149	1.04	1.16	2.69	0	0.32	1.39	0.36	1.64	3.92	0.39	0.76	0.94	1	0.48	2.73	0.53	0.81	2.71	0	0.49	0.51
Bot_c1115	25.91	20.94	15.45	11.94	15.03	8.17	15.39	20.87	9.9	12.35	14.71	10.82	14.88	11.43	6.9	9.66	11.02	7.09	25.64	8.77	21.3
Bot_c11151	3.59	14.3	2.82	2.48	10.52	2.09	1.63	11.73	4.2	0.53	7.79	4.42	2.18	6.28	2.94	0.48	1.93	1.23	5.58	0.74	5.71
Bot_c11152	7.88	0.39	2.54	2.33	0	0.42	1.07	0.48	0.29	2.09	0.9	1.11	2.14	0.76	4.66	1.46	0.38	1.26	2.87	0.19	4.26
Bot_c11153	1.94	0.9	0.27	0.75	0.58	0	1.36	0	0.48	1.47	0.35	0.71	3.03	1.48	0.76	0.99	1.2	0	2.08	2.38	4.57
Bot_c11154	0.84	3.75	1.36	2.66	2.82	1.75	2.16	5.63	3.51	1.73	5.38	0.3	1.12	4.67	1.66	1.83	6.06	2.16	2.55	2.38	1.77
Bot_c11155	0	0.28	1.01	1.04	0.54	0.84	0.63	0	0.67	0.68	1.31	1.3	1.4	2.47	0.7	0.31	0.83	1.35	0.64	1.65	2.4
Bot_c11156	0	0	0	0	0	0	0	0.25	0	0	6.85	0	0	0.8	0	0	0.4	0	0	0.6	0
Bot_c11157	0	0	0	0	0	0	0	0	0	0	0	0	0	0	0	0	0	0	0	0	0.23
Bot_c11158	0	0.26	0	0	0	0	0	0	0	0.31	0	0.3	0	0	0.42	0	0	0	0	0	0
Bot_c11159	2.34	1.23	3.05	0.49	1.58	1.33	1.13	3.06	1.09	0.25	2.62	2.82	2.26	1.81	1.48	1.98	2.03	1.34	0.47	0.61	1.51
Bot_c1116	4.03	3.39	5.3	3.44	3.09	7.16	5.59	5.05	10.46	3.78	5.68	16.84	4.22	5.7	11.68	3.83	5.08	6.33	4.1	2.74	3.38
Bot_c11160	0	0.18	0	0	0	0	0	0	0.13	0	0.21	0	0.22	0	0	0	0	0	0	0	0
Bot_c11161	0	0.89	0	0	1.16	0	0.12	1.5	0	0	1.27	0	0.13	0.86	0	0.12	1.41	0.1	0.12	0.44	0
Bot_c11163	0.25	0.4	0.17	0.24	0.38	0.57	0.44	0	1.51	0.72	0.46	0.68	0.49	1.56	2.08	0.85	0.79	1.11	0.45	0.79	1.04
Bot_c11164	1.87	0.84	0.92	0	0.4	0.15	0.23	1.57	1.12	0.76	2.68	0.48	0.77	2.88	2.03	0.68	1.04	2.56	1.67	1.66	3.75
Bot_c11165	1.92	1.07	1.31	0.72	1.17	0.64	2.32	1.52	1.13	2.53	2.64	3.63	1.66	2.23	2.15	1.78	1.36	0.28	1.9	0.3	1.57
Bot_c11166	2.5	1.96	3.05	0.6	0.94	0.9	1.63	1.83	2.67	2.07	0.86	5.1	2.12	2.16	2.61	1.06	0.49	2.1	2.24	1.45	8.32
Bot_c11167	1.67	1.51	2.29	0.68	0.36	1.48	1.24	0.47	1.42	0.9	1.09	1.72	1.38	0.18	1.35	0.81	0.56	2.1	0	1.31	1.77
Bot_c11169	2.01	0	2.78	0.82	0	1.47	1.5	0	0	3.53	0	0	2.5	0	0.37	1.7	0.45	1.06	2.06	0.89	1.43
Bot_c11170	2.64	1.2	1.15	2.11	1.29	0.73	2.43	0.74	2.2	3.36	0.34	1.18	3.43	0.73	2.69	2.22	1.48	1.9	2.02	0.89	1.69
Bot_c11171	0.21	0.34	0.29	0.4	0	0.24	0.55	0	0.38	0.6	0.59	0.19	0.62	0.33	0	0.72	0.17	1.39	0	0	0.52
Bot_c11172	0.74	1.37	1.53	0.94	3.38	1.26	0.43	2.18	1.77	0.23	1.13	0.67	1.19	2.48	0.94	0.84	1.55	0.73	0.66	0.77	1.84
Bot_c11173	0	0	0	0	0	0	0	0	0	0	0	0	0	0	0	0	0	0	0	0	0
Bot_c11174	0	0.5	2.45	0	0.8	2.36	0	0.42	3.36	0	0.77	3.42	0	2.28	1.85	0	0.99	3.37	0	2.15	3.12
Bot_c11176	129.46	11.87	17.57	69.42	17.44	34.8	119.38	13.35	33.8	74.53	23.65	44.49	78.09	20.48	30.54	49.43	29.8	29.73	55.41	3.92	18.91
Bot_c11177	0.23	0.37	0.16	0.22	0	0	0	0.46	0	0	0	0	0	0	0.15	0.59	0.37	0.17	0.21	0	0
Bot_c11178	0.33	0.13	0.11	0	0	0.27	0.56	0.32	0.09	0.77	0.15	0	0.94	0.38	0.3	0.55	0.26	0.47	0.29	0	0.13
Bot_c11179	0.9	1.18	0.63	1.15	2.28	0.35	1.58	2.94	0.92	1.43	1.38	0.27	0.29	2.78	0.97	0.26	2.11	0.67	1.89	0.7	2.76
Bot_c1118	5.9	4.61	3.15	3.65	4.31	2.92	4.21	5.96	2.75	4.16	5.42	1.47	5.34	5.26	3.81	2.67	4.89	6.06	4.59	4.17	3.59
Bot_c11180	0	0	0	0	0	0	0	0	0	0	0	0	0	0	0	0	0	0	0	0	0
Bot_c11181	0.44	3.29	1.19	1.44	3.16	1.22	1.13	3.22	2.45	0.41	5.2	0.79	2.31	6.07	2.05	1.84	5.13	3.02	1.37	2.4	2.69
Bot_c11182	2	1.35	1.59	2.45	1.52	1.47	0.75	1.4	2.77	0.27	1.57	1.81	1.39	4.84	3.11	1.21	3.12	1.27	2.56	1.78	2.37
Bot_c11183	0.59	0	0	0.59	0	0	0	1.12	0	0	1.06	0.54	0.58	0	0.82	0	0	0	0	0	1.02
Bot_c11184	18.58	1.36	3.31	8.89	2.08	2.75	12.63	2.18	5.77	18.06	2.72	4.82	5.92	2.05	2.97	7.02	1.98	2.42	9.26	0.98	4.69
Bot_c11185	0	0	0	0	0	0	0	0	0	0	0	0	0	0	0	0	0	0	0	0	0
Bot_c11186	0	0	0	0	0	0	0	0	0	0	4.52	0	0	0.38	0	0	0	0	0	0	0
Bot_c11188	0	0.26	3.2	0.63	0.49	1.32	0	0	1.61	0	0.3	1.19	0.32	0.5	1.27	0.56	0	0.74	0.29	0.76	0.55
Bot_c11189	0.33	0.26	0.11	0	0.13	0.27	0.14	0.16	0	0	0.3	0	0	0.13	0.2	0.28	0.26	0.36	0.3	0.26	1.48
Bot_c1119	2.43	3.94	5.44	2.54	2.91	2.99	1.78	3.63	7.02	1.01	4.84	8.91	2.56	4.99	6.49	1.69	4.22	4.9	1.93	2.75	6.88
Bot_c11190	5.44	6.4	5.05	3.75	7.09	1.21	7.91	8.57	1.84	2	4.14	4.93	3.23	7.44	2.91	3.08	5.65	3.38	8.13	2.35	3.77
Bot_c11192	0	0	0	0	0	0	0	0	0	0.26	0.5	0	0	0.84	0.17	0	0.21	0	0	0	0
Bot_c11193	0	0	0	0	0	0	0	0	0	0	0	0	0	0	0	0	0	0	0	0	0
Bot_c11194	0	0	0	0	0	0	0	0	0	0	0	0	0	0	0	0	0	0	0	0	0.38
Bot_c11195	0	0	0	0	0	0	0	0	0	0	0	0	0	0	0	0	0	0	0	0	0
Bot_c11196	1.63	2.36	0.94	1.81	1.86	0.62	2.6	2.93	0.82	0.77	0.75	0	0.79	1.47	1.56	0.69	1.7	1.21	1.22	1.48	0.68
Bot_c11197	2.99	2.57	1.5	2.33	1.24	7.58	3.55	2.67	4.1	2.06	3.23	5.42	2.63	2.93	3.81	0.69	3.39	3.21	2.68	3.6	3.6
Bot_c11198	2.44	0.46	0.9	0	2.71	0.38	2.2	0	1.64	1.18	3.31	4.53	2.43	3.24	1.7	2.12	1.39	2.47	0.55	1.37	1.07
Bot_c11199	0.64	0.17	1.31	0.4	0.16	0.83	0.55	0.42	0.75	0	0.2	1.92	0.41	0.33	1.2	1.08	0	0.62	0.19	0.5	1.05
Bot_c112	51.75	44.02	21.16	17.59	24.55	11.06	17.2	23.84	12.99	9.11	14.11	6.68	5.89	7.79	6.79	1.7	1.42	2.43	28.85	0.94	20.89
Bot_c11200	0	0	0	0	0	0	0	0	0	0	0	0	0	0	0	0	0	0	0	0	0
Bot_c11204	3.24	3.74	0.34	0.71	2.46	0.7	1.08	2.45	0.74	0.24	0.68	0	0.24	0.38	2.68	0	1.56	0.55	0.22	2.34	1.44
Bot_c11205	0	0	0.26	0	0	0.43	1.29	0	0.23	0.35	0.67	1	0.36	0	0.48	0.31	0.57	0.28	0.33	0	0.62
Bot_c11207	0.25	0	0.34	0.23	0.56	0	0.43	0.24	0.15	0	0	0.45	0	0	0.47	0	0.39	0	0.66	0.19	0
Bot_c11208	24.56	5.92	5.18	4.64	1.62	3.55	4.77	1.91	1.66	1.71	1.85	3.19	2.27	0.78	1.77	0.69	0.72	1.29	12.05	0.58	2.73
Bot_c11209	2.18	0.72	1.35	1.69	0.63	0.88	2.67	1.15	1.27	1.72	1.19	1.77	3.31	1.75	1.48	1.99	1.46	1.19	2.5	0.82	3.01
Bot_c11210	2.12	0	0	0.5	0.2	0	1.38	0	0.8	1	0	0	1.54	0	1.18	0.9	0	1.96	0.95	0	1.54
Bot_c11211	1.35	1.7	1.87	1.54	1.03	2.61	1.65	0.8	1.14	2.3	3.71	1.96	0.52	2.71	1.89	1.15	1.69	1.2	1.21	0.42	0.67
Bot_c11212	9.78	10.32	3.28	3.72	4.87	0.8	1.7	5.47	2.87	0.79	2.81	3.54	1.35	2.37	1.07	0.47	0.44	0.83	7.51	0	5.32
Bot_c11213	2.94	4.82	1.89	2.11	5.09	1.53	3.35	6.26	0.87	2.65	4.3	1.66	2.18	5.75	1.26	1.73	6.79	1.46	3.51	1.73	2.72
Bot_c11214	1.13	0.26	0.65	0.45	0.37	0.09	0.55	0.48	0.19	0.45	0.88	0.14	0.31	0.37	0.69	0.41	0.51	0.23	0.58	0.13	0.65
Bot_c11215	0.84	0.33	1.14	0.2	0.48	0.47	0.72	0.41	0.74	0.4	0.58	1.32	0.2	0.32	0	0.35	0.66	0	0.19	0.66	1.2
Bot_c11216	1.29	1.37	0.88	0.2	1.64	0.6	1.12	1.06	0.51	0.2	1.18	0.19	1.04	1.5	0.81	1.64	1.52	1.57	0.96	1.35	0.88
Bot_c11217	1.71	1.26	1.53	0.66	0.22	0.86	1.1	0.99	0.74	1.34	0.79	0.64	0.96	0.66	0.7	0.48	0.67	0.41	1.53	0.68	1.27
Bot_c11218	0.84	0.22	0.58	0	0.21	0	0.49	0	0.85	0	0.26	0.25	0.54	0.22	0.71	0.71	0	1.24	0.75	0	0.23
Bot_c11219	0	0	0	0	0	0	0	0	0	0	0	0	0	0	0	0	0	0	0	0	0
Bot_c11220	6.62	0	0	3.53	0	0	6.48	0	0	1.66	0	0	4.67	0	0	4.09	0	0.64	3.16	0	0
Bot_c11221	0	0	0	0	0.19	0	0	0.5	0	0	3.05	0	0	1.19	0	0	1.2	0	0	0.2	0
Bot_c11222	0.27	1.29	0.19	0.26	0.41	0	0.24	1.34	0.16	0	0.5	0	1.06	1.26	0.17	0.23	0.64	0.2	0	0.64	0
Bot_c11223	0	0	0	0	0	0	0	0	0	0	0.93	0	0	0	0	0	0	0	0	0.39	0
Bot_c11224	1.1	0.84	2.02	0	0.41	0.68	0.99	2.64	0.36	1.06	2.5	0.51	0.55	3.35	0	1.43	2.95	0.88	0.99	0	2.38
Bot_c11225	0.19	0.15	0.64	0	0.72	0.42	0.49	0.37	0.99	0	0.52	0.34	0.18	0.73	0.94	0.32	0.3	0.68	0.84	0.3	0.62
Bot_c11227	0.32	1.25	0.67	0.3	3.13	1.47	0	2.49	1.36	0.6	1.45	0.58	0.31	2.69	1.03	0	3.22	0.24	1.14	1.73	0.53
Bot_c11228	1.7	0.85	2.47	2.2	1.3	1.55	1.29	1.89	0.25	1.2	0.78	1.15	0.82	1.32	1.2	1.08	1.84	2.17	2.1	1.17	0.7
Bot_c11230	8.13	5.07	4.26	3.2	3.4	1.12	4.63	2.74	1.18	2.65	1.02	1.27	2.44	0.65	1.25	1.9	3.06	3.94	15.82	1.09	6.73
Bot_c11232	0.58	0.7	0.39	0.67	1.33	0.32	1.24	1.58	1	0.82	0.8	1.3	0.69	0.34	2.22	0.49	0.8	2.48	0.65	0.92	1.29
Bot_c11233	2.04	2.97	1.82	2.22	1.98	0.83	4.31	3.42	1.94	1.38	2.66	1.85	1.41	4.93	0.93	4.69	4.31	1.73	3.39	1.81	3.63
Bot_c11234	0.17	1.37	0.81	0.64	1.05	0.85	0.44	0.68	1	0.48	1.1	0.62	0.82	2	0.74	0.14	0.94	0.86	0.92	0.81	0.98
Bot_c11235	0.31	1.69	0.22	0	0.7	0.36	0.54	2.11	0.38	0.59	1.41	2.24	0.9	0	0.6	0.79	1.68	0.92	0.83	0.96	1.54
Bot_c11236	0	0.47	0	0	0.3	0	0	0.39	0	0	0.36	0.71	0	0.3	0.25	0	0.31	0	0	0	0
Bot_c11237	0	0	0	0	0	0	0	0	0	0	0	0	0	0	0	0	0	0	0	0	0
Bot_c11239	3.42	4.9	5.46	1.29	4.67	3.95	1.82	7.27	5.6	2.21	5.24	0.24	2.55	5.93	3.87	1.56	5.97	4.37	2.45	4.03	2.96
Bot_c11240	0	0.74	0.22	0.3	0.48	0	0.27	1.23	0	0	0.29	0	0.31	0.24	1.01	0.27	0.24	0	0.28	0.24	1.31
Bot_c11241	0.96	3.42	5.28	0.45	2.19	0.54	0.83	3.54	4.01	1.13	4.84	5.43	0.7	5.38	2.73	0.61	1.88	4.93	1.29	3.2	0.79
Bot_c11242	2.33	2.13	1.48	1.03	2.72	1.26	2.51	4.12	1.27	3.32	8.93	0	1.45	4.01	1.6	0.68	6.24	1.64	1.45	1.61	1.14
Bot_c11243	0.26	0.2	0.7	0.73	0.58	0	0.44	1.51	0.92	1.69	0.47	0.46	0	0.79	0.81	0.43	0.6	0.75	0.69	0	0
Bot_c11244	0.59	2.64	0.31	0.22	2.42	1.27	0.3	4.3	1.27	0.44	2.15	1.68	0	3.55	0.71	0.1	0.65	0.33	0	0.09	0.09
Bot_c11245	0	1.94	1.84	0	0.38	0.31	0	0	1.32	0	0.46	0	0	1.16	0	0	0.78	0.4	0	1.54	0
Bot_c11246	1.89	1.33	0.14	0.79	1.6	0	1.27	2.68	1.11	0.59	3.07	0	1.21	2.76	1.05	1.41	1.97	0.76	0.38	0.82	0.52
Bot_c11247	0.32	0.35	0.86	1.09	1.48	0.7	1.19	0.96	0.55	0.6	1.28	1.73	0.61	2.33	0.91	0.9	1.35	1.06	0.48	1.02	1.64
Bot_c11248	0	0	0	0	0	0	0	0	0	0	0	0	0	0	0	0	0	0	0	0	0
Bot_c11250	0.37	0.15	0.13	0.17	0.85	0.1	0.48	0.91	0.32	0	1.02	0.17	0.18	1.15	0.12	0.16	1.02	0.13	0.33	0.44	0.3
Bot_c11251	1.69	1.53	0.5	1.37	2.38	0.41	2.3	3.79	2.01	1.14	1.99	2.83	3.26	2.79	2.28	1.43	0.94	0.53	1.3	1.32	0.99
Bot_c11253	0.62	0.16	0.28	0.58	0.16	0	0.53	0	0.12	0	0.19	0	0.2	0	0.13	0.35	0.32	0.75	0.74	0.16	0.34
Bot_c11254	1.38	0.87	0.19	0.26	1.04	0.16	1.2	0.27	0.33	1.82	1.01	0	0.8	1.48	0.35	1.17	1.93	0	1.23	1.5	0.23
Bot_c11255	0	0	0	0	0	0	0	0	0	0	0	0	0	0	0	0	0	0	0	0	0
Bot_c11256	2.13	6.92	0	0.25	3.83	0	0.69	8.34	0	1.76	8.76	1.2	0.51	2.46	0	1.13	3.94	2.75	0.95	5.6	0
Bot_c11258	3	2.78	0.53	0.59	1.81	0.87	1.49	4.84	1.56	2.67	3.34	0.57	1.06	3.18	0.97	1.06	3.61	1.7	0.57	1.5	0.77
Bot_c1126	1.96	1.84	3.26	1.27	1.47	1.07	1.93	1.49	1.18	1.83	2.27	3.17	1.17	2.25	2.9	0.73	2.69	3.04	2.4	1.16	1.65
Bot_c11261	0	0	0.81	0	0	0.68	0.49	0.53	0	0	0.5	0.51	0	0.84	0.76	0	0.42	0.44	0	0	0
Bot_c11263	0.21	0.08	0.35	0.68	0.16	0.28	0.09	0.21	0.54	0.29	0.1	0.38	0.3	0.08	0.06	0.35	0.17	0.96	0.19	0.08	0
Bot_c11264	5.58	1.9	3.92	1.34	1.05	1.83	3.97	2.04	3.23	1.66	1.91	1.59	2.38	2.14	2.95	2.38	1.08	2.63	5.32	0.81	5.55
Bot_c11265	0	0	0.57	0	0	0.16	0.24	0.27	0	0	0.51	0.75	0.27	0	0	0	0	0	0.25	0	0
Bot_c11266	18.24	7.99	6.74	21.3	7.9	6	24.5	11.1	15.4	13.89	7.37	13.52	21.1	12.14	9.84	12.39	6	8.64	13.22	2.25	7.52
Bot_c11267	0	0.24	0	0.43	0.35	0.08	0.65	0.6	0	0.29	0.14	0	0.15	0.47	0.19	0.26	0.96	0.65	0.55	0.48	1.49
Bot_c11268	1.51	0.72	0.91	0.28	0.69	0.58	0.78	0.74	1.48	0.71	1.38	1.08	1.73	3.85	2.5	1.64	1.54	1.72	1.08	0.72	1.1
Bot_c1127	1.99	1.99	0.18	0.87	3.11	0.14	1.58	4.79	0.28	1.27	5.54	0.4	1.33	4.66	0.19	0.64	3.48	0.31	2.27	1.09	0.11
Bot_c11270	1.62	0.65	0.98	0.45	0.74	0.8	0.69	0.32	0.84	0.61	0.89	1.74	1.08	0.63	0.4	1.36	1.14	0.46	1.16	0	1.58
Bot_c11271	2.47	5.33	0	0.89	1.87	0.36	2.7	3.93	0	1.47	3.39	0	0.3	1.43	0	0	1.2	0.46	0.83	0.96	0.26
Bot_c11273	0	0	0	0	0.14	0	0	0.18	0.26	0	0.08	0	0.09	0.07	0	0	0.07	0	0.08	0	0
Bot_c11275	0	0.61	0.2	0.42	1.39	0.17	0.78	0.75	0.61	0.43	1.25	0.27	0.29	1.88	0.56	0.76	1.43	0.54	1.08	0.72	0.49
Bot_c11276	1.05	0	0	1.01	0.26	0	0.92	0.34	0.87	0	0.96	1.28	1.71	0.54	0.91	2.1	0.27	0	1.26	0	0.29
Bot_c11277	0	0	0	0	0	0	0.54	0	0.38	0.29	0	0	0	0.24	0.6	0	0	0.23	0	0	0.26
Bot_c11279	1.5	1.77	1.54	2.12	2.27	0.7	1.95	3.42	2.23	2.12	3.42	1.58	0.48	4.42	2.05	2.32	1.36	0.73	2.23	1.17	3.08
Bot_c11280	0.12	0	0	0.22	0.18	0.13	0	0	0.07	0	0	0.31	0.11	0.18	0.35	0	0	0.08	0.1	0.09	0.09
Bot_c11281	8.85	5.14	2.59	2.95	3.78	1.37	4.77	3.96	1.7	2.4	2.37	4.13	3.64	2.59	1.51	3	4.01	4.26	10.26	4.06	8.13
Bot_c11283	2.95	0.91	1.77	0.41	0.62	0.8	1.17	1.11	1.66	0.55	1.38	4.19	1.71	0.85	3.37	0.63	1.53	2.79	6.86	2.33	16.5
Bot_c11284	0.24	0.13	1.83	0.22	0.06	0.22	0.9	0.32	2.52	0.15	0.15	0.8	0.39	0.63	1.08	0.95	0.26	0.97	0.51	0.13	1.17
Bot_c11285	0.23	0.37	0.8	0.88	0.18	0.39	1.01	0.23	0.55	0.22	0.21	0.63	2.48	0.18	1.18	1.18	0.55	2.9	1.05	0.73	0.96
Bot_c11286	0.28	0.9	0.47	0.39	0.86	0.31	0.24	0.28	0.32	0.66	0.51	0	0.4	0.76	0.69	0.59	0.77	0.3	1	0.44	1.14
Bot_c11287	0.62	1.25	1.05	1.16	1.43	0.68	3.34	2	2.34	1.31	2.14	2.79	2.68	2.77	1.72	1.83	1.71	1.22	1.39	1.48	1.39
Bot_c11288	0.96	1.13	2.13	1.8	1.09	1.61	1.03	0.47	2.27	0.23	1.31	1.94	0.92	1.47	1.2	1.21	0.56	1.05	2.57	0.37	2.56
Bot_c11289	0	0	0	0	0	0	0	0	0	0	0.25	0	0	0	0	0	0	0	0	0	0
Bot_c1129	9.49	5.28	4.75	4.66	8.34	3.66	6.98	12.47	7.27	4.43	14.58	4.42	8.43	14.29	8.64	5.71	14.64	6.48	5.64	5.21	5.06
Bot_c11290	0.3	0	0.21	0	0.45	0	0.52	0	0.9	0	0.27	0	0.29	0	1.14	0.75	0.23	0.44	0.27	0.23	1.72
Bot_c11292	0.44	0.67	0.62	0.43	0	0.52	0	0.84	0	1.25	0	0	0	0.33	0	0.75	0	0.34	1.18	0	0
Bot_c11297	0	0	0	0	0	0	0	0	0	0	0	0	0	0	0	0	0	0	0	0	0
Bot_c11298	0.95	0	0.42	0.29	0	0	0.81	0	0	0.3	0	0.14	0.3	0	0.49	0.66	0	0.23	0.56	0	0
Bot_c11299	0	0	0	0	0	0	0	0	0.06	0	0	0	0	0	0.07	0	0	0.15	0	0	0
Bot_c1130	10.75	6.98	7.27	7.2	6.78	5.84	10.87	10.04	8.43	8.84	7.9	7.16	9.25	8.76	6.47	7.06	7.86	7.29	8.33	4	7.72
Bot_c11301	0	0.23	0	0	0	11.08	0	0	1.63	0	0	0	0	0.23	0	0	0	0.22	0	0	0
Bot_c11302	0.99	0.78	0.68	0	0.19	0.42	1.94	0	1.04	1.17	1.13	4.26	0.48	1.15	1.88	0.21	1.16	0.36	0.67	0.19	0.82
Bot_c11303	0.47	0	0.16	0	0	0	0.41	0	0	0.22	0	0	0	0.18	0	0.2	0	0	0	0	0.19
Bot_c11304	0.49	2.09	0.77	0.46	2.25	1.08	0.56	1.94	1.99	0.46	2.55	0.88	0.63	1.9	1.62	0.69	4.11	0.59	0.88	1.03	1.73
Bot_c11307	1.12	2.31	1.05	1.08	2.52	0	2.29	3.97	1.62	0.71	3.73	1.02	1.82	2	1.22	1.59	2.3	0.85	2.34	0.57	1.88
Bot_c11308	6.27	6.53	0.94	3.41	4.25	1.15	4.79	8.07	4.56	3.27	8.78	4.38	6.51	8.76	2.91	4.97	7.38	1.38	1.87	3.84	5.39
Bot_c11309	0.89	0	0	0	0	0	0	0	0	0	0	0	0	0	0	0	0.34	0	0	0.34	0.38
Bot_c11310	1.2	1.33	1.16	0.45	0.91	1.08	3.13	1.65	0.72	2.04	4.18	0.65	1.62	2.78	1.21	2.03	3.01	1.23	1.51	1.32	2.97
Bot_c11311	3.2	2.66	1.42	2.95	2.21	2.42	4.28	5.28	2.37	3.59	6.55	0	5.99	8.11	3.04	3.83	6.47	2.71	3.05	3.39	1.63
Bot_c11312	0.51	0	0.53	0.24	0.39	1.01	0.22	0.25	0.76	0.48	0.7	0.92	0.25	0.98	0.48	0.43	0.6	0.94	0.23	0.2	0.84
Bot_c11313	0.35	0.83	0.12	0.32	1.72	0.38	0.74	1.88	0.2	0.81	1.27	0	0.5	0.8	0.54	0.44	1.5	0.25	0.77	1.78	1.41
Bot_c11314	0.18	0	0.36	0	0.27	0.79	0	0.35	0.73	0.17	0	0.64	0	0.14	1.43	0.45	0.56	0.13	0	0.28	0.44
Bot_c11315	0	0.11	0.19	0.13	0.11	0.23	0.36	0.14	0	0	0.26	0.13	0	0.11	0.09	0.12	0.44	0.2	0.13	0.11	0.11
Bot_c11316	1.98	2.09	1.65	1.26	3.69	1.28	1.48	3.55	2.76	1.51	3.86	3.43	1.3	5.37	2.11	2.17	3.7	1.93	1.66	2.16	1.7
Bot_c11317	0	0.26	0	0.33	0	0	0	0	0.42	0.32	0	0	0	0.52	0.66	0	0	0	0.3	0.52	0.85
Bot_c11318	1.06	1.04	0.55	0	0.4	0.6	0.92	0.26	0.48	0.75	1.69	0	0.77	1.43	0.67	0	0.83	0.78	0.24	1.44	0.87
Bot_c11319	3.97	4.85	5.92	2.36	3.32	1.57	2.64	2.81	7.15	2.06	2.84	9.87	3.53	2.95	7.58	1.25	2.72	3.97	3.24	3.03	6.4
Bot_c11320	1.53	1.23	1.13	1.85	0.7	0.92	2.76	1.97	1.24	1.01	1.82	2.2	2.05	2.96	1.41	1.54	2.53	1.2	1.51	1.09	1.62
Bot_c11321	0	0	1.29	0	0	1.18	0.18	0.21	2.61	0	0	0.76	0	0	1.71	0.18	0	0.76	0	0	0.86
Bot_c11323	1.31	2.11	1.15	0.97	1.21	0.43	2.25	2.73	1.66	0.86	0.6	0.94	1.13	1.22	1.61	1.1	2.8	2.61	3.65	1.46	2.02
Bot_c11324	0	0	0.23	0	0	0	0	0	0	0	0	0	0	0	0.21	0	0	0.25	0	0	0
Bot_c11325	2.84	1.48	1.83	1.27	1.2	0.99	1.8	2.18	1.04	1.46	1.43	1.56	1.57	2.85	1.72	1.76	2.97	1.74	1.07	1.68	1.25
Bot_c11326	3.52	0.82	0.99	1.36	1.42	0.81	2.14	2.65	2.68	1.36	2.65	2.24	1.39	2.72	2.97	1.05	1.14	1.65	2.23	1.63	1.19
Bot_c11327	0.25	2.94	0	0	0.94	0	0	1.7	0	0	2.5	0	0.24	2.3	0	0.21	5.42	0	0	4.26	0
Bot_c11328	3.7	1.36	3.95	2.73	1.89	2.12	2.91	2.29	5	1.16	3.82	8.59	2.36	4.9	4.56	2.98	3.15	4.63	4.28	1.83	3.01
Bot_c11329	0.53	0	0	0.51	0.2	0	0.46	0.26	0.32	0.25	0	0	1.03	0.21	0.17	0.68	0	0	0.72	0.21	0.22
Bot_c11330	6.99	2.64	4.44	7.17	1.27	6.21	12.87	0.82	10.45	8.19	2.81	3.29	15.96	9.68	9.97	8.05	0.65	8.47	3	1.09	0.69
Bot_c11331	3.48	6.12	24.07	10.45	11.72	25.73	6.12	7.58	23.49	6.58	9.74	25.4	7.73	10.45	29.1	11.08	9.88	19.28	2.21	0.23	5.71
Bot_c11332	0.18	0.85	0	1.16	0.4	0.2	0.46	1.05	0.1	0.33	1.3	0.16	0.68	0.82	0.44	0.15	0.69	0.51	0	0.42	0.58
Bot_c11333	0	1.13	0.51	0	0.27	0.43	0.32	1.42	0.45	0.35	0	0.66	0	1.68	1.19	0	1.13	1.11	0	0.28	0
Bot_c11334	0	0	0	0	0.65	0.33	0	0.56	0	0	0.52	4.65	0	1.76	1.27	0	0.22	0.63	0	0.22	0
Bot_c11335	0.55	1.52	1.53	0.79	1.88	0.94	0.72	3.51	1.5	0	2.78	3.25	1.34	2.13	0.88	0.23	4.73	2.65	0.99	2.58	0.46
Bot_c11336	6.59	4.89	2.46	4	6.31	1.66	8.45	10.88	2.88	9.61	21.02	0	6.14	9.2	2.39	1.97	7.16	2.01	3.62	3.17	1.74
Bot_c11337	0.14	0.46	0.49	0.27	0.44	0.24	0.25	0.43	0.5	0	0.93	0.39	0.83	0.34	0.44	0.24	0.68	0.21	0.39	0.46	0.24
Bot_c11338	0.26	0.82	0.18	0.25	0.99	0.44	0	0.51	0.31	0.49	0.72	0.47	0.5	0.2	1.65	0.44	2.65	1.92	0.47	0.81	0.65
Bot_c11339	0.91	0.36	0.47	1.5	1.72	1.02	0.59	0.22	1.34	0.43	1.04	2.66	0.44	1.75	1.14	0.38	1.42	1.82	0.41	1.42	2.42
Bot_c1134	13.8	7.29	6.36	8.05	6.34	3.01	14.37	10.89	4.22	9.95	6.75	1.94	11.4	9.16	3.43	10.76	8.96	6.24	11.27	6.66	6.03
Bot_c11340	4.91	4.75	3.64	4.22	3.9	1.07	11.8	4.62	3.78	3.02	2.54	2.69	2.26	3.96	3.61	1.98	1.67	2.95	1.34	1.68	2.1
Bot_c11342	15.54	0	0	2.89	0.19	0	6.19	0.25	0	3.13	0.47	0	3.69	0	0	1.29	0	0	9.58	0.2	5.05
Bot_c11343	0.69	2.42	0.64	0.76	2.1	0.82	1.88	4.34	2.68	1.67	2.89	0.74	1.7	3.72	1.34	1.26	3.35	1.17	1.72	1.41	1.89
Bot_c11344	1.33	2.95	2.22	2.36	4	1.44	3.22	6.05	2.15	2.8	4.07	3.37	1.8	4.99	2.7	2.04	6.65	2.19	4.27	2.91	4.12
Bot_c11345	1.42	10.63	10.45	0.61	6.94	5.85	1.77	9.4	7.56	0.62	1.8	13.31	2.45	2.31	12.18	1.6	1.49	6.16	4.4	2.78	10.84
Bot_c11346	0.47	1.37	1.16	1.16	1.79	0.94	0.4	3.39	2.98	0.59	4.29	4.34	1.34	3.63	1.92	1.05	3.31	2.79	0.98	1.6	3.17
Bot_c11348	1.04	0.37	0.61	0.85	0.62	0.75	0.79	0.68	1.31	0.86	1.37	1.85	0.88	0.8	1.05	1.06	1.72	1.06	0.51	0.46	1.86
Bot_c11349	1.73	0.45	0.2	0.27	0.66	0.16	0.5	1.41	1.05	0.27	0	0	0.56	0.44	0.55	0.24	0.67	0.86	1.81	1.12	1.44
Bot_c11350	0.37	1.62	2.76	0.35	0.42	0.92	0.48	2.01	0.65	0.7	2.04	0.83	0.71	1.29	0.46	0	1.6	1.2	0	0.73	2.57
Bot_c11351	0.21	1.32	0.57	0.59	0.63	0.7	0.72	0.21	1.1	0.59	0.95	0	0.8	1.29	0.65	0.35	0.98	1.51	0.19	0.33	0.68
Bot_c11353	0	0	0	0	0	0	0	0	0	0	0	0	0	0	0	0	0	0	0	0	0
Bot_c11354	0	1.23	1.66	0.83	0.34	0.62	0.19	3.04	3.79	0.62	1.82	1.99	3.19	3.24	1.39	2.05	3.63	2.41	0	3.46	2
Bot_c11355	0.31	1.46	1.08	0.59	1.41	0.18	0	1.82	1.32	0.88	0.28	2.53	0.6	0.72	1.4	0.26	0.48	0.93	0.56	1.92	1.03
Bot_c11356	3.11	5.41	3.83	2	6.96	2.27	3.35	7.47	4.1	3.66	7.12	2.45	4.85	11.12	2.42	3.76	8.84	2.67	3.31	5.05	4.45
Bot_c11359	0.72	1.59	1.59	1.18	1.24	1.2	1.4	1.79	3.27	1.36	3.32	0.81	3.3	4.34	2.02	2.13	2.56	1.43	2.11	1.71	2.22
Bot_c11360	2.29	4.52	5.65	2.84	4.66	2.68	4.45	6.48	7.67	2.86	6.58	0.14	3.65	6.15	9.67	3.71	6.84	7.96	3.28	6.76	6.08
Bot_c11361	2.04	0.82	3.23	0.68	0.56	2.07	1.87	1.3	0.67	0.82	1.07	1.83	1.95	0.68	0.71	1.1	1.37	0.52	1.17	1.15	1.06
Bot_c11362	0	0	0	0	0	0	0	0	0	0	1.25	0	0	0.35	0	0	0.24	0	0	0	0
Bot_c11363	0.68	0.9	0.77	1.28	0.34	0.25	0.78	0.89	1.07	0.64	0.83	0.82	0.22	1.75	0.43	0.38	0.35	0.66	0.81	0.89	2.79
Bot_c11365	3.05	2.14	0.68	0.94	1.17	0.28	2.28	1.64	0.58	1.19	1.63	0.57	1.7	3.06	1.16	1.49	1.8	0.36	1.71	1.11	0.82
Bot_c11366	1.07	0.95	0.78	0.2	1.31	0.23	0.55	0.85	0.36	0.4	0.88	0.67	0.71	0.99	0.91	0.45	1.35	0.3	1.43	0.59	2.07
Bot_c11367	2.17	1.64	0.26	0.47	2.25	0.21	1.42	2.15	0.44	3.36	1.41	0.57	0.12	0.99	0.31	0.32	1.51	0.18	1.49	0.91	0.41
Bot_c11368	0	0	0.57	0	1.09	0.49	0	0	0	0	0	0	0	0	2.14	0	0	2.49	0	0	0.66
Bot_c11369	0	0	0	0	0	0	0	0	0	0	0	0	0	0	0	0	0	0	0	0	0
Bot_c1137	1.27	1.08	1.06	0.55	1.08	1.78	1.36	1.73	1.46	0.87	2.27	1.07	1.33	2.8	1.36	0.95	2.22	2.1	1.01	0.85	1.39
Bot_c11371	0.75	0.2	0.17	0.24	0.19	0.28	0	0	0	0.24	0	0	0	0.38	0	0.21	0.19	0	0.45	0	0.41
Bot_c11372	3.11	1.75	1.49	0.68	2.51	1.31	2.36	3.42	0.96	2.41	3.01	0.49	0.7	2.26	1.47	1.08	2.58	1.05	1.31	5.04	3.73
Bot_c11373	2.54	4.47	1.77	0.61	5.52	1.46	0.28	8.67	0.58	8.43	22.61	1.15	0.31	13.17	1.84	2.16	22.21	0.95	1.99	2.21	1.59
Bot_c11374	0.26	0.4	0.53	0.24	0.39	0.14	0	1	0.31	0	0.7	0	0	0	0.16	0.43	1.4	1.13	0.23	1.4	1.9
Bot_c11376	0.43	1.55	0.89	1.22	0.83	1.33	0.94	1.49	2.69	0.82	2.98	0.98	2.3	5.36	1.36	1.83	4.25	0.95	1.36	1.19	0.89
Bot_c11378	1.67	0	0.77	0.53	0.63	0.95	1.93	1.9	2.51	0.53	2.54	0	0.81	0.43	1.95	0.47	0.87	0.41	1.24	0.65	0.92
Bot_c11380	0.69	1.49	1.31	0.75	1.86	1.25	1.38	1.49	1.65	0.54	2.44	1.76	0.99	3.23	1.13	0.87	4.19	1.47	0.62	1.74	1.77
Bot_c11381	8.17	4.58	5.51	3.26	3.97	3.8	6.94	5.01	6.99	4.64	6.21	12.16	4.37	5.4	7.77	3.68	4.81	6.67	4.67	2.95	7.83
Bot_c11382	0	0.37	0.52	0	0	0.51	0.93	0	1.51	1.01	0.42	0.55	0.59	0	0.76	0	0.12	0.66	0	0.24	0.38
Bot_c11383	1.05	0.84	1.06	0.49	0.93	0.19	0.75	0.69	1.32	0.33	0.48	0.94	1.34	2.16	1.19	0.88	1.78	0.63	1.72	1.24	1.57
Bot_c11384	0.6	1.9	0.41	0.75	1.67	0.44	0.34	0.78	1.75	0.75	2.74	2.33	0.57	3.39	1.86	0.34	1.87	0.58	0.89	0.63	0.82
Bot_c11385	0	0	0	0	0	0	0	0	0	0	0	0	0	0	0	0	0	0	0	0	0
Bot_c11386	0	0.22	0.59	0.54	0	0.16	0.74	1.39	0.52	0.27	0.78	0	0.83	0.88	0.36	0.48	1.11	0.21	0.26	0.44	0
Bot_c11387	2.12	0	1.29	1.56	0	0.8	1.02	0	1.54	1.11	0.22	1.06	1.14	0	1.34	1.59	0.37	3.45	2.53	0	4.27
Bot_c11388	0.35	0.28	1.54	0.33	0.67	2.32	0.15	0.35	6.23	0.16	0.64	2.05	0.34	0.81	2.28	0.44	0.41	1.39	0.31	0.14	0.57
Bot_c11389	0.16	2.98	0	0.14	5.09	0	0	14.25	0.18	0	8.53	0	0	6.01	0	0	3.66	0.22	0	1.23	2.65
Bot_c11390	0.11	0.09	0	0	0	0.06	0.1	0.11	0.06	0.21	0.1	0	0	0.09	0.07	0	0.09	0.08	0	0	0
Bot_c11391	0.69	0.28	0	0	0.39	0	0.15	0.68	0	0.81	1.58	0.15	0.5	0.13	0.11	0	0.54	0	0.31	0.54	0
Bot_c11392	3.01	1.75	1.36	1.32	3.51	1.67	2.94	2.96	2.36	1.13	3.31	3.79	1.73	4.03	2.5	1.69	2.2	2.32	3.23	1.26	2.13
Bot_c11394	0.72	0.28	0	1.39	0.27	0	1.58	1.4	0	1.02	0.98	0.33	2.1	0.28	0	2.14	0	0	0.97	0	0
Bot_c11395	1.04	0.39	0.18	0.7	0.48	0.3	1.18	0.34	0.12	1.68	0.64	0	1.98	0.75	0.17	1.04	0.66	0.53	1.74	0.67	2.5
Bot_c11396	1.58	2.87	5.11	0.21	2.75	2.54	0.78	2.89	5.5	0.43	2.48	4.49	0.65	5.76	6.82	0.38	4.6	5.77	1.62	7.09	5.02
Bot_c11397	0	1.47	2.18	0.6	0.71	2.16	0	0.61	0.76	0	0.29	1.98	0.3	0.24	0.4	0.27	0.24	0.23	0.28	0.48	3.12
Bot_c11398	0.38	1.07	3.51	0.36	1.17	0.43	0.17	0.94	1.23	0.54	0.18	3.1	0.18	0.3	1.91	0.16	1.05	0.42	0.51	0.45	1.41
Bot_c11399	2	3.58	1.56	1.64	4.09	0.78	1.71	4.84	2.85	1.46	3.87	1.19	2.33	5.34	2.03	1.49	5.69	1.88	2.68	2.56	2.69
Bot_c114	6.51	6.63	5.65	4.06	5.37	3.6	5.85	8.19	4.53	3.97	5.77	7.59	5.4	6.97	4.58	4.74	5.56	5.15	5.93	4.92	5.64
Bot_c1140	1.18	5.29	3.42	1.36	4.85	3.96	1.77	6.1	3.97	1.39	5.21	7.75	2.11	9.84	4.34	1.73	7.83	5.78	1.54	4.42	2.32
Bot_c11404	2.34	1.88	1.39	2.89	2.58	1.63	2.89	2.83	1.71	2.92	3.69	0.93	3.1	5.74	1.75	3.04	4.19	1.84	3.02	1.55	2.94
Bot_c11406	0	0	0	0	0	0	0	0.75	0	0	0.35	0.35	0	0.3	0	0	0.3	0	0	0	0
Bot_c11407	0	0.21	0.18	0	0.4	0.75	0.46	0	0	0.25	0.48	0.72	0	1.42	0.5	0	0.41	0.39	0.47	0.82	0.87
Bot_c11409	2.05	1.46	1.81	0.77	1.56	1.25	3	1.81	1.81	0.77	1.69	3.69	1.38	1.58	1.53	2.76	2.25	1.19	4.04	2.41	2.18
Bot_c11410	0	0	0	0	0	0	0	0	0	0	0	0	0	0	0	0	0	0	0	0	0
Bot_c11412	0.87	0.69	0.3	1.43	0.66	0.49	0.37	1.49	0.9	0.82	1.79	1.37	1.04	1.34	0.82	0.91	0.85	1.74	1.94	0.51	0.71
Bot_c11413	0.73	2.1	0.5	0.46	1.47	0.54	0.63	1.9	0.58	0.23	1.11	0.22	0	2.05	0.3	0.41	2.08	1.24	0.43	0.76	0.4
Bot_c11414	0	0.56	0.32	0.22	1.07	0.26	0.81	2.07	0.28	0.88	0.64	1.27	0.68	2.53	0.59	0.59	1.65	1.37	0.21	0.18	1.35
Bot_c11415	0	0.19	0.34	0	0.56	0.14	0.43	0	0.44	0.7	0	0.22	0	0	0	0.21	0	0	0.88	0.19	0
Bot_c11416	3.04	1.57	0.6	0.83	1.5	1.78	3.38	1.94	0.63	1.01	1.64	0.48	0.86	1.8	2.55	0.45	0.98	1.29	4.16	1.83	1.46
Bot_c11417	0.7	1.35	0.85	0.39	1.83	0.92	1.69	3.62	2.51	1.19	2.32	0.5	2.82	2.51	0.6	1.53	4.09	2.3	1.26	1.78	1.71
Bot_c11418	2.59	0.49	1.44	1.84	0.35	0.59	1.44	0.45	0.97	2.15	0.7	0.96	1.61	1.18	0.75	0.77	0.84	0.54	1.64	0	1.61
Bot_c11419	8.81	8.71	3.68	4.8	8.4	1.53	5.35	9.65	2.72	4.12	6.6	0.87	2.02	5.71	2.31	0.75	2.77	0.8	4.52	7.43	5.51
Bot_c1142	5.36	6.27	6	2.61	5.4	4.5	2.85	5.59	3.1	2.8	4.33	3.97	2.52	3.55	4.64	1.54	5.32	3.97	4.03	4.38	3.73
Bot_c11420	1.96	0.73	1.22	1.26	0.23	1.16	1.17	0.9	2.18	1.42	0.97	1.22	1.3	0.94	1.3	1.39	0.59	1.19	0.68	0.84	0
Bot_c11421	0.7	0.45	0.79	0.64	0.11	1.27	0.53	0.63	0.67	0.78	0.13	1.06	0.93	0.6	0.29	0.87	0.88	0.73	0.31	0.17	1.63
Bot_c11423	0	0	0	0	0	0	0	0	0	0	0	0	0	0	0	0	0	0	0	0	0
Bot_c11424	0	1.71	0.88	1.01	3.61	0.96	2.23	3.82	1.91	2.03	2.17	1.16	0.83	4.49	1.08	0.91	3.37	1.1	1.16	1.18	1.24
Bot_c11426	0	0.55	0	0	0.91	0	0	0.17	0	0	1.09	0	0	2.38	0	0	2.14	0	0	0.27	0
Bot_c11427	1.16	1.11	1.12	0.66	1.24	0.39	0.2	0.69	1.11	0	2.56	0.21	0	1.44	1.9	0	2.73	0.68	0.63	1.46	1.15
Bot_c11428	0	0	0	0	0	0	0	0	0	0	0	0	0	0	0	0	0	0	0	0	0
Bot_c11429	0	0.23	0	0	0	0	0	0	0	0	0	0	0	0	0	0	0	0	0	0.23	0
Bot_c1143	0	0	0	0	0	0	0	0.07	0	0	0.06	0	0.13	0.11	0	0	0.17	0.54	0.13	0.51	0
Bot_c11431	2.56	0	0.2	0.81	0.22	0.97	1.48	0.28	0.69	2.69	0.26	3.09	0.28	0	0.91	1.21	0.66	1.9	1.02	0	3.77
Bot_c11432	0.4	1.26	0.81	0	0.6	0.66	0.68	0.59	0.47	0.56	0.91	0.36	1.33	1.53	0.49	1	1.71	0.57	1.42	0.94	0
Bot_c11433	0.48	0.19	0.33	0	0.55	0	1.04	0	1.01	0.46	0.88	0.87	0.47	0.74	0.61	0	1.13	0.18	0	0.19	0.6
Bot_c11434	0	0	0	0	0	0	0	0	0	0	0	0	0	0	0	0	0	0	0	0	0
Bot_c11435	0.14	0.23	0.87	0.54	0.22	0.95	0	0	0.33	0.27	0	0.26	0.14	0.22	0.44	0	0.23	0.41	0.65	0	1.76
Bot_c11436	2.92	0.87	2.47	2.05	2.78	1.72	1.73	1.26	2.24	1.54	3.01	2.62	1.23	2.68	1.7	1.07	2.86	1.31	1.31	0.57	2.23
Bot_c11437	0.75	4.54	0.5	0.14	5.93	0	0.64	5.75	1.46	0.56	8.62	1.61	0.14	6.13	1.1	0.13	5.4	0.96	0.4	2.95	0.12
Bot_c11438	0	0.06	0	0	0	0	0	0.08	0.09	0	0.07	0	0	0	0	0	0	0.11	0	0	0.25
Bot_c11439	4.54	0	0.98	3.51	0.21	0.81	6.41	0.28	1.03	3.22	0.52	3.08	2.75	0.22	0	2.4	0.66	0.84	4.07	0.22	0
Bot_c1144	0.14	0.44	1.09	0.06	0.47	1.06	0.12	0.48	2.61	0.26	0.5	0.55	0.13	0.8	1.4	0.17	0.7	2.34	0.61	0.99	0.88
Bot_c11440	2.16	1.01	0.53	1.05	0.44	0.31	1.36	1.81	0.78	1.71	1.04	0.31	0.76	2.3	0.9	0.57	1.26	0.8	1.32	1.72	2.39
Bot_c11441	0.56	0.3	0.64	0	0.29	0.31	1.3	0.19	0.88	1.06	0.34	0.68	0.9	0.58	0.35	0.16	0.74	0.41	0.17	0.59	2.15
Bot_c11442	0	1.53	0.5	0	2.39	0.68	0	2.85	0	0	1.77	0.22	0.23	2.61	0.15	0	3.4	0	0	0.38	0
Bot_c11443	0.28	3.29	0.58	0	3.17	1.91	0.49	3.28	2.7	0	3.83	1.26	1.08	3.87	0.36	0.24	3.48	2.69	0.25	1.09	0.23
Bot_c11444	0.61	5.34	1.8	0.38	6.82	2.49	0.35	10.42	2.15	0.19	8.01	4.4	0.2	8.81	3.56	0.17	7.81	3.24	0.18	5.28	7.33
Bot_c11445	1.09	1.71	1.12	0.77	0.41	0.46	0.71	1.86	0.82	1.8	1.98	1.47	0.53	0.63	0.35	0.46	2.75	1	1.22	1.69	1.35
Bot_c11446	0.81	0.16	0.96	0.57	0.77	0.56	1.04	0.59	0.59	0	0.37	1.99	0.19	0.93	0.88	0	0.95	1.46	0.36	0.32	0.82
Bot_c11447	0	0	0	0	0	0	0	0	0	0	0	0	0	0	0	0	0	0	0	0	0
Bot_c11448	0.88	0.42	0.36	0.49	0.4	0	0.3	0.69	0.51	0.33	0.81	0	0.34	0.82	0.44	0.44	1.8	0.25	0.95	0.28	1.44
Bot_c11450	0	0	0	0	0	0	0.18	0.21	0.06	0	0	0.09	0	0	0	0	0.17	0.15	0.19	0	0.59
Bot_c11451	21.82	9.67	9.96	14.92	9.7	8.74	21.21	14.61	13.52	14.59	22.73	21.5	30.32	25.03	14.73	23.49	17.24	14.09	18	15.79	10.89
Bot_c11452	1.3	1.01	2.04	1.86	1.47	1.5	3.11	0.95	1.79	1.23	0.59	0.29	0.94	1.24	0.42	1.38	0.25	0.24	1.16	0	0
Bot_c11453	0.37	1.19	0.76	0	0.86	1.35	0.32	1.66	0.88	0.18	0.34	1.01	0.36	1.45	1.28	0.16	2.5	3.11	0.67	1.03	0.92
Bot_c11454	0.29	1.62	2.25	0.56	1.56	1.69	0	0.86	2.86	0.28	2.69	1.6	0.57	1.59	0.94	0.5	1.84	1.31	0	1.37	0.73
Bot_c11455	0	0	2.15	0	0	0.69	0	0	0	0	0	0.35	0	0	0.06	0	0	0	0	0	0
Bot_c11456	14.4	9.47	8.61	6.95	7.73	5.99	12.41	11.55	8.74	5.51	9.24	14.06	9.73	10.9	9.15	10.7	12.73	12.22	12.24	9.71	9.78
Bot_c11458	0.34	1.59	1.19	1.63	0.26	0.79	0.3	0.66	0.63	0	1.55	0.62	0.99	1.3	1.32	0.87	1.58	0.51	2.43	0.52	0.28
Bot_c11459	0	0.28	0	0	0	0.42	0	0.35	3.8	0	0	0	0	0	0.24	0	0	1.09	0	0.28	0
Bot_c1146	1.19	0.55	1.47	0.54	0.52	0.83	1.11	0.78	0.77	0.59	0.72	1.13	0.92	0.96	1.18	0.77	1.09	0.9	0.8	0.33	1.61
Bot_c11462	0	0	0	0	0	0	0	0	0	0	0	0	0	0	0	0	0	0	0	0	0
Bot_c11464	1.73	2.31	1.35	1.47	3.3	1.1	2.34	4.84	1.33	2.29	3.43	0.26	2.2	4.9	1.32	1.21	4.19	1.43	3.35	1.37	1.28
Bot_c11465	0.37	0.29	0	0	0	0	0	0	0	0	0	0	0	0	0	0	0.29	0	0	0	0.31
Bot_c11466	1.5	0	0.15	0.6	0	0	1.66	0	0.13	0.6	0	0	0.41	0	0	0.9	0.17	0	0.38	0	0.53
Bot_c11467	0	0	0	0	0	0	0.18	0	0	0.39	0	0	0	0.16	0	0.17	0.32	0	0.18	0	0
Bot_c11468	1.76	1.18	0.79	0.68	0.45	0.8	1.51	1.02	1.86	0.55	0.94	0.79	0.7	0.57	2.17	0.74	0.92	1.78	0.26	0.58	1.19
Bot_c11470	3.61	1.58	2.08	1.69	1.38	0.9	4.19	4.27	2.31	2.54	4.3	0.81	4.85	4.33	2.01	1.97	4.67	2.21	4.2	1.85	4.56
Bot_c11472	0	0.47	0.13	0	0	0.11	0	0.39	1.04	0	0	1.07	0.76	0.15	1.23	0	0.31	0.86	0.53	0	0.65
Bot_c11473	0.84	1.24	0.61	0.42	2	0.2	0.85	1.44	0.43	0.21	1.75	0.48	0.15	1.72	0.69	0.51	2.96	0.69	0.27	1.34	1.35
Bot_c11474	0	0	0	0	0.3	0	0	0	0	0.37	0.36	0	0	0.3	0	0	0.3	0	0.35	0.3	0.33
Bot_c11475	0	1.23	0.44	0.9	0.95	0	0	1.53	0.19	0.3	0.57	0	0	1.69	0	0	0.24	0	0.28	1.46	0.52
Bot_c11476	0.61	0.48	0.63	0.29	0.69	0.17	0.79	0.59	0	0.29	0.55	0.55	0	0.23	0.58	1.55	0.47	1.36	0.54	0	1.01
Bot_c11478	0.28	0	1.71	0.26	0.42	0.16	0.24	0.54	0.83	0.52	0.5	0	0.53	0.42	0.18	0.23	0.21	0.81	0.25	0.21	0
Bot_c11479	0.18	0.29	0.85	0.33	0.27	0.39	0	0.53	0.52	0	0	0	0.34	0.83	0.77	0.45	0.42	0	0	0.42	1.02
Bot_c1148	15.97	11.58	7.24	7.6	8.94	5.82	9.82	12.76	7.28	8.6	11.6	9.12	9.92	10.83	6.23	7.2	13.83	7.44	11.24	12.69	8.64
Bot_c11480	0.93	1.22	0.87	0.89	0	0.9	0.27	0.91	2.28	0.88	0.57	0.85	0.91	2.15	1	0.79	1.45	0.46	2.51	0.72	0.78
Bot_c11481	0.25	0	0	0.23	0.37	0	0	1.21	0.15	0	0.23	0	0	1.14	0.16	0	0	0.36	0	0	0
Bot_c11482	0.27	0.63	0.37	0	0.61	0.15	0.23	0.26	0.16	0	1.22	0.24	0.26	0.41	0.17	0.23	0.42	0.39	0.24	0.21	0
Bot_c11485	5.14	1.95	1.22	3.16	2.04	1.63	4.25	3.52	2.25	1.9	1.64	3.02	3.02	1.21	2.24	3.58	0.87	3.42	2.6	1.23	2.39
Bot_c11486	0.46	0.74	0.93	0.64	0.53	0.5	0.59	0.34	1.06	0.43	1.49	0.72	0.44	1.17	1.41	0.48	1.37	0.74	0.93	1.29	1.78
Bot_c11488	0	0.5	2.01	1.22	0.48	0.18	0.56	1.25	0.78	1.21	1.75	4.35	0.31	1.96	1.44	0.54	1.49	0.96	0	0.74	1.6
Bot_c11489	1.71	0.66	0	0.83	0	0.25	1.51	1.24	0.81	0	1.55	0	0.42	1.63	3.4	0.37	0.99	0.33	1.15	1.63	0.72
Bot_c1149	1.84	4.32	1.88	0.7	2.97	0.94	1.73	2.54	1.4	0.98	2.01	1.69	1.55	3.8	1.38	1.29	3.17	1.21	2.2	1.44	2.17
Bot_c11490	3.7	3.1	3.91	2.31	4.06	2.06	1.95	4.85	3.14	3.09	6.96	2.22	2.17	5.08	1.92	0.69	8.04	2.38	3.49	3.22	4.88
Bot_c11493	1.61	3.06	1.54	1.49	2.21	0.94	2.46	5.71	2.63	2.27	4.23	0.41	1.87	5.63	1.54	1.73	4.91	1.71	2.47	2.93	2.33
Bot_c11494	0	0	0	0	0.15	0	0	0.6	0	0	6.68	0	0	2.66	0	0	0.95	0	0	0.32	0
Bot_c11495	0	0	0	0	0	0	0	0	0	0	0	0	0	0	0	0	0	0	0	0	0
Bot_c11496	1.23	0.72	1.07	0.59	0.23	0.71	1.34	0.6	1.87	1.16	1.68	1.39	0.6	0.71	0.59	0.26	1.43	2.75	1.1	0.95	1.28
Bot_c11498	0.84	0.66	1.93	0.8	1.27	1.43	0.97	1.91	1.01	0.79	3.57	1.26	0.81	2.37	1.25	3.08	1.96	1.45	1.75	1.3	1.39
Bot_c115	10.94	4.23	4.92	5.08	3.86	4.19	8.08	6.22	5.24	4.55	7.08	12.63	8.29	8.59	5.64	6.83	6.07	5.63	6.07	2.89	5.29
Bot_c1150	8.72	10.76	6.1	3.65	10.9	4.42	6.72	14.26	8.13	5.28	15.52	8.81	7	15.41	6.84	5.05	11.16	6.12	6.88	7.34	7
Bot_c11500	2.23	2.35	1.02	1.17	2.26	1.26	2.15	3.16	0.15	2.11	2.95	0.67	1.44	2.68	1.25	1.47	0.97	0.18	1.56	0.58	0.2
Bot_c11501	3.33	2.31	1.65	2.98	2.48	0.72	2.36	2.08	2.92	1.25	4.55	4.26	2.63	5.33	2.13	2.55	2.93	1.07	1.79	1.44	3.22
Bot_c11502	0.63	0.17	0.57	0.59	0.16	0.35	0.55	0	0.37	0.6	0.19	0	0	0.49	0.53	0.36	0.33	0.15	0.57	0.17	0.35
Bot_c11503	1.3	1.98	2.09	2.53	2.69	1.63	2.34	4.38	2.68	1.34	2.86	2.1	3.23	3.93	3.02	2.4	3.58	0.83	2.21	2.06	1.58
Bot_c11505	9.07	4.97	3.72	8.31	7.35	3.25	13.84	9.87	7.74	10.31	9	7.14	9.07	8.33	4.58	9.7	8.74	7.5	9.81	4.76	4.94
Bot_c11506	5.8	2.76	3.71	2.2	3.79	2.28	4.03	3.56	3.09	4.1	3.61	2.04	2.78	3.37	3.09	1.95	5.1	3.47	4.14	4.79	7.18
Bot_c11507	1.28	0.34	1.59	0.2	0.49	0.24	0.55	1.05	1.13	0.6	0.78	0.77	1.23	0.33	2.66	0.54	0	1.39	1.33	0.67	1.22
Bot_c11508	0	0	0	0	0	0	0	0	0	0	0	0	0	0	0	0	0	0	0	0	0
Bot_c11509	1.73	1.53	0.6	0.53	1.07	0.44	1.61	1.63	0.93	0.77	0.83	0.22	0.7	0.77	0.5	0.62	0.58	0.81	0.96	0.85	0.66
Bot_c11510	0	0	0	0	0	0	0	0	0	0	0	0	0	0	0	0	0	0	0	0	0
Bot_c11511	0	0	0.36	0	0.37	0.3	0	0	0.32	0	0	1.37	0	0	0.67	0	0.76	0.78	0.45	0.75	1.71
Bot_c11512	2.08	1.51	1.59	0.96	0.96	0.96	0.89	1.24	1.07	0.39	0.57	1.02	0.6	0.73	0.51	0.26	0.9	0.95	1.49	0.08	0.25
Bot_c11513	0	0	0	0	0	0	0	0	0	0	0	0	0	0	0	0	0	0	0	0	0
Bot_c11514	0	0.64	0.96	0.19	0.31	0.34	0	0.4	0.48	0.19	0.56	0.36	0	0.47	0.88	0	0.48	1.32	0	0.79	0.33
Bot_c11515	0.43	1.72	1.92	0.93	0.98	1.33	1.35	1.55	1.32	1.2	1.05	1.54	0.82	1.88	1.23	1.08	2.25	1.22	0.77	1.02	1.27
Bot_c11517	0	0	0.18	0	0.4	0.45	0	0.78	0	0	0	0.24	0	0.81	0.67	0.22	0	0.19	0	0.41	1.09
Bot_c11518	0.28	0.44	0.19	0.27	0.85	0.48	0.24	2.46	0.17	0	1.28	1.01	0.27	1.08	0.18	0	1.96	0	0.25	0.87	0.23
Bot_c11519	0	0.54	0.47	0	0.17	0.51	0.2	0.45	0.41	0	0.42	0.41	0	0.88	1.44	0	0.36	1	0	0.18	0.38
Bot_c11520	0	1.69	1.25	0	0.33	0.26	0	0	0.84	0	0.8	0	0	1.67	0.58	0.38	1.69	0	0.39	0.33	1.49
Bot_c11521	1.83	1.47	0.69	0.74	0.61	0.99	1.17	1.24	0.39	0.64	1.47	0.2	0.65	0.89	0.76	0.38	0.99	0.56	0.61	0.36	1.29
Bot_c11522	0.51	0.72	1.03	0.36	0.89	0	1.32	1.15	0.74	1.08	1.18	0.81	1.11	0.8	0.94	0.75	1.22	1.37	0.81	0.71	0.21
Bot_c11523	1.27	0.34	0	0.39	0.65	0	0.97	0.98	0.08	0.4	1.42	0	0.67	0.65	0	1.06	1.11	0.1	0.76	0.22	0
Bot_c11524	0	0.26	0.23	0.32	0	0.19	0.29	0.65	0.2	0	0	0	0	0	1.29	0.56	0.26	1	0.3	0.26	0.55
Bot_c11525	0	0.73	3.26	0	0.71	8.45	0	1.83	9.72	0	4.28	4.81	0	2.4	8.84	0	0.97	0.47	0	5.32	1.82
Bot_c11527	0.25	1.6	0.52	1.2	1.16	0.43	0.66	0.25	0.91	0	0.7	0.46	0.49	1.37	1.61	0.21	2.97	0.75	1.37	0.79	0.63
Bot_c11529	0.86	1.03	0.77	0.93	2.29	0.39	2.2	2.82	1.4	1.2	3.53	1.02	3	5.19	0.79	2.51	4.93	1.73	2.68	2.37	0.35
Bot_c1153	11.4	2.93	5.34	5.89	1.51	4.68	11.82	3.48	2.13	7.32	3.21	7.16	11.46	4.72	6.65	10.46	4.95	6.36	9.21	3.09	5.45
Bot_c11530	2.23	2.3	0.76	1.26	2.04	0.87	3.47	3.51	1.45	1.89	2.04	0.2	3.87	3.27	1.68	2.63	2.09	0.49	4.2	1.4	1.83
Bot_c11531	0.42	0	0.6	0.41	0.63	0.75	1.11	0.41	0	0.4	0.76	0.38	0.82	0	0	1.08	0.97	0.97	1.13	0	1.07
Bot_c11532	0.8	0	0.05	0.46	0	0.08	1.11	0	0	0.54	0.07	0.13	0.69	0.06	0	0.66	0.06	0.05	0.32	0.12	0.99
Bot_c11533	3.19	1.11	0.54	0.93	1.37	0.66	0.17	1.77	0.82	1.5	2.01	1.26	0.77	2	1.37	1.17	3.44	1.15	1.78	2.66	0.65
Bot_c11534	2.93	0.14	0.23	1.45	0.39	0.1	2.37	0.85	0.6	2.27	0.47	0.15	0.99	0.4	0.11	0.14	0	0	0.31	0.14	0.28
Bot_c11535	2.92	0.19	2.84	1.15	0.18	0.14	1.68	0.48	0.29	2.52	0	1.75	2.11	0.19	1.07	1.44	0	0	1.96	0.19	0
Bot_c11536	0	0	0	0	0.23	0	0	0	0	0	0	0	0	0	0	0.26	0	0.22	0	0	0
Bot_c11538	0	0	0	0	0	0	0	0	0	0	0	0	0	0	0	0	0	0	0	0	0
Bot_c11539	18.48	4.99	0	7.42	0.87	0	11.05	3.11	0	6.01	2.9	0	10.07	0.67	0	3.18	1.35	1.07	8.8	8.97	0
Bot_c11540	0.15	0	0.2	0	0.11	0.08	0.13	0.15	0.35	0.14	0	0.13	0.14	0	0.18	0	0	0	0.13	0	0
Bot_c11541	0.61	0.65	0.16	0.22	0.42	0.26	0.68	0.61	0.76	0.57	1.35	0.98	0.76	1	0.99	0.51	0.78	0.55	0.38	0.78	0.69
Bot_c11542	0	0	0	0.74	0	0	0.33	0	0	0.36	0	0	0.37	0.29	0	0.33	0	0	0.34	0	0
Bot_c11543	0	0	0	0	0	0	0	0	0	0	0	0	0	0	0	0	0	0	0	0	0
Bot_c11546	0	0	0	0	0	0	0	0	0	0	0	0	0	0	0	0	0	0	0	0	0.24
Bot_c11547	0	0	0	0.29	0	0	0.54	0	4.18	0	0	1.27	0.3	0	1.35	0.13	0	0.11	0.7	0	1.15
Bot_c11548	0.26	0.31	1.31	0.12	0.1	0.64	0.33	1.03	5.98	0	0.36	3.39	0.12	1.52	2.55	0.11	0	2.59	0.12	0.31	0.84
Bot_c11550	0	0	0	0	0	0	0	0	0	0	0	0	0	0	0	0	0	0	0	0	0
Bot_c11551	0	0	0.14	0	0	0.24	0.18	0	0.38	0.2	0	0.38	0.2	0	0.66	0.9	0	0	0	0	0
Bot_c11552	0.28	0.11	0.09	0.13	0	0	0	0.14	0.08	0	0.26	0	0	0.54	0	0.12	0.33	0.1	0.13	0.11	0
Bot_c11553	0.09	0.29	0.18	0.08	0.07	0	0.38	0.27	0	0.25	0.41	0.08	0.43	0.84	0.16	0.23	0.57	0.25	0.08	0.14	0.43
Bot_c11554	0.93	0.99	0.42	1.01	1.42	0.68	1.46	2.14	0.45	0.44	1.56	1.53	0.89	1.92	0.76	0.78	0.97	1	0.69	0.86	0.5
Bot_c11555	0.3	0	0.62	0.57	0	0	0	0	0.18	0	0	0	0	0	0.19	0	0	0.22	0	0.23	2.74
Bot_c11556	1.73	3.39	0.8	0	4.79	1.64	2.76	8.73	1.57	2.45	14.46	1.82	2.23	13.51	1.29	0	9.64	0.64	2.58	1.57	0.72
Bot_c11557	15.92	9.67	3.87	6.02	4.83	4.14	6.58	9.85	5.55	2.31	10.98	4.86	4.02	8.12	2.01	3.52	11.29	5.74	7.68	5.93	5.05
Bot_c11558	0.5	6.51	0.69	0.71	8.73	1.27	0.65	13.98	1.05	1.18	17.38	1.58	1.93	14.07	1.26	0.21	9.76	1.28	0.45	6.44	7.63
Bot_c11559	0.13	0.41	0.95	0.48	1.18	0.49	0.55	0.76	0.88	0.6	0.59	0.23	0.49	1.3	0.63	0.65	0.81	0.55	0.34	0.31	0.73
Bot_c11560	1.69	1.99	2.1	1.57	2.3	1.28	1.34	3.74	1.35	2.44	2.87	0.23	1.99	4.15	1.59	0.66	5.14	1.11	1.28	1.55	2.53
Bot_c11561	2.34	2.3	1.71	1.18	1.38	1.89	5.28	1.07	1.47	1.7	2.81	3.4	3.63	1.81	1.45	2.58	3.68	1.17	1.94	1.28	1.03
Bot_c11563	0	0	0	0	0	0	0	0	0	0	0.34	0	0	0.28	0	0	0	0	0	0	0
Bot_c11564	0.99	0.34	0.57	0.39	0.32	0.54	0.97	0.56	0.65	0.66	0.65	0.88	0.94	1.2	0.6	0.83	1.44	0.4	1.26	0.33	0.8
Bot_c11565	1.65	3.66	2.87	1.2	2.52	2.14	1.58	3.44	1.4	1.04	3.37	1.65	1.76	3.27	1.14	2.16	2.6	0.93	1.81	1.45	0.6
Bot_c11566	0	0	0	0	0	0	0	0	0	0	0	0	0	0	0	0	0	0	0	0	0
Bot_c11567	1.13	1.92	0.68	0.84	2.78	0.55	0.97	2.92	1.42	1.17	3.12	0.41	1.84	4.48	1.03	1.52	7.15	2.8	4.97	7.03	4.67
Bot_c11568	0	0	0	0	0	0	0	0	0.28	0	0	0	0	0.33	0	0	0	0	0	0	0.37
Bot_c11569	0.19	0	0	0	0	0	0	0.19	0	0	0	0	0	0	0	0	0.15	0	0.17	0	0.16
Bot_c1157	2.99	1.1	3.53	1.49	1.17	1.44	2.82	1.4	3.59	1.63	1.19	6.68	2.3	1.36	7.86	2.39	1.29	2.71	2.72	1.22	2.66
Bot_c11570	0.51	1.14	9.39	0.12	0.39	3.92	0.99	1.02	15.93	0.24	1.77	19.59	0.12	0.5	5.66	0.43	0.81	3.01	2.53	1.53	5.31
Bot_c11571	2.43	2.72	1.42	2.26	2.72	0.36	1.95	3.04	1.97	2.28	5.2	2.62	3.88	7.27	2.2	4.35	3.82	2.2	1.74	1.92	2.77
Bot_c11572	0.65	1.89	1.63	0.82	2.31	0.85	0.94	1.28	1.03	0.2	1.79	0	1.04	1.34	0.54	0.37	1.36	0.63	0.58	0.68	2.31
Bot_c11573	1.73	2.78	2.43	1.07	2.32	0.95	1.49	2.43	1.17	1.35	2.65	1.68	2.35	2.69	2.57	0.85	2.96	1.96	1.68	4.35	2.93
Bot_c11574	0.37	1.16	0.53	0.36	0.56	0	0.66	2.18	0	0.36	0.34	0.34	1.1	1.15	0.25	0.32	0.58	0	0.34	0.58	0
Bot_c11575	0.39	0.62	0.27	0.18	0.6	0.55	0.68	1.16	0.35	0	0.54	0.18	0.75	0.61	0.61	0.33	0.77	0.14	0.53	0.15	0.32
Bot_c11576	0	0	0	0	0	0	0	0	0	0	0.42	0	0	0.7	0	0	2.14	0	0	0	0
Bot_c11577	0.86	0.51	0.88	0.41	0.16	0.6	1.12	0.21	0.64	1.22	0.4	0.39	0.42	0.83	0.68	0.36	0.85	0.63	0	0.51	0.35
Bot_c11578	0.65	1.02	0	0.31	0.98	0.19	1.14	1.27	1	0	1.48	0	0.32	2.5	0.42	0.28	1.77	0.73	0.87	0.5	0.54
Bot_c11579	0.56	0.72	0.52	0.62	0.26	0.18	0.57	0.78	1.41	0.63	0.41	2.91	1.18	1.13	2.52	1.03	1.15	0.63	0.4	0.18	0.63
Bot_c11580	0.89	1.4	1.06	0.21	1.52	0.99	0.57	2.4	0.79	0.42	2.03	1.6	0.64	1.54	0.42	0.56	1.56	0.48	0.2	0.87	2.36
Bot_c11581	0	0	14.56	0	0	0.47	0	0	0.49	0	0	39.12	0	0	1.57	0	0	0.81	0	0	282.79
Bot_c11583	0	0.56	0.59	0.16	0.13	0.68	0.15	0	1.12	0	0.64	1.1	0	0.27	0.87	0.59	0.55	0.5	0.47	0.28	0.29
Bot_c11584	0	1.37	0.25	0	0	0.21	0	0	0.44	0	0	0.32	0	0	0.69	0	0	0	0.32	0.27	0
Bot_c11585	1.75	0.42	1.54	0.98	0.13	2.02	1.65	0.52	1.73	1.48	0.96	4.24	1.01	0.41	1.62	1.91	0.27	0.63	1.88	0.28	2.99
Bot_c11586	0.73	1.59	0.74	1.02	1.11	0.6	1.56	1.79	2.22	0.68	1.99	1.14	1.22	3.23	1.01	1.68	2.56	0.65	0.97	1.57	0.89
Bot_c11588	0	0	0	0	0	0	0	0.12	0	0	0.79	0	0	0.38	0	0	0.19	0	0	0	0.1
Bot_c1159	9.26	4.69	4.43	4	5.72	4.68	9.03	7.63	8.77	5.83	8.44	12.76	11.15	10.01	11.19	6.9	14.22	10.74	7.54	8.9	6.77
Bot_c11591	4.14	3.98	2.53	3.97	3.38	1.33	5.91	6.47	2.79	5.83	8.03	2.84	7.14	9.92	2.6	6.48	5.85	2.36	5.87	3.32	4.29
Bot_c11593	11.05	5.99	4.09	3.96	5.9	3.89	8.09	7.08	4.03	5.74	8.02	10.88	7.89	10.64	9.53	5.54	12.11	7.71	6.09	6.59	11.27
Bot_c11594	0	0	0	0.18	0	0	0	0	0	0.18	0	0	0	0.58	0	0	0.15	0	0.17	0	0
Bot_c11595	3.07	1.41	1.06	0.97	0.19	1.01	0.67	1.51	0.46	0.48	0.7	0.93	0.74	0.79	2.11	0.22	1.8	1.69	1.61	1.6	3.81
Bot_c11596	3.8	2.25	1.95	2.92	2.71	2.67	4.32	3.73	2.97	3.36	5.22	4.5	2.75	4.58	3.89	1.2	2.6	2.95	1.7	2.6	0.78
Bot_c11597	14.3	18.06	10.28	9.9	22.17	7.09	11.14	22.77	6.37	6.37	9.52	1.29	3.93	5.82	4.48	1.92	4.02	1.22	4.64	1.53	2.01
Bot_c11598	0	0	0	0	0	0	0	0	0	0.25	0	0	0	0.2	0	0.22	0	0	0	0.41	0
Bot_c11599	0.9	0	1.22	0.98	0.23	1.24	1.55	0.3	1.57	0.57	0.97	1.76	1.15	0.7	1.48	2.02	0.36	0.86	1.21	0.24	0.37
Bot_c11600	2.99	3.61	2.75	2.77	5.72	1.63	5.44	7.16	4.07	3.03	6.06	3.12	6.54	9.28	2.66	5.11	7.56	2.21	5.13	2.97	2.02
Bot_c11601	0	0	0	0	0	0	0	0	0	0	0.09	0	0	0	0	0	0	0	0	0	0
Bot_c11602	15.9	8.09	10.16	7.31	8.31	8.24	10.17	10.35	13.94	8.44	13.33	17.67	10.6	12.7	14.21	7.4	10.24	10.52	9.86	5.92	11.36
Bot_c11604	1.11	2.82	2.58	1.67	4.73	0.87	1.54	6.77	4.07	3.14	6.91	1.8	3.42	7.37	2.23	2.25	7.3	2.59	10.14	9.57	5.83
Bot_c11605	0.31	0	0.21	0.59	0	0	0.54	1.8	0.37	0.29	1.4	1.11	0.6	1.42	0.2	0.78	1.19	0	0.28	0.48	0
Bot_c11606	0.93	1.12	2.83	0.14	1.91	1.54	0.67	1.39	1.89	0.59	1.57	2.66	0.75	1.93	1.82	0.78	1.1	1	0.98	0.25	5.07
Bot_c11607	18.51	17.53	10.67	10.21	16.96	7.27	15.66	19.43	15.33	11.03	22.67	23.7	15.64	24.17	11.19	12.25	17.94	10.39	18.1	12.14	13.13
Bot_c11609	1.26	1.48	1.31	0.9	0.95	0.54	1.37	3.68	1.92	1.49	1.44	0.57	0.92	2.17	1.21	1.07	3.42	1.88	0	2.68	1.57
Bot_c1161	9.49	7.48	7.44	8.15	8.25	7	9.97	9.81	10.08	7.4	13.64	15.26	10.6	15.16	8.39	8.87	10.41	8.54	7.79	5.88	8.91
Bot_c11611	0	0	0	0	0	0	0	0	0	0	0	0	0	0	0	0	0	0	0	0	0.58
Bot_c11613	0.29	0.68	0.4	0.28	1.76	0.83	1.01	1.7	1.58	0.82	2.39	1.31	0.56	2.91	2.04	0.49	0.9	1.08	0.52	0.23	0
[truncated: 48,108 more rows]
