# Supplementary material for: Analysis of the basal chordate Botryllus schlosseri reveals a set of genes associated with fertility
Source: BMC Genomics. 2014 Dec 26;15(1):1183. doi: 10.1186/1471-2164-15-1183 (PMC4523013; doi:10.1186/1471-2164-15-1183)
Supplement: Supplementary file 12 — Additional file 12: Table S10: FPKM for each stage of the blastogenic cycle for Fertile Samples. (XLS 78 KB) [file 12864_2014_7084_MOESM12_ESM.xls]

## Sheet: GO_allannotationsA1.txt
Items	Items_Details	Support	List size	Reference Support	Reference size	Hyp	Hyp_c	Genes
GO:0006355,GO:0003677,GO:0045944	regulation of transcription, DNA-dependent (BP),DNA binding (MF),positive regulation of transcription from RNA polymerase II promoter (BP)	3	188	118	34208	0.0275128	0.0368366	O14686,Q33E94,Q08050
GO:0046872,GO:0008270,GO:0006508,GO:0008233,IPR000742,GO:0004222	metal ion binding (MF),zinc ion binding (MF),proteolysis (BP),peptidase activity (MF),Epidermal growth factor-like, type 3,metalloendopeptidase activity (MF)	5	188	11	34208	2.13792e-09	8.58731e-08	Q16819,O43184,Q16820,Q13443,Q9H013
GO:0046872,GO:0008270,GO:0006508,GO:0008233,IPR000742,GO:0004222,IPR001762,IPR001590,IPR006586,GO:0017124	metal ion binding (MF),zinc ion binding (MF),proteolysis (BP),peptidase activity (MF),Epidermal growth factor-like, type 3,metalloendopeptidase activity (MF),Blood coagulation inhibitor, Disintegrin,Peptidase M12B, ADAM/reprolysin,ADAM, cysteine-rich,SH3 domain binding (MF)	3	188	4	34208	6.50822e-07	4.9015e-06	O43184,Q13443,Q9H013
GO:0046872,GO:0007596	metal ion binding (MF),blood coagulation (BP)	3	188	88	34208	0.0127375	0.0181641	P15976,P52429,Q9Y233
GO:0003677,GO:0043565,GO:0006366	DNA binding (MF),sequence-specific DNA binding (MF),transcription from RNA polymerase II promoter (BP)	3	188	34	34208	0.000862268	0.00171741	P15976,Q08050,O94993
GO:0003677,GO:0006334	DNA binding (MF),nucleosome assembly (BP)	4	188	64	34208	0.000433937	0.000925476	Q99880,P0C0S5,P07305,Q8N257
GO:0003677,GO:0007283	DNA binding (MF),spermatogenesis (BP)	3	188	57	34208	0.00384377	0.00617566	O15457,Q9Y5K1,O94993
GO:0003677,GO:0007126	DNA binding (MF),meiosis (BP)	3	188	18	34208	0.000125437	0.000335892	O15457,Q9Y5K1,Q8IZU3
GO:0008270,GO:0006508,GO:0008233,IPR000742,GO:0004222	zinc ion binding (MF),proteolysis (BP),peptidase activity (MF),Epidermal growth factor-like, type 3,metalloendopeptidase activity (MF)	6	188	13	34208	4.22668e-11	5.09315e-09	Q16819,O43184,Q9Y6L7,Q16820,Q13443,Q9H013
GO:0008270,GO:0006508,GO:0008233,IPR000742,GO:0004222,IPR006026,IPR001506	zinc ion binding (MF),proteolysis (BP),peptidase activity (MF),Epidermal growth factor-like, type 3,metalloendopeptidase activity (MF),Peptidase, metallopeptidase,Peptidase M12A, astacin	3	188	5	34208	1.62046e-06	9.76325e-06	Q16819,Q9Y6L7,Q16820
GO:0006915	apoptotic process (BP)	10	188	594	34208	0.00175422	0.00313161	Q9NPC3,P68032,O15162,P61289,P07305,Q96FJ2,P63167,Q15811,Q02817,P62330
GO:0006915,GO:0005515	apoptotic process (BP),protein binding (MF)	7	188	344	34208	0.00305703	0.00511627	Q9NPC3,O15162,P61289,P63167,Q15811,Q02817,P62330
GO:0006954	inflammatory response (BP)	5	188	259	34208	0.0145096	0.0203303	P16109,O43916,Q86VB7,P16581,P03952
GO:0006954,GO:0005515	inflammatory response (BP),protein binding (MF)	4	188	86	34208	0.00132046	0.0024669	P16109,Q86VB7,P16581,P03952
GO:0007165,GO:0005488	signal transduction (BP),binding (MF)	3	188	51	34208	0.00280236	0.00478984	Q15172,P53041,P24821
GO:0007155	cell adhesion (BP)	7	188	556	34208	0.0346906	0.0449486	P16109,O14514,O43184,Q13443,P24821,P16581,P62330
GO:0007155,GO:0005488,IPR000742	cell adhesion (BP),binding (MF),Epidermal growth factor-like, type 3	3	188	11	34208	2.60941e-05	8.4982e-05	P16109,P24821,P16581
GO:0007155,GO:0005515	cell adhesion (BP),protein binding (MF)	5	188	161	34208	0.00201624	0.00354681	P16109,O43184,Q13443,P16581,P62330
GO:0007155,GO:0005515,IPR000742	cell adhesion (BP),protein binding (MF),Epidermal growth factor-like, type 3	4	188	18	34208	2.54551e-06	1.39425e-05	P16109,O43184,Q13443,P16581
GO:0007155,IPR000742	cell adhesion (BP),Epidermal growth factor-like, type 3	5	188	57	34208	1.57855e-05	5.76411e-05	P16109,O43184,Q13443,P24821,P16581
GO:0006468,GO:0005524,GO:0005515,GO:0000166,IPR002290,IPR020635,IPR000719,GO:0004674	protein phosphorylation (BP),ATP binding (MF),protein binding (MF),nucleotide binding (MF),Serine/threonine-protein kinase domain,Tyrosine-protein kinase, catalytic domain,Protein kinase, catalytic domain,protein serine/threonine kinase activity (MF)	3	188	132	34208	0.0365495	0.0468533	Q96PF2,Q96RG2,Q6SA08
GO:0006468,GO:0005524,GO:0000166,GO:0007275,IPR002290,IPR020635,IPR000719,GO:0004674,GO:0000287,GO:0030154,GO:0007283	protein phosphorylation (BP),ATP binding (MF),nucleotide binding (MF),multicellular organismal development (BP),Serine/threonine-protein kinase domain,Tyrosine-protein kinase, catalytic domain,Protein kinase, catalytic domain,protein serine/threonine kinase activity (MF),magnesium ion binding (MF),cell differentiation (BP),spermatogenesis (BP)	3	188	5	34208	1.62046e-06	9.76325e-06	Q96PF2,Q9BXA7,Q6SA08
GO:0006468,GO:0005524,GO:0000166,IPR002290,IPR020635,IPR000719,GO:0004674	protein phosphorylation (BP),ATP binding (MF),nucleotide binding (MF),Serine/threonine-protein kinase domain,Tyrosine-protein kinase, catalytic domain,Protein kinase, catalytic domain,protein serine/threonine kinase activity (MF)	4	188	211	34208	0.0294979	0.0390604	Q96PF2,Q9BXA7,Q96RG2,Q6SA08
GO:0006508,GO:0008233	proteolysis (BP),peptidase activity (MF)	14	188	461	34208	3.06163e-07	2.83789e-06	Q7Z410,Q16819,P08519,P00747,O43184,Q9Y6L7,Q16820,Q13443,P00734,Q7Z5A4,Q9H013,P17538,Q9GZN4,P03952
GO:0006508,GO:0008233,GO:0005515	proteolysis (BP),peptidase activity (MF),protein binding (MF)	5	188	120	34208	0.000543573	0.00114913	P00747,O43184,Q13443,P00734,P03952
GO:0006508,GO:0008233,GO:0005515,GO:0007596,IPR001314,IPR001254,GO:0004252	proteolysis (BP),peptidase activity (MF),protein binding (MF),blood coagulation (BP),Peptidase S1A, chymotrypsin-type,Peptidase S1/S6, chymotrypsin/Hap,serine-type endopeptidase activity (MF)	3	188	9	34208	1.33925e-05	5.04311e-05	P00747,P00734,P03952
GO:0006508,GO:0008233,GO:0007586	proteolysis (BP),peptidase activity (MF),digestion (BP)	3	188	12	34208	3.46512e-05	0.000108454	Q16819,Q16820,P17538
GO:0006508,GO:0008233,IPR001314,IPR001254,IPR000001,GO:0004252	proteolysis (BP),peptidase activity (MF),Peptidase S1A, chymotrypsin-type,Peptidase S1/S6, chymotrypsin/Hap,Kringle,serine-type endopeptidase activity (MF)	3	188	9	34208	1.33925e-05	5.04311e-05	P08519,P00747,P00734
GO:0006508,GO:0008233,IPR001314,IPR001254,GO:0004252	proteolysis (BP),peptidase activity (MF),Peptidase S1A, chymotrypsin-type,Peptidase S1/S6, chymotrypsin/Hap,serine-type endopeptidase activity (MF)	8	188	97	34208	6.82313e-08	1.09625e-06	Q7Z410,P08519,P00747,P00734,Q7Z5A4,P17538,Q9GZN4,P03952
GO:0008283	cell proliferation (BP)	5	188	312	34208	0.0294774	0.0392489	Q13309,Q15398,P23919,Q07954,P61024
GO:0008283,GO:0005515	cell proliferation (BP),protein binding (MF)	4	188	157	34208	0.0112188	0.0162876	Q13309,Q15398,Q07954,P61024
GO:0008283,GO:0016301	cell proliferation (BP),kinase activity (MF)	3	188	8	34208	8.96465e-06	3.66183e-05	Q13309,P23919,P61024
GO:0008283,GO:0007049	cell proliferation (BP),cell cycle (BP)	3	188	38	34208	0.00119615	0.00228787	Q15398,P23919,P61024
GO:0016740	transferase activity (MF)	11	188	616	34208	0.0006482	0.00134669	O14686,O43916,P52429,P10620,O75072,Q9Y663,P28161,P50440,P23919,Q9H2A9,Q9Y278
GO:0016740,GO:0008146	transferase activity (MF),sulfotransferase activity (MF)	3	188	39	34208	0.00129061	0.00242999	O43916,Q9Y663,Q9Y278
GO:0005488,GO:0005515	binding (MF),protein binding (MF)	4	188	178	34208	0.0170523	0.023755	P16109,Q15172,P53041,P16581
GO:0005488,GO:0005529,IPR001304	binding (MF),sugar binding (MF),C-type lectin	4	188	73	34208	0.000715342	0.00144872	P16109,P16581,Q9UBG0,Q8N1N0
GO:0005524	ATP binding (MF)	22	188	1489	34208	2.57161e-05	8.48982e-05	P68032,Q99758,P08183,Q96DT5,Q96PF2,Q562R1,O15457,Q9Y5K1,P52429,Q9UFH2,Q9BXA7,Q9GZT4,Q9NYC9,P13535,Q96JB1,P12532,Q712K3,Q96RG2,P23919,Q8TE73,P60709,Q6SA08
GO:0005524,GO:0000166	ATP binding (MF),nucleotide binding (MF)	21	188	1367	34208	2.25706e-05	7.66127e-05	P68032,Q99758,P08183,Q96DT5,Q96PF2,Q562R1,O15457,P52429,Q9UFH2,Q9BXA7,Q9GZT4,Q9NYC9,P13535,Q96JB1,P12532,Q712K3,Q96RG2,P23919,Q8TE73,P60709,Q6SA08
GO:0005524,GO:0000166,GO:0016887	ATP binding (MF),nucleotide binding (MF),ATPase activity (MF)	8	188	113	34208	2.24188e-07	2.57282e-06	P68032,Q99758,P08183,Q96DT5,Q9UFH2,Q9NYC9,Q96JB1,Q8TE73
GO:0005524,GO:0000166,GO:0016887,IPR003593	ATP binding (MF),nucleotide binding (MF),ATPase activity (MF),ATPase, AAA+ type, core	6	188	76	34208	4.04048e-06	1.87261e-05	Q99758,P08183,Q96DT5,Q9NYC9,Q96JB1,Q8TE73
GO:0005524,GO:0000166,GO:0016887,IPR003593,GO:0007018,GO:0003777	ATP binding (MF),nucleotide binding (MF),ATPase activity (MF),ATPase, AAA+ type, core,microtubule-based movement (BP),microtubule motor activity (MF)	4	188	9	34208	1.08958e-07	1.64117e-06	Q96DT5,Q9NYC9,Q96JB1,Q8TE73
GO:0005524,GO:0000166,GO:0016887,IPR003593,GO:0007018,GO:0003777,GO:0001539	ATP binding (MF),nucleotide binding (MF),ATPase activity (MF),ATPase, AAA+ type, core,microtubule-based movement (BP),microtubule motor activity (MF),ciliary or flagellar motility (BP)	3	188	4	34208	6.50822e-07	4.9015e-06	Q96DT5,Q96JB1,Q8TE73
GO:0005524,GO:0000166,GO:0016887,GO:0042493	ATP binding (MF),nucleotide binding (MF),ATPase activity (MF),response to drug (BP)	3	188	13	34208	4.48643e-05	0.000138619	P68032,Q99758,P08183
GO:0005524,GO:0000166,GO:0016887,GO:0007018,GO:0003777	ATP binding (MF),nucleotide binding (MF),ATPase activity (MF),microtubule-based movement (BP),microtubule motor activity (MF)	5	188	14	34208	9.14104e-09	2.44777e-07	Q96DT5,Q9UFH2,Q9NYC9,Q96JB1,Q8TE73
GO:0005524,GO:0000166,GO:0016887,GO:0007018,GO:0003777,GO:0001539	ATP binding (MF),nucleotide binding (MF),ATPase activity (MF),microtubule-based movement (BP),microtubule motor activity (MF),ciliary or flagellar motility (BP)	4	188	6	34208	1.314e-08	3.16674e-07	Q96DT5,Q9UFH2,Q96JB1,Q8TE73
GO:0005524,GO:0000166,GO:0042493	ATP binding (MF),nucleotide binding (MF),response to drug (BP)	4	188	49	34208	0.00015429	0.000404173	P68032,Q99758,P08183,Q9GZT4
GO:0005524,GO:0000166,GO:0000287	ATP binding (MF),nucleotide binding (MF),magnesium ion binding (MF)	4	188	107	34208	0.00293511	0.00494659	Q96PF2,Q9BXA7,Q9GZT4,Q6SA08
GO:0005524,GO:0000166,IPR004000	ATP binding (MF),nucleotide binding (MF),Actin-like	3	188	14	34208	5.68689e-05	0.000165125	P68032,Q562R1,P60709
GO:0005524,GO:0000166,GO:0007283	ATP binding (MF),nucleotide binding (MF),spermatogenesis (BP)	5	188	36	34208	1.56047e-06	1.01641e-05	Q96PF2,O15457,Q9BXA7,Q9NYC9,Q6SA08
GO:0005524,GO:0007286,GO:0007283	ATP binding (MF),spermatid development (BP),spermatogenesis (BP)	3	188	8	34208	8.96465e-06	3.66183e-05	Q96PF2,Q9Y5K1,Q9BXA7
GO:0005524,GO:0007283	ATP binding (MF),spermatogenesis (BP)	6	188	43	34208	1.30945e-07	1.66093e-06	Q96PF2,O15457,Q9Y5K1,Q9BXA7,Q9NYC9,Q6SA08
GO:0005515	protein binding (MF)	46	188	4463	34208	1.51404e-05	5.61358e-05	P16109,Q9NPC3,O14686,P15976,Q15172,O15162,P61289,Q86VS8,P53041,P08183,Q9UNN5,P62081,Q13541,Q96PF2,Q13309,P00747,Q86VB7,O43184,P10620,Q13443,P63167,Q08050,Q96P56,Q15811,P15880,P16581,Q8IW19,P00734,Q15398,P63316,P98155,P78396,Q8NHU6,Q8N9W6,Q8NEC5,O75096,Q96RG2,Q02817,Q8WWL7,Q8TCI5,P03952,Q07954,P60709,Q6SA08,P62330,P61024
GO:0005515,GO:0000166,GO:0007275,GO:0030154,GO:0007283	protein binding (MF),nucleotide binding (MF),multicellular organismal development (BP),cell differentiation (BP),spermatogenesis (BP)	3	188	5	34208	1.62046e-06	9.76325e-06	Q96PF2,Q8N9W6,Q6SA08
GO:0005515,GO:0000166,GO:0030154	protein binding (MF),nucleotide binding (MF),cell differentiation (BP)	4	188	32	34208	2.81667e-05	9.05089e-05	Q96PF2,Q8N9W6,Q6SA08,P62330
GO:0005515,GO:0005509	protein binding (MF),calcium ion binding (MF)	7	188	173	34208	5.11344e-05	0.000150285	O15162,Q15811,P00734,P63316,P98155,O75096,Q07954
GO:0005515,GO:0005509,GO:0004872,IPR006210,IPR001881,IPR002172,IPR000033	protein binding (MF),calcium ion binding (MF),receptor activity (MF),Epidermal growth factor-like,EGF-like calcium-binding,Low-density lipoprotein (LDL) receptor class A repeat,LDLR class B repeat	3	188	6	34208	3.22777e-06	1.58754e-05	P98155,O75096,Q07954
GO:0005515,GO:0055085	protein binding (MF),transmembrane transport (BP)	3	188	125	34208	0.0318622	0.0415069	P08183,Q96P56,Q8NEC5
GO:0005515,GO:0007275	protein binding (MF),multicellular organismal development (BP)	7	188	263	34208	0.000662544	0.00135316	Q96PF2,Q96P56,P00734,Q8N9W6,Q8NEC5,Q07954,Q6SA08
GO:0005515,GO:0007275,GO:0030154,GO:0007283	protein binding (MF),multicellular organismal development (BP),cell differentiation (BP),spermatogenesis (BP)	5	188	22	34208	1.16023e-07	1.64479e-06	Q96PF2,Q96P56,Q8N9W6,Q8NEC5,Q6SA08
GO:0005515,GO:0042493	protein binding (MF),response to drug (BP)	3	188	135	34208	0.0386608	0.0490381	P08183,P10620,P98155
GO:0005515,GO:0010467,GO:0044267,GO:0006412	protein binding (MF),gene expression (BP),cellular protein metabolic process (BP),translation (BP)	3	188	55	34208	0.00347414	0.00565722	P62081,Q13541,P15880
GO:0005515,GO:0007596	protein binding (MF),blood coagulation (BP)	6	188	251	34208	0.0027425	0.00472102	P16109,P15976,P00747,P00734,P03952,P60709
GO:0005515,GO:0007596,GO:0030168	protein binding (MF),blood coagulation (BP),platelet activation (BP)	3	188	125	34208	0.0318622	0.0415069	P16109,P00747,P00734
GO:0005515,GO:0044267	protein binding (MF),cellular protein metabolic process (BP)	5	188	97	34208	0.000203475	0.000500383	P62081,Q13541,P15880,P00734,P60709
GO:0005515,GO:0048306	protein binding (MF),calcium-dependent protein binding (MF)	3	188	27	34208	0.00043356	0.000932928	P16109,P63316,P98155
GO:0005515,GO:0019904	protein binding (MF),protein domain specific binding (MF)	3	188	111	34208	0.0235042	0.0318232	Q9UNN5,P00747,Q08050
GO:0005515,GO:0030154	protein binding (MF),cell differentiation (BP)	6	188	173	34208	0.000406229	0.000881994	Q96PF2,Q96P56,Q8N9W6,Q8NEC5,Q6SA08,P62330
GO:0005515,GO:0000079,GO:0051301	protein binding (MF),regulation of cyclin-dependent protein kinase activity (BP),cell division (BP)	3	188	15	34208	7.07986e-05	0.000200735	P78396,Q8WWL7,P61024
GO:0005515,GO:0000278	protein binding (MF),mitotic cell cycle (BP)	5	188	203	34208	0.00541647	0.00826183	P61289,Q13309,P63167,P78396,P61024
GO:0005515,GO:0000278,GO:0000082	protein binding (MF),mitotic cell cycle (BP),G1/S transition of mitotic cell cycle (BP)	4	188	68	34208	0.000546774	0.00114585	P61289,Q13309,P78396,P61024
GO:0005515,GO:0000278,GO:0000082,GO:0000084	protein binding (MF),mitotic cell cycle (BP),G1/S transition of mitotic cell cycle (BP),S phase of mitotic cell cycle (BP)	3	188	57	34208	0.00384377	0.00617566	P61289,Q13309,P61024
GO:0005515,GO:0000278,GO:0000086	protein binding (MF),mitotic cell cycle (BP),G2/M transition of mitotic cell cycle (BP)	3	188	61	34208	0.0046527	0.00732876	Q13309,P63167,P78396
GO:0005515,GO:0000082	protein binding (MF),G1/S transition of mitotic cell cycle (BP)	5	188	99	34208	0.000223831	0.000544882	P61289,Q13541,Q13309,P78396,P61024
GO:0005515,GO:0019901	protein binding (MF),protein kinase binding (MF)	6	188	164	34208	0.000305554	0.00070132	Q9UNN5,Q08050,P78396,Q8WWL7,Q8TCI5,P60709
GO:0005515,GO:0032496	protein binding (MF),response to lipopolysaccharide (BP)	3	188	64	34208	0.00532192	0.00816931	P16109,P10620,P16581
GO:0005515,IPR006210	protein binding (MF),Epidermal growth factor-like	4	188	51	34208	0.000180428	0.000462587	P16581,P98155,O75096,Q07954
GO:0005515,IPR006210,IPR000742	protein binding (MF),Epidermal growth factor-like,Epidermal growth factor-like, type 3	3	188	42	34208	0.00160175	0.00290241	P16581,P98155,Q07954
GO:0005515,IPR000742	protein binding (MF),Epidermal growth factor-like, type 3	6	188	53	34208	4.7113e-07	4.20527e-06	P16109,O43184,Q13443,P16581,P98155,Q07954
GO:0005515,GO:0016070,GO:0016032,GO:0016071	protein binding (MF),RNA metabolic process (BP),viral reproduction (BP),mRNA metabolic process (BP)	3	188	54	34208	0.00329785	0.00540667	P61289,P62081,P15880
GO:0005515,GO:0030168	protein binding (MF),platelet activation (BP)	4	188	134	34208	0.00651512	0.00969225	P16109,O15162,P00747,P00734
GO:0005515,GO:0007283	protein binding (MF),spermatogenesis (BP)	7	188	96	34208	1.06816e-06	7.57136e-06	Q96PF2,Q96P56,P78396,Q8NHU6,Q8N9W6,Q8NEC5,Q6SA08
GO:0005515,GO:0000086	protein binding (MF),G2/M transition of mitotic cell cycle (BP)	5	188	81	34208	8.68343e-05	0.000243338	P08183,Q13309,P63167,Q08050,P78396
GO:0005515,GO:0017124	protein binding (MF),SH3 domain binding (MF)	3	188	68	34208	0.00629993	0.00948928	O15162,O43184,Q13443
GO:0005515,GO:0006953	protein binding (MF),acute-phase response (BP)	3	188	21	34208	0.000201982	0.000501831	O15162,Q86VB7,P00734
GO:0005515,GO:0034185	protein binding (MF),apolipoprotein binding (MF)	3	188	6	34208	3.22777e-06	1.58754e-05	P00747,P98155,Q07954
GO:0000166	nucleotide binding (MF)	35	188	2120	34208	4.70641e-09	1.62035e-07	Q8WZA2,P68032,Q99758,Q8WXA9,P08183,Q16280,Q96DT5,Q96PF2,Q562R1,O15457,P52429,P68371,Q9UFH2,Q8TBY0,Q9Y233,Q9BXA7,Q8IW19,Q8WVX9,Q9GZT4,Q9NYC9,P13535,Q96JB1,Q9UL51,P12532,Q13509,Q8N9W6,Q712K3,Q96RG2,P29973,P23919,Q9P1Z3,Q8TE73,P60709,Q6SA08,P62330
GO:0000166,GO:0006810	nucleotide binding (MF),transport (BP)	3	188	88	34208	0.0127375	0.0181641	Q99758,P08183,P29973
GO:0000166,GO:0055085	nucleotide binding (MF),transmembrane transport (BP)	4	188	105	34208	0.00274193	0.00475399	P08183,Q9UL51,P29973,Q9P1Z3
GO:0000166,GO:0055085,IPR000595	nucleotide binding (MF),transmembrane transport (BP),Cyclic nucleotide-binding domain	3	188	10	34208	1.90547e-05	6.75319e-05	Q9UL51,P29973,Q9P1Z3
GO:0000166,GO:0007275,GO:0030154,GO:0007283	nucleotide binding (MF),multicellular organismal development (BP),cell differentiation (BP),spermatogenesis (BP)	4	188	19	34208	3.21047e-06	1.68201e-05	Q96PF2,Q9BXA7,Q8N9W6,Q6SA08
GO:0000166,GO:0042493	nucleotide binding (MF),response to drug (BP)	5	188	61	34208	2.20334e-05	7.58578e-05	P68032,Q99758,P08183,Q9GZT4,Q9UL51
GO:0000166,GO:0007596	nucleotide binding (MF),blood coagulation (BP)	4	188	126	34208	0.00525287	0.00816737	Q8WZA2,P52429,Q9Y233,P60709
GO:0000166,GO:0044267,GO:0006457,GO:0051084	nucleotide binding (MF),cellular protein metabolic process (BP),protein folding (BP),'de novo' posttranslational protein folding (BP)	3	188	22	34208	0.000232929	0.000555801	P68371,Q13509,P60709
GO:0000166,GO:0003676,IPR000504	nucleotide binding (MF),nucleic acid binding (MF),RNA recognition motif domain	3	188	132	34208	0.0365495	0.0468533	Q8WXA9,Q8TBY0,Q8N9W6
GO:0000166,IPR000595	nucleotide binding (MF),Cyclic nucleotide-binding domain	5	188	18	34208	3.84288e-08	7.1241e-07	Q8WZA2,Q16280,Q9UL51,P29973,Q9P1Z3
GO:0000166,IPR000595,GO:0030552	nucleotide binding (MF),Cyclic nucleotide-binding domain,cAMP binding (MF)	4	188	13	34208	6.07727e-07	5.05042e-06	Q8WZA2,Q16280,Q9UL51,Q9P1Z3
GO:0000166,GO:0030154	nucleotide binding (MF),cell differentiation (BP)	5	188	65	34208	3.00528e-05	9.52991e-05	Q96PF2,Q9BXA7,Q8N9W6,Q6SA08,P62330
GO:0000166,GO:0007018	nucleotide binding (MF),microtubule-based movement (BP)	7	188	79	34208	2.81015e-07	2.94455e-06	Q96DT5,P68371,Q9UFH2,Q9NYC9,Q96JB1,Q13509,Q8TE73
GO:0000166,GO:0007283	nucleotide binding (MF),spermatogenesis (BP)	6	188	47	34208	2.26463e-07	2.4808e-06	Q96PF2,O15457,Q9BXA7,Q9NYC9,Q8N9W6,Q6SA08
GO:0000166,GO:0006928	nucleotide binding (MF),cellular component movement (BP)	4	188	17	34208	1.98838e-06	1.16878e-05	P68371,Q9NYC9,P60709,P62330
GO:0000166,GO:0030552	nucleotide binding (MF),cAMP binding (MF)	5	188	15	34208	1.36505e-08	2.9907e-07	Q8WZA2,Q16280,Q9Y233,Q9UL51,Q9P1Z3
IPR000210,IPR011705,IPR006652,IPR017096	BTB/POZ-like,BTB/Kelch-associated,Kelch repeat type 1,Kelch-like protein, gigaxonin	3	188	43	34208	0.00171496	0.00308437	Q6TDP4,Q6JEL2,Q9P2N7
IPR001283	Allergen V5/Tpx-1-related	4	188	15	34208	1.15026e-06	7.92034e-06	P48060,Q6UXB8,Q9H0B8,Q6UWM5
GO:0005509	calcium ion binding (MF)	18	188	662	34208	3.15651e-08	6.33933e-07	P19827,O15162,Q07283,Q9NZW4,Q9Y6L7,Q8IV35,Q15811,A8MZ26,P00734,P63316,P98155,Q8WWZ8,Q96RW7,Q9GZT4,O75096,Q7Z572,Q07954,P20930
GO:0005509,IPR018249	calcium ion binding (MF),EF-HAND 2	7	188	214	34208	0.000192228	0.000482572	Q07283,Q8IV35,Q15811,A8MZ26,P63316,Q7Z572,P20930
GO:0005509,GO:0007275	calcium ion binding (MF),multicellular organismal development (BP)	5	188	38	34208	2.05924e-06	1.15413e-05	Q9NZW4,Q9Y6L7,P00734,Q07954,P20930
GO:0005509,IPR006210,IPR001881	calcium ion binding (MF),Epidermal growth factor-like,EGF-like calcium-binding	6	188	104	34208	2.4694e-05	8.26564e-05	Q9Y6L7,P98155,Q8WWZ8,Q96RW7,O75096,Q07954
GO:0005509,IPR006210,IPR001881,IPR000742	calcium ion binding (MF),Epidermal growth factor-like,EGF-like calcium-binding,Epidermal growth factor-like, type 3	4	188	96	34208	0.00197966	0.00350808	Q9Y6L7,P98155,Q96RW7,Q07954
GO:0016301	kinase activity (MF)	4	188	227	34208	0.0370522	0.0472465	Q13309,P12532,P23919,P61024
GO:0006810	transport (BP)	9	188	604	34208	0.0064665	0.00967967	Q99758,P08183,P08519,P48065,Q96FJ2,P63167,Q15818,P98155,P29973
GO:0006810,GO:0042493	transport (BP),response to drug (BP)	3	188	23	34208	0.000266787	0.00063035	Q99758,P08183,P98155
GO:0055085	transmembrane transport (BP)	13	188	630	34208	5.05852e-05	0.000150506	Q8WWI5,Q8TF71,P08183,P48066,Q8N4M1,P48065,Q4G0N8,Q96P56,Q7RTX7,Q9UL51,Q8NEC5,P29973,Q9P1Z3
GO:0055085,GO:0007275,GO:0006811,GO:0030154,GO:0005244,GO:0007283	transmembrane transport (BP),multicellular organismal development (BP),ion transport (BP),cell differentiation (BP),voltage-gated ion channel activity (MF),spermatogenesis (BP)	3	188	4	34208	6.50822e-07	4.9015e-06	Q96P56,Q7RTX7,Q8NEC5
GO:0055085,GO:0007275,GO:0030154,GO:0007283	transmembrane transport (BP),multicellular organismal development (BP),cell differentiation (BP),spermatogenesis (BP)	4	188	8	34208	6.07935e-08	1.04652e-06	Q4G0N8,Q96P56,Q7RTX7,Q8NEC5
GO:0055085,GO:0042493	transmembrane transport (BP),response to drug (BP)	3	188	25	34208	0.000343686	0.000759892	P08183,P48066,Q9UL51
GO:0055085,GO:0006811	transmembrane transport (BP),ion transport (BP)	7	188	303	34208	0.00150292	0.00274396	Q8TF71,P48065,Q96P56,Q7RTX7,Q8NEC5,P29973,Q9P1Z3
GO:0055085,GO:0006811,GO:0005244	transmembrane transport (BP),ion transport (BP),voltage-gated ion channel activity (MF)	4	188	81	34208	0.0010568	0.00207063	Q96P56,Q7RTX7,Q8NEC5,Q9P1Z3
GO:0055085,GO:0007268	transmembrane transport (BP),synaptic transmission (BP)	4	188	101	34208	0.00238204	0.00415993	P48066,P48065,Q9UL51,Q9P1Z3
GO:0055085,IPR000595	transmembrane transport (BP),Cyclic nucleotide-binding domain	4	188	20	34208	3.99585e-06	1.88824e-05	Q4G0N8,Q9UL51,P29973,Q9P1Z3
GO:0055085,GO:0005244	transmembrane transport (BP),voltage-gated ion channel activity (MF)	5	188	82	34208	9.2064e-05	0.000255028	Q96P56,Q7RTX7,Q9UL51,Q8NEC5,Q9P1Z3
GO:0007186,GO:0004872,GO:0004930,GO:0004871,IPR000203,GO:0007218,IPR000832,IPR017981,IPR001879	G-protein coupled receptor signaling pathway (BP),receptor activity (MF),G-protein coupled receptor activity (MF),signal transducer activity (MF),GPS domain,neuropeptide signaling pathway (BP),GPCR, family 2, secretin-like,GPCR, family 2-like,GPCR, family 2, extracellular hormone receptor domain	3	188	10	34208	1.90547e-05	6.75319e-05	O14514,O95490,O60242
GO:0004872,GO:0005529	receptor activity (MF),sugar binding (MF)	3	188	39	34208	0.00129061	0.00242999	O95490,Q9UBG0,Q8N1N0
GO:0004872,GO:0006897	receptor activity (MF),endocytosis (BP)	4	188	25	34208	1.0211e-05	4.03418e-05	Q6ZMJ2,Q9UBG0,Q8N1N0,O75096
GO:0007275	multicellular organismal development (BP)	17	188	945	34208	2.03987e-05	7.12478e-05	Q9H7T0,Q96PF2,Q9NZW4,Q9Y6L7,Q4G0N8,P60321,Q96P56,Q9BXA7,P00734,Q7RTX7,O95025,Q8N9W6,Q8NEC5,Q5MJ70,Q07954,P20930,Q6SA08
GO:0007275,GO:0030154	multicellular organismal development (BP),cell differentiation (BP)	12	188	360	34208	8.33808e-07	6.08932e-06	Q9H7T0,Q96PF2,Q9Y6L7,Q4G0N8,P60321,Q96P56,Q9BXA7,Q7RTX7,O95025,Q8N9W6,Q8NEC5,Q6SA08
GO:0007275,GO:0030154,GO:0007283	multicellular organismal development (BP),cell differentiation (BP),spermatogenesis (BP)	10	188	115	34208	8.94097e-10	5.38694e-08	Q9H7T0,Q96PF2,Q4G0N8,P60321,Q96P56,Q9BXA7,Q7RTX7,Q8N9W6,Q8NEC5,Q6SA08
GO:0003723,GO:0010467,GO:0006414,GO:0031018,GO:0044267,GO:0006412,GO:0016070,GO:0016032,GO:0016071,GO:0006415,GO:0019058,GO:0019083,GO:0003735	RNA binding (MF),gene expression (BP),translational elongation (BP),endocrine pancreas development (BP),cellular protein metabolic process (BP),translation (BP),RNA metabolic process (BP),viral reproduction (BP),mRNA metabolic process (BP),translational termination (BP),viral infectious cycle (BP),viral transcription (BP),structural constituent of ribosome (MF)	3	188	53	34208	0.00312716	0.00516195	P62081,P15880,P46782
GO:0042493	response to drug (BP)	8	188	301	34208	0.000277905	0.000650243	P68032,Q99758,P08183,P48066,P10620,P98155,Q9GZT4,Q9UL51
GO:0042493,GO:0007420	response to drug (BP),brain development (BP)	3	188	22	34208	0.000232929	0.000555801	P48066,Q9GZT4,Q9UL51
GO:0010467,GO:0044267,GO:0006412	gene expression (BP),cellular protein metabolic process (BP),translation (BP)	4	188	119	34208	0.00429254	0.00685101	P62081,Q13541,P15880,P46782
GO:0007596	blood coagulation (BP)	11	188	457	34208	4.98571e-05	0.000150194	P16109,Q8WZA2,P15976,P08962,P00747,P52429,Q9Y233,P10646,P00734,P03952,P60709
GO:0007596,GO:0030168	blood coagulation (BP),platelet activation (BP)	6	188	218	34208	0.00135255	0.00248828	P16109,P08962,P00747,P52429,Q9Y233,P00734
GO:0007596,GO:0030168,GO:0002576	blood coagulation (BP),platelet activation (BP),platelet degranulation (BP)	3	188	78	34208	0.00918907	0.0135034	P16109,P08962,P00747
GO:0006811	ion transport (BP)	10	188	549	34208	0.000978832	0.00193359	Q8TF71,P48065,Q96P56,Q6ZMJ2,Q9NY47,Q7RTX7,Q5VU97,Q8NEC5,P29973,Q9P1Z3
GO:0006811,GO:0005244	ion transport (BP),voltage-gated ion channel activity (MF)	5	188	147	34208	0.00135236	0.00250706	Q96P56,Q9NY47,Q7RTX7,Q8NEC5,Q9P1Z3
GO:0007049	cell cycle (BP)	8	188	435	34208	0.00293237	0.00497676	Q08050,Q15398,Q5MJ70,Q8WWL7,P23919,Q8IZU3,Q9P2N7,P61024
GO:0007049,GO:0019901	cell cycle (BP),protein kinase binding (MF)	3	188	33	34208	0.000789363	0.0015853	Q08050,Q5MJ70,Q8WWL7
GO:0000287	magnesium ion binding (MF)	5	188	178	34208	0.00311001	0.00516904	Q96PF2,Q9BXA7,O43837,Q9GZT4,Q6SA08
GO:0044267	cellular protein metabolic process (BP)	10	188	284	34208	4.32277e-06	1.96564e-05	P62081,Q13541,P68371,Q9UM21,P15880,P00734,P46782,Q13509,P60709,O60909
GO:0044267,GO:0043687	cellular protein metabolic process (BP),post-translational protein modification (BP)	3	188	122	34208	0.0299566	0.039451	Q9UM21,P00734,O60909
GO:0007268	synaptic transmission (BP)	6	188	383	34208	0.0196466	0.0269025	P48066,P48065,Q15818,P47972,Q9UL51,Q9P1Z3
GO:0004866	endopeptidase inhibitor activity (MF)	3	188	37	34208	0.00110616	0.00213268	P08519,Q8IZJ3,P10646
IPR000595	Cyclic nucleotide-binding domain	7	188	36	34208	9.8752e-10	4.75984e-08	Q8WZA2,Q16280,Q4G0N8,Q96M20,Q9UL51,P29973,Q9P1Z3
GO:0030154	cell differentiation (BP)	13	188	520	34208	6.86031e-06	3.00606e-05	Q9H7T0,Q96PF2,Q9Y6L7,Q4G0N8,P60321,Q96P56,Q9BXA7,Q7RTX7,O95025,Q8N9W6,Q8NEC5,Q6SA08,P62330
GO:0030414	peptidase inhibitor activity (MF)	3	188	90	34208	0.0135284	0.0191785	P19827,P10646,Q6UXB8
IPR002035	von Willebrand factor, type A	3	188	85	34208	0.0116022	0.0167434	P19827,Q9NY47,Q5VU97
GO:0000278	mitotic cell cycle (BP)	8	188	304	34208	0.000296976	0.000688185	O95072,P61289,Q13309,O43805,P68371,P63167,P78396,P61024
GO:0000278,GO:0000086	mitotic cell cycle (BP),G2/M transition of mitotic cell cycle (BP)	5	188	89	34208	0.000135776	0.000359581	Q13309,O43805,P68371,P63167,P78396
GO:0000082	G1/S transition of mitotic cell cycle (BP)	6	188	145	34208	0.000157106	0.000407124	P61289,Q13541,Q13309,P78396,Q5MJ70,P61024
GO:0019901	protein kinase binding (MF)	7	188	237	34208	0.000356926	0.000781993	Q9UNN5,Q08050,P78396,Q5MJ70,Q8WWL7,Q8TCI5,P60709
GO:0032496	response to lipopolysaccharide (BP)	4	188	136	34208	0.00685941	0.0101418	P16109,P10620,P16581,Q9GZT4
IPR006210	Epidermal growth factor-like	9	188	203	34208	2.03686e-06	1.16877e-05	Q8N2E2,Q9Y6L7,P24821,P16581,P98155,Q8WWZ8,Q96RW7,O75096,Q07954
IPR006210,IPR001881	Epidermal growth factor-like,EGF-like calcium-binding	7	188	134	34208	9.8703e-06	3.96457e-05	Q8N2E2,Q9Y6L7,P98155,Q8WWZ8,Q96RW7,O75096,Q07954
IPR006210,IPR001881,IPR000742	Epidermal growth factor-like,EGF-like calcium-binding,Epidermal growth factor-like, type 3	5	188	125	34208	0.000654348	0.00134784	Q8N2E2,Q9Y6L7,P98155,Q96RW7,Q07954
IPR006210,IPR000742	Epidermal growth factor-like,Epidermal growth factor-like, type 3	7	188	172	34208	4.92916e-05	0.000150371	Q8N2E2,Q9Y6L7,P24821,P16581,P98155,Q96RW7,Q07954
IPR000742	Epidermal growth factor-like, type 3	13	188	213	34208	2.16598e-10	1.74001e-08	P16109,Q16819,Q8N2E2,O43184,Q9Y6L7,Q16820,Q13443,P24821,P16581,P98155,Q96RW7,Q9H013,Q07954
GO:0007067	mitosis (BP)	4	188	187	34208	0.0200376	0.0272829	P53041,Q8N7B1,P78396,Q9P2N7
GO:0016070,GO:0016032,GO:0016071	RNA metabolic process (BP),viral reproduction (BP),mRNA metabolic process (BP)	4	188	132	34208	0.0061825	0.00937096	P61289,P62081,P15880,P46782
GO:0034641	cellular nitrogen compound metabolic process (BP)	5	188	200	34208	0.00509037	0.0079661	P61289,Q8TF71,P48065,P12532,P50440
GO:0006457	protein folding (BP)	4	188	182	34208	0.0183422	0.0252598	P68371,Q8WXX5,Q13509,P60709
GO:0007141	male meiosis I (BP)	4	188	13	34208	6.07727e-07	5.05042e-06	O95072,Q9Y5K1,P78396,Q8IZU3
GO:0007141,GO:0007283	male meiosis I (BP),spermatogenesis (BP)	3	188	9	34208	1.33925e-05	5.04311e-05	O95072,Q9Y5K1,P78396
GO:0007141,GO:0007126	male meiosis I (BP),meiosis (BP)	3	188	6	34208	3.22777e-06	1.58754e-05	O95072,Q9Y5K1,Q8IZU3
GO:0007286	spermatid development (BP)	6	188	49	34208	2.92253e-07	2.81732e-06	Q9NPC3,O95072,Q96PF2,Q9Y5K1,Q9BXA7,Q6JEL2
GO:0007286,GO:0007283	spermatid development (BP),spermatogenesis (BP)	4	188	24	34208	8.61418e-06	3.70718e-05	O95072,Q96PF2,Q9Y5K1,Q9BXA7
GO:0030168	platelet activation (BP)	7	188	234	34208	0.000330611	0.000751673	P16109,O15162,P08962,P00747,P52429,Q9Y233,P00734
GO:0007568	aging (BP)	3	188	114	34208	0.0251803	0.033902	Q9GZT4,Q9UL51,Q07954
GO:0004867	serine-type endopeptidase inhibitor activity (MF)	3	188	92	34208	0.0143468	0.0202197	P19827,Q8IZJ3,P10646
GO:0005244	voltage-gated ion channel activity (MF)	6	188	150	34208	0.000188907	0.000479228	Q96P56,Q9NY47,Q7RTX7,Q9UL51,Q8NEC5,Q9P1Z3
GO:0032403	protein complex binding (MF)	3	188	80	34208	0.00984516	0.0143799	Q8WZA2,P08962,Q07954
GO:0005529	sugar binding (MF)	7	188	177	34208	5.90793e-05	0.000169501	P16109,P58658,O95490,P47972,P16581,Q9UBG0,Q8N1N0
GO:0007283	spermatogenesis (BP)	18	188	317	34208	2.19926e-13	5.30023e-11	O95072,Q8TC57,Q9H7T0,Q96PF2,O15457,Q9Y5K1,Q4G0N8,P60321,Q96P56,Q9BXA7,O94993,Q7RTX7,Q9NYC9,P78396,Q8NHU6,Q8N9W6,Q8NEC5,Q6SA08
GO:0007283,GO:0007292	spermatogenesis (BP),female gamete generation (BP)	3	188	7	34208	5.62571e-06	2.51073e-05	Q8TC57,O15457,Q9Y5K1
GO:0007283,GO:0007126	spermatogenesis (BP),meiosis (BP)	4	188	19	34208	3.21047e-06	1.68201e-05	O95072,O15457,Q9Y5K1,Q8N9W6
GO:0007283,GO:0007126,GO:0007131	spermatogenesis (BP),meiosis (BP),reciprocal meiotic recombination (BP)	3	188	8	34208	8.96465e-06	3.66183e-05	O95072,O15457,Q9Y5K1
GO:0006898,GO:0034185	receptor-mediated endocytosis (BP),apolipoprotein binding (MF)	3	188	3	34208	1.63368e-07	1.96859e-06	P08519,P98155,Q07954
GO:0005044,IPR017448,IPR001190	scavenger receptor activity (MF),Speract/scavenger receptor-related,Speract/scavenger receptor	3	188	25	34208	0.000343686	0.000759892	Q9NR16,Q86VB7,Q6ZMJ2
IPR000884	Thrombospondin, type 1 repeat	3	188	64	34208	0.00532192	0.00816931	O14514,O60242,Q96RW7
GO:0003774	motor activity (MF)	4	188	60	34208	0.000338776	0.000763039	Q96FJ2,P63167,Q9NYC9,P13535
GO:0007420	brain development (BP)	4	188	179	34208	0.0173693	0.0240574	P48066,Q9GZT4,Q9UL51,Q6TDP4
GO:0000086	G2/M transition of mitotic cell cycle (BP)	7	188	115	34208	3.59661e-06	1.73357e-05	P08183,Q13309,O43805,P68371,P63167,Q08050,P78396
GO:0017124	SH3 domain binding (MF)	4	188	120	34208	0.00442182	0.00701091	O15162,O43184,Q13443,Q9H013
IPR002172	Low-density lipoprotein (LDL) receptor class A repeat	4	188	45	34208	0.000110375	0.000302276	Q7Z410,P98155,O75096,Q07954
GO:0030049	muscle filament sliding (BP)	3	188	37	34208	0.00110616	0.00213268	P68032,P63316,P13535
GO:0007292	female gamete generation (BP)	4	188	16	34208	1.52709e-06	1.0223e-05	Q8TC57,O15457,Q9Y5K1,P63167
GO:0032947	protein complex scaffold (MF)	3	188	18	34208	0.000125437	0.000335892	Q15811,Q9UL51,Q6TDP4
GO:0007126	meiosis (BP)	7	188	70	34208	1.21154e-07	1.62211e-06	O95072,O15457,Q9Y5K1,Q8N7B1,Q8N9W6,Q8WWL7,Q8IZU3
GO:0001539	ciliary or flagellar motility (BP)	5	188	13	34208	5.90268e-09	1.77818e-07	Q96DT5,Q9UFH2,Q96JB1,Q8NEC5,Q8TE73
GO:0034185	apolipoprotein binding (MF)	4	188	11	34208	2.82916e-07	2.84095e-06	P08519,P00747,P98155,Q07954
