# Supplementary material for: Analysis of the basal chordate Botryllus schlosseri reveals a set of genes associated with fertility
Source: BMC Genomics. 2014 Dec 26;15(1):1183. doi: 10.1186/1471-2164-15-1183 (PMC4523013; doi:10.1186/1471-2164-15-1183)
Supplement: Supplementary file 13 — Additional file 13: Table S11: FPKM for each stage of the blastogenic cycle for Infertile Samples. (XLS 37 KB) [file 12864_2014_7084_MOESM13_ESM.xls]

## Sheet: GO_BioPro_A1.txt
Items	Items_Details	Support	List size	Reference Support	Reference size	Hyp	Hyp_c	Genes
GO:0006915	apoptotic process (BP)	10	188	594	34208	0.00175422	0.0298218	Q9NPC3,P68032,O15162,P61289,P07305,Q96FJ2,P63167,Q15811,Q02817,P62330
GO:0006508	proteolysis (BP)	14	188	543	34208	2.11241e-06	0.000139155	Q7Z410,Q16819,P08519,P00747,O43184,Q9Y6L7,Q16820,Q13443,P00734,Q7Z5A4,Q9H013,P17538,Q9GZN4,P03952
GO:0006810	transport (BP)	9	188	604	34208	0.0064665	0.0493891	Q99758,P08183,P08519,P48065,Q96FJ2,P63167,Q15818,P98155,P29973
GO:0055085	transmembrane transport (BP)	13	188	630	34208	5.05852e-05	0.00190417	Q8WWI5,Q8TF71,P08183,P48066,Q8N4M1,P48065,Q4G0N8,Q96P56,Q7RTX7,Q9UL51,Q8NEC5,P29973,Q9P1Z3
GO:0007586	digestion (BP)	3	188	56	34208	0.0036561	0.0469942	Q16819,Q16820,P17538
GO:0007275	multicellular organismal development (BP)	17	188	945	34208	2.03987e-05	0.000895845	Q9H7T0,Q96PF2,Q9NZW4,Q9Y6L7,Q4G0N8,P60321,Q96P56,Q9BXA7,P00734,Q7RTX7,O95025,Q8N9W6,Q8NEC5,Q5MJ70,Q07954,P20930,Q6SA08
GO:0042493	response to drug (BP)	8	188	301	34208	0.000277905	0.00813644	P68032,Q99758,P08183,P48066,P10620,P98155,Q9GZT4,Q9UL51
GO:0007596	blood coagulation (BP)	11	188	457	34208	4.98571e-05	0.00202113	P16109,Q8WZA2,P15976,P08962,P00747,P52429,Q9Y233,P10646,P00734,P03952,P60709
GO:0006811	ion transport (BP)	10	188	549	34208	0.000978832	0.0206338	Q8TF71,P48065,Q96P56,Q6ZMJ2,Q9NY47,Q7RTX7,Q5VU97,Q8NEC5,P29973,Q9P1Z3
GO:0007049	cell cycle (BP)	8	188	435	34208	0.00293237	0.0417664	Q08050,Q15398,Q5MJ70,Q8WWL7,P23919,Q8IZU3,Q9P2N7,P61024
GO:0044267	cellular protein metabolic process (BP)	10	188	284	34208	4.32277e-06	0.00022781	P62081,Q13541,P68371,Q9UM21,P15880,P00734,P46782,Q13509,P60709,O60909
GO:0030154	cell differentiation (BP)	13	188	520	34208	6.86031e-06	0.000328671	Q9H7T0,Q96PF2,Q9Y6L7,Q4G0N8,P60321,Q96P56,Q9BXA7,Q7RTX7,O95025,Q8N9W6,Q8NEC5,Q6SA08,P62330
GO:0007018	microtubule-based movement (BP)	7	188	90	34208	6.88385e-07	6.04632e-05	Q96DT5,P68371,Q9UFH2,Q9NYC9,Q96JB1,Q13509,Q8TE73
GO:0000079	regulation of cyclin-dependent protein kinase activity (BP)	3	188	55	34208	0.00347414	0.0457718	P78396,Q8WWL7,P61024
GO:0000278	mitotic cell cycle (BP)	8	188	304	34208	0.000296976	0.00823718	O95072,P61289,Q13309,O43805,P68371,P63167,P78396,P61024
GO:0000082	G1/S transition of mitotic cell cycle (BP)	6	188	145	34208	0.000157106	0.00551966	P61289,Q13541,Q13309,P78396,Q5MJ70,P61024
GO:0002687	positive regulation of leukocyte migration (BP)	2	188	8	34208	0.000823117	0.0180743	P16109,P16581
GO:0006334	nucleosome assembly (BP)	4	188	102	34208	0.00246876	0.0371725	Q99880,P0C0S5,P07305,Q8N257
GO:0007141	male meiosis I (BP)	4	188	13	34208	6.07727e-07	6.40544e-05	O95072,Q9Y5K1,P78396,Q8IZU3
GO:0007286	spermatid development (BP)	6	188	49	34208	2.92253e-07	3.85043e-05	Q9NPC3,O95072,Q96PF2,Q9Y5K1,Q9BXA7,Q6JEL2
GO:0030168	platelet activation (BP)	7	188	234	34208	0.000330611	0.00829677	P16109,O15162,P08962,P00747,P52429,Q9Y233,P00734
GO:0007283	spermatogenesis (BP)	18	188	317	34208	2.19926e-13	1.15901e-10	O95072,Q8TC57,Q9H7T0,Q96PF2,O15457,Q9Y5K1,Q4G0N8,P60321,Q96P56,Q9BXA7,O94993,Q7RTX7,Q9NYC9,P78396,Q8NHU6,Q8N9W6,Q8NEC5,Q6SA08
GO:0006898	receptor-mediated endocytosis (BP)	3	188	49	34208	0.00249926	0.0365863	P08519,P98155,Q07954
GO:0000086	G2/M transition of mitotic cell cycle (BP)	7	188	115	34208	3.59661e-06	0.000210601	P08183,Q13309,O43805,P68371,P63167,Q08050,P78396
GO:0006928	cellular component movement (BP)	4	188	95	34208	0.00190525	0.0313772	P68371,Q9NYC9,P60709,P62330
GO:0030049	muscle filament sliding (BP)	3	188	37	34208	0.00110616	0.0208195	P68032,P63316,P13535
GO:0006953	acute-phase response (BP)	3	188	37	34208	0.00110616	0.0208195	O15162,Q86VB7,P00734
GO:0006897	endocytosis (BP)	4	188	110	34208	0.00324203	0.0449618	Q6ZMJ2,Q9UBG0,Q8N1N0,O75096
GO:0070207	protein homotrimerization (BP)	2	188	16	34208	0.00342704	0.046309	P10620,Q6ZMJ2
GO:0051084	'de novo' posttranslational protein folding (BP)	3	188	36	34208	0.00102058	0.0206863	P68371,Q13509,P60709
GO:0007292	female gamete generation (BP)	4	188	16	34208	1.52709e-06	0.000114968	Q8TC57,O15457,Q9Y5K1,P63167
GO:0006600	creatine metabolic process (BP)	2	188	10	34208	0.00131332	0.0230707	P12532,P50440
GO:0006790	sulfur compound metabolic process (BP)	2	188	12	34208	0.00191231	0.0305391	O43916,Q9H2A9
GO:0007126	meiosis (BP)	7	188	70	34208	1.21154e-07	2.12826e-05	O95072,O15457,Q9Y5K1,Q8N7B1,Q8N9W6,Q8WWL7,Q8IZU3
GO:0007131	reciprocal meiotic recombination (BP)	3	188	26	34208	0.000386947	0.00926914	O95072,O15457,Q9Y5K1
GO:0001539	ciliary or flagellar motility (BP)	5	188	13	34208	5.90268e-09	1.55536e-06	Q96DT5,Q9UFH2,Q96JB1,Q8NEC5,Q8TE73
GO:0042730	fibrinolysis (BP)	2	188	13	34208	0.00225185	0.0349037	P00747,P00734
GO:0051918	negative regulation of fibrinolysis (BP)	2	188	10	34208	0.00131332	0.0230707	P00747,P00734
GO:0032370	positive regulation of lipid transport (BP)	1	188	1	34208	0.00549579	0.0432281	Q07954
GO:2000587	negative regulation of platelet-derived growth factor receptor-beta signaling pathway (BP)	1	188	1	34208	0.00549579	0.0432281	Q07954
GO:0051919	positive regulation of fibrinolysis (BP)	2	188	4	34208	0.000178959	0.00554774	P00747,P03952
GO:0046940	nucleoside monophosphate phosphorylation (BP)	1	188	1	34208	0.00549579	0.0432281	P23919
GO:0050901	leukocyte tethering or rolling (BP)	2	188	8	34208	0.000823117	0.0180743	P16109,P16581
GO:0070092	regulation of glucagon secretion (BP)	1	188	1	34208	0.00549579	0.0432281	Q96RG2
GO:0051026	chiasma assembly (BP)	2	188	4	34208	0.000178959	0.00554774	Q9NPC3,O15457
GO:0033148	positive regulation of intracellular estrogen receptor signaling pathway (BP)	2	188	5	34208	0.000297185	0.00783083	O14686,Q13309
GO:0070178	D-serine metabolic process (BP)	1	188	1	34208	0.00549579	0.0432281	Q9GZT4
GO:0070179	D-serine biosynthetic process (BP)	1	188	1	34208	0.00549579	0.0432281	Q9GZT4
GO:0009069	serine family amino acid metabolic process (BP)	1	188	1	34208	0.00549579	0.0432281	Q9GZT4
GO:0032972	regulation of muscle filament sliding speed (BP)	1	188	1	34208	0.00549579	0.0432281	P63316
GO:2000781	positive regulation of double-strand break repair (BP)	1	188	1	34208	0.00549579	0.0432281	Q08050
GO:0060739	mesenchymal-epithelial cell signaling involved in prostate gland development (BP)	1	188	1	34208	0.00549579	0.0432281	P24821
GO:0060049	regulation of protein glycosylation (BP)	1	188	1	34208	0.00549579	0.0432281	O75072
GO:0034241	positive regulation of macrophage fusion (BP)	1	188	1	34208	0.00549579	0.0432281	Q13443
GO:0008039	synaptic target recognition (BP)	1	188	1	34208	0.00549579	0.0432281	Q96FJ2
GO:2000048	negative regulation of cell-cell adhesion mediated by cadherin (BP)	1	188	1	34208	0.00549579	0.0432281	P00747
GO:0000238	zygotene (BP)	1	188	1	34208	0.00549579	0.0432281	Q9Y5K1
GO:0042339	keratan sulfate metabolic process (BP)	1	188	1	34208	0.00549579	0.0432281	O43916
GO:0015801	aromatic amino acid transport (BP)	1	188	1	34208	0.00549579	0.0432281	Q8TF71
GO:0060368	regulation of Fc receptor mediated stimulatory signaling pathway (BP)	1	188	1	34208	0.00549579	0.0432281	O15162
GO:0035456	response to interferon-beta (BP)	1	188	1	34208	0.00549579	0.0432281	O15162
GO:0090219	negative regulation of lipid kinase activity (BP)	1	188	1	34208	0.00549579	0.0432281	Q15172
GO:0033275	actin-myosin filament sliding (BP)	1	188	1	34208	0.00549579	0.0432281	P68032
GO:0002691	regulation of cellular extravasation (BP)	1	188	1	34208	0.00549579	0.0432281	P16109
