# Supplementary material for: Analysis of the basal chordate Botryllus schlosseri reveals a set of genes associated with fertility
Source: BMC Genomics. 2014 Dec 26;15(1):1183. doi: 10.1186/1471-2164-15-1183 (PMC4523013; doi:10.1186/1471-2164-15-1183)
Supplement: Supplementary file 14 — Additional file 14: Table S12: Gene Ontology analysis (All annotations) of human homologs of differentially expressed genes at stage A1. Items = Codes of annotations, Items Details = description of annotations, Support = number of genes in input list with a given annotation, List size = number of genes in input list, Reference Support = number of genes in reference list with a given annotation, Reference size = number of genes in reference list, Hyp = Hypergeometric p-value, Hyp c = corrected Hypergeometric p-value (FDR), Genes = genes with given annotation in the input list. (XLS 36 KB) [file 12864_2014_7084_MOESM14_ESM.xls]

## Sheet: GO_MolFunction_A1.txt
Items	Items_Details	Support	List size	Reference Support	Reference size	Hyp	Hyp_c	Genes
GO:0008233	peptidase activity (MF)	14	188	493	34208	6.81435e-07	3.01194e-05	Q7Z410,Q16819,P08519,P00747,O43184,Q9Y6L7,Q16820,Q13443,P00734,Q7Z5A4,Q9H013,P17538,Q9GZN4,P03952
GO:0016740	transferase activity (MF)	11	188	616	34208	0.0006482	0.00682154	O14686,O43916,P52429,P10620,O75072,Q9Y663,P28161,P50440,P23919,Q9H2A9,Q9Y278
GO:0005524	ATP binding (MF)	22	188	1489	34208	2.57161e-05	0.000568325	P68032,Q99758,P08183,Q96DT5,Q96PF2,Q562R1,O15457,Q9Y5K1,P52429,Q9UFH2,Q9BXA7,Q9GZT4,Q9NYC9,P13535,Q96JB1,P12532,Q712K3,Q96RG2,P23919,Q8TE73,P60709,Q6SA08
GO:0005515	protein binding (MF)	46	188	4463	34208	1.51404e-05	0.000418252	P16109,Q9NPC3,O14686,P15976,Q15172,O15162,P61289,Q86VS8,P53041,P08183,Q9UNN5,P62081,Q13541,Q96PF2,Q13309,P00747,Q86VB7,O43184,P10620,Q13443,P63167,Q08050,Q96P56,Q15811,P15880,P16581,Q8IW19,P00734,Q15398,P63316,P98155,P78396,Q8NHU6,Q8N9W6,Q8NEC5,O75096,Q96RG2,Q02817,Q8WWL7,Q8TCI5,P03952,Q07954,P60709,Q6SA08,P62330,P61024
GO:0000166	nucleotide binding (MF)	35	188	2120	34208	4.70641e-09	1.04012e-06	Q8WZA2,P68032,Q99758,Q8WXA9,P08183,Q16280,Q96DT5,Q96PF2,Q562R1,O15457,P52429,P68371,Q9UFH2,Q8TBY0,Q9Y233,Q9BXA7,Q8IW19,Q8WVX9,Q9GZT4,Q9NYC9,P13535,Q96JB1,Q9UL51,P12532,Q13509,Q8N9W6,Q712K3,Q96RG2,P29973,P23919,Q9P1Z3,Q8TE73,P60709,Q6SA08,P62330
GO:0016887	ATPase activity (MF)	8	188	139	34208	1.09232e-06	4.02337e-05	P68032,Q99758,P08183,Q96DT5,Q9UFH2,Q9NYC9,Q96JB1,Q8TE73
GO:0005509	calcium ion binding (MF)	18	188	662	34208	3.15651e-08	3.48795e-06	P19827,O15162,Q07283,Q9NZW4,Q9Y6L7,Q8IV35,Q15811,A8MZ26,P00734,P63316,P98155,Q8WWZ8,Q96RW7,Q9GZT4,O75096,Q7Z572,Q07954,P20930
GO:0000287	magnesium ion binding (MF)	5	188	178	34208	0.00311001	0.0245468	Q96PF2,Q9BXA7,O43837,Q9GZT4,Q6SA08
GO:0048306	calcium-dependent protein binding (MF)	3	188	37	34208	0.00110616	0.0106288	P16109,P63316,P98155
GO:0004866	endopeptidase inhibitor activity (MF)	3	188	37	34208	0.00110616	0.0106288	P08519,Q8IZJ3,P10646
GO:0008146	sulfotransferase activity (MF)	3	188	41	34208	0.00149334	0.0137511	O43916,Q9Y663,Q9Y278
GO:0033871	[heparan sulfate]-glucosamine 3-sulfotransferase 2 activity (MF)	1	188	1	34208	0.00549579	0.0276039	Q9Y278
GO:0019901	protein kinase binding (MF)	7	188	237	34208	0.000356926	0.00415161	Q9UNN5,Q08050,P78396,Q5MJ70,Q8WWL7,Q8TCI5,P60709
GO:0005244	voltage-gated ion channel activity (MF)	6	188	150	34208	0.000188907	0.00245579	Q96P56,Q9NY47,Q7RTX7,Q9UL51,Q8NEC5,Q9P1Z3
GO:0032403	protein complex binding (MF)	3	188	80	34208	0.00984516	0.0472996	Q8WZA2,P08962,Q07954
GO:0005529	sugar binding (MF)	7	188	177	34208	5.90793e-05	0.00100435	P16109,P58658,O95490,P47972,P16581,Q9UBG0,Q8N1N0
GO:0004222	metalloendopeptidase activity (MF)	6	188	104	34208	2.4694e-05	0.000606376	Q16819,O43184,Q9Y6L7,Q16820,Q13443,Q9H013
GO:0005044	scavenger receptor activity (MF)	3	188	44	34208	0.00183306	0.0162042	Q9NR16,Q86VB7,Q6ZMJ2
GO:0003774	motor activity (MF)	4	188	60	34208	0.000338776	0.00415942	Q96FJ2,P63167,Q9NYC9,P13535
GO:0004364	glutathione transferase activity (MF)	2	188	21	34208	0.00589015	0.0289272	P10620,P28161
GO:0017124	SH3 domain binding (MF)	4	188	120	34208	0.00442182	0.0315233	O15162,O43184,Q13443,Q9H013
GO:0004252	serine-type endopeptidase activity (MF)	8	188	150	34208	1.93783e-06	6.118e-05	Q7Z410,P08519,P00747,P00734,Q7Z5A4,P17538,Q9GZN4,P03952
GO:0005272	sodium channel activity (MF)	2	188	14	34208	0.00261768	0.0214262	Q9UL51,Q9P1Z3
GO:0003777	microtubule motor activity (MF)	5	188	73	34208	5.27437e-05	0.000971364	Q96DT5,Q9UFH2,Q9NYC9,Q96JB1,Q8TE73
GO:0032947	protein complex scaffold (MF)	3	188	18	34208	0.000125437	0.00198011	Q15811,Q9UL51,Q6TDP4
GO:0019894	kinesin binding (MF)	2	188	18	34208	0.00433806	0.031957	Q8TCI5,P60709
GO:0005328	neurotransmitter:sodium symporter activity (MF)	2	188	17	34208	0.00386999	0.029492	P48066,P48065
GO:0030552	cAMP binding (MF)	5	188	20	34208	6.89199e-08	5.0771e-06	Q8WZA2,Q16280,Q9Y233,Q9UL51,Q9P1Z3
GO:0031208	POZ domain binding (MF)	1	188	1	34208	0.00549579	0.0276039	Q6TDP4
GO:0034185	apolipoprotein binding (MF)	4	188	11	34208	2.82916e-07	1.56311e-05	P08519,P00747,P98155,Q07954
GO:0034187	apolipoprotein E binding (MF)	2	188	4	34208	0.000178959	0.00247188	P98155,Q07954
GO:0042954	lipoprotein transporter activity (MF)	1	188	1	34208	0.00549579	0.0276039	Q07954
GO:0004798	thymidylate kinase activity (MF)	1	188	2	34208	0.0109615	0.0475	P23919
GO:0050145	nucleoside phosphate kinase activity (MF)	1	188	1	34208	0.00549579	0.0276039	P23919
GO:0033691	sialic acid binding (MF)	2	188	7	34208	0.000619579	0.00684635	P16109,P16581
GO:0030553	cGMP binding (MF)	2	188	12	34208	0.00191231	0.0162547	Q9Y233,P29973
GO:0005245	voltage-gated calcium channel activity (MF)	2	188	29	34208	0.0110647	0.047025	Q9NY47,Q8NEC5
GO:0015068	glycine amidinotransferase activity (MF)	1	188	1	34208	0.00549579	0.0276039	P50440
GO:0005332	gamma-aminobutyric acid:sodium symporter activity (MF)	2	188	4	34208	0.000178959	0.00247188	P48066,P48065
GO:0033872	[heparan sulfate]-glucosamine 3-sulfotransferase 3 activity (MF)	1	188	2	34208	0.0109615	0.0475	Q9Y663
GO:0008721	D-serine ammonia-lyase activity (MF)	1	188	1	34208	0.00549579	0.0276039	Q9GZT4
GO:0030378	serine racemase activity (MF)	1	188	1	34208	0.00549579	0.0276039	Q9GZT4
GO:0018114	threonine racemase activity (MF)	1	188	1	34208	0.00549579	0.0276039	Q9GZT4
GO:0050062	long-chain-fatty-acyl-CoA reductase activity (MF)	1	188	1	34208	0.00549579	0.0276039	Q8WVX9
GO:0004067	asparaginase activity (MF)	1	188	2	34208	0.0109615	0.0475	Q86U10
GO:0034189	very-low-density lipoprotein particle binding (MF)	1	188	1	34208	0.00549579	0.0276039	P98155
GO:0034437	glycoprotein transporter activity (MF)	1	188	2	34208	0.0109615	0.0475	P98155
GO:0070287	ferritin receptor activity (MF)	1	188	1	34208	0.00549579	0.0276039	Q6ZMJ2
GO:0070492	oligosaccharide binding (MF)	2	188	2	34208	3.00439e-05	0.00060361	P16109,P16581
GO:0048604	fibroblast growth factor 3 binding (MF)	1	188	1	34208	0.00549579	0.0276039	P15880
GO:0016524	latrotoxin receptor activity (MF)	1	188	2	34208	0.0109615	0.0475	O95490
GO:0045130	keratan sulfotransferase activity (MF)	1	188	1	34208	0.00549579	0.0276039	O43916
