# Supplementary material for: Analysis of the basal chordate Botryllus schlosseri reveals a set of genes associated with fertility
Source: BMC Genomics. 2014 Dec 26;15(1):1183. doi: 10.1186/1471-2164-15-1183 (PMC4523013; doi:10.1186/1471-2164-15-1183)
Supplement: Supplementary file 15 — Additional file 15: Table S13: Gene Ontology analysis of Biological Processes of human homologs of differentially expressed genes at stage A1. Items = Codes of annotations, Items Details = description of annotations, Support = number of genes in input list with a given annotation, List size = number of genes in input list, Reference Support = number of genes in reference list with a given annotation, Reference size = number of genes in reference list, Hyp = Hypergeometric p-value, Hyp c = corrected Hypergeometric p-value (FDR), Genes = genes with given annotation in the input list. (XLS 47 KB) [file 12864_2014_7084_MOESM15_ESM.xls]

## Sheet: GO_InterPro_A1.txt
Items	Items_Details	Support	List size	Reference Support	Reference size	Hyp	Hyp_c	Genes
IPR003593	ATPase, AAA+ type, core	6	188	156	34208	0.000233551	0.00265989	Q99758,P08183,Q96DT5,Q9NYC9,Q96JB1,Q8TE73
IPR001283	Allergen V5/Tpx-1-related	4	188	15	34208	1.15026e-06	4.71605e-05	P48060,Q6UXB8,Q9H0B8,Q6UWM5
IPR018249	EF-HAND 2	7	188	229	34208	0.000290229	0.00313141	Q07283,Q8IV35,Q15811,A8MZ26,P63316,Q7Z572,P20930
IPR016374	Transcription factor, GATA-1/2/3	1	188	3	34208	0.0163974	0.0390868	P15976
IPR000595	Cyclic nucleotide-binding domain	7	188	36	34208	9.8752e-10	1.01221e-07	Q8WZA2,Q16280,Q4G0N8,Q96M20,Q9UL51,P29973,Q9P1Z3
IPR002453	Beta tubulin	2	188	28	34208	0.0103387	0.0347447	P68371,Q13509
IPR000217	Tubulin	2	188	31	34208	0.012582	0.0339383	P68371,Q13509
IPR004057	Epsilon tubulin	2	188	31	34208	0.012582	0.0339383	P68371,Q13509
IPR002454	Gamma tubulin	2	188	20	34208	0.00534842	0.0249188	P68371,Q13509
IPR002967	Delta tubulin	2	188	30	34208	0.0118126	0.0331723	P68371,Q13509
IPR002452	Alpha tubulin	2	188	29	34208	0.0110647	0.0324038	P68371,Q13509
IPR003008	Tubulin/FtsZ, GTPase domain	2	188	31	34208	0.012582	0.0339383	P68371,Q13509
IPR018316	Tubulin/FtsZ, 2-layer sandwich domain	2	188	30	34208	0.0118126	0.0331723	P68371,Q13509
IPR001314	Peptidase S1A, chymotrypsin-type	8	188	119	34208	3.34087e-07	2.28293e-05	Q7Z410,P08519,P00747,P00734,Q7Z5A4,P17538,Q9GZN4,P03952
IPR002035	von Willebrand factor, type A	3	188	85	34208	0.0116022	0.0334994	P19827,Q9NY47,Q5VU97
IPR001254	Peptidase S1/S6, chymotrypsin/Hap	8	188	124	34208	4.58156e-07	2.34805e-05	Q7Z410,P08519,P00747,P00734,Q7Z5A4,P17538,Q9GZN4,P03952
IPR000789	Cyclin-dependent kinase, regulatory subunit	1	188	2	34208	0.0109615	0.0330458	P61024
IPR004000	Actin-like	3	188	31	34208	0.000655597	0.0053759	P68032,Q562R1,P60709
IPR006210	Epidermal growth factor-like	9	188	203	34208	2.03686e-06	6.95927e-05	Q8N2E2,Q9Y6L7,P24821,P16581,P98155,Q8WWZ8,Q96RW7,O75096,Q07954
IPR001881	EGF-like calcium-binding	7	188	138	34208	1.19613e-05	0.000306509	Q8N2E2,Q9Y6L7,P98155,Q8WWZ8,Q96RW7,O75096,Q07954
IPR000742	Epidermal growth factor-like, type 3	13	188	213	34208	2.16598e-10	4.44026e-08	P16109,Q16819,Q8N2E2,O43184,Q9Y6L7,Q16820,Q13443,P24821,P16581,P98155,Q96RW7,Q9H013,Q07954
IPR006640	Domain of unknown function SprT-like	1	188	2	34208	0.0109615	0.0330458	Q96QF7
IPR000203	GPS domain	3	188	34	34208	0.000862268	0.00654685	O14514,O95490,O60242
IPR011705	BTB/Kelch-associated	3	188	59	34208	0.00423649	0.0222687	Q6TDP4,Q6JEL2,Q9P2N7
IPR006652	Kelch repeat type 1	3	188	59	34208	0.00423649	0.0222687	Q6TDP4,Q6JEL2,Q9P2N7
IPR017096	Kelch-like protein, gigaxonin	3	188	43	34208	0.00171496	0.0113409	Q6TDP4,Q6JEL2,Q9P2N7
IPR001762	Blood coagulation inhibitor, Disintegrin	3	188	20	34208	0.000173829	0.00237567	O43184,Q13443,Q9H013
IPR001590	Peptidase M12B, ADAM/reprolysin	3	188	39	34208	0.00129061	0.00912331	O43184,Q13443,Q9H013
IPR006586	ADAM, cysteine-rich	3	188	26	34208	0.000386947	0.00360564	O43184,Q13443,Q9H013
IPR000884	Thrombospondin, type 1 repeat	3	188	64	34208	0.00532192	0.0266096	O14514,O60242,Q96RW7
IPR000832	GPCR, family 2, secretin-like	3	188	44	34208	0.00183306	0.011743	O14514,O95490,O60242
IPR017981	GPCR, family 2-like	3	188	60	34208	0.00444163	0.0227633	O14514,O95490,O60242
IPR000001	Kringle	3	188	17	34208	0.000104955	0.00165506	P08519,P00747,P00734
IPR008296	Proteinase inhibitor I2, tissue factor pathway inhibitor	1	188	2	34208	0.0109615	0.0330458	P10646
IPR002172	Low-density lipoprotein (LDL) receptor class A repeat	4	188	45	34208	0.000110375	0.0016162	Q7Z410,P98155,O75096,Q07954
IPR002353	Type II antifreeze protein	2	188	28	34208	0.0103387	0.0347447	Q9UBG0,Q8N1N0
IPR001304	C-type lectin	4	188	85	34208	0.00126441	0.0092573	P16109,P16581,Q9UBG0,Q8N1N0
IPR006026	Peptidase, metallopeptidase	3	188	28	34208	0.000483629	0.004131	Q16819,Q9Y6L7,Q16820
IPR000558	Histone H2B	2	188	20	34208	0.00534842	0.0249188	Q99880,Q8N257
IPR000175	Sodium:neurotransmitter symporter	2	188	20	34208	0.00534842	0.0249188	P48066,P48065
IPR001759	Pentaxin	2	188	11	34208	0.00159937	0.010929	Q15818,P47972
IPR001846	von Willebrand factor, type D domain	2	188	14	34208	0.00261768	0.0149062	Q8N2E2,Q02817
IPR002181	Fibrinogen, alpha/beta/gamma chain, C-terminal globular	2	188	29	34208	0.0110647	0.0324038	O43827,P24821
IPR013763	Cyclin-like	2	188	35	34208	0.0158705	0.0422526	P78396,Q8WWL7
IPR002083	MATH	2	188	12	34208	0.00191231	0.0115301	Q16819,Q16820
IPR002413	Ves allergen	2	188	4	34208	0.000178959	0.00215804	P48060,Q6UWM5
IPR006329	AMP deaminase	1	188	3	34208	0.0163974	0.0390868	Q01433
IPR016297	AMP deaminase, metazoa	1	188	3	34208	0.0163974	0.0390868	Q01433
IPR000033	LDLR class B repeat	3	188	15	34208	7.07986e-05	0.00145137	P98155,O75096,Q07954
IPR000998	MAM domain	2	188	17	34208	0.00386999	0.0214418	Q16819,Q16820
IPR017448	Speract/scavenger receptor-related	3	188	26	34208	0.000386947	0.00360564	Q9NR16,Q86VB7,Q6ZMJ2
IPR001190	Speract/scavenger receptor	3	188	26	34208	0.000386947	0.00360564	Q9NR16,Q86VB7,Q6ZMJ2
IPR003938	Potassium channel, voltage-dependent, EAG/ELK/ERG	2	188	12	34208	0.00191231	0.0115301	Q9UL51,Q9P1Z3
IPR003303	Filaggrin	1	188	2	34208	0.0109615	0.0330458	P20930
IPR017434	Protein phosphatase 1, glycogen targeting subunit, Metazoa	1	188	3	34208	0.0163974	0.0390868	Q86XI6
IPR003543	Macrophage scavenger receptor	1	188	2	34208	0.0109615	0.0330458	Q6ZMJ2
IPR003609	Apple-like	2	188	8	34208	0.000823117	0.00648996	P00747,P03952
IPR000177	Apple	1	188	2	34208	0.0109615	0.0330458	P03952
IPR018094	Thymidylate kinase	1	188	1	34208	0.00549579	0.0190955	P23919
IPR014400	Cyclin A/B/D/E	2	188	13	34208	0.00225185	0.0131894	P78396,Q8WWL7
IPR001879	GPCR, family 2, extracellular hormone receptor domain	3	188	28	34208	0.000483629	0.004131	O14514,O95490,O60242
IPR014010	Egg jelly receptor, REJ-like	1	188	3	34208	0.0163974	0.0390868	Q8TDX9
IPR005716	Ribosomal protein S7, eukaryotic/archaeal	1	188	1	34208	0.00549579	0.0190955	P46782
IPR006034	Asparaginase/glutaminase	1	188	1	34208	0.00549579	0.0190955	Q86U10
IPR006033	L-asparaginase, type I	1	188	1	34208	0.00549579	0.0190955	Q86U10
IPR002396	Selectin superfamily	2	188	3	34208	8.98051e-05	0.00153417	P16109,P16581
IPR004434	Isocitrate dehydrogenase NAD-dependent	1	188	3	34208	0.0163974	0.0390868	O43837
IPR003966	Peptidase S1A, prothrombin/thrombin	1	188	1	34208	0.00549579	0.0190955	P00734
IPR013810	Ribosomal protein S5, N-terminal	1	188	2	34208	0.0109615	0.0330458	P15880
IPR005711	Ribosomal protein S5, eukaryotic/archaeal	1	188	1	34208	0.00549579	0.0190955	P15880
IPR008077	GPCR, family 2, brain-specific angiogenesis inhibitor	2	188	3	34208	8.98051e-05	0.00153417	O14514,O60242
IPR001506	Peptidase M12A, astacin	3	188	6	34208	3.22777e-06	9.45276e-05	Q16819,Q9Y6L7,Q16820
IPR000922	D-galactoside/L-rhamnose binding SUEL lectin domain	2	188	4	34208	0.000178959	0.00215804	P58658,O95490
IPR003924	GPCR, family 2, latrophilin	1	188	3	34208	0.0163974	0.0390868	O95490
IPR008294	Peptidase M12A, meprin alpha subunit	2	188	2	34208	3.00439e-05	0.000684334	Q16819,Q16820
IPR002983	Sodium:neurotransmitter symporter, betaine	1	188	1	34208	0.00549579	0.0190955	P48065
IPR015446	Bone morphogenetic protein 1/tolloid-like protein	1	188	3	34208	0.0163974	0.0390868	Q9Y6L7
IPR019931	LPXTG-motif cell wall anchor	1	188	1	34208	0.00549579	0.0190955	Q86VB7
IPR023317	Peptidase S1A, plasmin	1	188	1	34208	0.00549579	0.0190955	P00747
IPR006577	UAS	1	188	3	34208	0.0163974	0.0390868	Q9UNN5
IPR013048	Meiotic recombination, Spo11	1	188	1	34208	0.00549579	0.0190955	Q9Y5K1
IPR002815	Spo11/DNA topoisomerase VI, subunit A	1	188	1	34208	0.00549579	0.0190955	Q9Y5K1
IPR004085	DNA topoisomerase VI, subunit A	1	188	1	34208	0.00549579	0.0190955	Q9Y5K1
IPR002982	Sodium:neurotransmitter symporter, GABA, GAT-3	1	188	1	34208	0.00549579	0.0190955	P48066
IPR011236	Protein phosphatase 5	1	188	1	34208	0.00549579	0.0190955	P53041
IPR017324	Peptidase S1A, polyserase-1	1	188	1	34208	0.00549579	0.0190955	Q7Z410
