# Supplementary material for: Analysis of the basal chordate Botryllus schlosseri reveals a set of genes associated with fertility
Source: BMC Genomics. 2014 Dec 26;15(1):1183. doi: 10.1186/1471-2164-15-1183 (PMC4523013; doi:10.1186/1471-2164-15-1183)
Supplement: Supplementary file 16 — Additional file 16: Table S14: Gene Ontology analysis of Molecular Function of human homologs of differentially expressed genes at stage A1. Items = Codes of annotations, Items Details = description of annotations, Support = number of genes in input list with a given annotation, List size = number of genes in input list, Reference Support = number of genes in reference list with a given annotation, Reference size = number of genes in reference list, Hyp = Hypergeometric p-value, Hyp c = corrected Hypergeometric p-value (FDR), Genes = genes with given annotation in the input list. (XLS 46 KB) [file 12864_2014_7084_MOESM16_ESM.xls]

## Sheet: A2 all ann.txt
Items	Items_Details	Support	List size	Reference Support	Reference size	Hyp	Hyp_c	Genes
GO:0046872,GO:0016021,GO:0016020	metal ion binding (MF),integral to membrane (CC),membrane (CC)	3	50	253	34208	0.00606481	0.00820968	MARHB_HUMAN,CA2D2_HUMAN,B4GT2_HUMAN
GO:0046872,GO:0016020	metal ion binding (MF),membrane (CC)	4	50	430	34208	0.00359301	0.00578006	MEP1A_HUMAN,MARHB_HUMAN,CA2D2_HUMAN,B4GT2_HUMAN
GO:0003677,GO:0005634,GO:0006334,GO:0000786,GO:0005694	DNA binding (MF),nucleus (CC),nucleosome assembly (BP),nucleosome (CC),chromosome (CC)	3	50	56	34208	7.71171e-05	0.000225263	H2B1L_HUMAN,H10_HUMAN,H2B3B_HUMAN
GO:0003677,GO:0005634,GO:0005694	DNA binding (MF),nucleus (CC),chromosome (CC)	4	50	113	34208	2.31191e-05	7.54771e-05	H2B1L_HUMAN,H10_HUMAN,SPO11_HUMAN,H2B3B_HUMAN
GO:0005634,GO:0005794	nucleus (CC),Golgi apparatus (CC)	4	50	230	34208	0.000359736	0.000887349	PLS1_HUMAN,PPP5_HUMAN,H10_HUMAN,FKTN_HUMAN
GO:0005634,GO:0005488,GO:0005515,GO:0005737	nucleus (CC),binding (MF),protein binding (MF),cytoplasm (CC)	3	50	64	34208	0.00011496	0.000327193	LYAM3_HUMAN,2A5A_HUMAN,PPP5_HUMAN
GO:0005634,GO:0005694	nucleus (CC),chromosome (CC)	5	50	248	34208	3.12277e-05	9.90363e-05	H2B1L_HUMAN,2A5A_HUMAN,H10_HUMAN,SPO11_HUMAN,H2B3B_HUMAN
GO:0005634,GO:0007141	nucleus (CC),male meiosis I (BP)	4	50	10	34208	8.42335e-10	4.67496e-08	REC8_HUMAN,SPO11_HUMAN,CCNA1_HUMAN,SYCP3_HUMAN
GO:0005634,GO:0007141,GO:0007283	nucleus (CC),male meiosis I (BP),spermatogenesis (BP)	3	50	9	34208	2.45276e-07	2.72256e-06	REC8_HUMAN,SPO11_HUMAN,CCNA1_HUMAN
GO:0005634,GO:0007141,GO:0007126	nucleus (CC),male meiosis I (BP),meiosis (BP)	3	50	5	34208	2.93202e-08	8.13635e-07	REC8_HUMAN,SPO11_HUMAN,SYCP3_HUMAN
GO:0006954,GO:0005615,GO:0005515,GO:0005886	inflammatory response (BP),extracellular space (CC),protein binding (MF),plasma membrane (CC)	3	50	9	34208	2.45276e-07	2.72256e-06	LYAM3_HUMAN,LYAM2_HUMAN,KLKB1_HUMAN
GO:0006954,GO:0016020,GO:0005515,GO:0005886	inflammatory response (BP),membrane (CC),protein binding (MF),plasma membrane (CC)	3	50	8	34208	1.63686e-07	2.59559e-06	LYAM3_HUMAN,C163A_HUMAN,LYAM2_HUMAN
GO:0006954,GO:0005515,GO:0005886	inflammatory response (BP),protein binding (MF),plasma membrane (CC)	4	50	39	34208	3.19783e-07	3.2269e-06	LYAM3_HUMAN,C163A_HUMAN,LYAM2_HUMAN,KLKB1_HUMAN
GO:0007165,GO:0005737	signal transduction (BP),cytoplasm (CC)	3	50	503	34208	0.0372285	0.0434986	2A5A_HUMAN,PPP5_HUMAN,PDE10_HUMAN
GO:0007155,GO:0005886	cell adhesion (BP),plasma membrane (CC)	3	50	331	34208	0.0125812	0.0158695	LYAM3_HUMAN,LYAM2_HUMAN,CLCA2_HUMAN
GO:0005615	extracellular space (CC)	6	50	784	34208	0.00095772	0.00200579	LYAM3_HUMAN,MEP1A_HUMAN,PLMN_HUMAN,FKTN_HUMAN,LYAM2_HUMAN,KLKB1_HUMAN
GO:0005615,GO:0006508,GO:0008233	extracellular space (CC),proteolysis (BP),peptidase activity (MF)	3	50	76	34208	0.000191594	0.000506357	MEP1A_HUMAN,PLMN_HUMAN,KLKB1_HUMAN
GO:0005615,GO:0016020	extracellular space (CC),membrane (CC)	4	50	104	34208	1.66705e-05	6.1681e-05	LYAM3_HUMAN,MEP1A_HUMAN,FKTN_HUMAN,LYAM2_HUMAN
GO:0005615,GO:0016020,IPR000742	extracellular space (CC),membrane (CC),Epidermal growth factor-like, type 3	3	50	14	34208	1.0574e-06	6.9042e-06	LYAM3_HUMAN,MEP1A_HUMAN,LYAM2_HUMAN
GO:0005615,GO:0005515,GO:0005886	extracellular space (CC),protein binding (MF),plasma membrane (CC)	4	50	87	34208	8.21874e-06	3.50877e-05	LYAM3_HUMAN,PLMN_HUMAN,LYAM2_HUMAN,KLKB1_HUMAN
GO:0005615,GO:0005515,GO:0005886,GO:0007596	extracellular space (CC),protein binding (MF),plasma membrane (CC),blood coagulation (BP)	3	50	27	34208	8.38391e-06	3.44672e-05	LYAM3_HUMAN,PLMN_HUMAN,KLKB1_HUMAN
GO:0005576	extracellular region (CC)	8	50	1913	34208	0.00619478	0.00828459	KRA58_HUMAN,VWDE_HUMAN,PLMN_HUMAN,C163A_HUMAN,TLL2_HUMAN,PI16_HUMAN,CLCA2_HUMAN,KLKB1_HUMAN
GO:0005576,GO:0006508,GO:0008233	extracellular region (CC),proteolysis (BP),peptidase activity (MF)	3	50	171	34208	0.00202445	0.00374523	PLMN_HUMAN,TLL2_HUMAN,KLKB1_HUMAN
GO:0005576,GO:0005515,GO:0005886	extracellular region (CC),protein binding (MF),plasma membrane (CC)	3	50	136	34208	0.00105079	0.00212068	PLMN_HUMAN,C163A_HUMAN,KLKB1_HUMAN
GO:0005576,GO:0005886	extracellular region (CC),plasma membrane (CC)	4	50	344	34208	0.00160745	0.00313031	PLMN_HUMAN,C163A_HUMAN,CLCA2_HUMAN,KLKB1_HUMAN
GO:0006508,GO:0008233	proteolysis (BP),peptidase activity (MF)	4	50	461	34208	0.00459682	0.0068033	MEP1A_HUMAN,PLMN_HUMAN,TLL2_HUMAN,KLKB1_HUMAN
GO:0016740,GO:0016020	transferase activity (MF),membrane (CC)	3	50	146	34208	0.00128876	0.0025545	FKTN_HUMAN,HS3SA_HUMAN,GATM_HUMAN
GO:0016021	integral to membrane (CC)	14	50	4400	34208	0.00336724	0.00566309	CTL1_HUMAN,MDR1_HUMAN,CNGA2_HUMAN,S6A12_HUMAN,FKTN_HUMAN,HS3SA_HUMAN,PI16_HUMAN,MARHB_HUMAN,LYAM2_HUMAN,CA2D2_HUMAN,CAHD1_HUMAN,HCN2_HUMAN,CLC4F_HUMAN,B4GT2_HUMAN
GO:0016021,GO:0005794,GO:0016020,GO:0000139	integral to membrane (CC),Golgi apparatus (CC),membrane (CC),Golgi membrane (CC)	3	50	235	34208	0.00494571	0.00722334	FKTN_HUMAN,HS3SA_HUMAN,B4GT2_HUMAN
GO:0016021,GO:0016020	integral to membrane (CC),membrane (CC)	12	50	2933	34208	0.000856158	0.00182757	MDR1_HUMAN,CNGA2_HUMAN,S6A12_HUMAN,FKTN_HUMAN,HS3SA_HUMAN,PI16_HUMAN,MARHB_HUMAN,LYAM2_HUMAN,CA2D2_HUMAN,CAHD1_HUMAN,CLC4F_HUMAN,B4GT2_HUMAN
GO:0016021,GO:0016020,GO:0005886	integral to membrane (CC),membrane (CC),plasma membrane (CC)	3	50	437	34208	0.0260661	0.0311112	S6A12_HUMAN,LYAM2_HUMAN,CA2D2_HUMAN
GO:0016021,GO:0016020,GO:0006811	integral to membrane (CC),membrane (CC),ion transport (BP)	3	50	272	34208	0.00739814	0.00977612	S6A12_HUMAN,CA2D2_HUMAN,CAHD1_HUMAN
GO:0016021,GO:0016020,GO:0000139	integral to membrane (CC),membrane (CC),Golgi membrane (CC)	4	50	255	34208	0.000530554	0.00120187	MDR1_HUMAN,FKTN_HUMAN,HS3SA_HUMAN,B4GT2_HUMAN
GO:0016021,GO:0000166	integral to membrane (CC),nucleotide binding (MF)	3	50	219	34208	0.00406478	0.00626654	MDR1_HUMAN,CNGA2_HUMAN,HCN2_HUMAN
GO:0016021,GO:0005886,GO:0055085	integral to membrane (CC),plasma membrane (CC),transmembrane transport (BP)	3	50	320	34208	0.0114921	0.0148329	CTL1_HUMAN,S6A12_HUMAN,HCN2_HUMAN
GO:0016021,GO:0055085	integral to membrane (CC),transmembrane transport (BP)	4	50	490	34208	0.00569339	0.00780206	CTL1_HUMAN,MDR1_HUMAN,S6A12_HUMAN,HCN2_HUMAN
GO:0005625	soluble fraction (CC)	3	50	390	34208	0.0194124	0.0236788	LYAM3_HUMAN,MEP1A_HUMAN,ACTB_HUMAN
GO:0005794	Golgi apparatus (CC)	6	50	958	34208	0.00264069	0.00472769	PLS1_HUMAN,PPP5_HUMAN,H10_HUMAN,FKTN_HUMAN,HS3SA_HUMAN,B4GT2_HUMAN
GO:0016020	membrane (CC)	17	50	4065	34208	3.68947e-05	0.000113759	LYAM3_HUMAN,MDR1_HUMAN,CNGA2_HUMAN,MEP1A_HUMAN,C163A_HUMAN,S6A12_HUMAN,FKTN_HUMAN,HS3SA_HUMAN,PI16_HUMAN,MARHB_HUMAN,LYAM2_HUMAN,CA2D2_HUMAN,CAHD1_HUMAN,KCRU_HUMAN,CLC4F_HUMAN,GATM_HUMAN,B4GT2_HUMAN
GO:0016020,GO:0005488,GO:0005529,IPR001304	membrane (CC),binding (MF),sugar binding (MF),C-type lectin	3	50	36	34208	2.02766e-05	6.8203e-05	LYAM3_HUMAN,LYAM2_HUMAN,CLC4F_HUMAN
GO:0016020,GO:0005515	membrane (CC),protein binding (MF)	4	50	761	34208	0.0249652	0.0301211	LYAM3_HUMAN,MDR1_HUMAN,C163A_HUMAN,LYAM2_HUMAN
GO:0016020,GO:0000166	membrane (CC),nucleotide binding (MF)	3	50	333	34208	0.0127854	0.0157687	MDR1_HUMAN,CNGA2_HUMAN,KCRU_HUMAN
GO:0016020,GO:0005886	membrane (CC),plasma membrane (CC)	5	50	603	34208	0.00184394	0.00352892	LYAM3_HUMAN,C163A_HUMAN,S6A12_HUMAN,LYAM2_HUMAN,CA2D2_HUMAN
GO:0016020,GO:0005886,GO:0005887	membrane (CC),plasma membrane (CC),integral to plasma membrane (CC)	3	50	208	34208	0.00351928	0.00583045	LYAM3_HUMAN,C163A_HUMAN,S6A12_HUMAN
GO:0016020,GO:0005624	membrane (CC),membrane fraction (CC)	3	50	242	34208	0.00536455	0.00753754	LYAM3_HUMAN,MDR1_HUMAN,MEP1A_HUMAN
GO:0016020,GO:0005887	membrane (CC),integral to plasma membrane (CC)	4	50	419	34208	0.00327621	0.00559476	LYAM3_HUMAN,MEP1A_HUMAN,C163A_HUMAN,S6A12_HUMAN
GO:0016020,GO:0034641	membrane (CC),cellular nitrogen compound metabolic process (BP)	3	50	29	34208	1.04519e-05	4.14343e-05	S6A12_HUMAN,KCRU_HUMAN,GATM_HUMAN
GO:0005488	binding (MF)	5	50	731	34208	0.00421141	0.00640365	LYAM3_HUMAN,2A5A_HUMAN,PPP5_HUMAN,LYAM2_HUMAN,CLC4F_HUMAN
GO:0005488,GO:0005515	binding (MF),protein binding (MF)	4	50	178	34208	0.000135397	0.000375725	LYAM3_HUMAN,2A5A_HUMAN,PPP5_HUMAN,LYAM2_HUMAN
GO:0005524	ATP binding (MF)	10	50	1489	34208	4.95103e-05	0.000148531	MDR1_HUMAN,SPO11_HUMAN,DYH17_HUMAN,TSSK1_HUMAN,DYH9_HUMAN,DYH8_HUMAN,KCRU_HUMAN,DYH5_HUMAN,ACTB_HUMAN,TSSK4_HUMAN
GO:0005524,GO:0000166	ATP binding (MF),nucleotide binding (MF)	9	50	1367	34208	0.000144417	0.000390984	MDR1_HUMAN,DYH17_HUMAN,TSSK1_HUMAN,DYH9_HUMAN,DYH8_HUMAN,KCRU_HUMAN,DYH5_HUMAN,ACTB_HUMAN,TSSK4_HUMAN
GO:0005524,GO:0000166,GO:0016887	ATP binding (MF),nucleotide binding (MF),ATPase activity (MF)	5	50	113	34208	6.76977e-07	5.00963e-06	MDR1_HUMAN,DYH17_HUMAN,DYH9_HUMAN,DYH8_HUMAN,DYH5_HUMAN
GO:0005524,GO:0000166,GO:0016887,GO:0005737,IPR003593,GO:0005856,GO:0007018,GO:0005874,GO:0035085,GO:0005929,GO:0003777,GO:0005858	ATP binding (MF),nucleotide binding (MF),ATPase activity (MF),cytoplasm (CC),ATPase, AAA+ type, core,cytoskeleton (CC),microtubule-based movement (BP),microtubule (CC),cilium axoneme (CC),cilium (CC),microtubule motor activity (MF),axonemal dynein complex (CC)	3	50	5	34208	2.93202e-08	8.13635e-07	DYH9_HUMAN,DYH8_HUMAN,DYH5_HUMAN
GO:0005524,GO:0000166,GO:0016887,GO:0005737,GO:0005856,GO:0007018,GO:0005874,GO:0035085,GO:0005929,GO:0003777,GO:0005858	ATP binding (MF),nucleotide binding (MF),ATPase activity (MF),cytoplasm (CC),cytoskeleton (CC),microtubule-based movement (BP),microtubule (CC),cilium axoneme (CC),cilium (CC),microtubule motor activity (MF),axonemal dynein complex (CC)	4	50	7	34208	1.40843e-10	1.56336e-08	DYH17_HUMAN,DYH9_HUMAN,DYH8_HUMAN,DYH5_HUMAN
GO:0005524,GO:0000166,GO:0016887,GO:0005737,GO:0005856,GO:0007018,GO:0005874,GO:0035085,GO:0005929,GO:0003777,GO:0005858,GO:0001539	ATP binding (MF),nucleotide binding (MF),ATPase activity (MF),cytoplasm (CC),cytoskeleton (CC),microtubule-based movement (BP),microtubule (CC),cilium axoneme (CC),cilium (CC),microtubule motor activity (MF),axonemal dynein complex (CC),ciliary or flagellar motility (BP)	3	50	6	34208	5.858e-08	1.30048e-06	DYH17_HUMAN,DYH8_HUMAN,DYH5_HUMAN
GO:0005524,GO:0000166,GO:0016887,IPR003593	ATP binding (MF),nucleotide binding (MF),ATPase activity (MF),ATPase, AAA+ type, core	4	50	76	34208	4.79351e-06	2.31339e-05	MDR1_HUMAN,DYH9_HUMAN,DYH8_HUMAN,DYH5_HUMAN
GO:0005524,GO:0000166,GO:0005737	ATP binding (MF),nucleotide binding (MF),cytoplasm (CC)	6	50	726	34208	0.000642813	0.00139906	DYH17_HUMAN,TSSK1_HUMAN,DYH9_HUMAN,DYH8_HUMAN,DYH5_HUMAN,ACTB_HUMAN
GO:0005524,GO:0000166,GO:0005737,GO:0005856	ATP binding (MF),nucleotide binding (MF),cytoplasm (CC),cytoskeleton (CC)	5	50	147	34208	2.48135e-06	1.44963e-05	DYH17_HUMAN,DYH9_HUMAN,DYH8_HUMAN,DYH5_HUMAN,ACTB_HUMAN
GO:0005524,GO:0000166,GO:0007283	ATP binding (MF),nucleotide binding (MF),spermatogenesis (BP)	3	50	36	34208	2.02766e-05	6.8203e-05	TSSK1_HUMAN,DYH9_HUMAN,TSSK4_HUMAN
GO:0005524,GO:0007283	ATP binding (MF),spermatogenesis (BP)	4	50	43	34208	4.77744e-07	3.78783e-06	SPO11_HUMAN,TSSK1_HUMAN,DYH9_HUMAN,TSSK4_HUMAN
GO:0005515	protein binding (MF)	14	50	4463	34208	0.0038391	0.00608771	LYAM3_HUMAN,2A5A_HUMAN,PLS1_HUMAN,PPP5_HUMAN,MDR1_HUMAN,PLMN_HUMAN,C163A_HUMAN,LYAM2_HUMAN,TNNC1_HUMAN,CCNA1_HUMAN,BOLL_HUMAN,KLKB1_HUMAN,ACTB_HUMAN,TSSK4_HUMAN
GO:0005515,GO:0000166	protein binding (MF),nucleotide binding (MF)	4	50	784	34208	0.0274555	0.0324208	MDR1_HUMAN,BOLL_HUMAN,ACTB_HUMAN,TSSK4_HUMAN
GO:0005515,GO:0005886	protein binding (MF),plasma membrane (CC)	6	50	1072	34208	0.00457992	0.00686988	LYAM3_HUMAN,PLS1_HUMAN,PLMN_HUMAN,C163A_HUMAN,LYAM2_HUMAN,KLKB1_HUMAN
GO:0005515,GO:0005886,GO:0005887	protein binding (MF),plasma membrane (CC),integral to plasma membrane (CC)	3	50	242	34208	0.00536455	0.00753754	LYAM3_HUMAN,PLS1_HUMAN,C163A_HUMAN
GO:0005515,GO:0005886,GO:0030168	protein binding (MF),plasma membrane (CC),platelet activation (BP)	3	50	85	34208	0.000266708	0.000672833	LYAM3_HUMAN,PLS1_HUMAN,PLMN_HUMAN
GO:0005515,GO:0005624	protein binding (MF),membrane fraction (CC)	3	50	196	34208	0.0029783	0.00516549	LYAM3_HUMAN,2A5A_HUMAN,MDR1_HUMAN
GO:0005515,GO:0007596	protein binding (MF),blood coagulation (BP)	4	50	251	34208	0.000499987	0.00115622	LYAM3_HUMAN,PLMN_HUMAN,KLKB1_HUMAN,ACTB_HUMAN
GO:0005515,GO:0007283	protein binding (MF),spermatogenesis (BP)	3	50	96	34208	0.000381485	0.00092054	CCNA1_HUMAN,BOLL_HUMAN,TSSK4_HUMAN
GO:0000166	nucleotide binding (MF)	15	50	2120	34208	2.06672e-07	2.86757e-06	MDR1_HUMAN,CNGA2_HUMAN,RDH12_HUMAN,DYH17_HUMAN,PDE10_HUMAN,TSSK1_HUMAN,DYH9_HUMAN,DYH8_HUMAN,HCN2_HUMAN,KCRU_HUMAN,TBB3_HUMAN,BOLL_HUMAN,DYH5_HUMAN,ACTB_HUMAN,TSSK4_HUMAN
GO:0000166,GO:0005737	nucleotide binding (MF),cytoplasm (CC)	9	50	1050	34208	1.88845e-05	6.76187e-05	DYH17_HUMAN,PDE10_HUMAN,TSSK1_HUMAN,DYH9_HUMAN,DYH8_HUMAN,TBB3_HUMAN,BOLL_HUMAN,DYH5_HUMAN,ACTB_HUMAN
GO:0000166,GO:0005737,GO:0005856	nucleotide binding (MF),cytoplasm (CC),cytoskeleton (CC)	6	50	194	34208	3.97536e-07	3.39435e-06	DYH17_HUMAN,DYH9_HUMAN,DYH8_HUMAN,TBB3_HUMAN,DYH5_HUMAN,ACTB_HUMAN
GO:0000166,GO:0005737,GO:0005856,GO:0007018,GO:0005874	nucleotide binding (MF),cytoplasm (CC),cytoskeleton (CC),microtubule-based movement (BP),microtubule (CC)	5	50	70	34208	6.11905e-08	1.13202e-06	DYH17_HUMAN,DYH9_HUMAN,DYH8_HUMAN,TBB3_HUMAN,DYH5_HUMAN
GO:0000166,GO:0005737,GO:0007283	nucleotide binding (MF),cytoplasm (CC),spermatogenesis (BP)	3	50	26	34208	7.46005e-06	3.31226e-05	TSSK1_HUMAN,DYH9_HUMAN,BOLL_HUMAN
GO:0000166,GO:0007275,GO:0030154,GO:0007283	nucleotide binding (MF),multicellular organismal development (BP),cell differentiation (BP),spermatogenesis (BP)	3	50	19	34208	2.80042e-06	1.48022e-05	TSSK1_HUMAN,BOLL_HUMAN,TSSK4_HUMAN
GO:0000166,GO:0007283	nucleotide binding (MF),spermatogenesis (BP)	4	50	47	34208	6.87521e-07	4.76968e-06	TSSK1_HUMAN,DYH9_HUMAN,BOLL_HUMAN,TSSK4_HUMAN
GO:0000166,GO:0030552	nucleotide binding (MF),cAMP binding (MF)	3	50	15	34208	1.32039e-06	8.14239e-06	CNGA2_HUMAN,PDE10_HUMAN,HCN2_HUMAN
GO:0005737	cytoplasm (CC)	13	50	5302	34208	0.0379468	0.043876	LYAM3_HUMAN,2A5A_HUMAN,PPP5_HUMAN,DYH17_HUMAN,PDE10_HUMAN,TSSK1_HUMAN,DYH9_HUMAN,DYH8_HUMAN,TBB3_HUMAN,GATM_HUMAN,BOLL_HUMAN,DYH5_HUMAN,ACTB_HUMAN
GO:0005737,GO:0007596	cytoplasm (CC),blood coagulation (BP)	3	50	194	34208	0.0028935	0.00509807	LYAM3_HUMAN,PDE10_HUMAN,ACTB_HUMAN
GO:0005886	plasma membrane (CC)	11	50	3575	34208	0.0127461	0.0158968	LYAM3_HUMAN,PLS1_HUMAN,CTL1_HUMAN,PLMN_HUMAN,C163A_HUMAN,S6A12_HUMAN,LYAM2_HUMAN,CA2D2_HUMAN,HCN2_HUMAN,CLCA2_HUMAN,KLKB1_HUMAN
GO:0005886,GO:0005887	plasma membrane (CC),integral to plasma membrane (CC)	5	50	784	34208	0.00564636	0.00783433	LYAM3_HUMAN,PLS1_HUMAN,C163A_HUMAN,S6A12_HUMAN,CLCA2_HUMAN
GO:0005624	membrane fraction (CC)	5	50	523	34208	0.000985098	0.00202492	LYAM3_HUMAN,2A5A_HUMAN,MDR1_HUMAN,MEP1A_HUMAN,HCN2_HUMAN
GO:0005887	integral to plasma membrane (CC)	6	50	1016	34208	0.00352788	0.00575874	LYAM3_HUMAN,PLS1_HUMAN,MEP1A_HUMAN,C163A_HUMAN,S6A12_HUMAN,CLCA2_HUMAN
GO:0007275	multicellular organismal development (BP)	5	50	945	34208	0.0120868	0.0154211	TLL2_HUMAN,TSSK1_HUMAN,BOLL_HUMAN,SPDYA_HUMAN,TSSK4_HUMAN
GO:0007275,GO:0030154	multicellular organismal development (BP),cell differentiation (BP)	4	50	360	34208	0.00189685	0.00356866	TLL2_HUMAN,TSSK1_HUMAN,BOLL_HUMAN,TSSK4_HUMAN
GO:0007596	blood coagulation (BP)	5	50	457	34208	0.000537843	0.00119401	LYAM3_HUMAN,PLMN_HUMAN,PDE10_HUMAN,KLKB1_HUMAN,ACTB_HUMAN
GO:0007596,GO:0030168	blood coagulation (BP),platelet activation (BP)	3	50	218	34208	0.00401319	0.00627415	LYAM3_HUMAN,PLMN_HUMAN,PDE10_HUMAN
GO:0044267	cellular protein metabolic process (BP)	3	50	284	34208	0.00832286	0.0108687	TBB3_HUMAN,ACTB_HUMAN,B4GT2_HUMAN
IPR002035	von Willebrand factor, type A	3	50	85	34208	0.000266708	0.000672833	CA2D2_HUMAN,CAHD1_HUMAN,CLCA2_HUMAN
GO:0019901	protein kinase binding (MF)	3	50	237	34208	0.00506328	0.00729901	CCNA1_HUMAN,SPDYA_HUMAN,ACTB_HUMAN
IPR006210,IPR000742	Epidermal growth factor-like,Epidermal growth factor-like, type 3	3	50	172	34208	0.00205828	0.00374539	VWDE_HUMAN,TLL2_HUMAN,LYAM2_HUMAN
IPR000742	Epidermal growth factor-like, type 3	5	50	213	34208	1.5063e-05	5.76548e-05	LYAM3_HUMAN,MEP1A_HUMAN,VWDE_HUMAN,TLL2_HUMAN,LYAM2_HUMAN
GO:0007286,GO:0007283	spermatid development (BP),spermatogenesis (BP)	3	50	24	34208	5.81934e-06	2.69144e-05	REC8_HUMAN,SPO11_HUMAN,TSSK1_HUMAN
GO:0030168	platelet activation (BP)	4	50	234	34208	0.000383947	0.000906768	LYAM3_HUMAN,PLS1_HUMAN,PLMN_HUMAN,PDE10_HUMAN
GO:0007283	spermatogenesis (BP)	7	50	317	34208	3.89889e-07	3.60647e-06	REC8_HUMAN,SPO11_HUMAN,TSSK1_HUMAN,DYH9_HUMAN,CCNA1_HUMAN,BOLL_HUMAN,TSSK4_HUMAN
GO:0007283,GO:0007126	spermatogenesis (BP),meiosis (BP)	3	50	19	34208	2.80042e-06	1.48022e-05	REC8_HUMAN,SPO11_HUMAN,BOLL_HUMAN
GO:0007126	meiosis (BP)	4	50	70	34208	3.44791e-06	1.73963e-05	REC8_HUMAN,SPO11_HUMAN,BOLL_HUMAN,SYCP3_HUMAN
