# Supplementary material for: Analysis of the basal chordate Botryllus schlosseri reveals a set of genes associated with fertility
Source: BMC Genomics. 2014 Dec 26;15(1):1183. doi: 10.1186/1471-2164-15-1183 (PMC4523013; doi:10.1186/1471-2164-15-1183)
Supplement: Supplementary file 17 — Additional file 17: Table S15: Inter Pro analysis of human homologs of differentially expressed genes at stage A1. Items = Codes of annotations, Items Details = description of annotations, Support = number of genes in input list with a given annotation, List size = number of genes in input list, Reference Support = number of genes in reference list with a given annotation, Reference size = number of genes in reference list, Hyp = Hypergeometric p-value, Hyp c = corrected Hypergeometric p-value (FDR), Genes = genes with given annotation in the input list. (XLS 40 KB) [file 12864_2014_7084_MOESM17_ESM.xls]

## Sheet: A2 Bio Proc.txt
Items	Items_Details	Support	List size	Reference Support	Reference size	Hyp	Hyp_c	Genes
GO:0006954	inflammatory response (BP)	4	50	259	34208	0.000562429	0.00682949	LYAM3_HUMAN,C163A_HUMAN,LYAM2_HUMAN,KLKB1_HUMAN
GO:0006508	proteolysis (BP)	4	50	543	34208	0.00812532	0.0265635	MEP1A_HUMAN,PLMN_HUMAN,TLL2_HUMAN,KLKB1_HUMAN
GO:0055085	transmembrane transport (BP)	4	50	630	34208	0.0134459	0.0346333	CTL1_HUMAN,MDR1_HUMAN,S6A12_HUMAN,HCN2_HUMAN
GO:0007275	multicellular organismal development (BP)	5	50	945	34208	0.0120868	0.0321055	TLL2_HUMAN,TSSK1_HUMAN,BOLL_HUMAN,SPDYA_HUMAN,TSSK4_HUMAN
GO:0007596	blood coagulation (BP)	5	50	457	34208	0.000537843	0.00703333	LYAM3_HUMAN,PLMN_HUMAN,PDE10_HUMAN,KLKB1_HUMAN,ACTB_HUMAN
GO:0034220	ion transmembrane transport (BP)	2	50	97	34208	0.00892269	0.0257094	CNGA2_HUMAN,CLCA2_HUMAN
GO:0044267	cellular protein metabolic process (BP)	3	50	284	34208	0.00832286	0.026696	TBB3_HUMAN,ACTB_HUMAN,B4GT2_HUMAN
GO:0030154	cell differentiation (BP)	4	50	520	34208	0.0069993	0.0247892	TLL2_HUMAN,TSSK1_HUMAN,BOLL_HUMAN,TSSK4_HUMAN
GO:0007018	microtubule-based movement (BP)	5	50	90	34208	2.1738e-07	1.84773e-05	DYH17_HUMAN,DYH9_HUMAN,DYH8_HUMAN,TBB3_HUMAN,DYH5_HUMAN
GO:0042572	retinol metabolic process (BP)	1	50	13	34208	0.0188389	0.0410592	RDH12_HUMAN
GO:0000082	G1/S transition of mitotic cell cycle (BP)	2	50	145	34208	0.019138	0.0411831	CCNA1_HUMAN,SPDYA_HUMAN
GO:0032496	response to lipopolysaccharide (BP)	2	50	136	34208	0.0169687	0.0389821	LYAM3_HUMAN,LYAM2_HUMAN
GO:0002687	positive regulation of leukocyte migration (BP)	2	50	8	34208	5.82966e-05	0.00110116	LYAM3_HUMAN,LYAM2_HUMAN
GO:0006334	nucleosome assembly (BP)	3	50	102	34208	0.000455619	0.0064546	H2B1L_HUMAN,H10_HUMAN,H2B3B_HUMAN
GO:0007159	leukocyte cell-cell adhesion (BP)	2	50	25	34208	0.00061476	0.00653182	LYAM3_HUMAN,LYAM2_HUMAN
GO:0034641	cellular nitrogen compound metabolic process (BP)	3	50	200	34208	0.00315246	0.0153119	S6A12_HUMAN,KCRU_HUMAN,GATM_HUMAN
GO:0007141	male meiosis I (BP)	4	50	13	34208	2.85871e-09	4.8598e-07	REC8_HUMAN,SPO11_HUMAN,CCNA1_HUMAN,SYCP3_HUMAN
GO:0007286	spermatid development (BP)	3	50	49	34208	5.16261e-05	0.00125378	REC8_HUMAN,SPO11_HUMAN,TSSK1_HUMAN
GO:0030168	platelet activation (BP)	4	50	234	34208	0.000383947	0.00593372	LYAM3_HUMAN,PLS1_HUMAN,PLMN_HUMAN,PDE10_HUMAN
GO:0007283	spermatogenesis (BP)	7	50	317	34208	3.89889e-07	2.20937e-05	REC8_HUMAN,SPO11_HUMAN,TSSK1_HUMAN,DYH9_HUMAN,CCNA1_HUMAN,BOLL_HUMAN,TSSK4_HUMAN
GO:0006937	regulation of muscle contraction (BP)	1	50	11	34208	0.0159634	0.0371751	TNNC1_HUMAN
GO:0045089	positive regulation of innate immune response (BP)	1	50	13	34208	0.0188389	0.0410592	PLS1_HUMAN
GO:0010572	positive regulation of platelet activation (BP)	1	50	5	34208	0.00728732	0.0242911	LYAM3_HUMAN
GO:0035307	positive regulation of protein dephosphorylation (BP)	1	50	8	34208	0.0116347	0.0313953	2A5A_HUMAN
GO:0000086	G2/M transition of mitotic cell cycle (BP)	2	50	115	34208	0.0123541	0.0323108	MDR1_HUMAN,CCNA1_HUMAN
GO:0050829	defense response to Gram-negative bacterium (BP)	1	50	15	34208	0.0217062	0.0444584	LYAM3_HUMAN
GO:0006928	cellular component movement (BP)	2	50	95	34208	0.00857255	0.0269876	DYH9_HUMAN,ACTB_HUMAN
GO:0010033	response to organic substance (BP)	2	50	45	34208	0.0019912	0.0120894	S6A12_HUMAN,GATM_HUMAN
GO:0002576	platelet degranulation (BP)	2	50	79	34208	0.00600386	0.0217161	LYAM3_HUMAN,PLMN_HUMAN
GO:0006953	acute-phase response (BP)	2	50	37	34208	0.00134957	0.0120751	PLS1_HUMAN,C163A_HUMAN
GO:0048771	tissue remodeling (BP)	1	50	5	34208	0.00728732	0.0242911	PLMN_HUMAN
GO:0051084	'de novo' posttranslational protein folding (BP)	2	50	36	34208	0.00127781	0.0120682	TBB3_HUMAN,ACTB_HUMAN
GO:0046622	positive regulation of organ growth (BP)	1	50	11	34208	0.0159634	0.0371751	CA2D2_HUMAN
GO:0007292	female gamete generation (BP)	1	50	16	34208	0.0231367	0.0462735	SPO11_HUMAN
GO:0007091	mitotic metaphase/anaphase transition (BP)	1	50	14	34208	0.0202736	0.0425495	REC8_HUMAN
GO:0006600	creatine metabolic process (BP)	2	50	10	34208	9.35158e-05	0.00158977	KCRU_HUMAN,GATM_HUMAN
GO:0006601	creatine biosynthetic process (BP)	1	50	2	34208	0.0029212	0.014606	GATM_HUMAN
GO:0046689	response to mercury ion (BP)	1	50	10	34208	0.0145226	0.0352692	GATM_HUMAN
GO:0007126	meiosis (BP)	4	50	70	34208	3.44791e-06	0.000117229	REC8_HUMAN,SPO11_HUMAN,BOLL_HUMAN,SYCP3_HUMAN
GO:0032793	positive regulation of CREB transcription factor activity (BP)	1	50	11	34208	0.0159634	0.0371751	TSSK4_HUMAN
GO:0002092	positive regulation of receptor internalization (BP)	1	50	10	34208	0.0145226	0.0352692	LYAM2_HUMAN
GO:0007157	heterophilic cell-cell adhesion (BP)	2	50	24	34208	0.000566108	0.00641589	LYAM3_HUMAN,LYAM2_HUMAN
GO:0048514	blood vessel morphogenesis (BP)	1	50	14	34208	0.0202736	0.0425495	LYAM3_HUMAN
GO:0034502	protein localization to chromosome (BP)	1	50	3	34208	0.00437866	0.0186093	SPO11_HUMAN
GO:0007062	sister chromatid cohesion (BP)	1	50	13	34208	0.0188389	0.0410592	REC8_HUMAN
GO:0007131	reciprocal meiotic recombination (BP)	2	50	26	34208	0.000665368	0.00665368	REC8_HUMAN,SPO11_HUMAN
GO:0001539	ciliary or flagellar motility (BP)	3	50	13	34208	8.31671e-07	3.5346e-05	DYH17_HUMAN,DYH8_HUMAN,DYH5_HUMAN
GO:0007129	synapsis (BP)	1	50	6	34208	0.00873853	0.0256129	REC8_HUMAN
GO:0042730	fibrinolysis (BP)	1	50	13	34208	0.0188389	0.0410592	PLMN_HUMAN
GO:0051918	negative regulation of fibrinolysis (BP)	1	50	10	34208	0.0145226	0.0352692	PLMN_HUMAN
GO:0002523	leukocyte migration involved in inflammatory response (BP)	1	50	4	34208	0.00583403	0.0215606	LYAM2_HUMAN
GO:0031638	zymogen activation (BP)	1	50	6	34208	0.00873853	0.0256129	KLKB1_HUMAN
GO:0031639	plasminogen activation (BP)	1	50	6	34208	0.00873853	0.0256129	KLKB1_HUMAN
GO:0002542	Factor XII activation (BP)	1	50	2	34208	0.0029212	0.014606	KLKB1_HUMAN
GO:0051919	positive regulation of fibrinolysis (BP)	2	50	4	34208	1.2539e-05	0.000355271	PLMN_HUMAN,KLKB1_HUMAN
GO:0035093	spermatogenesis, exchange of chromosomal proteins (BP)	1	50	2	34208	0.0029212	0.014606	SYCP3_HUMAN
GO:0050901	leukocyte tethering or rolling (BP)	2	50	8	34208	5.82966e-05	0.00110116	LYAM3_HUMAN,LYAM2_HUMAN
GO:0022617	extracellular matrix disassembly (BP)	1	50	5	34208	0.00728732	0.0242911	PLMN_HUMAN
GO:0045823	positive regulation of heart contraction (BP)	1	50	7	34208	0.0101877	0.028865	HCN2_HUMAN
GO:0045071	negative regulation of viral genome replication (BP)	1	50	16	34208	0.0231367	0.0462735	PLS1_HUMAN
GO:0045737	positive regulation of cyclin-dependent protein kinase activity (BP)	1	50	8	34208	0.0116347	0.0313953	SPDYA_HUMAN
GO:0015871	choline transport (BP)	1	50	4	34208	0.00583403	0.0215606	CTL1_HUMAN
GO:0001556	oocyte maturation (BP)	1	50	15	34208	0.0217062	0.0444584	REC8_HUMAN
GO:0006659	phosphatidylserine biosynthetic process (BP)	1	50	4	34208	0.00583403	0.0215606	PLS1_HUMAN
GO:0045948	positive regulation of translational initiation (BP)	1	50	8	34208	0.0116347	0.0313953	BOLL_HUMAN
GO:0090005	negative regulation of establishment of protein localization in plasma membrane (BP)	1	50	4	34208	0.00583403	0.0215606	2A5A_HUMAN
GO:2000373	positive regulation of DNA topoisomerase (ATP-hydrolyzing) activity (BP)	1	50	2	34208	0.0029212	0.014606	PLS1_HUMAN
GO:0043462	regulation of ATPase activity (BP)	1	50	4	34208	0.00583403	0.0215606	TNNC1_HUMAN
GO:0060024	rhythmic synaptic transmission (BP)	1	50	3	34208	0.00437866	0.0186093	CA2D2_HUMAN
GO:0033003	regulation of mast cell activation (BP)	1	50	3	34208	0.00437866	0.0186093	PLS1_HUMAN
GO:0048747	muscle fiber development (BP)	1	50	6	34208	0.00873853	0.0256129	CA2D2_HUMAN
GO:0010812	negative regulation of cell-substrate adhesion (BP)	1	50	10	34208	0.0145226	0.0352692	PLMN_HUMAN
GO:0009992	cellular water homeostasis (BP)	1	50	2	34208	0.0029212	0.014606	S6A12_HUMAN
GO:0032972	regulation of muscle filament sliding speed (BP)	1	50	1	34208	0.00146165	0.00920296	TNNC1_HUMAN
GO:0030029	actin filament-based process (BP)	1	50	2	34208	0.0029212	0.014606	LYAM2_HUMAN
GO:0017121	phospholipid scrambling (BP)	1	50	4	34208	0.00583403	0.0215606	PLS1_HUMAN
GO:0060049	regulation of protein glycosylation (BP)	1	50	1	34208	0.00146165	0.00920296	FKTN_HUMAN
GO:0072089	stem cell proliferation (BP)	1	50	3	34208	0.00437866	0.0186093	MDR1_HUMAN
GO:0071474	cellular hyperosmotic response (BP)	1	50	3	34208	0.00437866	0.0186093	S6A12_HUMAN
GO:2000048	negative regulation of cell-cell adhesion mediated by cadherin (BP)	1	50	1	34208	0.00146165	0.00920296	PLMN_HUMAN
GO:0000238	zygotene (BP)	1	50	1	34208	0.00146165	0.00920296	SPO11_HUMAN
GO:0060368	regulation of Fc receptor mediated stimulatory signaling pathway (BP)	1	50	1	34208	0.00146165	0.00920296	PLS1_HUMAN
GO:0035456	response to interferon-beta (BP)	1	50	1	34208	0.00146165	0.00920296	PLS1_HUMAN
GO:0090219	negative regulation of lipid kinase activity (BP)	1	50	1	34208	0.00146165	0.00920296	2A5A_HUMAN
GO:0002691	regulation of cellular extravasation (BP)	1	50	1	34208	0.00146165	0.00920296	LYAM3_HUMAN
