# Supplementary material for: Analysis of the basal chordate Botryllus schlosseri reveals a set of genes associated with fertility
Source: BMC Genomics. 2014 Dec 26;15(1):1183. doi: 10.1186/1471-2164-15-1183 (PMC4523013; doi:10.1186/1471-2164-15-1183)
Supplement: Supplementary file 18 — Additional file 18: Table S16: Gene Ontology analysis (All annotations) of human homologs of differentially expressed genes at stage A2. Items = Codes of annotations, Items Details = description of annotations, Support = number of genes in input list with a given annotation, List size = number of genes in input list, Reference Support = number of genes in reference list with a given annotation, Reference size = number of genes in reference list, Hyp = Hypergeometric p-value, Hyp c = corrected Hypergeometric p-value (FDR), Genes = genes with given annotation in the input list. (XLS 33 KB) [file 12864_2014_7084_MOESM18_ESM.xls]

## Sheet: A2 Mol fun.txt
Items	Items_Details	Support	List size	Reference Support	Reference size	Hyp	Hyp_c	Genes
GO:0008233	peptidase activity (MF)	4	50	493	34208	0.00581596	0.0306103	MEP1A_HUMAN,PLMN_HUMAN,TLL2_HUMAN,KLKB1_HUMAN
GO:0005488	binding (MF)	5	50	731	34208	0.00421141	0.0323954	LYAM3_HUMAN,2A5A_HUMAN,PPP5_HUMAN,LYAM2_HUMAN,CLC4F_HUMAN
GO:0005524	ATP binding (MF)	10	50	1489	34208	4.95103e-05	0.000707289	MDR1_HUMAN,SPO11_HUMAN,DYH17_HUMAN,TSSK1_HUMAN,DYH9_HUMAN,DYH8_HUMAN,KCRU_HUMAN,DYH5_HUMAN,ACTB_HUMAN,TSSK4_HUMAN
GO:0005515	protein binding (MF)	14	50	4463	34208	0.0038391	0.0319925	LYAM3_HUMAN,2A5A_HUMAN,PLS1_HUMAN,PPP5_HUMAN,MDR1_HUMAN,PLMN_HUMAN,C163A_HUMAN,LYAM2_HUMAN,TNNC1_HUMAN,CCNA1_HUMAN,BOLL_HUMAN,KLKB1_HUMAN,ACTB_HUMAN,TSSK4_HUMAN
GO:0000166	nucleotide binding (MF)	15	50	2120	34208	2.06672e-07	2.06672e-05	MDR1_HUMAN,CNGA2_HUMAN,RDH12_HUMAN,DYH17_HUMAN,PDE10_HUMAN,TSSK1_HUMAN,DYH9_HUMAN,DYH8_HUMAN,HCN2_HUMAN,KCRU_HUMAN,TBB3_HUMAN,BOLL_HUMAN,DYH5_HUMAN,ACTB_HUMAN,TSSK4_HUMAN
GO:0016887	ATPase activity (MF)	5	50	139	34208	1.88472e-06	9.42358e-05	MDR1_HUMAN,DYH17_HUMAN,DYH9_HUMAN,DYH8_HUMAN,DYH5_HUMAN
GO:0048306	calcium-dependent protein binding (MF)	2	50	37	34208	0.00134957	0.0168696	LYAM3_HUMAN,TNNC1_HUMAN
GO:0004745	retinol dehydrogenase activity (MF)	1	50	12	34208	0.0174022	0.0414338	RDH12_HUMAN
GO:0019901	protein kinase binding (MF)	3	50	237	34208	0.00506328	0.0281293	CCNA1_HUMAN,SPDYA_HUMAN,ACTB_HUMAN
GO:0005244	voltage-gated ion channel activity (MF)	2	50	150	34208	0.0203911	0.0443285	CA2D2_HUMAN,HCN2_HUMAN
GO:0005529	sugar binding (MF)	3	50	177	34208	0.00223272	0.0223272	LYAM3_HUMAN,LYAM2_HUMAN,CLC4F_HUMAN
GO:0004222	metalloendopeptidase activity (MF)	2	50	104	34208	0.0101978	0.0309023	MEP1A_HUMAN,TLL2_HUMAN
GO:0008559	xenobiotic-transporting ATPase activity (MF)	1	50	3	34208	0.00437866	0.0257568	MDR1_HUMAN
GO:0004252	serine-type endopeptidase activity (MF)	2	50	150	34208	0.0203911	0.0443285	PLMN_HUMAN,KLKB1_HUMAN
GO:0005272	sodium channel activity (MF)	1	50	14	34208	0.0202736	0.0460763	HCN2_HUMAN
GO:0042806	fucose binding (MF)	1	50	4	34208	0.00583403	0.0216075	LYAM3_HUMAN
GO:0003777	microtubule motor activity (MF)	4	50	73	34208	4.07977e-06	8.15955e-05	DYH17_HUMAN,DYH9_HUMAN,DYH8_HUMAN,DYH5_HUMAN
GO:0042609	CD4 receptor binding (MF)	1	50	5	34208	0.00728732	0.0251287	PLS1_HUMAN
GO:0003831	beta-N-acetylglucosaminylglycopeptide beta-1,4-galactosyltransferase activity (MF)	1	50	4	34208	0.00583403	0.0216075	B4GT2_HUMAN
GO:0004461	lactose synthase activity (MF)	1	50	3	34208	0.00437866	0.0257568	B4GT2_HUMAN
GO:0003945	N-acetyllactosamine synthase activity (MF)	1	50	4	34208	0.00583403	0.0216075	B4GT2_HUMAN
GO:0050998	nitric-oxide synthase binding (MF)	1	50	8	34208	0.0116347	0.033242	ACTB_HUMAN
GO:0030957	Tat protein binding (MF)	1	50	6	34208	0.00873853	0.0291284	ACTB_HUMAN
GO:0004111	creatine kinase activity (MF)	1	50	4	34208	0.00583403	0.0216075	KCRU_HUMAN
GO:0043274	phospholipase binding (MF)	1	50	10	34208	0.0145226	0.0382174	LYAM2_HUMAN
GO:0030552	cAMP binding (MF)	3	50	20	34208	3.29122e-06	8.22806e-05	CNGA2_HUMAN,PDE10_HUMAN,HCN2_HUMAN
GO:0034185	apolipoprotein binding (MF)	1	50	11	34208	0.0159634	0.0409319	PLMN_HUMAN
GO:0015276	ligand-gated ion channel activity (MF)	1	50	10	34208	0.0145226	0.0382174	CLCA2_HUMAN
GO:0033691	sialic acid binding (MF)	2	50	7	34208	4.37634e-05	0.000729389	LYAM3_HUMAN,LYAM2_HUMAN
GO:0030553	cGMP binding (MF)	1	50	12	34208	0.0174022	0.0414338	PDE10_HUMAN
GO:0015220	choline transmembrane transporter activity (MF)	1	50	4	34208	0.00583403	0.0216075	CTL1_HUMAN
GO:0004114	3',5'-cyclic-nucleotide phosphodiesterase activity (MF)	1	50	14	34208	0.0202736	0.0460763	PDE10_HUMAN
GO:0001530	lipopolysaccharide binding (MF)	1	50	12	34208	0.0174022	0.0414338	LYAM3_HUMAN
GO:0047555	3',5'-cyclic-GMP phosphodiesterase activity (MF)	1	50	9	34208	0.0130797	0.0363325	PDE10_HUMAN
GO:0008494	translation activator activity (MF)	1	50	7	34208	0.0101877	0.0318364	BOLL_HUMAN
GO:0005222	intracellular cAMP activated cation channel activity (MF)	1	50	3	34208	0.00437866	0.0257568	CNGA2_HUMAN
GO:0043208	glycosphingolipid binding (MF)	1	50	7	34208	0.0101877	0.0318364	LYAM3_HUMAN
GO:0030280	structural constituent of epidermis (MF)	1	50	8	34208	0.0116347	0.033242	KRA58_HUMAN
GO:0015068	glycine amidinotransferase activity (MF)	1	50	1	34208	0.00146165	0.0162405	GATM_HUMAN
GO:0031013	troponin I binding (MF)	1	50	5	34208	0.00728732	0.0251287	TNNC1_HUMAN
GO:0005332	gamma-aminobutyric acid:sodium symporter activity (MF)	1	50	4	34208	0.00583403	0.0216075	S6A12_HUMAN
GO:0033872	[heparan sulfate]-glucosamine 3-sulfotransferase 3 activity (MF)	1	50	2	34208	0.0029212	0.0265564	HS3SA_HUMAN
GO:0004118	cGMP-stimulated cyclic-nucleotide phosphodiesterase activity (MF)	1	50	3	34208	0.00437866	0.0257568	PDE10_HUMAN
GO:0031014	troponin T binding (MF)	1	50	4	34208	0.00583403	0.0216075	TNNC1_HUMAN
GO:0070492	oligosaccharide binding (MF)	2	50	2	34208	2.09374e-06	6.97914e-05	LYAM3_HUMAN,LYAM2_HUMAN
GO:0017128	phospholipid scramblase activity (MF)	1	50	4	34208	0.00583403	0.0216075	PLS1_HUMAN
