# Supplementary material for: Analysis of the basal chordate Botryllus schlosseri reveals a set of genes associated with fertility
Source: BMC Genomics. 2014 Dec 26;15(1):1183. doi: 10.1186/1471-2164-15-1183 (PMC4523013; doi:10.1186/1471-2164-15-1183)
Supplement: Supplementary file 19 — Additional file 19: Table S17: Gene Ontology analysis of Biological Processes of human homologs of differentially expressed genes at stage A2. Items = Codes of annotations, Items Details = description of annotations, Support = number of genes in input list with a given annotation, List size = number of genes in input list, Reference Support = number of genes in reference list with a given annotation, Reference size = number of genes in reference list, Hyp = Hypergeometric p-value, Hyp c = corrected Hypergeometric p-value (FDR), Genes = genes with given annotation in the input list. (XLS 38 KB) [file 12864_2014_7084_MOESM19_ESM.xls]

## Sheet: A2 Inter Pro.txt
Items	Items_Details	Support	List size	Reference Support	Reference size	Hyp	Hyp_c	Genes
IPR003593	ATPase, AAA+ type, core	4	50	156	34208	8.13918e-05	0.00118832	MDR1_HUMAN,DYH9_HUMAN,DYH8_HUMAN,DYH5_HUMAN
IPR001283	Allergen V5/Tpx-1-related	1	50	15	34208	0.0217062	0.0428257	PI16_HUMAN
IPR000595	Cyclic nucleotide-binding domain	2	50	36	34208	0.00127781	0.009328	CNGA2_HUMAN,HCN2_HUMAN
IPR002454	Gamma tubulin	1	50	20	34208	0.0288384	0.0489583	TBB3_HUMAN
IPR000436	Sushi/SCR/CCP	2	50	74	34208	0.00528788	0.0167833	LYAM3_HUMAN,LYAM2_HUMAN
IPR001314	Peptidase S1A, chymotrypsin-type	2	50	119	34208	0.0131835	0.0343713	PLMN_HUMAN,KLKB1_HUMAN
IPR002035	von Willebrand factor, type A	3	50	85	34208	0.000266708	0.00278139	CA2D2_HUMAN,CAHD1_HUMAN,CLCA2_HUMAN
IPR001254	Peptidase S1/S6, chymotrypsin/Hap	2	50	124	34208	0.0142534	0.0358793	PLMN_HUMAN,KLKB1_HUMAN
IPR006210	Epidermal growth factor-like	3	50	203	34208	0.00328711	0.0119979	VWDE_HUMAN,TLL2_HUMAN,LYAM2_HUMAN
IPR001881	EGF-like calcium-binding	2	50	138	34208	0.0174411	0.0397874	VWDE_HUMAN,TLL2_HUMAN
IPR000742	Epidermal growth factor-like, type 3	5	50	213	34208	1.5063e-05	0.000549798	LYAM3_HUMAN,MEP1A_HUMAN,VWDE_HUMAN,TLL2_HUMAN,LYAM2_HUMAN
IPR000001	Kringle	1	50	17	34208	0.0245652	0.0448315	PLMN_HUMAN
IPR001304	C-type lectin	3	50	85	34208	0.000266708	0.00278139	LYAM3_HUMAN,LYAM2_HUMAN,CLC4F_HUMAN
IPR006026	Peptidase, metallopeptidase	2	50	28	34208	0.000772431	0.00626527	MEP1A_HUMAN,TLL2_HUMAN
IPR000558	Histone H2B	2	50	20	34208	0.000391171	0.00356943	H2B1L_HUMAN,H2B3B_HUMAN
IPR000175	Sodium:neurotransmitter symporter	1	50	20	34208	0.0288384	0.0489583	S6A12_HUMAN
IPR001846	von Willebrand factor, type D domain	1	50	14	34208	0.0202736	0.0411103	VWDE_HUMAN
IPR003859	Galactosyltransferase, metazoa	1	50	7	34208	0.0101877	0.0286038	B4GT2_HUMAN
IPR002083	MATH	1	50	12	34208	0.0174022	0.0409794	MEP1A_HUMAN
IPR000998	MAM domain	1	50	17	34208	0.0245652	0.0448315	MEP1A_HUMAN
IPR003938	Potassium channel, voltage-dependent, EAG/ELK/ERG	1	50	12	34208	0.0174022	0.0409794	HCN2_HUMAN
IPR006186	Serine/threonine-specific protein phosphatase/bis(5-nucleosyl)-tetraphosphatase	1	50	13	34208	0.0188389	0.0392926	PPP5_HUMAN
IPR003609	Apple-like	2	50	8	34208	5.82966e-05	0.00106391	PLMN_HUMAN,KLKB1_HUMAN
IPR000177	Apple	1	50	2	34208	0.0029212	0.0112236	KLKB1_HUMAN
IPR011016	Zinc finger, RING-CH-type	1	50	17	34208	0.0245652	0.0448315	MARHB_HUMAN
IPR014400	Cyclin A/B/D/E	1	50	13	34208	0.0188389	0.0392926	CCNA1_HUMAN
IPR004727	Calcium-activated chloride channel protein	1	50	3	34208	0.00437866	0.0145292	CLCA2_HUMAN
IPR023088	3'5'-cyclic nucleotide phosphodiesterase	1	50	19	34208	0.0274161	0.048814	PDE10_HUMAN
IPR005818	Histone H1/H5	1	50	13	34208	0.0188389	0.0392926	H10_HUMAN
IPR003018	GAF	1	50	7	34208	0.0101877	0.0286038	PDE10_HUMAN
IPR005819	Histone H5	1	50	9	34208	0.0130797	0.0353636	H10_HUMAN
IPR002554	Protein phosphatase 2A, regulatory B subunit, B56	1	50	5	34208	0.00728732	0.0221656	2A5A_HUMAN
IPR002396	Selectin superfamily	2	50	3	34208	6.27535e-06	0.000458101	LYAM3_HUMAN,LYAM2_HUMAN
IPR001506	Peptidase M12A, astacin	2	50	6	34208	3.12888e-05	0.000761361	MEP1A_HUMAN,TLL2_HUMAN
IPR008294	Peptidase M12A, meprin alpha subunit	1	50	2	34208	0.0029212	0.0112236	MEP1A_HUMAN
IPR002983	Sodium:neurotransmitter symporter, betaine	1	50	1	34208	0.00146165	0.00627648	S6A12_HUMAN
IPR015446	Bone morphogenetic protein 1/tolloid-like protein	1	50	3	34208	0.00437866	0.0145292	TLL2_HUMAN
IPR019931	LPXTG-motif cell wall anchor	1	50	1	34208	0.00146165	0.00627648	C163A_HUMAN
IPR023317	Peptidase S1A, plasmin	1	50	1	34208	0.00146165	0.00627648	PLMN_HUMAN
IPR013048	Meiotic recombination, Spo11	1	50	1	34208	0.00146165	0.00627648	SPO11_HUMAN
IPR002815	Spo11/DNA topoisomerase VI, subunit A	1	50	1	34208	0.00146165	0.00627648	SPO11_HUMAN
IPR004085	DNA topoisomerase VI, subunit A	1	50	1	34208	0.00146165	0.00627648	SPO11_HUMAN
IPR011236	Protein phosphatase 5	1	50	1	34208	0.00146165	0.00627648	PPP5_HUMAN
