# Supplementary material for: Analysis of the basal chordate Botryllus schlosseri reveals a set of genes associated with fertility
Source: BMC Genomics. 2014 Dec 26;15(1):1183. doi: 10.1186/1471-2164-15-1183 (PMC4523013; doi:10.1186/1471-2164-15-1183)
Supplement: Supplementary file 21 — Additional file 21: Table S19: Inter Pro analysis of human homologs of differentially expressed genes at stage A2. Items = Codes of annotations, Items Details = description of annotations, Support = number of genes in input list with a given annotation, List size = number of genes in input list, Reference Support = number of genes in reference list with a given annotation, Reference size = number of genes in reference list, Hyp = Hypergeometric p-value, Hyp c = corrected Hypergeometric p-value (FDR), Genes = genes with given annotation in the input list. (XLS 78 KB) [file 12864_2014_7084_MOESM21_ESM.xls]

## Sheet: GO_allannotationsB1.txt
Items	Items_Details	Support	List size	Reference Support	Reference size	Hyp	Hyp_c	Genes
GO:0046872,GO:0008270,GO:0006508,GO:0008233,IPR000742,GO:0004222	metal ion binding (MF),zinc ion binding (MF),proteolysis (BP),peptidase activity (MF),Epidermal growth factor-like, type 3,metalloendopeptidase activity (MF)	5	200	11	34208	2.91739e-09	8.49286e-08	Q16819,O43184,Q16820,Q13443,Q9H013
GO:0046872,GO:0008270,GO:0006508,GO:0008233,IPR000742,GO:0004222,IPR001762,IPR001590,IPR006586,GO:0017124	metal ion binding (MF),zinc ion binding (MF),proteolysis (BP),peptidase activity (MF),Epidermal growth factor-like, type 3,metalloendopeptidase activity (MF),Blood coagulation inhibitor, Disintegrin,Peptidase M12B, ADAM/reprolysin,ADAM, cysteine-rich,SH3 domain binding (MF)	3	200	4	34208	7.84121e-07	5.26769e-06	O43184,Q13443,Q9H013
GO:0046872,GO:0008270,GO:0005515,GO:0017124	metal ion binding (MF),zinc ion binding (MF),protein binding (MF),SH3 domain binding (MF)	3	200	8	34208	1.07894e-05	4.09683e-05	Q9ULH1,O43184,Q13443
GO:0046872,GO:0008270,GO:0017124	metal ion binding (MF),zinc ion binding (MF),SH3 domain binding (MF)	4	200	12	34208	5.41041e-07	4.29554e-06	Q9ULH1,O43184,Q13443,Q9H013
GO:0046872,GO:0007165	metal ion binding (MF),signal transduction (BP)	4	200	153	34208	0.0126641	0.0174631	Q9ULH1,P53041,Q9Y233,Q9BWF2
GO:0046872,GO:0007165,GO:0005515	metal ion binding (MF),signal transduction (BP),protein binding (MF)	3	200	81	34208	0.0120271	0.0166725	Q9ULH1,P53041,Q9BWF2
GO:0046872,GO:0000166,GO:0007596,GO:0030168	metal ion binding (MF),nucleotide binding (MF),blood coagulation (BP),platelet activation (BP)	3	200	39	34208	0.00154078	0.00267341	P52429,O14983,Q9Y233
GO:0046872,GO:0016787	metal ion binding (MF),hydrolase activity (MF)	6	200	290	34208	0.00740375	0.0107766	Q01433,P53041,P09923,O14983,Q9Y233,Q8NEL9
GO:0003677,GO:0006334	DNA binding (MF),nucleosome assembly (BP)	4	200	64	34208	0.000547632	0.00110369	Q99880,P0C0S5,P07305,Q8N257
GO:0003677,GO:0007283	DNA binding (MF),spermatogenesis (BP)	3	200	57	34208	0.0045676	0.00695762	O15457,Q9Y5K1,O94993
GO:0003677,GO:0007126	DNA binding (MF),meiosis (BP)	3	200	18	34208	0.000150573	0.000368692	O15457,Q9Y5K1,Q8IZU3
GO:0008270,GO:0006508,GO:0008233,IPR000742,GO:0004222	zinc ion binding (MF),proteolysis (BP),peptidase activity (MF),Epidermal growth factor-like, type 3,metalloendopeptidase activity (MF)	6	200	13	34208	6.14375e-11	5.36554e-09	Q16819,O43184,Q9Y6L7,Q16820,Q13443,Q9H013
GO:0008270,GO:0006508,GO:0008233,IPR000742,GO:0004222,IPR006026,IPR001506	zinc ion binding (MF),proteolysis (BP),peptidase activity (MF),Epidermal growth factor-like, type 3,metalloendopeptidase activity (MF),Peptidase, metallopeptidase,Peptidase M12A, astacin	3	200	5	34208	1.95184e-06	1.02276e-05	Q16819,Q9Y6L7,Q16820
GO:0006915	apoptotic process (BP)	11	200	594	34208	0.000802849	0.00151328	P68032,O15162,P61289,P07305,Q9NR09,Q96FJ2,P63167,Q15811,P17302,Q02817,P62330
GO:0006915,GO:0005515	apoptotic process (BP),protein binding (MF)	7	200	344	34208	0.00428939	0.00661071	O15162,P61289,Q9NR09,P63167,Q15811,Q02817,P62330
GO:0006915,GO:0006810	apoptotic process (BP),transport (BP)	3	200	12	34208	4.16604e-05	0.000119945	Q96FJ2,P63167,P17302
GO:0006954	inflammatory response (BP)	5	200	259	34208	0.0184568	0.0240581	P16109,O43916,Q86VB7,P16581,P03952
GO:0006954,GO:0005515	inflammatory response (BP),protein binding (MF)	4	200	86	34208	0.00165639	0.0028551	P16109,Q86VB7,P16581,P03952
GO:0007165,GO:0005488	signal transduction (BP),binding (MF)	3	200	51	34208	0.00333521	0.005264	Q15172,P53041,P24821
GO:0007155	cell adhesion (BP)	8	200	556	34208	0.017073	0.0223656	P16109,O14514,O43184,Q08431,Q13443,P24821,P16581,P62330
GO:0007155,GO:0005488,IPR000742	cell adhesion (BP),binding (MF),Epidermal growth factor-like, type 3	3	200	11	34208	3.13806e-05	9.67261e-05	P16109,P24821,P16581
GO:0007155,GO:0005515	cell adhesion (BP),protein binding (MF)	5	200	161	34208	0.0026352	0.00428834	P16109,O43184,Q13443,P16581,P62330
GO:0007155,GO:0005515,IPR000742	cell adhesion (BP),protein binding (MF),Epidermal growth factor-like, type 3	4	200	18	34208	3.25383e-06	1.57871e-05	P16109,O43184,Q13443,P16581
GO:0007155,IPR006210,IPR000742	cell adhesion (BP),Epidermal growth factor-like,Epidermal growth factor-like, type 3	3	200	50	34208	0.00315246	0.00500572	Q08431,P24821,P16581
GO:0007155,IPR000742	cell adhesion (BP),Epidermal growth factor-like, type 3	6	200	57	34208	1.04896e-06	6.7031e-06	P16109,O43184,Q08431,Q13443,P24821,P16581
GO:0006468,GO:0005524,GO:0005515,GO:0000166,GO:0046777,IPR002290,IPR020635,IPR000719,GO:0004674	protein phosphorylation (BP),ATP binding (MF),protein binding (MF),nucleotide binding (MF),protein autophosphorylation (BP),Serine/threonine-protein kinase domain,Tyrosine-protein kinase, catalytic domain,Protein kinase, catalytic domain,protein serine/threonine kinase activity (MF)	3	200	42	34208	0.00191074	0.00320906	Q96PF2,Q9UQM7,Q96RG2
GO:0006468,GO:0005524,GO:0005515,GO:0000166,IPR002290,IPR020635,IPR000719,GO:0004674	protein phosphorylation (BP),ATP binding (MF),protein binding (MF),nucleotide binding (MF),Serine/threonine-protein kinase domain,Tyrosine-protein kinase, catalytic domain,Protein kinase, catalytic domain,protein serine/threonine kinase activity (MF)	4	200	132	34208	0.00765941	0.0110871	Q96PF2,Q9UQM7,Q96RG2,Q6SA08
GO:0006468,GO:0005524,GO:0000166,GO:0007275,IPR002290,IPR020635,IPR000719,GO:0004674,GO:0000287,GO:0030154,GO:0007283	protein phosphorylation (BP),ATP binding (MF),nucleotide binding (MF),multicellular organismal development (BP),Serine/threonine-protein kinase domain,Tyrosine-protein kinase, catalytic domain,Protein kinase, catalytic domain,protein serine/threonine kinase activity (MF),magnesium ion binding (MF),cell differentiation (BP),spermatogenesis (BP)	3	200	5	34208	1.95184e-06	1.02276e-05	Q96PF2,Q9BXA7,Q6SA08
GO:0006468,GO:0005524,GO:0000166,IPR002290,IPR020635,IPR000719,GO:0004674	protein phosphorylation (BP),ATP binding (MF),nucleotide binding (MF),Serine/threonine-protein kinase domain,Tyrosine-protein kinase, catalytic domain,Protein kinase, catalytic domain,protein serine/threonine kinase activity (MF)	5	200	211	34208	0.0081946	0.0117966	Q96PF2,Q9UQM7,Q9BXA7,Q96RG2,Q6SA08
GO:0006508,GO:0008233	proteolysis (BP),peptidase activity (MF)	16	200	461	34208	1.60512e-08	2.80361e-07	Q7Z410,Q16819,P08519,P56730,P00747,O43184,Q9Y6L7,Q16820,Q13443,P00734,Q7Z5A4,Q9H013,P17538,Q9GZN4,P03952,P98073
GO:0006508,GO:0008233,GO:0005515	proteolysis (BP),peptidase activity (MF),protein binding (MF)	5	200	120	34208	0.000718739	0.00137452	P00747,O43184,Q13443,P00734,P03952
GO:0006508,GO:0008233,GO:0005515,GO:0007596,IPR001314,IPR001254,GO:0004252	proteolysis (BP),peptidase activity (MF),protein binding (MF),blood coagulation (BP),Peptidase S1A, chymotrypsin-type,Peptidase S1/S6, chymotrypsin/Hap,serine-type endopeptidase activity (MF)	3	200	9	34208	1.61142e-05	5.70531e-05	P00747,P00734,P03952
GO:0006508,GO:0008233,GO:0007586	proteolysis (BP),peptidase activity (MF),digestion (BP)	3	200	12	34208	4.16604e-05	0.000119945	Q16819,Q16820,P17538
GO:0006508,GO:0008233,IPR001314,IPR001254,IPR000001,GO:0004252	proteolysis (BP),peptidase activity (MF),Peptidase S1A, chymotrypsin-type,Peptidase S1/S6, chymotrypsin/Hap,Kringle,serine-type endopeptidase activity (MF)	4	200	9	34208	1.39629e-07	1.46331e-06	P08519,P56730,P00747,P00734
GO:0006508,GO:0008233,IPR001314,IPR001254,GO:0004252	proteolysis (BP),peptidase activity (MF),Peptidase S1A, chymotrypsin-type,Peptidase S1/S6, chymotrypsin/Hap,serine-type endopeptidase activity (MF)	10	200	97	34208	3.0107e-10	1.57761e-08	Q7Z410,P08519,P56730,P00747,P00734,Q7Z5A4,P17538,Q9GZN4,P03952,P98073
GO:0006508,GO:0008233,IPR000998	proteolysis (BP),peptidase activity (MF),MAM domain	3	200	3	34208	1.96881e-07	1.84224e-06	Q16819,Q16820,P98073
GO:0008283,GO:0005515	cell proliferation (BP),protein binding (MF)	5	200	157	34208	0.00236374	0.00387062	Q13309,Q15398,Q07954,Q9BWF2,P61024
GO:0016740	transferase activity (MF)	10	200	616	34208	0.00355916	0.0055506	O14686,O43916,O75897,P52429,P10620,O75072,Q9Y663,P28161,P50440,Q9H2A9
GO:0016740,GO:0008146	transferase activity (MF),sulfotransferase activity (MF)	3	200	39	34208	0.00154078	0.00267341	O43916,O75897,Q9Y663
GO:0005488	binding (MF)	9	200	731	34208	0.0287407	0.0358574	P16109,Q15172,P53041,Q9UJ71,P24821,P16581,Q8N1N0,Q8NA31,Q96PN6
GO:0005488,GO:0005515	binding (MF),protein binding (MF)	4	200	178	34208	0.0208697	0.0266725	P16109,Q15172,P53041,P16581
GO:0005488,GO:0005529,IPR001304	binding (MF),sugar binding (MF),C-type lectin	4	200	73	34208	0.000900534	0.00167333	P16109,Q9UJ71,P16581,Q8N1N0
GO:0005524	ATP binding (MF)	25	200	1489	34208	2.28139e-06	1.17201e-05	P68032,Q99758,P08183,Q96DT5,Q96PF2,Q562R1,O15457,Q9Y5K1,P52429,O14983,Q9UFH2,Q9UQM7,Q9BXA7,O95477,Q9GZT4,Q9NYC9,P13535,Q96JB1,P12532,Q712K3,Q96RG2,Q96PN6,Q8TE73,P60709,Q6SA08
GO:0005524,GO:0005515,GO:0000166	ATP binding (MF),protein binding (MF),nucleotide binding (MF)	8	200	547	34208	0.0156391	0.0206942	P08183,Q96PF2,O14983,Q9UQM7,O95477,Q96RG2,P60709,Q6SA08
GO:0005524,GO:0000166	ATP binding (MF),nucleotide binding (MF)	24	200	1367	34208	1.72291e-06	1.00312e-05	P68032,Q99758,P08183,Q96DT5,Q96PF2,Q562R1,O15457,P52429,O14983,Q9UFH2,Q9UQM7,Q9BXA7,O95477,Q9GZT4,Q9NYC9,P13535,Q96JB1,P12532,Q712K3,Q96RG2,Q96PN6,Q8TE73,P60709,Q6SA08
GO:0005524,GO:0000166,GO:0016887	ATP binding (MF),nucleotide binding (MF),ATPase activity (MF)	9	200	113	34208	2.35481e-08	3.24716e-07	P68032,Q99758,P08183,Q96DT5,Q9UFH2,O95477,Q9NYC9,Q96JB1,Q8TE73
GO:0005524,GO:0000166,GO:0016887,IPR003593	ATP binding (MF),nucleotide binding (MF),ATPase activity (MF),ATPase, AAA+ type, core	7	200	76	34208	3.26672e-07	2.85293e-06	Q99758,P08183,Q96DT5,O95477,Q9NYC9,Q96JB1,Q8TE73
GO:0005524,GO:0000166,GO:0016887,IPR003593,IPR003439,GO:0006810	ATP binding (MF),nucleotide binding (MF),ATPase activity (MF),ATPase, AAA+ type, core,ABC transporter-like,transport (BP)	3	200	33	34208	0.000943838	0.00174145	Q99758,P08183,O95477
GO:0005524,GO:0000166,GO:0016887,IPR003593,GO:0007018,GO:0003777	ATP binding (MF),nucleotide binding (MF),ATPase activity (MF),ATPase, AAA+ type, core,microtubule-based movement (BP),microtubule motor activity (MF)	4	200	9	34208	1.39629e-07	1.46331e-06	Q96DT5,Q9NYC9,Q96JB1,Q8TE73
GO:0005524,GO:0000166,GO:0016887,IPR003593,GO:0007018,GO:0003777,GO:0001539	ATP binding (MF),nucleotide binding (MF),ATPase activity (MF),ATPase, AAA+ type, core,microtubule-based movement (BP),microtubule motor activity (MF),ciliary or flagellar motility (BP)	3	200	4	34208	7.84121e-07	5.26769e-06	Q96DT5,Q96JB1,Q8TE73
GO:0005524,GO:0000166,GO:0016887,GO:0042493	ATP binding (MF),nucleotide binding (MF),ATPase activity (MF),response to drug (BP)	3	200	13	34208	5.39252e-05	0.000151918	P68032,Q99758,P08183
GO:0005524,GO:0000166,GO:0016887,GO:0007018,GO:0003777	ATP binding (MF),nucleotide binding (MF),ATPase activity (MF),microtubule-based movement (BP),microtubule motor activity (MF)	5	200	14	34208	1.24628e-08	2.51174e-07	Q96DT5,Q9UFH2,Q9NYC9,Q96JB1,Q8TE73
GO:0005524,GO:0000166,GO:0016887,GO:0007018,GO:0003777,GO:0001539	ATP binding (MF),nucleotide binding (MF),ATPase activity (MF),microtubule-based movement (BP),microtubule motor activity (MF),ciliary or flagellar motility (BP)	4	200	6	34208	1.68531e-08	2.59736e-07	Q96DT5,Q9UFH2,Q96JB1,Q8TE73
GO:0005524,GO:0000166,GO:0042493	ATP binding (MF),nucleotide binding (MF),response to drug (BP)	4	200	49	34208	0.000195525	0.000461509	P68032,Q99758,P08183,Q9GZT4
GO:0005524,GO:0000166,GO:0007596	ATP binding (MF),nucleotide binding (MF),blood coagulation (BP)	3	200	87	34208	0.014567	0.0196729	P52429,O14983,P60709
GO:0005524,GO:0000166,GO:0000287	ATP binding (MF),nucleotide binding (MF),magnesium ion binding (MF)	5	200	107	34208	0.000426193	0.000879233	Q96PF2,Q9BXA7,Q9GZT4,Q96PN6,Q6SA08
GO:0005524,GO:0000166,GO:0000287,GO:0007283	ATP binding (MF),nucleotide binding (MF),magnesium ion binding (MF),spermatogenesis (BP)	4	200	8	34208	7.79288e-08	8.87711e-07	Q96PF2,Q9BXA7,Q96PN6,Q6SA08
GO:0005524,GO:0000166,IPR004000	ATP binding (MF),nucleotide binding (MF),Actin-like	3	200	14	34208	6.83364e-05	0.000188465	P68032,Q562R1,P60709
GO:0005524,GO:0000166,GO:0007283	ATP binding (MF),nucleotide binding (MF),spermatogenesis (BP)	6	200	36	34208	6.23511e-08	7.77905e-07	Q96PF2,O15457,Q9BXA7,Q9NYC9,Q96PN6,Q6SA08
GO:0005524,GO:0007286,GO:0007283	ATP binding (MF),spermatid development (BP),spermatogenesis (BP)	3	200	8	34208	1.07894e-05	4.09683e-05	Q96PF2,Q9Y5K1,Q9BXA7
GO:0005524,GO:0007283	ATP binding (MF),spermatogenesis (BP)	7	200	43	34208	5.66687e-09	1.48472e-07	Q96PF2,O15457,Q9Y5K1,Q9BXA7,Q9NYC9,Q96PN6,Q6SA08
GO:0005515	protein binding (MF)	50	200	4463	34208	3.46184e-06	1.64909e-05	P16109,Q9ULH1,O14686,Q15172,O15162,P61289,Q86VS8,P53041,Q9P2B4,P08183,Q9UNN5,Q13541,Q96PF2,Q13309,P00747,Q86VB7,O43184,Q9NR09,P10620,Q13443,O14983,P63167,Q9UQM7,Q96P56,Q15811,P16581,Q8IW19,P00734,Q15398,O95477,P63316,P98155,P78396,P60660,Q8NHU6,Q8N9W6,Q8NEC5,Q96RG2,Q02817,Q53HV7,Q8N3Y1,Q8TCI5,P03952,Q07954,Q9BWF2,P60709,Q6SA08,P62330,Q12913,P61024
GO:0005515,GO:0000166	protein binding (MF),nucleotide binding (MF)	11	200	784	34208	0.00671439	0.00988297	P08183,Q96PF2,O14983,Q9UQM7,Q8IW19,O95477,Q8N9W6,Q96RG2,P60709,Q6SA08,P62330
GO:0005515,GO:0000166,GO:0007275,GO:0030154,GO:0007283	protein binding (MF),nucleotide binding (MF),multicellular organismal development (BP),cell differentiation (BP),spermatogenesis (BP)	3	200	5	34208	1.95184e-06	1.02276e-05	Q96PF2,Q8N9W6,Q6SA08
GO:0005515,GO:0000166,GO:0030154	protein binding (MF),nucleotide binding (MF),cell differentiation (BP)	4	200	32	34208	3.58636e-05	0.000106776	Q96PF2,Q8N9W6,Q6SA08,P62330
GO:0005515,GO:0005509	protein binding (MF),calcium ion binding (MF)	8	200	173	34208	8.79421e-06	3.60013e-05	O15162,O14983,Q15811,P00734,P63316,P98155,P60660,Q07954
GO:0005515,GO:0005509,IPR018249,IPR002048	protein binding (MF),calcium ion binding (MF),EF-HAND 2,Calcium-binding EF-hand	3	200	42	34208	0.00191074	0.00320906	Q15811,P63316,P60660
GO:0005515,GO:0005509,GO:0030168	protein binding (MF),calcium ion binding (MF),platelet activation (BP)	3	200	18	34208	0.000150573	0.000368692	O15162,O14983,P00734
GO:0005515,GO:0016301,GO:0000082	protein binding (MF),kinase activity (MF),G1/S transition of mitotic cell cycle (BP)	3	200	11	34208	3.13806e-05	9.67261e-05	Q13309,Q9UQM7,P61024
GO:0005515,GO:0006810	protein binding (MF),transport (BP)	4	200	137	34208	0.0087051	0.0123953	P08183,P63167,O95477,P98155
GO:0005515,GO:0055085	protein binding (MF),transmembrane transport (BP)	4	200	125	34208	0.00633969	0.00938417	P08183,O14983,Q96P56,Q8NEC5
GO:0005515,GO:0007275	protein binding (MF),multicellular organismal development (BP)	7	200	263	34208	0.000952009	0.00174424	Q96PF2,Q96P56,P00734,Q8N9W6,Q8NEC5,Q07954,Q6SA08
GO:0005515,GO:0007275,GO:0030154,GO:0007283	protein binding (MF),multicellular organismal development (BP),cell differentiation (BP),spermatogenesis (BP)	5	200	22	34208	1.57815e-07	1.59028e-06	Q96PF2,Q96P56,Q8N9W6,Q8NEC5,Q6SA08
GO:0005515,GO:0007596	protein binding (MF),blood coagulation (BP)	7	200	251	34208	0.000725053	0.00137655	P16109,P00747,O14983,P00734,P03952,P60709,Q12913
GO:0005515,GO:0007596,GO:0030168	protein binding (MF),blood coagulation (BP),platelet activation (BP)	4	200	125	34208	0.00633969	0.00938417	P16109,P00747,O14983,P00734
GO:0005515,GO:0044267	protein binding (MF),cellular protein metabolic process (BP)	3	200	97	34208	0.0194252	0.0250709	Q13541,P00734,P60709
GO:0005515,GO:0048306	protein binding (MF),calcium-dependent protein binding (MF)	3	200	27	34208	0.000519216	0.00105453	P16109,P63316,P98155
GO:0005515,GO:0030154	protein binding (MF),cell differentiation (BP)	6	200	173	34208	0.000563057	0.00112611	Q96PF2,Q96P56,Q8N9W6,Q8NEC5,Q6SA08,P62330
GO:0005515,GO:0000278	protein binding (MF),mitotic cell cycle (BP)	5	200	203	34208	0.00699672	0.010241	P61289,Q13309,P63167,P78396,P61024
GO:0005515,GO:0000278,GO:0000082	protein binding (MF),mitotic cell cycle (BP),G1/S transition of mitotic cell cycle (BP)	4	200	68	34208	0.000689273	0.00132786	P61289,Q13309,P78396,P61024
GO:0005515,GO:0000278,GO:0000082,GO:0000084	protein binding (MF),mitotic cell cycle (BP),G1/S transition of mitotic cell cycle (BP),S phase of mitotic cell cycle (BP)	3	200	57	34208	0.0045676	0.00695762	P61289,Q13309,P61024
GO:0005515,GO:0000278,GO:0000086	protein binding (MF),mitotic cell cycle (BP),G2/M transition of mitotic cell cycle (BP)	3	200	61	34208	0.00552319	0.00836461	Q13309,P63167,P78396
GO:0005515,GO:0000082	protein binding (MF),G1/S transition of mitotic cell cycle (BP)	6	200	99	34208	2.64257e-05	8.65443e-05	P61289,Q13541,Q13309,Q9UQM7,P78396,P61024
GO:0005515,GO:0019901	protein binding (MF),protein kinase binding (MF)	5	200	164	34208	0.00285313	0.00458602	Q9UNN5,P78396,Q8TCI5,P60709,Q12913
GO:0005515,GO:0032496	protein binding (MF),response to lipopolysaccharide (BP)	3	200	64	34208	0.00631278	0.00945114	P16109,P10620,P16581
GO:0005515,IPR006210,IPR000742	protein binding (MF),Epidermal growth factor-like,Epidermal growth factor-like, type 3	3	200	42	34208	0.00191074	0.00320906	P16581,P98155,Q07954
GO:0005515,IPR000742	protein binding (MF),Epidermal growth factor-like, type 3	6	200	53	34208	6.76629e-07	5.21402e-06	P16109,O43184,Q13443,P16581,P98155,Q07954
GO:0005515,GO:0030168	protein binding (MF),platelet activation (BP)	5	200	134	34208	0.00117905	0.00214521	P16109,O15162,P00747,O14983,P00734
GO:0005515,GO:0007283	protein binding (MF),spermatogenesis (BP)	7	200	96	34208	1.61386e-06	9.60978e-06	Q96PF2,Q96P56,P78396,Q8NHU6,Q8N9W6,Q8NEC5,Q6SA08
GO:0005515,GO:0000086	protein binding (MF),G2/M transition of mitotic cell cycle (BP)	4	200	81	34208	0.00132747	0.00236596	P08183,Q13309,P63167,P78396
GO:0005515,GO:0017124	protein binding (MF),SH3 domain binding (MF)	4	200	68	34208	0.000689273	0.00132786	Q9ULH1,O15162,O43184,Q13443
GO:0005515,GO:0006953	protein binding (MF),acute-phase response (BP)	3	200	21	34208	0.000242266	0.000566728	O15162,Q86VB7,P00734
GO:0005515,GO:0034185	protein binding (MF),apolipoprotein binding (MF)	4	200	6	34208	1.68531e-08	2.59736e-07	P00747,O95477,P98155,Q07954
GO:0000166	nucleotide binding (MF)	39	200	2120	34208	1.53485e-10	1.00533e-08	Q8WZA2,P68032,Q99758,Q8WXA9,P08183,Q16280,Q96DT5,Q96PF2,Q562R1,O15457,P52429,O14983,P68371,Q9UFH2,Q8TBY0,Q9Y233,Q13630,Q9UQM7,Q9BXA7,Q8IW19,O95477,Q8WVX9,Q9GZT4,Q9NYC9,P13535,Q96JB1,Q9UL51,P12532,Q13509,Q8N9W6,Q712K3,Q96RG2,P29973,Q96PN6,Q9P1Z3,Q8TE73,P60709,Q6SA08,P62330
GO:0000166,GO:0006810	nucleotide binding (MF),transport (BP)	4	200	88	34208	0.0018025	0.00308664	Q99758,P08183,O95477,P29973
GO:0000166,GO:0055085	nucleotide binding (MF),transmembrane transport (BP)	5	200	105	34208	0.000390774	0.000839203	P08183,O14983,Q9UL51,P29973,Q9P1Z3
GO:0000166,GO:0055085,IPR000595	nucleotide binding (MF),transmembrane transport (BP),Cyclic nucleotide-binding domain	3	200	10	34208	2.29211e-05	7.79912e-05	Q9UL51,P29973,Q9P1Z3
GO:0000166,GO:0007275,GO:0030154,GO:0007283	nucleotide binding (MF),multicellular organismal development (BP),cell differentiation (BP),spermatogenesis (BP)	4	200	19	34208	4.10267e-06	1.7915e-05	Q96PF2,Q9BXA7,Q8N9W6,Q6SA08
GO:0000166,GO:0042493	nucleotide binding (MF),response to drug (BP)	5	200	61	34208	2.96316e-05	9.46765e-05	P68032,Q99758,P08183,Q9GZT4,Q9UL51
GO:0000166,GO:0007596	nucleotide binding (MF),blood coagulation (BP)	5	200	126	34208	0.000895469	0.00167581	Q8WZA2,P52429,O14983,Q9Y233,P60709
GO:0000166,GO:0044267,GO:0006457,GO:0051084	nucleotide binding (MF),cellular protein metabolic process (BP),protein folding (BP),'de novo' posttranslational protein folding (BP)	3	200	22	34208	0.000279312	0.000620168	P68371,Q13509,P60709
GO:0000166,GO:0007268	nucleotide binding (MF),synaptic transmission (BP)	3	200	53	34208	0.00371985	0.00576687	Q9UQM7,Q9UL51,Q9P1Z3
GO:0000166,IPR000595	nucleotide binding (MF),Cyclic nucleotide-binding domain	5	200	18	34208	5.23322e-08	6.85552e-07	Q8WZA2,Q16280,Q9UL51,P29973,Q9P1Z3
GO:0000166,IPR000595,GO:0030552	nucleotide binding (MF),Cyclic nucleotide-binding domain,cAMP binding (MF)	4	200	13	34208	7.77927e-07	5.66158e-06	Q8WZA2,Q16280,Q9UL51,Q9P1Z3
GO:0000166,GO:0030154	nucleotide binding (MF),cell differentiation (BP)	5	200	65	34208	4.03698e-05	0.000118841	Q96PF2,Q9BXA7,Q8N9W6,Q6SA08,P62330
GO:0000166,GO:0007018	nucleotide binding (MF),microtubule-based movement (BP)	7	200	79	34208	4.26787e-07	3.49432e-06	Q96DT5,P68371,Q9UFH2,Q9NYC9,Q96JB1,Q13509,Q8TE73
GO:0000166,GO:0007283	nucleotide binding (MF),spermatogenesis (BP)	7	200	47	34208	1.08436e-08	2.36751e-07	Q96PF2,O15457,Q9BXA7,Q9NYC9,Q8N9W6,Q96PN6,Q6SA08
GO:0000166,GO:0006928	nucleotide binding (MF),cellular component movement (BP)	4	200	17	34208	2.54239e-06	1.2568e-05	P68371,Q9NYC9,P60709,P62330
GO:0000166,GO:0030552	nucleotide binding (MF),cAMP binding (MF)	5	200	15	34208	1.86055e-08	2.70814e-07	Q8WZA2,Q16280,Q9Y233,Q9UL51,Q9P1Z3
IPR000210,IPR011705,IPR006652,IPR017096	BTB/POZ-like,BTB/Kelch-associated,Kelch repeat type 1,Kelch-like protein, gigaxonin	5	200	43	34208	5.22125e-06	2.2064e-05	Q9Y573,Q8NBE8,Q96PQ7,Q6JEL2,Q9P2N7
IPR001283	Allergen V5/Tpx-1-related	4	200	15	34208	1.47157e-06	9.17979e-06	P48060,Q6UXB8,Q9H0B8,Q6UWM5
GO:0005509	calcium ion binding (MF)	19	200	662	34208	1.49187e-08	2.79192e-07	P19827,O15162,O60494,Q02045,Q9NZW4,Q9Y6L7,O14983,Q8IV35,Q15811,A8MZ26,P00734,P63316,P98155,Q8WWZ8,Q96RW7,Q9GZT4,P60660,Q7Z572,Q07954
GO:0005509,IPR018249	calcium ion binding (MF),EF-HAND 2	7	200	214	34208	0.000280268	0.000617061	Q02045,Q8IV35,Q15811,A8MZ26,P63316,P60660,Q7Z572
GO:0005509,IPR018249,IPR002048	calcium ion binding (MF),EF-HAND 2,Calcium-binding EF-hand	5	200	141	34208	0.00147742	0.00261542	Q02045,Q15811,P63316,P60660,Q7Z572
GO:0005509,GO:0004872,IPR006210,IPR001881,IPR000742,GO:0006898	calcium ion binding (MF),receptor activity (MF),Epidermal growth factor-like,EGF-like calcium-binding,Epidermal growth factor-like, type 3,receptor-mediated endocytosis (BP)	3	200	6	34208	3.88682e-06	1.75577e-05	O60494,P98155,Q07954
GO:0005509,GO:0007275	calcium ion binding (MF),multicellular organismal development (BP)	4	200	38	34208	7.16256e-05	0.000195478	Q9NZW4,Q9Y6L7,P00734,Q07954
GO:0005509,GO:0042803	calcium ion binding (MF),protein homodimerization activity (MF)	4	200	32	34208	3.58636e-05	0.000106776	O60494,O14983,P63316,Q9GZT4
GO:0005509,IPR006210,IPR001881	calcium ion binding (MF),Epidermal growth factor-like,EGF-like calcium-binding	6	200	104	34208	3.49299e-05	0.000106414	O60494,Q9Y6L7,P98155,Q8WWZ8,Q96RW7,Q07954
GO:0005509,IPR006210,IPR001881,IPR000742	calcium ion binding (MF),Epidermal growth factor-like,EGF-like calcium-binding,Epidermal growth factor-like, type 3	5	200	96	34208	0.000258073	0.000582888	O60494,Q9Y6L7,P98155,Q96RW7,Q07954
GO:0006810	transport (BP)	12	200	604	34208	0.000249452	0.000573302	Q99758,P08183,P08519,P48065,O94778,Q96FJ2,P63167,Q15818,O95477,P98155,P17302,P29973
GO:0006810,GO:0055085	transport (BP),transmembrane transport (BP)	4	200	141	34208	0.00960574	0.0135307	P08183,P48065,O94778,P29973
GO:0006810,GO:0005215	transport (BP),transporter activity (MF)	3	200	86	34208	0.0141243	0.0191739	Q99758,P08183,O94778
GO:0006810,GO:0042493	transport (BP),response to drug (BP)	3	200	23	34208	0.000319829	0.000692522	Q99758,P08183,P98155
GO:0006810,GO:0034185	transport (BP),apolipoprotein binding (MF)	3	200	5	34208	1.95184e-06	1.02276e-05	P08519,O95477,P98155
GO:0055085	transmembrane transport (BP)	14	200	630	34208	2.2941e-05	7.70583e-05	Q8WWI5,P08183,P48066,Q8N4M1,P48065,O94778,Q4G0N8,O14983,Q96P56,Q7RTX7,Q9UL51,Q8NEC5,P29973,Q9P1Z3
GO:0055085,GO:0007275,GO:0006811,GO:0030154,GO:0005244,GO:0007283	transmembrane transport (BP),multicellular organismal development (BP),ion transport (BP),cell differentiation (BP),voltage-gated ion channel activity (MF),spermatogenesis (BP)	3	200	4	34208	7.84121e-07	5.26769e-06	Q96P56,Q7RTX7,Q8NEC5
GO:0055085,GO:0007275,GO:0030154,GO:0007283	transmembrane transport (BP),multicellular organismal development (BP),cell differentiation (BP),spermatogenesis (BP)	4	200	8	34208	7.79288e-08	8.87711e-07	Q4G0N8,Q96P56,Q7RTX7,Q8NEC5
GO:0055085,GO:0042493	transmembrane transport (BP),response to drug (BP)	3	200	25	34208	0.000411801	0.000863135	P08183,P48066,Q9UL51
GO:0055085,GO:0006811	transmembrane transport (BP),ion transport (BP)	6	200	303	34208	0.00907658	0.0128544	P48065,Q96P56,Q7RTX7,Q8NEC5,P29973,Q9P1Z3
GO:0055085,GO:0006811,GO:0005244	transmembrane transport (BP),ion transport (BP),voltage-gated ion channel activity (MF)	4	200	81	34208	0.00132747	0.00236596	Q96P56,Q7RTX7,Q8NEC5,Q9P1Z3
GO:0055085,GO:0007268	transmembrane transport (BP),synaptic transmission (BP)	4	200	101	34208	0.00297586	0.00475411	P48066,P48065,Q9UL51,Q9P1Z3
GO:0055085,GO:0006812	transmembrane transport (BP),cation transport (BP)	3	200	43	34208	0.00204526	0.00337018	Q4G0N8,O14983,Q9UL51
GO:0055085,IPR000595	transmembrane transport (BP),Cyclic nucleotide-binding domain	4	200	20	34208	5.10489e-06	2.19259e-05	Q4G0N8,Q9UL51,P29973,Q9P1Z3
GO:0055085,GO:0005244	transmembrane transport (BP),voltage-gated ion channel activity (MF)	5	200	82	34208	0.000123064	0.000313036	Q96P56,Q7RTX7,Q9UL51,Q8NEC5,Q9P1Z3
GO:0007186,GO:0004872,GO:0004930,GO:0004871,IPR000203,GO:0007218,IPR000832,IPR017981,IPR001879	G-protein coupled receptor signaling pathway (BP),receptor activity (MF),G-protein coupled receptor activity (MF),signal transducer activity (MF),GPS domain,neuropeptide signaling pathway (BP),GPCR, family 2, secretin-like,GPCR, family 2-like,GPCR, family 2, extracellular hormone receptor domain	3	200	10	34208	2.29211e-05	7.79912e-05	O14514,O95490,O60242
GO:0008284	positive regulation of cell proliferation (BP)	6	200	361	34208	0.0198998	0.0255576	O14686,Q9NR09,Q08431,P24821,P00734,Q5MJ70
GO:0007275	multicellular organismal development (BP)	17	200	945	34208	4.49728e-05	0.000128075	Q9H7T0,Q96PF2,Q9NZW4,Q9Y6L7,Q4G0N8,P60321,P36969,Q96P56,Q9BXA7,P00734,Q7RTX7,O95025,Q8N9W6,Q8NEC5,Q5MJ70,Q07954,Q6SA08
GO:0007275,GO:0030154	multicellular organismal development (BP),cell differentiation (BP)	12	200	360	34208	1.60029e-06	9.7506e-06	Q9H7T0,Q96PF2,Q9Y6L7,Q4G0N8,P60321,Q96P56,Q9BXA7,Q7RTX7,O95025,Q8N9W6,Q8NEC5,Q6SA08
GO:0007275,GO:0030154,GO:0007283	multicellular organismal development (BP),cell differentiation (BP),spermatogenesis (BP)	10	200	115	34208	1.62923e-09	6.09796e-08	Q9H7T0,Q96PF2,Q4G0N8,P60321,Q96P56,Q9BXA7,Q7RTX7,Q8N9W6,Q8NEC5,Q6SA08
GO:0042493	response to drug (BP)	8	200	301	34208	0.00042037	0.000874102	P68032,Q99758,P08183,P48066,P10620,P98155,Q9GZT4,Q9UL51
GO:0042493,GO:0007420	response to drug (BP),brain development (BP)	3	200	22	34208	0.000279312	0.000620168	P48066,Q9GZT4,Q9UL51
GO:0008285	negative regulation of cell proliferation (BP)	6	200	341	34208	0.0154948	0.0206074	O14514,P00747,O75072,P17302,Q02817,Q12913
GO:0007596	blood coagulation (BP)	12	200	457	34208	1.78304e-05	6.22874e-05	P16109,Q8WZA2,P08962,P00747,P52429,O14983,Q9Y233,P10646,P00734,P03952,P60709,Q12913
GO:0007596,GO:0016787	blood coagulation (BP),hydrolase activity (MF)	3	200	36	34208	0.00121935	0.00220324	O14983,Q9Y233,Q12913
GO:0007596,GO:0030168	blood coagulation (BP),platelet activation (BP)	7	200	218	34208	0.00031346	0.000684388	P16109,P08962,P00747,P52429,O14983,Q9Y233,P00734
GO:0007596,GO:0030168,GO:0002576	blood coagulation (BP),platelet activation (BP),platelet degranulation (BP)	3	200	78	34208	0.0108612	0.0152174	P16109,P08962,P00747
GO:0007596,GO:0045785	blood coagulation (BP),positive regulation of cell adhesion (BP)	3	200	8	34208	1.07894e-05	4.09683e-05	P16109,P08962,Q12913
GO:0006811	ion transport (BP)	8	200	549	34208	0.0159499	0.0209994	P48065,Q96P56,Q6ZMJ2,Q7RTX7,Q5VU97,Q8NEC5,P29973,Q9P1Z3
GO:0034220	ion transmembrane transport (BP)	3	200	97	34208	0.0194252	0.0250709	Q16280,O14983,P17302
GO:0007584	response to nutrient (BP)	3	200	89	34208	0.0154758	0.0206871	O60494,P98155,P50440
GO:0000287	magnesium ion binding (MF)	6	200	178	34208	0.000653803	0.00127833	Q96PF2,Q9BXA7,O43837,Q9GZT4,Q96PN6,Q6SA08
GO:0044267	cellular protein metabolic process (BP)	7	200	284	34208	0.0014805	0.0026033	Q13541,P68371,Q9UM21,P00734,Q13509,P60709,O60909
GO:0044267,GO:0043687	cellular protein metabolic process (BP),post-translational protein modification (BP)	3	200	122	34208	0.0350215	0.0430781	Q9UM21,P00734,O60909
GO:0007268	synaptic transmission (BP)	6	200	383	34208	0.0256534	0.0323135	P48066,P48065,Q15818,Q9UQM7,Q9UL51,Q9P1Z3
GO:0004842	ubiquitin-protein ligase activity (MF)	5	200	239	34208	0.0134982	0.0185158	Q13309,Q9NR09,O75426,Q712K3,Q9P2N7
IPR000595	Cyclic nucleotide-binding domain	7	200	36	34208	1.51967e-09	6.6359e-08	Q8WZA2,Q16280,Q4G0N8,Q96M20,Q9UL51,P29973,Q9P1Z3
GO:0030154	cell differentiation (BP)	13	200	520	34208	1.335e-05	4.92635e-05	Q9H7T0,Q96PF2,Q9Y6L7,Q4G0N8,P60321,Q96P56,Q9BXA7,Q7RTX7,O95025,Q8N9W6,Q8NEC5,Q6SA08,P62330
GO:0030414	peptidase inhibitor activity (MF)	4	200	90	34208	0.00195731	0.00326634	P19827,Q9NR09,P10646,Q6UXB8
GO:0000278	mitotic cell cycle (BP)	8	200	304	34208	0.000448811	0.00091866	O95072,P61289,Q13309,O43805,P68371,P63167,P78396,P61024
GO:0000278,GO:0000086	mitotic cell cycle (BP),G2/M transition of mitotic cell cycle (BP)	5	200	89	34208	0.000181129	0.000439404	Q13309,O43805,P68371,P63167,P78396
GO:0000082	G1/S transition of mitotic cell cycle (BP)	7	200	145	34208	2.45613e-05	8.14564e-05	P61289,Q13541,Q13309,Q9UQM7,P78396,Q5MJ70,P61024
GO:0007507	heart development (BP)	4	200	156	34208	0.013515	0.0184424	Q8WZA2,P98155,P17302,Q12913
GO:0019901	protein kinase binding (MF)	6	200	237	34208	0.00280553	0.00453734	Q9UNN5,P78396,Q5MJ70,Q8TCI5,P60709,Q12913
GO:0008202,GO:0008203	steroid metabolic process (BP),cholesterol metabolic process (BP)	3	200	25	34208	0.000411801	0.000863135	O60494,O95477,P98155
IPR001810	F-box domain, cyclin-like	3	200	52	34208	0.00352431	0.00552916	Q13309,O75426,Q8N3Y1
GO:0032496	response to lipopolysaccharide (BP)	4	200	136	34208	0.00848891	0.0121535	P16109,P10620,P16581,Q9GZT4
IPR006210	Epidermal growth factor-like	10	200	203	34208	3.66424e-07	3.09687e-06	O60494,Q8N2E2,Q9Y6L7,Q08431,P24821,P16581,P98155,Q8WWZ8,Q96RW7,Q07954
IPR006210,IPR001881	Epidermal growth factor-like,EGF-like calcium-binding	7	200	134	34208	1.47416e-05	5.3643e-05	O60494,Q8N2E2,Q9Y6L7,P98155,Q8WWZ8,Q96RW7,Q07954
IPR006210,IPR001881,IPR000742	Epidermal growth factor-like,EGF-like calcium-binding,Epidermal growth factor-like, type 3	6	200	125	34208	9.75616e-05	0.000255611	O60494,Q8N2E2,Q9Y6L7,P98155,Q96RW7,Q07954
IPR006210,IPR000742	Epidermal growth factor-like,Epidermal growth factor-like, type 3	9	200	172	34208	8.60779e-07	5.6381e-06	O60494,Q8N2E2,Q9Y6L7,Q08431,P24821,P16581,P98155,Q96RW7,Q07954
IPR000742	Epidermal growth factor-like, type 3	15	200	213	34208	2.65248e-12	3.47474e-10	P16109,Q16819,O60494,Q8N2E2,O43184,Q9Y6L7,Q16820,Q08431,Q13443,P24821,P16581,P98155,Q96RW7,Q9H013,Q07954
GO:0007067	mitosis (BP)	4	200	187	34208	0.0244657	0.0309662	P53041,Q8N7B1,P78396,Q9P2N7
GO:0007159	leukocyte cell-cell adhesion (BP)	3	200	25	34208	0.000411801	0.000863135	P16109,Q13630,P16581
GO:0034641	cellular nitrogen compound metabolic process (BP)	4	200	200	34208	0.0302839	0.0374263	P61289,P48065,P12532,P50440
GO:0006457	protein folding (BP)	4	200	182	34208	0.0224248	0.0285209	P68371,Q8WXX5,Q13509,P60709
GO:0007141	male meiosis I (BP)	4	200	13	34208	7.77927e-07	5.66158e-06	O95072,Q9Y5K1,P78396,Q8IZU3
GO:0007141,GO:0007283	male meiosis I (BP),spermatogenesis (BP)	3	200	9	34208	1.61142e-05	5.70531e-05	O95072,Q9Y5K1,P78396
GO:0007141,GO:0007126	male meiosis I (BP),meiosis (BP)	3	200	6	34208	3.88682e-06	1.75577e-05	O95072,Q9Y5K1,Q8IZU3
GO:0007286	spermatid development (BP)	5	200	49	34208	1.00531e-05	4.05219e-05	O95072,Q96PF2,Q9Y5K1,Q9BXA7,Q6JEL2
GO:0007286,GO:0007283	spermatid development (BP),spermatogenesis (BP)	4	200	24	34208	1.09927e-05	4.11441e-05	O95072,Q96PF2,Q9Y5K1,Q9BXA7
GO:0030168	platelet activation (BP)	8	200	234	34208	7.60184e-05	0.000205328	P16109,O15162,P08962,P00747,P52429,O14983,Q9Y233,P00734
GO:0007568	aging (BP)	3	200	114	34208	0.0294958	0.0366251	Q9GZT4,Q9UL51,Q07954
GO:0032403	protein complex binding (MF)	3	200	80	34208	0.0116308	0.0162089	Q8WZA2,P08962,Q07954
GO:0005529	sugar binding (MF)	6	200	177	34208	0.000634805	0.00125999	P16109,P58658,Q9UJ71,O95490,P16581,Q8N1N0
GO:0007283	spermatogenesis (BP)	18	200	317	34208	6.38519e-13	1.67292e-10	O95072,Q9H7T0,Q96PF2,O15457,Q9Y5K1,Q4G0N8,P60321,Q96P56,Q9BXA7,O94993,Q7RTX7,Q9NYC9,P78396,Q8NHU6,Q8N9W6,Q8NEC5,Q96PN6,Q6SA08
GO:0007283,GO:0007126	spermatogenesis (BP),meiosis (BP)	4	200	19	34208	4.10267e-06	1.7915e-05	O95072,O15457,Q9Y5K1,Q8N9W6
GO:0007283,GO:0007126,GO:0007131	spermatogenesis (BP),meiosis (BP),reciprocal meiotic recombination (BP)	3	200	8	34208	1.07894e-05	4.09683e-05	O95072,O15457,Q9Y5K1
GO:0006937	regulation of muscle contraction (BP)	3	200	11	34208	3.13806e-05	9.67261e-05	Q02045,P63316,P06753
GO:0006898	receptor-mediated endocytosis (BP)	4	200	49	34208	0.000195525	0.000461509	O60494,P08519,P98155,Q07954
GO:0006898,GO:0042157	receptor-mediated endocytosis (BP),lipoprotein metabolic process (BP)	3	200	7	34208	6.77258e-06	2.81653e-05	O60494,P08519,Q07954
GO:0006898,GO:0034185	receptor-mediated endocytosis (BP),apolipoprotein binding (MF)	3	200	3	34208	1.96881e-07	1.84224e-06	P08519,P98155,Q07954
GO:0005044,IPR017448,IPR001190	scavenger receptor activity (MF),Speract/scavenger receptor-related,Speract/scavenger receptor	5	200	25	34208	3.1389e-07	2.83584e-06	Q9NR16,P56730,Q86VB7,Q6ZMJ2,P98073
IPR000884	Thrombospondin, type 1 repeat	3	200	64	34208	0.00631278	0.00945114	O14514,O60242,Q96RW7
GO:0003774	motor activity (MF)	5	200	60	34208	2.73318e-05	8.84065e-05	Q96FJ2,P63167,Q9NYC9,P13535,P60660
GO:0006629,GO:0042157	lipid metabolic process (BP),lipoprotein metabolic process (BP)	3	200	29	34208	0.000643066	0.00126679	O60494,P08519,O95477
GO:0044255	cellular lipid metabolic process (BP)	3	200	128	34208	0.0394915	0.0483494	P48060,O95477,Q8WVX9
GO:0000086	G2/M transition of mitotic cell cycle (BP)	6	200	115	34208	6.14184e-05	0.000171187	P08183,Q13309,O43805,P68371,P63167,P78396
GO:0006979	response to oxidative stress (BP)	3	200	110	34208	0.026921	0.0337478	O43827,P36969,P50440
GO:0006928	cellular component movement (BP)	5	200	95	34208	0.000245787	0.000569877	P68371,Q9NYC9,P06753,P60709,P62330
GO:0017124	SH3 domain binding (MF)	6	200	120	34208	7.78304e-05	0.000208077	Q9ULH1,O15162,O43184,Q13443,P17302,Q9H013
GO:0006816	calcium ion transport (BP)	3	200	88	34208	0.0150175	0.0201773	O14983,Q9UQM7,Q5VU97
IPR000859	CUB	4	200	49	34208	0.000195525	0.000461509	O60494,Q9Y6L7,O60242,P98073
IPR002172	Low-density lipoprotein (LDL) receptor class A repeat	4	200	45	34208	0.000140028	0.000349404	Q7Z410,P98155,Q07954,P98073
GO:0006936	muscle contraction (BP)	5	200	96	34208	0.000258073	0.000582888	P17302,P13535,Q9UL51,P60660,P06753
GO:0006936,GO:0030049	muscle contraction (BP),muscle filament sliding (BP)	3	200	17	34208	0.00012602	0.000317472	P13535,P60660,P06753
GO:0030049	muscle filament sliding (BP)	5	200	37	34208	2.43262e-06	1.22567e-05	P68032,P63316,P13535,P60660,P06753
GO:0008307	structural constituent of muscle (MF)	3	200	43	34208	0.00204526	0.00337018	Q02045,P13535,P60660
GO:0042157	lipoprotein metabolic process (BP)	4	200	39	34208	7.94476e-05	0.000210255	O60494,P08519,O95477,Q07954
GO:0042157,GO:0034185	lipoprotein metabolic process (BP),apolipoprotein binding (MF)	3	200	5	34208	1.95184e-06	1.02276e-05	P08519,O95477,Q07954
GO:0070207	protein homotrimerization (BP)	3	200	16	34208	0.000104229	0.000267727	O60494,P10620,Q6ZMJ2
GO:0007292	female gamete generation (BP)	3	200	16	34208	0.000104229	0.000267727	O15457,Q9Y5K1,P63167
GO:0007126	meiosis (BP)	6	200	70	34208	3.55841e-06	1.66483e-05	O95072,O15457,Q9Y5K1,Q8N7B1,Q8N9W6,Q8IZU3
GO:0001539	ciliary or flagellar motility (BP)	5	200	13	34208	8.05004e-09	1.91737e-07	Q96DT5,Q9UFH2,Q96JB1,Q8NEC5,Q8TE73
GO:0034185	apolipoprotein binding (MF)	5	200	11	34208	2.91739e-09	8.49286e-08	P08519,P00747,O95477,P98155,Q07954
