# Supplementary material for: Analysis of the basal chordate Botryllus schlosseri reveals a set of genes associated with fertility
Source: BMC Genomics. 2014 Dec 26;15(1):1183. doi: 10.1186/1471-2164-15-1183 (PMC4523013; doi:10.1186/1471-2164-15-1183)
Supplement: Supplementary file 23 — Additional file 23: Table S20: Gene Ontology analysis (All annotations) of human homologs of differentially expressed genes at stage B1. Items = Codes of annotations, Items Details = description of annotations, Support = number of genes in input list with a given annotation, List size = number of genes in input list, Reference Support = number of genes in reference list with a given annotation, Reference size = number of genes in reference list, Hyp = Hypergeometric p-value, Hyp c = corrected Hypergeometric p-value (FDR), Genes = genes with given annotation in the input list. (XLS 36 KB) [file 12864_2014_7084_MOESM23_ESM.xls]

## Sheet: GO_MolFunction_B1.txt
Items	Items_Details	Support	List size	Reference Support	Reference size	Hyp	Hyp_c	Genes
GO:0008233	peptidase activity (MF)	16	200	493	34208	4.06013e-08	2.02195e-06	Q7Z410,Q16819,P08519,P56730,P00747,O43184,Q9Y6L7,Q16820,Q13443,P00734,Q7Z5A4,Q9H013,P17538,Q9GZN4,P03952,P98073
GO:0016740	transferase activity (MF)	10	200	616	34208	0.00355916	0.0305597	O14686,O43916,O75897,P52429,P10620,O75072,Q9Y663,P28161,P50440,Q9H2A9
GO:0005524	ATP binding (MF)	25	200	1489	34208	2.28139e-06	7.10081e-05	P68032,Q99758,P08183,Q96DT5,Q96PF2,Q562R1,O15457,Q9Y5K1,P52429,O14983,Q9UFH2,Q9UQM7,Q9BXA7,O95477,Q9GZT4,Q9NYC9,P13535,Q96JB1,P12532,Q712K3,Q96RG2,Q96PN6,Q8TE73,P60709,Q6SA08
GO:0005515	protein binding (MF)	50	200	4463	34208	3.46184e-06	9.57776e-05	Q9ULH1,P16109,O14686,Q15172,O15162,P61289,Q86VS8,P53041,Q9P2B4,P08183,Q9UNN5,Q13541,Q96PF2,Q13309,P00747,Q86VB7,O43184,Q9NR09,P10620,Q13443,O14983,P63167,Q9UQM7,Q96P56,Q15811,P16581,Q8IW19,P00734,Q15398,O95477,P63316,P98155,P78396,P60660,Q8NHU6,Q8N9W6,Q8NEC5,Q96RG2,Q02817,Q53HV7,Q8N3Y1,Q8TCI5,P03952,Q07954,Q9BWF2,P60709,Q6SA08,P62330,Q12913,P61024
GO:0000166	nucleotide binding (MF)	39	200	2120	34208	1.53485e-10	3.82178e-08	Q8WZA2,P68032,Q99758,Q8WXA9,P08183,Q16280,Q96DT5,Q96PF2,Q562R1,O15457,P52429,O14983,P68371,Q9UFH2,Q8TBY0,Q9Y233,Q13630,Q9UQM7,Q9BXA7,Q8IW19,O95477,Q8WVX9,Q9GZT4,Q9NYC9,P13535,Q96JB1,Q9UL51,P12532,Q13509,Q8N9W6,Q712K3,Q96RG2,P29973,Q96PN6,Q9P1Z3,Q8TE73,P60709,Q6SA08,P62330
GO:0016887	ATPase activity (MF)	9	200	139	34208	1.41835e-07	5.04528e-06	P68032,Q99758,P08183,Q96DT5,Q9UFH2,O95477,Q9NYC9,Q96JB1,Q8TE73
GO:0005509	calcium ion binding (MF)	19	200	662	34208	1.49187e-08	1.23825e-06	P19827,O15162,O60494,Q02045,Q9NZW4,Q9Y6L7,O14983,Q8IV35,Q15811,A8MZ26,P00734,P63316,P98155,Q8WWZ8,Q96RW7,Q9GZT4,P60660,Q7Z572,Q07954
GO:0000287	magnesium ion binding (MF)	6	200	178	34208	0.000653803	0.00856825	Q96PF2,Q9BXA7,O43837,Q9GZT4,Q96PN6,Q6SA08
GO:0048306	calcium-dependent protein binding (MF)	3	200	37	34208	0.00132126	0.0156664	P16109,P63316,P98155
GO:0030414	peptidase inhibitor activity (MF)	4	200	90	34208	0.00195731	0.0203071	P19827,Q9NR09,P10646,Q6UXB8
GO:0008146	sulfotransferase activity (MF)	3	200	41	34208	0.00178187	0.0201676	O43916,O75897,Q9Y663
GO:0019901	protein kinase binding (MF)	6	200	237	34208	0.00280553	0.0258732	Q9UNN5,P78396,Q5MJ70,Q8TCI5,P60709,Q12913
GO:0005244	voltage-gated ion channel activity (MF)	5	200	150	34208	0.00193845	0.0209858	Q96P56,Q7RTX7,Q9UL51,Q8NEC5,Q9P1Z3
GO:0005529	sugar binding (MF)	6	200	177	34208	0.000634805	0.00878148	P16109,P58658,Q9UJ71,O95490,P16581,Q8N1N0
GO:0004222	metalloendopeptidase activity (MF)	6	200	104	34208	3.49299e-05	0.000669042	Q16819,O43184,Q9Y6L7,Q16820,Q13443,Q9H013
GO:0005044	scavenger receptor activity (MF)	5	200	44	34208	5.86278e-06	0.000145983	Q9NR16,P56730,Q86VB7,Q6ZMJ2,P98073
GO:0003774	motor activity (MF)	5	200	60	34208	2.73318e-05	0.000618692	Q96FJ2,P63167,Q9NYC9,P13535,P60660
GO:0004364	glutathione transferase activity (MF)	2	200	21	34208	0.00663879	0.0351715	P10620,P28161
GO:0017124	SH3 domain binding (MF)	6	200	120	34208	7.78304e-05	0.00129198	Q9ULH1,O15162,O43184,Q13443,P17302,Q9H013
GO:0004252	serine-type endopeptidase activity (MF)	10	200	150	34208	2.14195e-08	1.33336e-06	Q7Z410,P08519,P56730,P00747,P00734,Q7Z5A4,P17538,Q9GZN4,P03952,P98073
GO:0005272	sodium channel activity (MF)	2	200	14	34208	0.00295518	0.02628	Q9UL51,Q9P1Z3
GO:0008307	structural constituent of muscle (MF)	3	200	43	34208	0.00204526	0.0203708	Q02045,P13535,P60660
GO:0003777	microtubule motor activity (MF)	5	200	73	34208	7.06867e-05	0.00125721	Q96DT5,Q9UFH2,Q9NYC9,Q96JB1,Q8TE73
GO:0032947	protein complex scaffold (MF)	2	200	18	34208	0.00489282	0.0380722	Q15811,Q9UL51
GO:0019894	kinesin binding (MF)	2	200	18	34208	0.00489282	0.0380722	Q8TCI5,P60709
GO:0005328	neurotransmitter:sodium symporter activity (MF)	2	200	17	34208	0.0043659	0.036237	P48066,P48065
GO:0030552	cAMP binding (MF)	5	200	20	34208	9.38001e-08	3.8927e-06	Q8WZA2,Q16280,Q9Y233,Q9UL51,Q9P1Z3
GO:0034185	apolipoprotein binding (MF)	5	200	11	34208	2.91739e-09	3.63215e-07	P08519,P00747,O95477,P98155,Q07954
GO:0034187	apolipoprotein E binding (MF)	2	200	4	34208	0.000202504	0.00296609	P98155,Q07954
GO:0042954	lipoprotein transporter activity (MF)	1	200	1	34208	0.00584659	0.0316478	Q07954
GO:0033691	sialic acid binding (MF)	2	200	7	34208	0.000700602	0.0087225	P16109,P16581
GO:0017065	single-strand selective uracil DNA N-glycosylase activity (MF)	1	200	1	34208	0.00584659	0.0316478	Q53HV7
GO:0030553	cGMP binding (MF)	2	200	12	34208	0.00215987	0.0206849	Q9Y233,P29973
GO:0015068	glycine amidinotransferase activity (MF)	1	200	1	34208	0.00584659	0.0316478	P50440
GO:0005332	gamma-aminobutyric acid:sodium symporter activity (MF)	2	200	4	34208	0.000202504	0.00296609	P48066,P48065
GO:0008721	D-serine ammonia-lyase activity (MF)	1	200	1	34208	0.00584659	0.0316478	Q9GZT4
GO:0030378	serine racemase activity (MF)	1	200	1	34208	0.00584659	0.0316478	Q9GZT4
GO:0018114	threonine racemase activity (MF)	1	200	1	34208	0.00584659	0.0316478	Q9GZT4
GO:0050062	long-chain-fatty-acyl-CoA reductase activity (MF)	1	200	1	34208	0.00584659	0.0316478	Q8WVX9
GO:0034189	very-low-density lipoprotein particle binding (MF)	1	200	1	34208	0.00584659	0.0316478	P98155
GO:0034188	apolipoprotein A-I receptor activity (MF)	1	200	1	34208	0.00584659	0.0316478	O95477
GO:0070287	ferritin receptor activity (MF)	1	200	1	34208	0.00584659	0.0316478	Q6ZMJ2
GO:0070492	oligosaccharide binding (MF)	2	200	2	34208	3.40126e-05	0.000705762	P16109,P16581
GO:0042356	GDP-4-dehydro-D-rhamnose reductase activity (MF)	1	200	1	34208	0.00584659	0.0316478	Q13630
GO:0050577	GDP-L-fucose synthase activity (MF)	1	200	1	34208	0.00584659	0.0316478	Q13630
GO:0047066	phospholipid-hydroperoxide glutathione peroxidase activity (MF)	1	200	1	34208	0.00584659	0.0316478	P36969
GO:0045130	keratan sulfotransferase activity (MF)	1	200	1	34208	0.00584659	0.0316478	O43916
