# Supplementary material for: Analysis of the basal chordate Botryllus schlosseri reveals a set of genes associated with fertility
Source: BMC Genomics. 2014 Dec 26;15(1):1183. doi: 10.1186/1471-2164-15-1183 (PMC4523013; doi:10.1186/1471-2164-15-1183)
Supplement: Supplementary file 24 — Additional file 24: Table S21: Gene Ontology analysis of Biological Processes of human homologs of differentially expressed genes at stage B1. Items = Codes of annotations, Items Details = description of annotations, Support = number of genes in input list with a given annotation, List size = number of genes in input list, Reference Support = number of genes in reference list with a given annotation, Reference size = number of genes in reference list, Hyp = Hypergeometric p-value, Hyp c = corrected Hypergeometric p-value (FDR), Genes = genes with given annotation in the input list. (XLS 48 KB) [file 12864_2014_7084_MOESM24_ESM.xls]

## Sheet: GO_InterPro_B1.txt
Items	Items_Details	Support	List size	Reference Support	Reference size	Hyp	Hyp_c	Genes
IPR000210	BTB/POZ-like	5	200	187	34208	0.0049781	0.0238722	Q9Y573,Q8NBE8,Q96PQ7,Q6JEL2,Q9P2N7
IPR003593	ATPase, AAA+ type, core	7	200	156	34208	3.92343e-05	0.000517402	Q99758,P08183,Q96DT5,O95477,Q9NYC9,Q96JB1,Q8TE73
IPR003439	ABC transporter-like	3	200	69	34208	0.0077715	0.0248453	Q99758,P08183,O95477
IPR001283	Allergen V5/Tpx-1-related	4	200	15	34208	1.47157e-06	3.88126e-05	P48060,Q6UXB8,Q9H0B8,Q6UWM5
IPR018249	EF-HAND 2	7	200	229	34208	0.000421263	0.00355546	Q02045,Q8IV35,Q15811,A8MZ26,P63316,P60660,Q7Z572
IPR000595	Cyclic nucleotide-binding domain	7	200	36	34208	1.51967e-09	1.60325e-07	Q8WZA2,Q16280,Q4G0N8,Q96M20,Q9UL51,P29973,Q9P1Z3
IPR002453	Beta tubulin	2	200	28	34208	0.011634	0.0360996	P68371,Q13509
IPR000217	Tubulin	2	200	31	34208	0.0141487	0.0377895	P68371,Q13509
IPR004057	Epsilon tubulin	2	200	31	34208	0.0141487	0.0377895	P68371,Q13509
IPR002454	Gamma tubulin	2	200	20	34208	0.0060296	0.0198788	P68371,Q13509
IPR002967	Delta tubulin	2	200	30	34208	0.0132865	0.0368874	P68371,Q13509
IPR002452	Alpha tubulin	2	200	29	34208	0.0124481	0.035494	P68371,Q13509
IPR003008	Tubulin/FtsZ, GTPase domain	2	200	31	34208	0.0141487	0.0377895	P68371,Q13509
IPR018316	Tubulin/FtsZ, 2-layer sandwich domain	2	200	30	34208	0.0132865	0.0368874	P68371,Q13509
IPR001314	Peptidase S1A, chymotrypsin-type	10	200	119	34208	2.27895e-09	1.60286e-07	Q7Z410,P08519,P56730,P00747,P00734,Q7Z5A4,P17538,Q9GZN4,P03952,P98073
IPR001254	Peptidase S1/S6, chymotrypsin/Hap	10	200	124	34208	3.40798e-09	1.79771e-07	Q7Z410,P08519,P56730,P00747,P00734,Q7Z5A4,P17538,Q9GZN4,P03952,P98073
IPR000789	Cyclin-dependent kinase, regulatory subunit	1	200	2	34208	0.0116592	0.0341678	P61024
IPR004000	Actin-like	3	200	31	34208	0.000784303	0.00570648	P68032,Q562R1,P60709
IPR001810	F-box domain, cyclin-like	3	200	52	34208	0.00352431	0.0177055	Q13309,O75426,Q8N3Y1
IPR006210	Epidermal growth factor-like	10	200	203	34208	3.66424e-07	1.54631e-05	O60494,Q8N2E2,Q9Y6L7,Q08431,P24821,P16581,P98155,Q8WWZ8,Q96RW7,Q07954
IPR001881	EGF-like calcium-binding	7	200	138	34208	1.7843e-05	0.000313739	O60494,Q8N2E2,Q9Y6L7,P98155,Q8WWZ8,Q96RW7,Q07954
IPR000742	Epidermal growth factor-like, type 3	15	200	213	34208	2.65248e-12	5.59672e-10	P16109,Q16819,O60494,Q8N2E2,O43184,Q9Y6L7,Q16820,Q08431,Q13443,P24821,P16581,P98155,Q96RW7,Q9H013,Q07954
IPR000203	GPS domain	3	200	34	34208	0.00103074	0.00701569	O14514,O95490,O60242
IPR011705	BTB/Kelch-associated	5	200	59	34208	2.5173e-05	0.000379393	Q9Y573,Q8NBE8,Q96PQ7,Q6JEL2,Q9P2N7
IPR006652	Kelch repeat type 1	5	200	59	34208	2.5173e-05	0.000379393	Q9Y573,Q8NBE8,Q96PQ7,Q6JEL2,Q9P2N7
IPR017096	Kelch-like protein, gigaxonin	5	200	43	34208	5.22125e-06	0.000100153	Q9Y573,Q8NBE8,Q96PQ7,Q6JEL2,Q9P2N7
IPR002048	Calcium-binding EF-hand	5	200	143	34208	0.00157203	0.0100514	Q02045,Q15811,P63316,P60660,Q7Z572
IPR001762	Blood coagulation inhibitor, Disintegrin	3	200	20	34208	0.000208553	0.00183353	O43184,Q13443,Q9H013
IPR001590	Peptidase M12B, ADAM/reprolysin	3	200	39	34208	0.00154078	0.0101595	O43184,Q13443,Q9H013
IPR006586	ADAM, cysteine-rich	3	200	26	34208	0.000463515	0.0037616	O43184,Q13443,Q9H013
IPR000884	Thrombospondin, type 1 repeat	3	200	64	34208	0.00631278	0.0204923	O14514,O60242,Q96RW7
IPR000832	GPCR, family 2, secretin-like	3	200	44	34208	0.00218554	0.0121355	O14514,O95490,O60242
IPR017981	GPCR, family 2-like	3	200	60	34208	0.00527399	0.0247291	O14514,O95490,O60242
IPR000001	Kringle	4	200	17	34208	2.54239e-06	5.96049e-05	P08519,P56730,P00747,P00734
IPR008296	Proteinase inhibitor I2, tissue factor pathway inhibitor	1	200	2	34208	0.0116592	0.0341678	P10646
IPR000108	Neutrophil cytosol factor 2 p67phox	2	200	28	34208	0.011634	0.0360996	Q9ULH1,Q15811
IPR000859	CUB	4	200	49	34208	0.000195525	0.00196456	O60494,Q9Y6L7,O60242,P98073
IPR002172	Low-density lipoprotein (LDL) receptor class A repeat	4	200	45	34208	0.000140028	0.0014773	Q7Z410,P98155,Q07954,P98073
IPR001304	C-type lectin	4	200	85	34208	0.00158652	0.00984577	P16109,Q9UJ71,P16581,Q8N1N0
IPR006026	Peptidase, metallopeptidase	3	200	28	34208	0.000579026	0.00436338	Q16819,Q9Y6L7,Q16820
IPR000558	Histone H2B	2	200	20	34208	0.0060296	0.0198788	Q99880,Q8N257
IPR000175	Sodium:neurotransmitter symporter	2	200	20	34208	0.0060296	0.0198788	P48066,P48065
IPR001846	von Willebrand factor, type D domain	2	200	14	34208	0.00295518	0.0159883	Q8N2E2,Q02817
IPR002181	Fibrinogen, alpha/beta/gamma chain, C-terminal globular	2	200	29	34208	0.0124481	0.035494	O43827,P24821
IPR002083	MATH	2	200	12	34208	0.00215987	0.0123171	Q16819,Q16820
IPR001507	Zona pellucida sperm-binding protein	2	200	15	34208	0.00339673	0.0174807	Q8WWZ8,P55259
IPR017976	Endoglin/CD105 antigen subgroup	2	200	11	34208	0.00180684	0.0108926	Q8WWZ8,P55259
IPR002413	Ves allergen	2	200	4	34208	0.000202504	0.00185776	P48060,Q6UWM5
IPR001024	Lipoxygenase, LH2	2	200	19	34208	0.0054475	0.0249874	Q8TDX9,Q8IVV2
IPR006329	AMP deaminase	1	200	3	34208	0.0174379	0.0418114	Q01433
IPR016297	AMP deaminase, metazoa	1	200	3	34208	0.0174379	0.0418114	Q01433
IPR000033	LDLR class B repeat	2	200	15	34208	0.00339673	0.0174807	P98155,Q07954
IPR000082	SEA	2	200	17	34208	0.0043659	0.0214234	Q7Z410,P98073
IPR000998	MAM domain	3	200	17	34208	0.00012602	0.00139948	Q16819,Q16820,P98073
IPR017448	Speract/scavenger receptor-related	5	200	26	34208	3.86784e-07	1.16588e-05	Q9NR16,P56730,Q86VB7,Q6ZMJ2,P98073
IPR001190	Speract/scavenger receptor	5	200	26	34208	3.86784e-07	1.16588e-05	Q9NR16,P56730,Q86VB7,Q6ZMJ2,P98073
IPR003938	Potassium channel, voltage-dependent, EAG/ELK/ERG	2	200	12	34208	0.00215987	0.0123171	Q9UL51,Q9P1Z3
IPR003543	Macrophage scavenger receptor	1	200	2	34208	0.0116592	0.0341678	Q6ZMJ2
IPR003609	Apple-like	2	200	8	34208	0.00093054	0.0065448	P00747,P03952
IPR000177	Apple	1	200	2	34208	0.0116592	0.0341678	P03952
IPR016577	Adenylate cylcase, type 10	1	200	1	34208	0.00584659	0.0202234	Q96PN6
IPR001879	GPCR, family 2, extracellular hormone receptor domain	3	200	28	34208	0.000579026	0.00436338	O14514,O95490,O60242
IPR014010	Egg jelly receptor, REJ-like	1	200	3	34208	0.0174379	0.0418114	Q8TDX9
IPR006034	Asparaginase/glutaminase	1	200	1	34208	0.00584659	0.0202234	Q86U10
IPR006033	L-asparaginase, type I	1	200	1	34208	0.00584659	0.0202234	Q86U10
IPR006633	Carbohydrate-binding/sugar hydrolysis domain	1	200	3	34208	0.0174379	0.0418114	Q9BZQ2
IPR002396	Selectin superfamily	2	200	3	34208	0.000101644	0.0011915	P16109,P16581
IPR002261	Gap junction alpha-1 protein (Cx43)	1	200	1	34208	0.00584659	0.0202234	P17302
IPR004434	Isocitrate dehydrogenase NAD-dependent	1	200	3	34208	0.0174379	0.0418114	O43837
IPR003966	Peptidase S1A, prothrombin/thrombin	1	200	1	34208	0.00584659	0.0202234	P00734
IPR008077	GPCR, family 2, brain-specific angiogenesis inhibitor	2	200	3	34208	0.000101644	0.0011915	O14514,O60242
IPR001506	Peptidase M12A, astacin	3	200	6	34208	3.88682e-06	8.2012e-05	Q16819,Q9Y6L7,Q16820
IPR005782	ATPase, P-type, calcium-transporting	1	200	3	34208	0.0174379	0.0418114	O14983
IPR000922	D-galactoside/L-rhamnose binding SUEL lectin domain	2	200	4	34208	0.000202504	0.00185776	P58658,O95490
IPR003924	GPCR, family 2, latrophilin	1	200	3	34208	0.0174379	0.0418114	O95490
IPR023277	Aquaporin 8	1	200	1	34208	0.00584659	0.0202234	O94778
IPR008294	Peptidase M12A, meprin alpha subunit	2	200	2	34208	3.40126e-05	0.000478445	Q16819,Q16820
IPR002983	Sodium:neurotransmitter symporter, betaine	1	200	1	34208	0.00584659	0.0202234	P48065
IPR015446	Bone morphogenetic protein 1/tolloid-like protein	1	200	3	34208	0.0174379	0.0418114	Q9Y6L7
IPR019931	LPXTG-motif cell wall anchor	1	200	1	34208	0.00584659	0.0202234	Q86VB7
IPR023317	Peptidase S1A, plasmin	1	200	1	34208	0.00584659	0.0202234	P00747
IPR006577	UAS	1	200	3	34208	0.0174379	0.0418114	Q9UNN5
IPR013048	Meiotic recombination, Spo11	1	200	1	34208	0.00584659	0.0202234	Q9Y5K1
IPR002815	Spo11/DNA topoisomerase VI, subunit A	1	200	1	34208	0.00584659	0.0202234	Q9Y5K1
IPR004085	DNA topoisomerase VI, subunit A	1	200	1	34208	0.00584659	0.0202234	Q9Y5K1
IPR002982	Sodium:neurotransmitter symporter, GABA, GAT-3	1	200	1	34208	0.00584659	0.0202234	P48066
IPR011236	Protein phosphatase 5	1	200	1	34208	0.00584659	0.0202234	P53041
IPR017324	Peptidase S1A, polyserase-1	1	200	1	34208	0.00584659	0.0202234	Q7Z410
