# Supplementary material for: Analysis of the basal chordate Botryllus schlosseri reveals a set of genes associated with fertility
Source: BMC Genomics. 2014 Dec 26;15(1):1183. doi: 10.1186/1471-2164-15-1183 (PMC4523013; doi:10.1186/1471-2164-15-1183)
Supplement: Supplementary file 25 — Additional file 25: Table S22: Gene Ontology analysis of Molecular Function of human homologs of differentially expressed genes at stage B1. Items = Codes of annotations, Items Details = description of annotations, Support = number of genes in input list with a given annotation, List size = number of genes in input list, Reference Support = number of genes in reference list with a given annotation, Reference size = number of genes in reference list, Hyp = Hypergeometric p-value, Hyp c = corrected Hypergeometric p-value (FDR), Genes = genes with given annotation in the input list. (XLS 38 KB) [file 12864_2014_7084_MOESM25_ESM.xls]

## Sheet: B2 all ann.txt
Items	Items_Details	Support	List size	Reference Support	Reference size	Hyp	Hyp_c	Genes
GO:0046872,GO:0008270,GO:0016021	metal ion binding (MF),zinc ion binding (MF),integral to membrane (CC)	3	48	111	34208	0.000517067	0.00120142	ADA12_HUMAN,ADAM9_HUMAN,MARHB_HUMAN
GO:0005634,GO:0016021,GO:0016020,GO:0005515	nucleus (CC),integral to membrane (CC),membrane (CC),protein binding (MF)	3	48	70	34208	0.000132853	0.000437309	MGST1_HUMAN,VLDLR_HUMAN,LRP1_HUMAN
GO:0005634,GO:0016021,GO:0005515	nucleus (CC),integral to membrane (CC),protein binding (MF)	4	48	96	34208	1.03078e-05	5.42876e-05	ADA12_HUMAN,MGST1_HUMAN,VLDLR_HUMAN,LRP1_HUMAN
GO:0005634,GO:0016021,GO:0005515,GO:0005886,IPR000742	nucleus (CC),integral to membrane (CC),protein binding (MF),plasma membrane (CC),Epidermal growth factor-like, type 3	3	48	8	34208	1.44476e-07	2.28273e-06	ADA12_HUMAN,VLDLR_HUMAN,LRP1_HUMAN
GO:0005634,GO:0005515	nucleus (CC),protein binding (MF)	7	48	2218	34208	0.0340379	0.0401342	2A5A_HUMAN,FAF1_HUMAN,ADA12_HUMAN,MGST1_HUMAN,DLGP5_HUMAN,VLDLR_HUMAN,LRP1_HUMAN
GO:0005634,GO:0005515,GO:0005624	nucleus (CC),protein binding (MF),membrane fraction (CC)	3	48	65	34208	0.000106534	0.000382554	2A5A_HUMAN,VLDLR_HUMAN,LRP1_HUMAN
GO:0005634,GO:0005515,GO:0048471	nucleus (CC),protein binding (MF),perinuclear region of cytoplasm (CC)	3	48	124	34208	0.00071375	0.00156628	FAF1_HUMAN,VLDLR_HUMAN,LRP1_HUMAN
GO:0007155	cell adhesion (BP)	4	48	556	34208	0.00763603	0.0107723	ADA12_HUMAN,CHST4_HUMAN,ADAM9_HUMAN,ARF6_HUMAN
GO:0007155,GO:0016021	cell adhesion (BP),integral to membrane (CC)	3	48	252	34208	0.00535115	0.00782853	ADA12_HUMAN,CHST4_HUMAN,ADAM9_HUMAN
GO:0007155,GO:0005515,GO:0005886	cell adhesion (BP),protein binding (MF),plasma membrane (CC)	3	48	111	34208	0.000517067	0.00120142	ADA12_HUMAN,ADAM9_HUMAN,ARF6_HUMAN
GO:0005615	extracellular space (CC)	6	48	784	34208	0.000768751	0.00164139	PLMN_HUMAN,ADAM9_HUMAN,TFPI1_HUMAN,VLDLR_HUMAN,CTRB1_HUMAN,KLKB1_HUMAN
GO:0005615,GO:0005576	extracellular space (CC),extracellular region (CC)	5	48	688	34208	0.00271963	0.0043847	PLMN_HUMAN,ADAM9_HUMAN,TFPI1_HUMAN,CTRB1_HUMAN,KLKB1_HUMAN
GO:0005615,GO:0005576,GO:0006508,GO:0008233	extracellular space (CC),extracellular region (CC),proteolysis (BP),peptidase activity (MF)	4	48	65	34208	2.16884e-06	1.90376e-05	PLMN_HUMAN,ADAM9_HUMAN,CTRB1_HUMAN,KLKB1_HUMAN
GO:0005615,GO:0005576,GO:0006508,GO:0008233,GO:0005515,GO:0005886	extracellular space (CC),extracellular region (CC),proteolysis (BP),peptidase activity (MF),protein binding (MF),plasma membrane (CC)	3	48	13	34208	7.34229e-07	7.25051e-06	PLMN_HUMAN,ADAM9_HUMAN,KLKB1_HUMAN
GO:0005615,GO:0005576,GO:0006508,GO:0008233,IPR001314,IPR001254,GO:0004252	extracellular space (CC),extracellular region (CC),proteolysis (BP),peptidase activity (MF),Peptidase S1A, chymotrypsin-type,Peptidase S1/S6, chymotrypsin/Hap,serine-type endopeptidase activity (MF)	3	48	29	34208	9.23378e-06	5.21049e-05	PLMN_HUMAN,CTRB1_HUMAN,KLKB1_HUMAN
GO:0005615,GO:0005576,GO:0005886	extracellular space (CC),extracellular region (CC),plasma membrane (CC)	4	48	153	34208	6.42293e-05	0.000267059	PLMN_HUMAN,ADAM9_HUMAN,TFPI1_HUMAN,KLKB1_HUMAN
GO:0005615,GO:0005576,GO:0005886,GO:0007596	extracellular space (CC),extracellular region (CC),plasma membrane (CC),blood coagulation (BP)	3	48	33	34208	1.37332e-05	6.78078e-05	PLMN_HUMAN,TFPI1_HUMAN,KLKB1_HUMAN
GO:0005615,GO:0005515,GO:0005886	extracellular space (CC),protein binding (MF),plasma membrane (CC)	4	48	87	34208	6.97097e-06	4.58922e-05	PLMN_HUMAN,ADAM9_HUMAN,VLDLR_HUMAN,KLKB1_HUMAN
GO:0005615,GO:0005886	extracellular space (CC),plasma membrane (CC)	5	48	186	34208	6.37878e-06	4.58112e-05	PLMN_HUMAN,ADAM9_HUMAN,TFPI1_HUMAN,VLDLR_HUMAN,KLKB1_HUMAN
GO:0005576	extracellular region (CC)	10	48	1913	34208	0.000270775	0.000737629	ITIH1_HUMAN,PLMN_HUMAN,ADA12_HUMAN,ADAM9_HUMAN,TFPI1_HUMAN,PI16_HUMAN,CTRB1_HUMAN,GP2_HUMAN,KLKB1_HUMAN,GPRL1_HUMAN
GO:0005576,GO:0006508,GO:0008233	extracellular region (CC),proteolysis (BP),peptidase activity (MF)	5	48	171	34208	4.23537e-06	3.34595e-05	PLMN_HUMAN,ADA12_HUMAN,ADAM9_HUMAN,CTRB1_HUMAN,KLKB1_HUMAN
GO:0005576,GO:0006508,GO:0008233,GO:0005515,GO:0005886	extracellular region (CC),proteolysis (BP),peptidase activity (MF),protein binding (MF),plasma membrane (CC)	4	48	16	34208	6.1317e-09	4.84404e-07	PLMN_HUMAN,ADA12_HUMAN,ADAM9_HUMAN,KLKB1_HUMAN
GO:0005576,GO:0016021	extracellular region (CC),integral to membrane (CC)	3	48	171	34208	0.00179957	0.00315924	ADA12_HUMAN,ADAM9_HUMAN,PI16_HUMAN
GO:0005576,GO:0005886	extracellular region (CC),plasma membrane (CC)	6	48	344	34208	8.51075e-06	5.17192e-05	PLMN_HUMAN,ADA12_HUMAN,ADAM9_HUMAN,TFPI1_HUMAN,GP2_HUMAN,KLKB1_HUMAN
GO:0005576,GO:0030414	extracellular region (CC),peptidase inhibitor activity (MF)	3	48	74	34208	0.000156709	0.000476154	ITIH1_HUMAN,TFPI1_HUMAN,PI16_HUMAN
GO:0016021	integral to membrane (CC)	13	48	4400	34208	0.00630903	0.00906206	ADA12_HUMAN,CHST4_HUMAN,MGST1_HUMAN,ADAM9_HUMAN,CTSR2_HUMAN,PI16_HUMAN,CHK29_HUMAN,MARHB_HUMAN,IOD1_HUMAN,VLDLR_HUMAN,HCN2_HUMAN,FA70B_HUMAN,LRP1_HUMAN
GO:0016021,GO:0016020	integral to membrane (CC),membrane (CC)	9	48	2933	34208	0.0194046	0.0247252	CHST4_HUMAN,MGST1_HUMAN,CTSR2_HUMAN,PI16_HUMAN,CHK29_HUMAN,MARHB_HUMAN,VLDLR_HUMAN,FA70B_HUMAN,LRP1_HUMAN
GO:0016021,GO:0016020,GO:0005515	integral to membrane (CC),membrane (CC),protein binding (MF)	4	48	375	34208	0.00189034	0.00324646	MGST1_HUMAN,CTSR2_HUMAN,VLDLR_HUMAN,LRP1_HUMAN
GO:0016021,GO:0016020,GO:0005515,GO:0005886	integral to membrane (CC),membrane (CC),protein binding (MF),plasma membrane (CC)	3	48	128	34208	0.000782596	0.00162698	CTSR2_HUMAN,VLDLR_HUMAN,LRP1_HUMAN
GO:0016021,GO:0005515	integral to membrane (CC),protein binding (MF)	6	48	602	34208	0.000189786	0.000535467	ADA12_HUMAN,MGST1_HUMAN,ADAM9_HUMAN,CTSR2_HUMAN,VLDLR_HUMAN,LRP1_HUMAN
GO:0016021,GO:0005515,GO:0005886	integral to membrane (CC),protein binding (MF),plasma membrane (CC)	5	48	345	34208	0.00012159	0.000417635	ADA12_HUMAN,ADAM9_HUMAN,CTSR2_HUMAN,VLDLR_HUMAN,LRP1_HUMAN
GO:0016021,GO:0005515,GO:0005886,IPR000742	integral to membrane (CC),protein binding (MF),plasma membrane (CC),Epidermal growth factor-like, type 3	4	48	18	34208	1.02881e-08	4.06381e-07	ADA12_HUMAN,ADAM9_HUMAN,VLDLR_HUMAN,LRP1_HUMAN
GO:0016021,GO:0005886	integral to membrane (CC),plasma membrane (CC)	7	48	1854	34208	0.0142383	0.0190648	ADA12_HUMAN,ADAM9_HUMAN,CTSR2_HUMAN,IOD1_HUMAN,VLDLR_HUMAN,HCN2_HUMAN,LRP1_HUMAN
GO:0016021,GO:0005886,GO:0005624	integral to membrane (CC),plasma membrane (CC),membrane fraction (CC)	3	48	144	34208	0.00109982	0.00197467	VLDLR_HUMAN,HCN2_HUMAN,LRP1_HUMAN
GO:0016021,GO:0042493	integral to membrane (CC),response to drug (BP)	3	48	72	34208	0.000144461	0.000456497	MGST1_HUMAN,VLDLR_HUMAN,HCN2_HUMAN
GO:0016020	membrane (CC)	11	48	4065	34208	0.0229158	0.0287357	CHST4_HUMAN,MGST1_HUMAN,CTSR2_HUMAN,PI16_HUMAN,CHK29_HUMAN,MARHB_HUMAN,VLDLR_HUMAN,FA70B_HUMAN,KCRU_HUMAN,STOM_HUMAN,LRP1_HUMAN
GO:0016020,GO:0005886	membrane (CC),plasma membrane (CC)	4	48	603	34208	0.01008	0.0139706	CTSR2_HUMAN,VLDLR_HUMAN,STOM_HUMAN,LRP1_HUMAN
GO:0005524,GO:0000166	ATP binding (MF),nucleotide binding (MF)	6	48	1367	34208	0.0117881	0.0160561	DYH11_HUMAN,DYH17_HUMAN,TSSK1_HUMAN,SRR_HUMAN,KCRU_HUMAN,UB2R2_HUMAN
GO:0005524,GO:0000166,GO:0005737	ATP binding (MF),nucleotide binding (MF),cytoplasm (CC)	4	48	726	34208	0.0187292	0.0242559	DYH11_HUMAN,DYH17_HUMAN,TSSK1_HUMAN,SRR_HUMAN
GO:0005515	protein binding (MF)	14	48	4463	34208	0.00253891	0.00417862	2A5A_HUMAN,FAF1_HUMAN,PLMN_HUMAN,ADA12_HUMAN,MGST1_HUMAN,ADAM9_HUMAN,CTSR2_HUMAN,ITSN1_HUMAN,DLGP5_HUMAN,TNNC1_HUMAN,VLDLR_HUMAN,KLKB1_HUMAN,LRP1_HUMAN,ARF6_HUMAN
GO:0005515,GO:0005737,GO:0005624	protein binding (MF),cytoplasm (CC),membrane fraction (CC)	3	48	106	34208	0.000451926	0.00111569	2A5A_HUMAN,LRP1_HUMAN,ARF6_HUMAN
GO:0005515,GO:0005886	protein binding (MF),plasma membrane (CC)	9	48	1072	34208	1.57408e-05	7.31484e-05	PLMN_HUMAN,ADA12_HUMAN,ADAM9_HUMAN,CTSR2_HUMAN,ITSN1_HUMAN,VLDLR_HUMAN,KLKB1_HUMAN,LRP1_HUMAN,ARF6_HUMAN
GO:0005515,GO:0005886,GO:0005509,GO:0005905	protein binding (MF),plasma membrane (CC),calcium ion binding (MF),coated pit (CC)	3	48	7	34208	9.03868e-08	1.78514e-06	ITSN1_HUMAN,VLDLR_HUMAN,LRP1_HUMAN
GO:0005515,GO:0005886,GO:0005624	protein binding (MF),plasma membrane (CC),membrane fraction (CC)	3	48	122	34208	0.00068083	0.00153673	VLDLR_HUMAN,LRP1_HUMAN,ARF6_HUMAN
GO:0005515,GO:0005886,GO:0034185	protein binding (MF),plasma membrane (CC),apolipoprotein binding (MF)	3	48	5	34208	2.58758e-08	6.81397e-07	PLMN_HUMAN,VLDLR_HUMAN,LRP1_HUMAN
GO:0005515,GO:0005509	protein binding (MF),calcium ion binding (MF)	4	48	173	34208	0.000103332	0.000388725	ITSN1_HUMAN,TNNC1_HUMAN,VLDLR_HUMAN,LRP1_HUMAN
GO:0005515,GO:0005624	protein binding (MF),membrane fraction (CC)	4	48	196	34208	0.000166961	0.000488517	2A5A_HUMAN,VLDLR_HUMAN,LRP1_HUMAN,ARF6_HUMAN
GO:0000166	nucleotide binding (MF)	9	48	2120	34208	0.00246314	0.00414017	DYH11_HUMAN,DYH17_HUMAN,PDE10_HUMAN,TSSK1_HUMAN,SRR_HUMAN,HCN2_HUMAN,KCRU_HUMAN,UB2R2_HUMAN,ARF6_HUMAN
GO:0000166,GO:0005737	nucleotide binding (MF),cytoplasm (CC)	6	48	1050	34208	0.00336834	0.00532197	DYH11_HUMAN,DYH17_HUMAN,PDE10_HUMAN,TSSK1_HUMAN,SRR_HUMAN,ARF6_HUMAN
GO:0000166,GO:0005886	nucleotide binding (MF),plasma membrane (CC)	3	48	443	34208	0.0242724	0.0299613	SRR_HUMAN,HCN2_HUMAN,ARF6_HUMAN
GO:0005737	cytoplasm (CC)	13	48	5302	34208	0.0277297	0.0331917	2A5A_HUMAN,FAF1_HUMAN,DYH11_HUMAN,ADAM9_HUMAN,DYH17_HUMAN,PDE10_HUMAN,TSSK1_HUMAN,DLGP5_HUMAN,SRR_HUMAN,STOM_HUMAN,LRP1_HUMAN,KLH10_HUMAN,ARF6_HUMAN
GO:0005737,GO:0005886	cytoplasm (CC),plasma membrane (CC)	5	48	1070	34208	0.0167209	0.0220158	ADAM9_HUMAN,SRR_HUMAN,STOM_HUMAN,LRP1_HUMAN,ARF6_HUMAN
GO:0005737,GO:0005856	cytoplasm (CC),cytoskeleton (CC)	4	48	814	34208	0.0271043	0.0329421	DYH11_HUMAN,DYH17_HUMAN,DLGP5_HUMAN,STOM_HUMAN
GO:0005886	plasma membrane (CC)	15	48	3575	34208	7.14114e-05	0.000282075	PLMN_HUMAN,ADA12_HUMAN,ADAM9_HUMAN,TFPI1_HUMAN,CTSR2_HUMAN,ITSN1_HUMAN,IOD1_HUMAN,VLDLR_HUMAN,SRR_HUMAN,HCN2_HUMAN,GP2_HUMAN,STOM_HUMAN,KLKB1_HUMAN,LRP1_HUMAN,ARF6_HUMAN
GO:0005886,GO:0005509	plasma membrane (CC),calcium ion binding (MF)	4	48	251	34208	0.000427312	0.00108896	ITSN1_HUMAN,VLDLR_HUMAN,SRR_HUMAN,LRP1_HUMAN
GO:0005886,GO:0005624	plasma membrane (CC),membrane fraction (CC)	4	48	301	34208	0.000842987	0.00158562	VLDLR_HUMAN,HCN2_HUMAN,LRP1_HUMAN,ARF6_HUMAN
GO:0005886,GO:0042493	plasma membrane (CC),response to drug (BP)	3	48	98	34208	0.000359106	0.000945647	VLDLR_HUMAN,SRR_HUMAN,HCN2_HUMAN
GO:0005886,GO:0043025,GO:0007568	plasma membrane (CC),neuronal cell body (CC),aging (BP)	3	48	9	34208	2.16501e-07	2.44336e-06	SRR_HUMAN,HCN2_HUMAN,LRP1_HUMAN
GO:0005509	calcium ion binding (MF)	7	48	662	34208	3.64119e-05	0.000159808	ITIH1_HUMAN,ITSN1_HUMAN,TNNC1_HUMAN,VLDLR_HUMAN,SRR_HUMAN,SPT21_HUMAN,LRP1_HUMAN
GO:0005509,IPR018249,IPR002048	calcium ion binding (MF),EF-HAND 2,Calcium-binding EF-hand	3	48	141	34208	0.00103508	0.00190166	ITSN1_HUMAN,TNNC1_HUMAN,SPT21_HUMAN
GO:0005624	membrane fraction (CC)	5	48	523	34208	0.000816274	0.00161214	2A5A_HUMAN,VLDLR_HUMAN,HCN2_HUMAN,LRP1_HUMAN,ARF6_HUMAN
GO:0042493	response to drug (BP)	4	48	301	34208	0.000842987	0.00158562	MGST1_HUMAN,VLDLR_HUMAN,SRR_HUMAN,HCN2_HUMAN
GO:0042493,GO:0045177	response to drug (BP),apical part of cell (CC)	3	48	9	34208	2.16501e-07	2.44336e-06	MGST1_HUMAN,VLDLR_HUMAN,SRR_HUMAN
GO:0007596	blood coagulation (BP)	4	48	457	34208	0.00384584	0.00595728	PLMN_HUMAN,PDE10_HUMAN,TFPI1_HUMAN,KLKB1_HUMAN
GO:0007267	cell-cell signaling (BP)	3	48	242	34208	0.00478318	0.00712964	CHST4_HUMAN,DLGP5_HUMAN,HCN2_HUMAN
GO:0004842	ubiquitin-protein ligase activity (MF)	3	48	239	34208	0.00462028	0.00701928	FBX24_HUMAN,UB2R2_HUMAN,KLH13_HUMAN
GO:0030154	cell differentiation (BP)	3	48	520	34208	0.0364828	0.0417702	CTSR2_HUMAN,TSSK1_HUMAN,ARF6_HUMAN
GO:0042803	protein homodimerization activity (MF)	3	48	514	34208	0.0354362	0.0411686	MGST1_HUMAN,TNNC1_HUMAN,SRR_HUMAN
GO:0005929	cilium (CC)	3	48	129	34208	0.000800443	0.00162141	DYH11_HUMAN,DYH17_HUMAN,CTSR2_HUMAN
