# Supplementary material for: Analysis of the basal chordate Botryllus schlosseri reveals a set of genes associated with fertility
Source: BMC Genomics. 2014 Dec 26;15(1):1183. doi: 10.1186/1471-2164-15-1183 (PMC4523013; doi:10.1186/1471-2164-15-1183)
Supplement: Supplementary file 26 — Additional file 26: Table S23: Inter Pro analysis of human homologs of differentially expressed genes at stage B1. Items = Codes of annotations, Items Details = description of annotations, Support = number of genes in input list with a given annotation, List size = number of genes in input list, Reference Support = number of genes in reference list with a given annotation, Reference size = number of genes in reference list, Hyp = Hypergeometric p-value, Hyp c = corrected Hypergeometric p-value (FDR), Genes = genes with given annotation in the input list. (XLS 40 KB) [file 12864_2014_7084_MOESM26_ESM.xls]

## Sheet: B2 Bio Proc.txt
Items	Items_Details	Support	List size	Reference Support	Reference size	Hyp	Hyp_c	Genes
GO:0007155	cell adhesion (BP)	4	48	556	34208	0.00763603	0.0292715	ADA12_HUMAN,CHST4_HUMAN,ADAM9_HUMAN,ARF6_HUMAN
GO:0006508	proteolysis (BP)	5	48	543	34208	0.000965084	0.0355151	PLMN_HUMAN,ADA12_HUMAN,ADAM9_HUMAN,CTRB1_HUMAN,KLKB1_HUMAN
GO:0035909	aorta morphogenesis (BP)	1	48	5	34208	0.00699665	0.0279866	LRP1_HUMAN
GO:0042493	response to drug (BP)	4	48	301	34208	0.000842987	0.0387774	MGST1_HUMAN,VLDLR_HUMAN,SRR_HUMAN,HCN2_HUMAN
GO:0007596	blood coagulation (BP)	4	48	457	34208	0.00384584	0.0307667	PLMN_HUMAN,PDE10_HUMAN,TFPI1_HUMAN,KLKB1_HUMAN
GO:0042866	pyruvate biosynthetic process (BP)	1	48	5	34208	0.00699665	0.0279866	SRR_HUMAN
GO:0007267	cell-cell signaling (BP)	3	48	242	34208	0.00478318	0.0325965	CHST4_HUMAN,DLGP5_HUMAN,HCN2_HUMAN
GO:0007018	microtubule-based movement (BP)	2	48	90	34208	0.00713766	0.0279432	DYH11_HUMAN,DYH17_HUMAN
GO:0016567	protein ubiquitination (BP)	2	48	153	34208	0.0195969	0.0439735	FBX24_HUMAN,KLH13_HUMAN
GO:0032496	response to lipopolysaccharide (BP)	2	48	136	34208	0.0157058	0.0385315	MGST1_HUMAN,SRR_HUMAN
GO:0033631	cell-cell adhesion mediated by integrin (BP)	1	48	4	34208	0.00560116	0.0303122	ADAM9_HUMAN
GO:0009725	response to hormone stimulus (BP)	2	48	58	34208	0.00303117	0.0253516	VLDLR_HUMAN,HCN2_HUMAN
GO:0042176	regulation of protein catabolic process (BP)	1	48	14	34208	0.01947	0.0442282	FAF1_HUMAN
GO:0007286	spermatid development (BP)	2	48	49	34208	0.00217387	0.0249995	TSSK1_HUMAN,KLH10_HUMAN
GO:0007568	aging (BP)	3	48	114	34208	0.00055889	0.0342786	SRR_HUMAN,HCN2_HUMAN,LRP1_HUMAN
GO:0006044	N-acetylglucosamine metabolic process (BP)	1	48	15	34208	0.0208464	0.0462138	CHST4_HUMAN
GO:0006937	regulation of muscle contraction (BP)	1	48	11	34208	0.0153294	0.0381163	TNNC1_HUMAN
GO:0051489	regulation of filopodium assembly (BP)	1	48	5	34208	0.00699665	0.0279866	ARF6_HUMAN
GO:0021517	ventral spinal cord development (BP)	1	48	5	34208	0.00699665	0.0279866	VLDLR_HUMAN
GO:0006898	receptor-mediated endocytosis (BP)	2	48	49	34208	0.00217387	0.0249995	VLDLR_HUMAN,LRP1_HUMAN
GO:0014912	negative regulation of smooth muscle cell migration (BP)	1	48	8	34208	0.0111716	0.0342596	LRP1_HUMAN
GO:0035307	positive regulation of protein dephosphorylation (BP)	1	48	8	34208	0.0111716	0.0342596	2A5A_HUMAN
GO:0006928	cellular component movement (BP)	2	48	95	34208	0.00792216	0.0297485	CHST4_HUMAN,ARF6_HUMAN
GO:0048771	tissue remodeling (BP)	1	48	5	34208	0.00699665	0.0279866	PLMN_HUMAN
GO:0070207	protein homotrimerization (BP)	1	48	16	34208	0.022221	0.0481019	MGST1_HUMAN
GO:0035020	regulation of Rac protein signal transduction (BP)	1	48	4	34208	0.00560116	0.0303122	ARF6_HUMAN
GO:0007253	cytoplasmic sequestering of NF-kappaB (BP)	1	48	6	34208	0.00839022	0.0285889	FAF1_HUMAN
GO:0043277	apoptotic cell clearance (BP)	1	48	10	34208	0.0139454	0.0382977	LRP1_HUMAN
GO:0006600	creatine metabolic process (BP)	1	48	10	34208	0.0139454	0.0382977	KCRU_HUMAN
GO:0006790	sulfur compound metabolic process (BP)	1	48	12	34208	0.0167115	0.039934	CHST4_HUMAN
GO:0031529	ruffle organization (BP)	1	48	13	34208	0.0180917	0.0421376	ARF6_HUMAN
GO:0090004	positive regulation of establishment of protein localization in plasma membrane (BP)	1	48	12	34208	0.0167115	0.039934	ARF6_HUMAN
GO:0060998	regulation of dendritic spine development (BP)	1	48	2	34208	0.00280443	0.0245722	ARF6_HUMAN
GO:0048261	negative regulation of receptor-mediated endocytosis (BP)	1	48	6	34208	0.00839022	0.0285889	ARF6_HUMAN
GO:0051549	positive regulation of keratinocyte migration (BP)	1	48	5	34208	0.00699665	0.0279866	ADAM9_HUMAN
GO:0051044	positive regulation of membrane protein ectodomain proteolysis (BP)	1	48	11	34208	0.0153294	0.0381163	ADAM9_HUMAN
GO:0042117	monocyte activation (BP)	1	48	6	34208	0.00839022	0.0285889	ADAM9_HUMAN
GO:0030212	hyaluronan metabolic process (BP)	1	48	7	34208	0.00978187	0.0315766	ITIH1_HUMAN
GO:0048488	synaptic vesicle endocytosis (BP)	1	48	9	34208	0.0125594	0.0372732	ITSN1_HUMAN
GO:0042149	cellular response to glucose starvation (BP)	1	48	11	34208	0.0153294	0.0381163	VLDLR_HUMAN
GO:0048808	male genitalia morphogenesis (BP)	1	48	4	34208	0.00560116	0.0303122	KLH10_HUMAN
GO:0045321	leukocyte activation (BP)	1	48	5	34208	0.00699665	0.0279866	ITIH1_HUMAN
GO:0001539	ciliary or flagellar motility (BP)	2	48	13	34208	0.000148905	0.0136992	DYH11_HUMAN,DYH17_HUMAN
GO:0042730	fibrinolysis (BP)	1	48	13	34208	0.0180917	0.0421376	PLMN_HUMAN
GO:0051918	negative regulation of fibrinolysis (BP)	1	48	10	34208	0.0139454	0.0382977	PLMN_HUMAN
GO:0042953	lipoprotein transport (BP)	1	48	11	34208	0.0153294	0.0381163	LRP1_HUMAN
GO:0032374	regulation of cholesterol transport (BP)	1	48	4	34208	0.00560116	0.0303122	LRP1_HUMAN
GO:0032429	regulation of phospholipase A2 activity (BP)	1	48	3	34208	0.00420376	0.0297497	LRP1_HUMAN
GO:0051222	positive regulation of protein transport (BP)	1	48	2	34208	0.00280443	0.0245722	LRP1_HUMAN
GO:0032370	positive regulation of lipid transport (BP)	1	48	1	34208	0.00140318	0.0184418	LRP1_HUMAN
GO:0010875	positive regulation of cholesterol efflux (BP)	1	48	11	34208	0.0153294	0.0381163	LRP1_HUMAN
GO:2000587	negative regulation of platelet-derived growth factor receptor-beta signaling pathway (BP)	1	48	1	34208	0.00140318	0.0184418	LRP1_HUMAN
GO:0031638	zymogen activation (BP)	1	48	6	34208	0.00839022	0.0285889	KLKB1_HUMAN
GO:0031639	plasminogen activation (BP)	1	48	6	34208	0.00839022	0.0285889	KLKB1_HUMAN
GO:0002542	Factor XII activation (BP)	1	48	2	34208	0.00280443	0.0245722	KLKB1_HUMAN
GO:0051919	positive regulation of fibrinolysis (BP)	2	48	4	34208	1.1547e-05	0.00212465	PLMN_HUMAN,KLKB1_HUMAN
GO:0010042	response to manganese ion (BP)	1	48	9	34208	0.0125594	0.0372732	ADAM9_HUMAN
GO:0006563	L-serine metabolic process (BP)	1	48	5	34208	0.00699665	0.0279866	SRR_HUMAN
GO:0022617	extracellular matrix disassembly (BP)	1	48	5	34208	0.00699665	0.0279866	PLMN_HUMAN
GO:0045823	positive regulation of heart contraction (BP)	1	48	7	34208	0.00978187	0.0315766	HCN2_HUMAN
GO:0033327	Leydig cell differentiation (BP)	1	48	14	34208	0.01947	0.0442282	MGST1_HUMAN
GO:0006513	protein monoubiquitination (BP)	1	48	10	34208	0.0139454	0.0382977	UB2R2_HUMAN
GO:0007598	blood coagulation, extrinsic pathway (BP)	1	48	5	34208	0.00699665	0.0279866	TFPI1_HUMAN
GO:0090005	negative regulation of establishment of protein localization in plasma membrane (BP)	1	48	4	34208	0.00560116	0.0303122	2A5A_HUMAN
GO:0006590	thyroid hormone generation (BP)	1	48	7	34208	0.00978187	0.0315766	IOD1_HUMAN
GO:0033627	cell adhesion mediated by integrin (BP)	1	48	5	34208	0.00699665	0.0279866	ADAM9_HUMAN
GO:0031334	positive regulation of protein complex assembly (BP)	1	48	11	34208	0.0153294	0.0381163	FAF1_HUMAN
GO:0051088	PMA-inducible membrane protein ectodomain proteolysis (BP)	1	48	3	34208	0.00420376	0.0297497	ADAM9_HUMAN
GO:0006509	membrane protein ectodomain proteolysis (BP)	1	48	16	34208	0.022221	0.0481019	ADAM9_HUMAN
GO:0007520	myoblast fusion (BP)	1	48	11	34208	0.0153294	0.0381163	ADA12_HUMAN
GO:0045842	positive regulation of mitotic metaphase/anaphase transition (BP)	1	48	4	34208	0.00560116	0.0303122	DLGP5_HUMAN
GO:0033630	positive regulation of cell adhesion mediated by integrin (BP)	1	48	8	34208	0.0111716	0.0342596	ADAM9_HUMAN
GO:0006477	protein sulfation (BP)	1	48	5	34208	0.00699665	0.0279866	CHST4_HUMAN
GO:0043462	regulation of ATPase activity (BP)	1	48	4	34208	0.00560116	0.0303122	TNNC1_HUMAN
GO:0070178	D-serine metabolic process (BP)	1	48	1	34208	0.00140318	0.0184418	SRR_HUMAN
GO:0070179	D-serine biosynthetic process (BP)	1	48	1	34208	0.00140318	0.0184418	SRR_HUMAN
GO:0009069	serine family amino acid metabolic process (BP)	1	48	1	34208	0.00140318	0.0184418	SRR_HUMAN
GO:0010812	negative regulation of cell-substrate adhesion (BP)	1	48	10	34208	0.0139454	0.0382977	PLMN_HUMAN
GO:0034447	very-low-density lipoprotein particle clearance (BP)	1	48	3	34208	0.00420376	0.0297497	VLDLR_HUMAN
GO:0034436	glycoprotein transport (BP)	1	48	2	34208	0.00280443	0.0245722	VLDLR_HUMAN
GO:0007079	mitotic chromosome movement towards spindle pole (BP)	1	48	2	34208	0.00280443	0.0245722	DLGP5_HUMAN
GO:0032972	regulation of muscle filament sliding speed (BP)	1	48	1	34208	0.00140318	0.0184418	TNNC1_HUMAN
GO:0034241	positive regulation of macrophage fusion (BP)	1	48	1	34208	0.00140318	0.0184418	ADAM9_HUMAN
GO:2000048	negative regulation of cell-cell adhesion mediated by cadherin (BP)	1	48	1	34208	0.00140318	0.0184418	PLMN_HUMAN
GO:0090219	negative regulation of lipid kinase activity (BP)	1	48	1	34208	0.00140318	0.0184418	2A5A_HUMAN
