# Supplementary material for: Analysis of the basal chordate Botryllus schlosseri reveals a set of genes associated with fertility
Source: BMC Genomics. 2014 Dec 26;15(1):1183. doi: 10.1186/1471-2164-15-1183 (PMC4523013; doi:10.1186/1471-2164-15-1183)
Supplement: Supplementary file 27 — Additional file 27: Table S24: Gene Ontology analysis (All annotations) of human homologs of differentially expressed genes at stage B2. Items = Codes of annotations, Items Details = description of annotations, Support = number of genes in input list with a given annotation, List size = number of genes in input list, Reference Support = number of genes in reference list with a given annotation, Reference size = number of genes in reference list, Hyp = Hypergeometric p-value, Hyp c = corrected Hypergeometric p-value (FDR), Genes = genes with given annotation in the input list. (XLS 36 KB) [file 12864_2014_7084_MOESM27_ESM.xls]

## Sheet: B2 Mol Funct.txt
Items	Items_Details	Support	List size	Reference Support	Reference size	Hyp	Hyp_c	Genes
GO:0008233	peptidase activity (MF)	5	48	493	34208	0.000626125	0.00858685	PLMN_HUMAN,ADA12_HUMAN,ADAM9_HUMAN,CTRB1_HUMAN,KLKB1_HUMAN
GO:0005524	ATP binding (MF)	6	48	1489	34208	0.0173342	0.0396209	DYH11_HUMAN,DYH17_HUMAN,TSSK1_HUMAN,SRR_HUMAN,KCRU_HUMAN,UB2R2_HUMAN
GO:0005515	protein binding (MF)	14	48	4463	34208	0.00253891	0.0152334	2A5A_HUMAN,FAF1_HUMAN,PLMN_HUMAN,ADA12_HUMAN,MGST1_HUMAN,ADAM9_HUMAN,CTSR2_HUMAN,ITSN1_HUMAN,DLGP5_HUMAN,TNNC1_HUMAN,VLDLR_HUMAN,KLKB1_HUMAN,LRP1_HUMAN,ARF6_HUMAN
GO:0000166	nucleotide binding (MF)	9	48	2120	34208	0.00246314	0.0157641	DYH11_HUMAN,DYH17_HUMAN,PDE10_HUMAN,TSSK1_HUMAN,SRR_HUMAN,HCN2_HUMAN,KCRU_HUMAN,UB2R2_HUMAN,ARF6_HUMAN
GO:0016887	ATPase activity (MF)	2	48	139	34208	0.0163654	0.039277	DYH11_HUMAN,DYH17_HUMAN
GO:0005509	calcium ion binding (MF)	7	48	662	34208	3.64119e-05	0.00116518	ITIH1_HUMAN,ITSN1_HUMAN,TNNC1_HUMAN,VLDLR_HUMAN,SRR_HUMAN,SPT21_HUMAN,LRP1_HUMAN
GO:0000287	magnesium ion binding (MF)	2	48	178	34208	0.0259689	0.0479427	TSSK1_HUMAN,SRR_HUMAN
GO:0048306	calcium-dependent protein binding (MF)	2	48	37	34208	0.00124439	0.0132735	TNNC1_HUMAN,VLDLR_HUMAN
GO:0019904	protein domain specific binding (MF)	2	48	162	34208	0.0218041	0.0427182	FAF1_HUMAN,PLMN_HUMAN
GO:0004842	ubiquitin-protein ligase activity (MF)	3	48	239	34208	0.00462028	0.0211213	FBX24_HUMAN,UB2R2_HUMAN,KLH13_HUMAN
GO:0030414	peptidase inhibitor activity (MF)	3	48	90	34208	0.000279567	0.0067096	ITIH1_HUMAN,TFPI1_HUMAN,PI16_HUMAN
GO:0030229	very-low-density lipoprotein particle receptor activity (MF)	1	48	4	34208	0.00560116	0.0206812	VLDLR_HUMAN
GO:0043236	laminin binding (MF)	1	48	13	34208	0.0180917	0.0394728	ADAM9_HUMAN
GO:0008237	metallopeptidase activity (MF)	2	48	93	34208	0.00760388	0.0235475	ADA12_HUMAN,ADAM9_HUMAN
GO:0004867	serine-type endopeptidase inhibitor activity (MF)	2	48	92	34208	0.00744698	0.0238303	ITIH1_HUMAN,TFPI1_HUMAN
GO:0005244	voltage-gated ion channel activity (MF)	2	48	150	34208	0.0188835	0.0402848	CTSR2_HUMAN,HCN2_HUMAN
GO:0004222	metalloendopeptidase activity (MF)	2	48	104	34208	0.00942731	0.0266183	ADA12_HUMAN,ADAM9_HUMAN
GO:0051059	NF-kappaB binding (MF)	1	48	20	34208	0.0277002	0.0492449	FAF1_HUMAN
GO:0005041	low-density lipoprotein receptor activity (MF)	1	48	11	34208	0.0153294	0.0377338	VLDLR_HUMAN
GO:0070064	proline-rich region binding (MF)	1	48	15	34208	0.0208464	0.0416929	ITSN1_HUMAN
GO:0017124	SH3 domain binding (MF)	2	48	120	34208	0.0123901	0.0330403	ADA12_HUMAN,ADAM9_HUMAN
GO:0004252	serine-type endopeptidase activity (MF)	3	48	150	34208	0.00123685	0.0148422	PLMN_HUMAN,CTRB1_HUMAN,KLKB1_HUMAN
GO:0005272	sodium channel activity (MF)	1	48	14	34208	0.01947	0.0397686	HCN2_HUMAN
GO:0043498	cell surface binding (MF)	1	48	17	34208	0.0235936	0.0444115	PLMN_HUMAN
GO:0008430	selenium binding (MF)	1	48	11	34208	0.0153294	0.0377338	IOD1_HUMAN
GO:0003777	microtubule motor activity (MF)	2	48	73	34208	0.00475503	0.0207492	DYH11_HUMAN,DYH17_HUMAN
GO:0016594	glycine binding (MF)	1	48	13	34208	0.0180917	0.0394728	SRR_HUMAN
GO:0032947	protein complex scaffold (MF)	2	48	18	34208	0.000290777	0.00558291	ITSN1_HUMAN,HCN2_HUMAN
GO:0031996	thioesterase binding (MF)	1	48	6	34208	0.00839022	0.0244079	ARF6_HUMAN
GO:0043295	glutathione binding (MF)	1	48	8	34208	0.0111716	0.0306421	MGST1_HUMAN
GO:0070325	lipoprotein particle receptor binding (MF)	1	48	3	34208	0.00420376	0.020178	LRP1_HUMAN
GO:0019887	protein kinase regulator activity (MF)	1	48	5	34208	0.00699665	0.0231613	FAF1_HUMAN
GO:0004111	creatine kinase activity (MF)	1	48	4	34208	0.00560116	0.0206812	KCRU_HUMAN
GO:0030552	cAMP binding (MF)	2	48	20	34208	0.000360449	0.00576718	PDE10_HUMAN,HCN2_HUMAN
GO:0034185	apolipoprotein binding (MF)	3	48	11	34208	4.24431e-07	4.07453e-05	PLMN_HUMAN,VLDLR_HUMAN,LRP1_HUMAN
GO:0034187	apolipoprotein E binding (MF)	2	48	4	34208	1.1547e-05	0.000554255	VLDLR_HUMAN,LRP1_HUMAN
GO:0042954	lipoprotein transporter activity (MF)	1	48	1	34208	0.00140318	0.00962181	LRP1_HUMAN
GO:0008601	protein phosphatase type 2A regulator activity (MF)	1	48	19	34208	0.0263332	0.047698	2A5A_HUMAN
GO:0030553	cGMP binding (MF)	1	48	12	34208	0.0167115	0.0391293	PDE10_HUMAN
GO:0019209	kinase activator activity (MF)	1	48	6	34208	0.00839022	0.0244079	ITSN1_HUMAN
GO:0004114	3',5'-cyclic-nucleotide phosphodiesterase activity (MF)	1	48	14	34208	0.01947	0.0397686	PDE10_HUMAN
GO:0047555	3',5'-cyclic-GMP phosphodiesterase activity (MF)	1	48	9	34208	0.0125594	0.0325866	PDE10_HUMAN
GO:0005261	cation channel activity (MF)	1	48	17	34208	0.0235936	0.0444115	HCN2_HUMAN
GO:0004800	thyroxine 5'-deiodinase activity (MF)	1	48	4	34208	0.00560116	0.0206812	IOD1_HUMAN
GO:0031013	troponin I binding (MF)	1	48	5	34208	0.00699665	0.0231613	TNNC1_HUMAN
GO:0004118	cGMP-stimulated cyclic-nucleotide phosphodiesterase activity (MF)	1	48	3	34208	0.00420376	0.020178	PDE10_HUMAN
GO:0001517	N-acetylglucosamine 6-O-sulfotransferase activity (MF)	1	48	5	34208	0.00699665	0.0231613	CHST4_HUMAN
GO:0003941	L-serine ammonia-lyase activity (MF)	1	48	3	34208	0.00420376	0.020178	SRR_HUMAN
GO:0008721	D-serine ammonia-lyase activity (MF)	1	48	1	34208	0.00140318	0.00962181	SRR_HUMAN
GO:0030378	serine racemase activity (MF)	1	48	1	34208	0.00140318	0.00962181	SRR_HUMAN
GO:0018114	threonine racemase activity (MF)	1	48	1	34208	0.00140318	0.00962181	SRR_HUMAN
GO:0034189	very-low-density lipoprotein particle binding (MF)	1	48	1	34208	0.00140318	0.00962181	VLDLR_HUMAN
GO:0034437	glycoprotein transporter activity (MF)	1	48	2	34208	0.00280443	0.0158368	VLDLR_HUMAN
GO:0031014	troponin T binding (MF)	1	48	4	34208	0.00560116	0.0206812	TNNC1_HUMAN
