# Supplementary material for: Analysis of the basal chordate Botryllus schlosseri reveals a set of genes associated with fertility
Source: BMC Genomics. 2014 Dec 26;15(1):1183. doi: 10.1186/1471-2164-15-1183 (PMC4523013; doi:10.1186/1471-2164-15-1183)
Supplement: Supplementary file 28 — Additional file 28: Table S25: Gene Ontology analysis of Biological Processes of human homologs of differentially expressed genes at stage B2. Items = Codes of annotations, Items Details = description of annotations, Support = number of genes in input list with a given annotation, List size = number of genes in input list, Reference Support = number of genes in reference list with a given annotation, Reference size = number of genes in reference list, Hyp = Hypergeometric p-value, Hyp c = corrected Hypergeometric p-value (FDR), Genes = genes with given annotation in the input list. (XLS 40 KB) [file 12864_2014_7084_MOESM28_ESM.xls]

## Sheet: B2 inter Pro.txt
Items	Items_Details	Support	List size	Reference Support	Reference size	Hyp	Hyp_c	Genes
IPR000210	BTB/POZ-like	2	48	187	34208	0.0284426	0.0453726	KLH10_HUMAN,KLH13_HUMAN
IPR001283	Allergen V5/Tpx-1-related	2	48	15	34208	0.00020009	0.00446867	PI16_HUMAN,GPRL1_HUMAN
IPR018249	EF-HAND 2	3	48	229	34208	0.00410189	0.0144646	ITSN1_HUMAN,TNNC1_HUMAN,SPT21_HUMAN
IPR001107	Band 7 protein	1	48	17	34208	0.0235936	0.0427236	STOM_HUMAN
IPR000595	Cyclic nucleotide-binding domain	2	48	36	34208	0.00117818	0.00789382	CT152_HUMAN,HCN2_HUMAN
IPR001314	Peptidase S1A, chymotrypsin-type	3	48	119	34208	0.000633296	0.00606155	PLMN_HUMAN,CTRB1_HUMAN,KLKB1_HUMAN
IPR001254	Peptidase S1/S6, chymotrypsin/Hap	3	48	124	34208	0.00071375	0.00597765	PLMN_HUMAN,CTRB1_HUMAN,KLKB1_HUMAN
IPR001881	EGF-like calcium-binding	2	48	138	34208	0.0161442	0.0372988	VLDLR_HUMAN,LRP1_HUMAN
IPR000742	Epidermal growth factor-like, type 3	4	48	213	34208	0.00022941	0.00384261	ADA12_HUMAN,ADAM9_HUMAN,VLDLR_HUMAN,LRP1_HUMAN
IPR000261	EPS15 homology (EH)	1	48	11	34208	0.0153294	0.036681	ITSN1_HUMAN
IPR011705	BTB/Kelch-associated	2	48	59	34208	0.00313473	0.0116681	KLH10_HUMAN,KLH13_HUMAN
IPR006652	Kelch repeat type 1	2	48	59	34208	0.00313473	0.0116681	KLH10_HUMAN,KLH13_HUMAN
IPR017096	Kelch-like protein, gigaxonin	2	48	43	34208	0.00167819	0.00864916	KLH10_HUMAN,KLH13_HUMAN
IPR002048	Calcium-binding EF-hand	3	48	143	34208	0.00107796	0.00802483	ITSN1_HUMAN,TNNC1_HUMAN,SPT21_HUMAN
IPR001762	Blood coagulation inhibitor, Disintegrin	2	48	20	34208	0.000360449	0.00483002	ADA12_HUMAN,ADAM9_HUMAN
IPR001590	Peptidase M12B, ADAM/reprolysin	2	48	39	34208	0.00138206	0.00841797	ADA12_HUMAN,ADAM9_HUMAN
IPR006586	ADAM, cysteine-rich	2	48	26	34208	0.000613255	0.00684801	ADA12_HUMAN,ADAM9_HUMAN
IPR002223	Proteinase inhibitor I2, Kunitz metazoa	1	48	20	34208	0.0277002	0.0452662	TFPI1_HUMAN
IPR000001	Kringle	1	48	17	34208	0.0235936	0.0427236	PLMN_HUMAN
IPR008296	Proteinase inhibitor I2, tissue factor pathway inhibitor	1	48	2	34208	0.00280443	0.0117436	TFPI1_HUMAN
IPR002172	Low-density lipoprotein (LDL) receptor class A repeat	2	48	45	34208	0.0018366	0.00878942	VLDLR_HUMAN,LRP1_HUMAN
IPR000558	Histone H2B	1	48	20	34208	0.0277002	0.0452662	H2B1L_HUMAN
IPR000408	Regulator of chromosome condensation, RCC1	1	48	20	34208	0.0277002	0.0452662	FBX24_HUMAN
IPR006587	Vault protein inter-alpha-trypsin, metazoa	1	48	8	34208	0.0111716	0.0287884	ITIH1_HUMAN
IPR013315	Spectrin alpha chain, SH3 domain	1	48	16	34208	0.022221	0.0437884	ITSN1_HUMAN
IPR003409	MORN motif	1	48	15	34208	0.0208464	0.0423246	MORN5_HUMAN
IPR001507	Zona pellucida sperm-binding protein	1	48	15	34208	0.0208464	0.0423246	GP2_HUMAN
IPR017976	Endoglin/CD105 antigen subgroup	1	48	11	34208	0.0153294	0.036681	GP2_HUMAN
IPR002413	Ves allergen	1	48	4	34208	0.00560116	0.0178704	GPRL1_HUMAN
IPR000033	LDLR class B repeat	2	48	15	34208	0.00020009	0.00446867	VLDLR_HUMAN,LRP1_HUMAN
IPR003938	Potassium channel, voltage-dependent, EAG/ELK/ERG	1	48	12	34208	0.0167115	0.0361184	HCN2_HUMAN
IPR003609	Apple-like	2	48	8	34208	5.3693e-05	0.00359743	PLMN_HUMAN,KLKB1_HUMAN
IPR000177	Apple	1	48	2	34208	0.00280443	0.0117436	KLKB1_HUMAN
IPR001972	Stomatin	1	48	5	34208	0.00699665	0.0203815	STOM_HUMAN
IPR001012	UBX	1	48	12	34208	0.0167115	0.0361184	FAF1_HUMAN
IPR011016	Zinc finger, RING-CH-type	1	48	17	34208	0.0235936	0.0427236	MARHB_HUMAN
IPR023088	3'5'-cyclic nucleotide phosphodiesterase	1	48	19	34208	0.0263332	0.0464297	PDE10_HUMAN
IPR003607	Metal-dependent phosphohydrolase, HD domain	1	48	23	34208	0.0317899	0.0495332	PDE10_HUMAN
IPR003018	GAF	1	48	7	34208	0.00978187	0.0262154	PDE10_HUMAN
IPR016469	Carbohydrate sulfotransferase	1	48	7	34208	0.00978187	0.0262154	CHST4_HUMAN
IPR002554	Protein phosphatase 2A, regulatory B subunit, B56	1	48	5	34208	0.00699665	0.0203815	2A5A_HUMAN
IPR023317	Peptidase S1A, plasmin	1	48	1	34208	0.00140318	0.00783442	PLMN_HUMAN
IPR006577	UAS	1	48	3	34208	0.00420376	0.0140826	FAF1_HUMAN
