# Supplementary material for: Analysis of the basal chordate Botryllus schlosseri reveals a set of genes associated with fertility
Source: BMC Genomics. 2014 Dec 26;15(1):1183. doi: 10.1186/1471-2164-15-1183 (PMC4523013; doi:10.1186/1471-2164-15-1183)
Supplement: Supplementary file 29 — Additional file 29: Table S26: Gene Ontology analysis of Molecular Function of human homologs of differentially expressed genes at stage B2. Items = Codes of annotations, Items Details = description of annotations, Support = number of genes in input list with a given annotation, List size = number of genes in input list, Reference Support = number of genes in reference list with a given annotation, Reference size = number of genes in reference list, Hyp = Hypergeometric p-value, Hyp c = corrected Hypergeometric p-value (FDR), Genes = genes with given annotation in the input list. (XLS 28 KB) [file 12864_2014_7084_MOESM29_ESM.xls]

## Sheet: C1 Bio Proc.txt
Items	Items_Details	Support	List size	Reference Support	Reference size	Hyp	Hyp_c	Genes
GO:0006954	inflammatory response (BP)	1	2	259	34208	0.0150856	0.0160284	KLKB1_HUMAN
GO:0006508	proteolysis (BP)	2	2	543	34208	0.000251511	0.000855136	PLMN_HUMAN,KLKB1_HUMAN
GO:0008285	negative regulation of cell proliferation (BP)	1	2	341	34208	0.0198378	0.0198378	PLMN_HUMAN
GO:0007596	blood coagulation (BP)	2	2	457	34208	0.00017809	0.00075688	PLMN_HUMAN,KLKB1_HUMAN
GO:0030168	platelet activation (BP)	1	2	234	34208	0.0136344	0.0154523	PLMN_HUMAN
GO:0002576	platelet degranulation (BP)	1	2	79	34208	0.00461354	0.00560215	PLMN_HUMAN
GO:0048771	tissue remodeling (BP)	1	2	5	34208	0.000292312	0.000709901	PLMN_HUMAN
GO:0007597	blood coagulation, intrinsic pathway (BP)	1	2	18	34208	0.00105212	0.00137585	KLKB1_HUMAN
GO:0042730	fibrinolysis (BP)	1	2	13	34208	0.000759923	0.00107656	PLMN_HUMAN
GO:0051918	negative regulation of fibrinolysis (BP)	1	2	10	34208	0.000584582	0.000903444	PLMN_HUMAN
GO:0031638	zymogen activation (BP)	1	2	6	34208	0.000350769	0.000662565	KLKB1_HUMAN
GO:0031639	plasminogen activation (BP)	1	2	6	34208	0.000350769	0.000662565	KLKB1_HUMAN
GO:0002542	Factor XII activation (BP)	1	2	2	34208	0.00011693	0.000662603	KLKB1_HUMAN
GO:0051919	positive regulation of fibrinolysis (BP)	2	2	4	34208	1.02551e-08	1.74336e-07	PLMN_HUMAN,KLKB1_HUMAN
GO:0022617	extracellular matrix disassembly (BP)	1	2	5	34208	0.000292312	0.000709901	PLMN_HUMAN
GO:0010812	negative regulation of cell-substrate adhesion (BP)	1	2	10	34208	0.000584582	0.000903444	PLMN_HUMAN
GO:2000048	negative regulation of cell-cell adhesion mediated by cadherin (BP)	1	2	1	34208	5.84659e-05	0.00049696	PLMN_HUMAN
