# Supplementary material for: Analysis of the basal chordate Botryllus schlosseri reveals a set of genes associated with fertility
Source: BMC Genomics. 2014 Dec 26;15(1):1183. doi: 10.1186/1471-2164-15-1183 (PMC4523013; doi:10.1186/1471-2164-15-1183)
Supplement: Supplementary file 30 — Additional file 30: Table S27: Inter Pro analysis of human homologs of differentially expressed genes at stage B2. Items = Codes of annotations, Items Details = description of annotations, Support = number of genes in input list with a given annotation, List size = number of genes in input list, Reference Support = number of genes in reference list with a given annotation, Reference size = number of genes in reference list, Hyp = Hypergeometric p-value, Hyp c = corrected Hypergeometric p-value (FDR), Genes = genes with given annotation in the input list. (XLS 27 KB) [file 12864_2014_7084_MOESM30_ESM.xls]

## Sheet: C1 Mol funct.txt
Items	Items_Details	Support	List size	Reference Support	Reference size	Hyp	Hyp_c	Genes
GO:0008233	peptidase activity (MF)	2	2	493	34208	0.000207286	0.0007255	PLMN_HUMAN,KLKB1_HUMAN
GO:0005515	protein binding (MF)	2	2	4463	34208	0.0170182	0.0198546	PLMN_HUMAN,KLKB1_HUMAN
GO:0003824	catalytic activity (MF)	1	2	371	34208	0.0215735	0.0215735	KLKB1_HUMAN
GO:0019904	protein domain specific binding (MF)	1	2	162	34208	0.00944918	0.0132289	PLMN_HUMAN
GO:0004252	serine-type endopeptidase activity (MF)	2	2	150	34208	1.91001e-05	0.0001337	PLMN_HUMAN,KLKB1_HUMAN
GO:0043498	cell surface binding (MF)	1	2	17	34208	0.000993687	0.00173895	PLMN_HUMAN
GO:0034185	apolipoprotein binding (MF)	1	2	11	34208	0.00064303	0.0015004	PLMN_HUMAN
