# Supplementary material for: Analysis of the basal chordate Botryllus schlosseri reveals a set of genes associated with fertility
Source: BMC Genomics. 2014 Dec 26;15(1):1183. doi: 10.1186/1471-2164-15-1183 (PMC4523013; doi:10.1186/1471-2164-15-1183)
Supplement: Supplementary file 31 — Additional file 31: Table S28: Gene Ontology analysis of Biological Processes of human homologs of differentially expressed genes at stage C1. Items = Codes of annotations, Items Details = description of annotations, Support = number of genes in input list with a given annotation, List size = number of genes in input list, Reference Support = number of genes in reference list with a given annotation, Reference size = number of genes in reference list, Hyp = Hypergeometric p-value, Hyp c = corrected Hypergeometric p-value (FDR), Genes = genes with given annotation in the input list. (XLS 34 KB) [file 12864_2014_7084_MOESM31_ESM.xls]

## Sheet: C1 Inter Pro.txt
Items	Items_Details	Support	List size	Reference Support	Reference size	Hyp	Hyp_c	Genes
IPR002401	Cytochrome P450, E-class, group I	1	2	67	34208	0.00391343	0.00391343	KLKB1_HUMAN
IPR002403	Cytochrome P450, E-class, group IV	1	2	64	34208	0.00373837	0.00427242	KLKB1_HUMAN
IPR001314	Peptidase S1A, chymotrypsin-type	2	2	119	34208	1.20001e-05	4.80006e-05	PLMN_HUMAN,KLKB1_HUMAN
IPR001254	Peptidase S1/S6, chymotrypsin/Hap	2	2	124	34208	1.30342e-05	3.47578e-05	PLMN_HUMAN,KLKB1_HUMAN
IPR000001	Kringle	1	2	17	34208	0.000993687	0.00132492	PLMN_HUMAN
IPR003609	Apple-like	2	2	8	34208	4.7857e-08	3.82856e-07	PLMN_HUMAN,KLKB1_HUMAN
IPR000177	Apple	1	2	2	34208	0.00011693	0.000187088	KLKB1_HUMAN
IPR023317	Peptidase S1A, plasmin	1	2	1	34208	5.84659e-05	0.000116932	PLMN_HUMAN
