# Supplementary material for: Analysis of the basal chordate Botryllus schlosseri reveals a set of genes associated with fertility
Source: BMC Genomics. 2014 Dec 26;15(1):1183. doi: 10.1186/1471-2164-15-1183 (PMC4523013; doi:10.1186/1471-2164-15-1183)
Supplement: Supplementary file 32 — Additional file 32: Table S29: Gene Ontology analysis of Molecular Function of human homologs of differentially expressed genes at stage C1. Items = Codes of annotations, Items Details = description of annotations, Support = number of genes in input list with a given annotation, List size = number of genes in input list, Reference Support = number of genes in reference list with a given annotation, Reference size = number of genes in reference list, Hyp = Hypergeometric p-value, Hyp c = corrected Hypergeometric p-value (FDR), Genes = genes with given annotation in the input list. (XLS 24 KB) [file 12864_2014_7084_MOESM32_ESM.xls]

## Sheet: GO_allannotationsC2.txt
Items	Items_Details	Support	List size	Reference Support	Reference size	Hyp	Hyp_c	Genes
GO:0007165	signal transduction (BP)	4	26	1176	34208	0.0113617	0.0189361	P55083,P24821,Q8N539,P19075
GO:0007165,GO:0005102,IPR002181	signal transduction (BP),receptor binding (MF),Fibrinogen, alpha/beta/gamma chain, C-terminal globular	3	26	22	34208	5.94481e-07	5.94481e-06	P55083,P24821,Q8N539
GO:0006508,GO:0008233	proteolysis (BP),peptidase activity (MF)	3	26	461	34208	0.00502137	0.0125534	Q16819,P00747,P03952
GO:0016740	transferase activity (MF)	3	26	616	34208	0.0111029	0.0222058	O14686,O75072,Q9Y663
GO:0005515,GO:0007596	protein binding (MF),blood coagulation (BP)	3	26	251	34208	0.000895743	0.00298581	P00747,P03952,P60709
GO:0055085	transmembrane transport (BP)	3	26	630	34208	0.0117956	0.0168509	Q8WWI5,Q9H310,Q9UBD6
IPR000742	Epidermal growth factor-like, type 3	3	26	213	34208	0.000556765	0.00278383	Q16819,P24821,Q07954
