# Supplementary material for: Analysis of the basal chordate Botryllus schlosseri reveals a set of genes associated with fertility
Source: BMC Genomics. 2014 Dec 26;15(1):1183. doi: 10.1186/1471-2164-15-1183 (PMC4523013; doi:10.1186/1471-2164-15-1183)
Supplement: Supplementary file 33 — Additional file 33: Table S30: Inter Pro analysis of human homologs of differentially expressed genes at stage C1. Items = Codes of annotations, Items Details = description of annotations, Support = number of genes in input list with a given annotation, List size = number of genes in input list, Reference Support = number of genes in reference list with a given annotation, Reference size = number of genes in reference list, Hyp = Hypergeometric p-value, Hyp c = corrected Hypergeometric p-value (FDR), Genes = genes with given annotation in the input list. (XLS 36 KB) [file 12864_2014_7084_MOESM33_ESM.xls]

## Sheet: GO_BioPro_C2.txt
Items	Items_Details	Support	List size	Reference Support	Reference size	Hyp	Hyp_c	Genes
GO:0007165	signal transduction (BP)	4	26	1176	34208	0.0113617	0.0243803	P55083,P24821,Q8N539,P19075
GO:0006508	proteolysis (BP)	3	26	543	34208	0.00788296	0.0202986	Q16819,P00747,P03952
GO:0055085	transmembrane transport (BP)	3	26	630	34208	0.0117956	0.0247948	Q8WWI5,Q9H310,Q9UBD6
GO:0006309	DNA fragmentation involved in apoptotic nuclear change (BP)	1	26	24	34208	0.0180888	0.0338754	P07305
GO:0032956	regulation of actin cytoskeleton organization (BP)	1	26	28	34208	0.0210729	0.038079	Q07954
GO:0008284	positive regulation of cell proliferation (BP)	2	26	361	34208	0.0305492	0.0476752	O14686,P24821
GO:0035909	aorta morphogenesis (BP)	1	26	5	34208	0.00379473	0.0144762	Q07954
GO:0008285	negative regulation of cell proliferation (BP)	2	26	341	34208	0.0275063	0.0449706	P00747,O75072
GO:0007596	blood coagulation (BP)	3	26	457	34208	0.00490134	0.0162851	P00747,P03952,P60709
GO:0034332	adherens junction organization (BP)	1	26	33	34208	0.0247907	0.0432786	P60709
GO:0007205	activation of protein kinase C activity by G-protein coupled receptor protein signaling pathway (BP)	1	26	37	34208	0.0277551	0.0446684	Q07954
GO:0006334	nucleosome assembly (BP)	2	26	102	34208	0.00273074	0.0148035	P07305,Q8N257
GO:0007141	male meiosis I (BP)	2	26	13	34208	4.31053e-05	0.000887969	O95072,Q8IZU3
GO:0030199	collagen fibril organization (BP)	1	26	32	34208	0.0240482	0.0427063	P13674
GO:0014912	negative regulation of smooth muscle cell migration (BP)	1	26	8	34208	0.00606492	0.0189299	Q07954
GO:0048477	oogenesis (BP)	1	26	19	34208	0.0143465	0.0278808	O14686
GO:0030855	epithelial cell differentiation (BP)	1	26	42	34208	0.0314485	0.0476353	Q9UBD6
GO:0006885	regulation of pH (BP)	1	26	18	34208	0.0135963	0.0274593	Q9UBD6
GO:0042157	lipoprotein metabolic process (BP)	1	26	39	34208	0.0292341	0.0463248	Q07954
GO:0048771	tissue remodeling (BP)	1	26	5	34208	0.00379473	0.0144762	P00747
GO:0051084	'de novo' posttranslational protein folding (BP)	1	26	36	34208	0.0270148	0.0448795	P60709
GO:0007597	blood coagulation, intrinsic pathway (BP)	1	26	18	34208	0.0135963	0.0274593	P03952
GO:0043277	apoptotic cell clearance (BP)	1	26	10	34208	0.00757561	0.0200074	Q07954
GO:0030178	negative regulation of Wnt receptor signaling pathway (BP)	1	26	34	34208	0.0255326	0.043831	Q07954
GO:0007091	mitotic metaphase/anaphase transition (BP)	1	26	14	34208	0.0105904	0.0237132	O95072
GO:0007126	meiosis (BP)	2	26	70	34208	0.00129953	0.0121684	O95072,Q8IZU3
GO:0045768	positive regulation of anti-apoptosis (BP)	1	26	41	34208	0.0307109	0.0472123	Q07954
GO:0015837	amine transport (BP)	1	26	2	34208	0.00151956	0.00978215	Q9UBD6
GO:0051568	histone H3-K4 methylation (BP)	1	26	14	34208	0.0105904	0.0237132	O14686
GO:0016310	phosphorylation (BP)	1	26	36	34208	0.0270148	0.0448795	P09923
GO:0030195	negative regulation of blood coagulation (BP)	1	26	10	34208	0.00757561	0.0200074	P19075
GO:0007062	sister chromatid cohesion (BP)	1	26	13	34208	0.00983751	0.0230287	O95072
GO:0006873	cellular ion homeostasis (BP)	1	26	5	34208	0.00379473	0.0144762	Q9UBD6
GO:0007131	reciprocal meiotic recombination (BP)	1	26	26	34208	0.0195819	0.0360168	O95072
GO:0042592	homeostatic process (BP)	1	26	10	34208	0.00757561	0.0200074	Q9UBD6
GO:0070634	transepithelial ammonium transport (BP)	2	26	3	34208	1.66567e-06	8.5782e-05	Q9H310,Q9UBD6
GO:0015696	ammonium transport (BP)	2	26	6	34208	8.31667e-06	0.000214154	Q9H310,Q9UBD6
GO:0007129	synapsis (BP)	1	26	6	34208	0.00455201	0.0156286	O95072
GO:0042730	fibrinolysis (BP)	1	26	13	34208	0.00983751	0.0230287	P00747
GO:0051918	negative regulation of fibrinolysis (BP)	1	26	10	34208	0.00757561	0.0200074	P00747
GO:0042953	lipoprotein transport (BP)	1	26	11	34208	0.00833013	0.0204287	Q07954
GO:0032374	regulation of cholesterol transport (BP)	1	26	4	34208	0.00303689	0.0148952	Q07954
GO:0032429	regulation of phospholipase A2 activity (BP)	1	26	3	34208	0.0022785	0.0130381	Q07954
GO:0051222	positive regulation of protein transport (BP)	1	26	2	34208	0.00151956	0.00978215	Q07954
GO:0032370	positive regulation of lipid transport (BP)	1	26	1	34208	0.000760056	0.00782858	Q07954
GO:0010875	positive regulation of cholesterol efflux (BP)	1	26	11	34208	0.00833013	0.0204287	Q07954
GO:2000587	negative regulation of platelet-derived growth factor receptor-beta signaling pathway (BP)	1	26	1	34208	0.000760056	0.00782858	Q07954
GO:0031638	zymogen activation (BP)	1	26	6	34208	0.00455201	0.0156286	P03952
GO:0031639	plasminogen activation (BP)	1	26	6	34208	0.00455201	0.0156286	P03952
GO:0002542	Factor XII activation (BP)	1	26	2	34208	0.00151956	0.00978215	P03952
GO:0051919	positive regulation of fibrinolysis (BP)	2	26	4	34208	3.32978e-06	0.000114322	P00747,P03952
GO:0035093	spermatogenesis, exchange of chromosomal proteins (BP)	1	26	2	34208	0.00151956	0.00978215	Q8IZU3
GO:0022617	extracellular matrix disassembly (BP)	1	26	5	34208	0.00379473	0.0144762	P00747
GO:0046329	negative regulation of JNK cascade (BP)	1	26	19	34208	0.0143465	0.0278808	O75072
GO:0015871	choline transport (BP)	1	26	4	34208	0.00303689	0.0148952	Q8WWI5
GO:0001556	oocyte maturation (BP)	1	26	15	34208	0.0113427	0.0248574	O95072
GO:0060740	prostate gland epithelium morphogenesis (BP)	1	26	9	34208	0.00682054	0.0206622	P24821
GO:0018401	peptidyl-proline hydroxylation to 4-hydroxy-L-proline (BP)	1	26	3	34208	0.0022785	0.0130381	P13674
GO:0014012	peripheral nervous system axon regeneration (BP)	1	26	5	34208	0.00379473	0.0144762	P24821
GO:0007528	neuromuscular junction development (BP)	1	26	20	34208	0.015096	0.0287943	P24821
GO:0006342	chromatin silencing (BP)	1	26	8	34208	0.00606492	0.0189299	O14686
GO:0033148	positive regulation of intracellular estrogen receptor signaling pathway (BP)	1	26	5	34208	0.00379473	0.0144762	O14686
GO:0072488	ammonium transmembrane transport (BP)	2	26	3	34208	1.66567e-06	8.5782e-05	Q9H310,Q9UBD6
GO:0010812	negative regulation of cell-substrate adhesion (BP)	1	26	10	34208	0.00757561	0.0200074	P00747
GO:0060739	mesenchymal-epithelial cell signaling involved in prostate gland development (BP)	1	26	1	34208	0.000760056	0.00782858	P24821
GO:0060049	regulation of protein glycosylation (BP)	1	26	1	34208	0.000760056	0.00782858	O75072
GO:2000048	negative regulation of cell-cell adhesion mediated by cadherin (BP)	1	26	1	34208	0.000760056	0.00782858	P00747
GO:0001555	oocyte growth (BP)	1	26	2	34208	0.00151956	0.00978215	O14686
