# Supplementary material for: Analysis of the basal chordate Botryllus schlosseri reveals a set of genes associated with fertility
Source: BMC Genomics. 2014 Dec 26;15(1):1183. doi: 10.1186/1471-2164-15-1183 (PMC4523013; doi:10.1186/1471-2164-15-1183)
Supplement: Supplementary file 34 — Additional file 34: Table S31: Gene Ontology analysis (All annotations) of human homologs of differentially expressed genes at stage C2. Items = Codes of annotations, Items Details = description of annotations, Support = number of genes in input list with a given annotation, List size = number of genes in input list, Reference Support = number of genes in reference list with a given annotation, Reference size = number of genes in reference list, Hyp = Hypergeometric p-value, Hyp c = corrected Hypergeometric p-value (FDR), Genes = genes with given annotation in the input list. (XLS 26 KB) [file 12864_2014_7084_MOESM34_ESM.xls]

## Sheet: GO_MolFunction_C2.txt
Items	Items_Details	Support	List size	Reference Support	Reference size	Hyp	Hyp_c	Genes
GO:0008233	peptidase activity (MF)	3	26	493	34208	0.00604606	0.0167156	Q16819,P00747,P03952
GO:0016740	transferase activity (MF)	3	26	616	34208	0.0111029	0.0274651	O14686,O75072,Q9Y663
GO:0005102	receptor binding (MF)	3	26	259	34208	0.000980562	0.00768107	P55083,P24821,Q8N539
GO:0031418	L-ascorbic acid binding (MF)	1	26	22	34208	0.0165935	0.0354498	P13674
GO:0016706	oxidoreductase activity, acting on paired donors, with incorporation or reduction of molecular oxygen, 2-oxoglutarate as one donor, and incorporation of one atom each of oxygen into both donors (MF)	1	26	29	34208	0.0218175	0.042726	P13674
GO:0004252	serine-type endopeptidase activity (MF)	2	26	150	34208	0.00579333	0.0170179	P00747,P03952
GO:0043498	cell surface binding (MF)	1	26	17	34208	0.0128457	0.0301873	P00747
GO:0019894	kinesin binding (MF)	1	26	18	34208	0.0135963	0.0304299	P60709
GO:0050998	nitric-oxide synthase binding (MF)	1	26	8	34208	0.00606492	0.0158362	P60709
GO:0030957	Tat protein binding (MF)	1	26	6	34208	0.00455201	0.014263	P60709
GO:0018024	histone-lysine N-methyltransferase activity (MF)	1	26	23	34208	0.0173414	0.0354369	O14686
GO:0070325	lipoprotein particle receptor binding (MF)	1	26	3	34208	0.0022785	0.0118988	Q07954
GO:0051739	ammonia transmembrane transporter activity (MF)	2	26	6	34208	8.31667e-06	0.000195442	Q9H310,Q9UBD6
GO:0034185	apolipoprotein binding (MF)	2	26	11	34208	3.04232e-05	0.000357473	P00747,Q07954
GO:0034187	apolipoprotein E binding (MF)	1	26	4	34208	0.00303689	0.0109795	Q07954
GO:0042954	lipoprotein transporter activity (MF)	1	26	1	34208	0.000760056	0.00714453	Q07954
GO:0008061	chitin binding (MF)	1	26	3	34208	0.0022785	0.0118988	Q8N539
GO:0015220	choline transmembrane transporter activity (MF)	1	26	4	34208	0.00303689	0.0109795	Q8WWI5
GO:0030506	ankyrin binding (MF)	2	26	7	34208	1.16379e-05	0.000182327	Q9H310,Q9UBD6
GO:0004656	procollagen-proline 4-dioxygenase activity (MF)	1	26	4	34208	0.00303689	0.0109795	P13674
GO:0033872	[heparan sulfate]-glucosamine 3-sulfotransferase 3 activity (MF)	1	26	2	34208	0.00151956	0.0102027	Q9Y663
GO:0045545	syndecan binding (MF)	1	26	4	34208	0.00303689	0.0109795	P24821
GO:0004035	alkaline phosphatase activity (MF)	1	26	6	34208	0.00455201	0.014263	P09923
GO:0008519	ammonium transmembrane transporter activity (MF)	2	26	3	34208	1.66567e-06	7.82865e-05	Q9H310,Q9UBD6
