# Supplementary material for: Analysis of the basal chordate Botryllus schlosseri reveals a set of genes associated with fertility
Source: BMC Genomics. 2014 Dec 26;15(1):1183. doi: 10.1186/1471-2164-15-1183 (PMC4523013; doi:10.1186/1471-2164-15-1183)
Supplement: Supplementary file 35 — Additional file 35: Table S32: Gene Ontology analysis of Biological Processes of human homologs of differentially expressed genes at stage C2. Items = Codes of annotations, Items Details = description of annotations, Support = number of genes in input list with a given annotation, List size = number of genes in input list, Reference Support = number of genes in reference list with a given annotation, Reference size = number of genes in reference list, Hyp = Hypergeometric p-value, Hyp c = corrected Hypergeometric p-value (FDR), Genes = genes with given annotation in the input list. (XLS 36 KB) [file 12864_2014_7084_MOESM35_ESM.xls]

## Sheet: GO_InterPro_C2.txt
Items	Items_Details	Support	List size	Reference Support	Reference size	Hyp	Hyp_c	Genes
IPR001314	Peptidase S1A, chymotrypsin-type	2	26	119	34208	0.00369273	0.0166173	P00747,P03952
IPR001254	Peptidase S1/S6, chymotrypsin/Hap	2	26	124	34208	0.0040016	0.0138517	P00747,P03952
IPR004000	Actin-like	2	26	31	34208	0.00025482	0.00286673	Q562R1,P60709
IPR006210	Epidermal growth factor-like	2	26	203	34208	0.0103705	0.0245617	P24821,Q07954
IPR000742	Epidermal growth factor-like, type 3	3	26	213	34208	0.000556765	0.00501089	Q16819,P24821,Q07954
IPR006620	Prolyl 4-hydroxylase, alpha subunit	1	26	16	34208	0.0120945	0.0236631	P13674
IPR000301	Tetraspanin, subgroup	1	26	31	34208	0.0233052	0.0361632	P19075
IPR000001	Kringle	1	26	17	34208	0.0128457	0.0231222	P00747
IPR006026	Peptidase, metallopeptidase	1	26	28	34208	0.0210729	0.0338671	Q16819
IPR000558	Histone H2B	1	26	20	34208	0.015096	0.0261277	Q8N257
IPR002181	Fibrinogen, alpha/beta/gamma chain, C-terminal globular	3	26	29	34208	1.40557e-06	6.32507e-05	P55083,P24821,Q8N539
IPR002083	MATH	1	26	12	34208	0.0090841	0.0240461	Q16819
IPR001507	Zona pellucida sperm-binding protein	1	26	15	34208	0.0113427	0.0243058	P55259
IPR017976	Endoglin/CD105 antigen subgroup	1	26	11	34208	0.00833013	0.0234285	P55259
IPR003616	Post-SET domain	1	26	16	34208	0.0120945	0.0236631	O14686
IPR000033	LDLR class B repeat	1	26	15	34208	0.0113427	0.0243058	Q07954
IPR000998	MAM domain	1	26	17	34208	0.0128457	0.0231222	Q16819
IPR001125	Recoverin	1	26	25	34208	0.0188357	0.0313928	Q8WWF8
IPR003609	Apple-like	2	26	8	34208	1.55099e-05	0.000232649	P00747,P03952
IPR000177	Apple	1	26	2	34208	0.00151956	0.00854751	P03952
IPR018518	FY-rich, N-terminal subgroup	1	26	5	34208	0.00379473	0.0142302	O14686
IPR018516	FY-rich, C-terminal subgroup	1	26	5	34208	0.00379473	0.0142302	O14686
IPR005818	Histone H1/H5	1	26	13	34208	0.00983751	0.0245938	P07305
IPR005819	Histone H5	1	26	9	34208	0.00682054	0.0204616	P07305
IPR002229	Blood group Rhesus C/E/D polypeptide	2	26	5	34208	5.54704e-06	0.000124808	Q9H310,Q9UBD6
IPR001952	Alkaline phosphatase	1	26	4	34208	0.00303689	0.0151845	P09923
IPR001506	Peptidase M12A, astacin	1	26	6	34208	0.00455201	0.0146315	Q16819
IPR008294	Peptidase M12A, meprin alpha subunit	1	26	2	34208	0.00151956	0.00854751	Q16819
IPR023317	Peptidase S1A, plasmin	1	26	1	34208	0.000760056	0.00570042	P00747
