# Supplementary material for: Analysis of the basal chordate Botryllus schlosseri reveals a set of genes associated with fertility
Source: BMC Genomics. 2014 Dec 26;15(1):1183. doi: 10.1186/1471-2164-15-1183 (PMC4523013; doi:10.1186/1471-2164-15-1183)
Supplement: Supplementary file 36 — Additional file 36: Table S33: Gene Ontology analysis of Molecular Function of human homologs of differentially expressed genes at stage C2. Items = Codes of annotations, Items Details = description of annotations, Support = number of genes in input list with a given annotation, List size = number of genes in input list, Reference Support = number of genes in reference list with a given annotation, Reference size = number of genes in reference list, Hyp = Hypergeometric p-value, Hyp c = corrected Hypergeometric p-value (FDR), Genes = genes with given annotation in the input list. (XLS 38 KB) [file 12864_2014_7084_MOESM36_ESM.xls]

## Sheet: GO_allannotationsD.txt
Items	Items_Details	Support	List size	Reference Support	Reference size	Hyp	Hyp_c	Genes
GO:0046872	metal ion binding (MF)	13	88	2879	34208	0.0324006	0.0424711	Q00796,O14686,P53041,Q9Y3Z3,Q8TEJ3,P09923,Q16820,P48052,P47972,Q07075,Q9NY47,P12259,O60909
GO:0046872,GO:0008270,GO:0006508,GO:0008233	metal ion binding (MF),zinc ion binding (MF),proteolysis (BP),peptidase activity (MF)	3	88	118	34208	0.0035474	0.00583217	Q16820,P48052,Q07075
GO:0046872,GO:0016787	metal ion binding (MF),hydrolase activity (MF)	3	88	290	34208	0.0390611	0.0498543	P53041,Q9Y3Z3,P09923
GO:0006954	inflammatory response (BP)	4	88	259	34208	0.00455275	0.00712286	P16109,Q8NCG5,P16581,P03952
GO:0006954,GO:0007155	inflammatory response (BP),cell adhesion (BP)	3	88	23	34208	2.80664e-05	0.000108897	P16109,Q8NCG5,P16581
GO:0006954,GO:0005515	inflammatory response (BP),protein binding (MF)	3	88	86	34208	0.00144291	0.0026408	P16109,P16581,P03952
GO:0007165,GO:0007155	signal transduction (BP),cell adhesion (BP)	3	88	66	34208	0.000669518	0.00144318	O14514,P55083,P24821
GO:0007165,GO:0005102	signal transduction (BP),receptor binding (MF)	3	88	103	34208	0.00241635	0.00418546	P55083,Q8WWU7,P24821
GO:0007155	cell adhesion (BP)	11	88	556	34208	1.96122e-07	1.90239e-06	P16109,O14514,P55083,P22303,O15394,Q8NCG5,P08865,Q08431,P24821,P16581,P12259
GO:0007155,GO:0005488,IPR000742	cell adhesion (BP),binding (MF),Epidermal growth factor-like, type 3	3	88	11	34208	2.67399e-06	1.44099e-05	P16109,P24821,P16581
GO:0007155,GO:0005515	cell adhesion (BP),protein binding (MF)	5	88	161	34208	6.20335e-05	0.000200575	P16109,P22303,P08865,P16581,P12259
GO:0007155,IPR006210,IPR000742	cell adhesion (BP),Epidermal growth factor-like,Epidermal growth factor-like, type 3	3	88	50	34208	0.000295408	0.000716365	Q08431,P24821,P16581
GO:0007155,IPR000742	cell adhesion (BP),Epidermal growth factor-like, type 3	4	88	57	34208	1.45511e-05	6.4157e-05	P16109,Q08431,P24821,P16581
GO:0006508,GO:0008233	proteolysis (BP),peptidase activity (MF)	7	88	461	34208	0.000191387	0.000476013	P00747,Q16820,P48052,Q07075,Q9GZN4,P03952,Q7RTY8
GO:0006508,GO:0008233,IPR001314,IPR001254,GO:0004252	proteolysis (BP),peptidase activity (MF),Peptidase S1A, chymotrypsin-type,Peptidase S1/S6, chymotrypsin/Hap,serine-type endopeptidase activity (MF)	4	88	97	34208	0.000118019	0.000327082	P00747,Q9GZN4,P03952,Q7RTY8
GO:0016740	transferase activity (MF)	5	88	616	34208	0.02151	0.0285818	O14686,Q8NCG5,O75072,Q9Y663,Q7LGC8
GO:0016740,GO:0008146	transferase activity (MF),sulfotransferase activity (MF)	3	88	39	34208	0.000140585	0.000368561	Q8NCG5,Q9Y663,Q7LGC8
GO:0005488	binding (MF)	10	88	731	34208	1.8809e-05	7.93251e-05	P16109,P53041,Q9C0D3,P24821,P16581,Q9UBG0,Q9UG01,Q8N1N0,P35555,P22897
GO:0005488,GO:0005515	binding (MF),protein binding (MF)	4	88	178	34208	0.00117593	0.00223657	P16109,P53041,P16581,P35555
GO:0005488,GO:0005515,IPR000742	binding (MF),protein binding (MF),Epidermal growth factor-like, type 3	3	88	6	34208	3.27156e-07	2.64451e-06	P16109,P16581,P35555
GO:0005488,GO:0004872,GO:0005529,IPR002353,IPR001304	binding (MF),receptor activity (MF),sugar binding (MF),Type II antifreeze protein,C-type lectin	3	88	10	34208	1.94835e-06	1.18119e-05	Q9UBG0,Q8N1N0,P22897
GO:0005488,IPR006210,IPR000742	binding (MF),Epidermal growth factor-like,Epidermal growth factor-like, type 3	3	88	24	34208	3.20162e-05	0.000119445	P24821,P16581,P35555
GO:0005488,IPR000742	binding (MF),Epidermal growth factor-like, type 3	4	88	25	34208	4.96192e-07	3.70236e-06	P16109,P24821,P16581,P35555
GO:0005488,GO:0005529,IPR001304	binding (MF),sugar binding (MF),C-type lectin	5	88	73	34208	1.31417e-06	8.49832e-06	P16109,P16581,Q9UBG0,Q8N1N0,P22897
GO:0005524,GO:0000166	ATP binding (MF),nucleotide binding (MF)	9	88	1367	34208	0.00855757	0.012577	P68032,P08183,Q562R1,Q9UFH2,Q9UQM7,P13535,Q96JB1,Q8TE73,P60709
GO:0005524,GO:0000166,GO:0016887	ATP binding (MF),nucleotide binding (MF),ATPase activity (MF)	5	88	113	34208	1.13284e-05	5.23266e-05	P68032,P08183,Q9UFH2,Q96JB1,Q8TE73
GO:0005524,GO:0000166,GO:0016887,IPR003593	ATP binding (MF),nucleotide binding (MF),ATPase activity (MF),ATPase, AAA+ type, core	3	88	76	34208	0.00100969	0.00195879	P08183,Q96JB1,Q8TE73
GO:0005524,GO:0000166,GO:0016887,GO:0007018,GO:0003777,GO:0001539	ATP binding (MF),nucleotide binding (MF),ATPase activity (MF),microtubule-based movement (BP),microtubule motor activity (MF),ciliary or flagellar motility (BP)	3	88	6	34208	3.27156e-07	2.64451e-06	Q9UFH2,Q96JB1,Q8TE73
GO:0005524,GO:0000166,IPR004000	ATP binding (MF),nucleotide binding (MF),Actin-like	3	88	14	34208	5.8661e-06	2.9948e-05	P68032,Q562R1,P60709
GO:0005515	protein binding (MF)	23	88	4463	34208	0.000723193	0.00152499	P16109,Q99466,O14686,Q86VS8,P53041,P08183,P07320,P00747,P22303,P46531,P08865,Q8WXF7,Q9UQM7,Q96I25,P16581,P63316,P12259,P35555,Q8N9W6,Q53HV7,P03952,Q07954,P60709
GO:0005515,GO:0000166	protein binding (MF),nucleotide binding (MF)	6	88	784	34208	0.0157821	0.0212621	P08183,Q8WXF7,Q9UQM7,Q96I25,Q8N9W6,P60709
GO:0005515,GO:0005509	protein binding (MF),calcium ion binding (MF)	5	88	173	34208	8.71251e-05	0.000272617	Q99466,P46531,P63316,P35555,Q07954
GO:0005515,GO:0005509,GO:0004872,IPR006210,IPR001881,IPR000742	protein binding (MF),calcium ion binding (MF),receptor activity (MF),Epidermal growth factor-like,EGF-like calcium-binding,Epidermal growth factor-like, type 3	3	88	11	34208	2.67399e-06	1.44099e-05	Q99466,P46531,Q07954
GO:0005515,GO:0005509,IPR006210,IPR001881,IPR000742	protein binding (MF),calcium ion binding (MF),Epidermal growth factor-like,EGF-like calcium-binding,Epidermal growth factor-like, type 3	4	88	29	34208	9.24335e-07	6.40432e-06	Q99466,P46531,P35555,Q07954
GO:0005515,GO:0004872	protein binding (MF),receptor activity (MF)	4	88	362	34208	0.0143405	0.019592	Q99466,P46531,P08865,Q07954
GO:0005515,GO:0004872,GO:0010467	protein binding (MF),receptor activity (MF),gene expression (BP)	3	88	42	34208	0.000175615	0.00044828	Q99466,P46531,P08865
GO:0005515,GO:0007596	protein binding (MF),blood coagulation (BP)	5	88	251	34208	0.000487682	0.00110012	P16109,P00747,P12259,P03952,P60709
GO:0005515,GO:0007596,GO:0030168,GO:0002576	protein binding (MF),blood coagulation (BP),platelet activation (BP),platelet degranulation (BP)	3	88	53	34208	0.000351112	0.000810902	P16109,P00747,P12259
GO:0005515,GO:0016787	protein binding (MF),hydrolase activity (MF)	4	88	259	34208	0.00455275	0.00712286	P53041,P08183,P22303,Q8WXF7
GO:0005515,GO:0032496,IPR000742	protein binding (MF),response to lipopolysaccharide (BP),Epidermal growth factor-like, type 3	3	88	3	34208	1.64496e-08	3.19122e-07	P16109,P46531,P16581
GO:0005515,IPR006210,IPR000742	protein binding (MF),Epidermal growth factor-like,Epidermal growth factor-like, type 3	5	88	42	34208	7.92389e-08	1.09803e-06	Q99466,P46531,P16581,P35555,Q07954
GO:0005515,IPR000742	protein binding (MF),Epidermal growth factor-like, type 3	6	88	53	34208	5.07753e-09	1.2313e-07	P16109,Q99466,P46531,P16581,P35555,Q07954
GO:0005515,GO:0042802	protein binding (MF),identical protein binding (MF)	3	88	190	34208	0.0131026	0.0181565	Q86VS8,P53041,Q8WXF7
GO:0000166	nucleotide binding (MF)	16	88	2120	34208	9.17278e-05	0.00027805	P68032,P08183,Q16280,Q562R1,P68371,Q8WXF7,Q9UFH2,Q9UQM7,P07864,Q96I25,P13535,Q96JB1,Q8N9W6,P29973,Q8TE73,P60709
GO:0000166,GO:0007018	nucleotide binding (MF),microtubule-based movement (BP)	4	88	79	34208	5.3013e-05	0.000177319	P68371,Q9UFH2,Q96JB1,Q8TE73
GO:0005509	calcium ion binding (MF)	8	88	662	34208	0.000311228	0.000736321	Q99466,O60494,P46531,Q8IV35,P63316,Q96RW7,P35555,Q07954
GO:0005509,GO:0004872,IPR006210,IPR001881,IPR000742	calcium ion binding (MF),receptor activity (MF),Epidermal growth factor-like,EGF-like calcium-binding,Epidermal growth factor-like, type 3	4	88	20	34208	1.91919e-07	2.06847e-06	Q99466,O60494,P46531,Q07954
GO:0005509,IPR006210,IPR001881,IPR000742	calcium ion binding (MF),Epidermal growth factor-like,EGF-like calcium-binding,Epidermal growth factor-like, type 3	6	88	96	34208	1.87699e-07	2.27585e-06	Q99466,O60494,P46531,Q96RW7,P35555,Q07954
GO:0006810,GO:0055085	transport (BP),transmembrane transport (BP)	3	88	141	34208	0.00582585	0.00882981	P08183,Q01650,P29973
GO:0055085	transmembrane transport (BP)	6	88	630	34208	0.00577279	0.00888827	Q8WWI5,P08183,P48066,Q01650,P29973,Q5TF39
GO:0004872	receptor activity (MF)	10	88	1565	34208	0.00689735	0.010293	Q99466,O14514,O60494,P46531,P08865,O60242,Q9UBG0,Q8N1N0,P22897,Q07954
GO:0004872,GO:0006898	receptor activity (MF),receptor-mediated endocytosis (BP)	3	88	22	34208	2.4451e-05	9.88228e-05	O60494,P22897,Q07954
GO:0008284	positive regulation of cell proliferation (BP)	5	88	361	34208	0.00243792	0.00414874	O14686,P46531,Q08431,P24821,Q5MJ70
GO:0008284,IPR006210,IPR000742	positive regulation of cell proliferation (BP),Epidermal growth factor-like,Epidermal growth factor-like, type 3	3	88	4	34208	6.56758e-08	1.06176e-06	P46531,Q08431,P24821
GO:0001701	in utero embryonic development (BP)	3	88	179	34208	0.0111678	0.0159306	O14686,O60494,P46531
GO:0005975	carbohydrate metabolic process (BP)	6	88	290	34208	0.000106689	0.000304377	O00219,Q8NCG5,Q6ZN80,Q7LGC8,O60909,O43451
GO:0010467	gene expression (BP)	5	88	408	34208	0.00410648	0.00663881	Q99466,P46531,P08708,O60508,P08865
GO:0050896,GO:0007601	response to stimulus (BP),visual perception (BP)	3	88	101	34208	0.00228539	0.0040306	P07320,Q96RW7,P29973
GO:0007596	blood coagulation (BP)	6	88	457	34208	0.00118441	0.00220938	P16109,P00747,Q01650,P12259,P03952,P60709
GO:0044267	cellular protein metabolic process (BP)	5	88	284	34208	0.000850478	0.00175524	P08708,P08865,P68371,P60709,O60909
IPR001680	WD40 repeat	3	88	271	34208	0.0329659	0.0426359	O60508,Q8IV35,Q9UG01
GO:0007268	synaptic transmission (BP)	5	88	383	34208	0.00314128	0.00525352	P48066,P22303,P36383,P47972,Q9UQM7
GO:0016787	hydrolase activity (MF)	7	88	971	34208	0.0126436	0.0177744	P53041,P08183,Q9Y3Z3,P22303,P09923,Q8WXF7,P16233
IPR000436	Sushi/SCR/CCP	3	88	74	34208	0.000934492	0.00188845	P16109,Q7Z407,P16581
GO:0007601	visual perception (BP)	5	88	178	34208	9.96234e-05	0.000292832	P07320,P36383,Q96RW7,P29973,P53673
IPR006210,IPR000742	Epidermal growth factor-like,Epidermal growth factor-like, type 3	9	88	172	34208	6.76309e-10	2.18673e-08	Q99466,O60494,P46531,Q08431,P24821,P16581,Q96RW7,P35555,Q07954
IPR000742	Epidermal growth factor-like, type 3	11	88	213	34208	8.855e-12	8.58935e-10	P16109,Q99466,O60494,Q16820,P46531,Q08431,P24821,P16581,Q96RW7,P35555,Q07954
GO:0005529	sugar binding (MF)	10	88	177	34208	3.39202e-11	1.64513e-09	P16109,Q00796,P58658,Q8WWU7,P47972,P16581,Q9UBG0,Q8N1N0,Q8IUC8,P22897
GO:0005529,IPR000772	sugar binding (MF),Ricin B lectin	3	88	26	34208	4.09747e-05	0.000141948	Q9UBG0,Q8IUC8,P22897
GO:0007283	spermatogenesis (BP)	4	88	317	34208	0.00917343	0.0132809	O95072,P46531,O94993,Q8N9W6
IPR000884	Thrombospondin, type 1 repeat	3	88	64	34208	0.000611854	0.00134886	O14514,O60242,Q96RW7
GO:0007409	axonogenesis (BP)	3	88	75	34208	0.000971628	0.00192343	O14514,P46531,Q8WXF7
GO:0006928	cellular component movement (BP)	3	88	95	34208	0.00191934	0.00344771	Q8NCG5,P68371,P60709
IPR000859	CUB	4	88	49	34208	7.92833e-06	3.84524e-05	Q7Z407,O60494,O60242,Q7RTY8
GO:0030049	muscle filament sliding (BP)	3	88	37	34208	0.000119971	0.000323256	P68032,P63316,P13535
GO:0007126	meiosis (BP)	4	88	70	34208	3.29262e-05	0.00011829	O95072,Q8N7B1,Q8N9W6,Q8IZU3
