# Supplementary material for: Analysis of the basal chordate Botryllus schlosseri reveals a set of genes associated with fertility
Source: BMC Genomics. 2014 Dec 26;15(1):1183. doi: 10.1186/1471-2164-15-1183 (PMC4523013; doi:10.1186/1471-2164-15-1183)
Supplement: Supplementary file 37 — Additional file 37: Table S34: Inter Pro analysis of human homologs of differentially expressed genes at stage C2. Items = Codes of annotations, Items Details = description of annotations, Support = number of genes in input list with a given annotation, List size = number of genes in input list, Reference Support = number of genes in reference list with a given annotation, Reference size = number of genes in reference list, Hyp = Hypergeometric p-value, Hyp c = corrected Hypergeometric p-value (FDR), Genes = genes with given annotation in the input list. (XLS 46 KB) [file 12864_2014_7084_MOESM37_ESM.xls]

## Sheet: GO_BioPro_D.txt
Items	Items_Details	Support	List size	Reference Support	Reference size	Hyp	Hyp_c	Genes
GO:0006954	inflammatory response (BP)	4	88	259	34208	0.00455275	0.0276779	P16109,Q8NCG5,P16581,P03952
GO:0007155	cell adhesion (BP)	11	88	556	34208	1.96122e-07	7.51149e-05	P16109,O14514,P55083,P22303,O15394,Q8NCG5,P08865,Q08431,P24821,P16581,P12259
GO:0006508	proteolysis (BP)	7	88	543	34208	0.000511853	0.00933522	P00747,Q16820,P48052,Q07075,Q9GZN4,P03952,Q7RTY8
GO:0055085	transmembrane transport (BP)	6	88	630	34208	0.00577279	0.028714	Q8WWI5,P08183,P48066,Q01650,P29973,Q5TF39
GO:0008284	positive regulation of cell proliferation (BP)	5	88	361	34208	0.00243792	0.0291788	O14686,P46531,Q08431,P24821,Q5MJ70
GO:0035909	aorta morphogenesis (BP)	1	88	5	34208	0.0127972	0.0408445	Q07954
GO:0001701	in utero embryonic development (BP)	3	88	179	34208	0.0111678	0.0411277	O14686,O60494,P46531
GO:0005975	carbohydrate metabolic process (BP)	6	88	290	34208	0.000106689	0.00371472	O00219,Q8NCG5,Q6ZN80,Q7LGC8,O60909,O43451
GO:0044245	polysaccharide digestion (BP)	1	88	5	34208	0.0127972	0.0408445	O43451
GO:0005983	starch catabolic process (BP)	1	88	1	34208	0.0025725	0.0169874	O43451
GO:0010467	gene expression (BP)	5	88	408	34208	0.00410648	0.0257833	Q99466,P46531,P08708,O60508,P08865
GO:0003180	aortic valve morphogenesis (BP)	1	88	5	34208	0.0127972	0.0408445	P46531
GO:0043627	response to estrogen stimulus (BP)	2	88	63	34208	0.0115418	0.0421001	O14686,Q08431
GO:0007596	blood coagulation (BP)	6	88	457	34208	0.00118441	0.0174473	P16109,P00747,Q01650,P12259,P03952,P60709
GO:0044267	cellular protein metabolic process (BP)	5	88	284	34208	0.000850478	0.0141623	P08708,P08865,P68371,P60709,O60909
GO:0007268	synaptic transmission (BP)	5	88	383	34208	0.00314128	0.0203917	P48066,P22303,P36383,P47972,Q9UQM7
GO:0007018	microtubule-based movement (BP)	4	88	90	34208	8.82349e-05	0.00482771	P68371,Q9UFH2,Q96JB1,Q8TE73
GO:0007601	visual perception (BP)	5	88	178	34208	9.96234e-05	0.00381557	P07320,P36383,Q96RW7,P29973,P53673
GO:0032496	response to lipopolysaccharide (BP)	3	88	136	34208	0.00527191	0.0265677	P16109,P46531,P16581
GO:0002687	positive regulation of leukocyte migration (BP)	2	88	8	34208	0.000181363	0.00496157	P16109,P16581
GO:0007159	leukocyte cell-cell adhesion (BP)	2	88	25	34208	0.00188868	0.0241122	P16109,P16581
GO:0016525	negative regulation of angiogenesis (BP)	2	88	48	34208	0.00683437	0.0335585	O14514,O60242
GO:0007141	male meiosis I (BP)	2	88	13	34208	0.000501011	0.00959437	O95072,Q8IZU3
GO:0007368	determination of left/right symmetry (BP)	2	88	38	34208	0.00433086	0.0267535	P46531,Q9UG01
GO:0007283	spermatogenesis (BP)	4	88	317	34208	0.00917343	0.0403842	O95072,P46531,O94993,Q8N9W6
GO:0010572	positive regulation of platelet activation (BP)	1	88	5	34208	0.0127972	0.0408445	P16109
GO:0000447	endonucleolytic cleavage in ITS1 to separate SSU-rRNA from 5.8S rRNA and LSU-rRNA from tricistronic rRNA transcript (SSU-rRNA, 5.8S rRNA, LSU-rRNA) (BP)	1	88	4	34208	0.0102508	0.0384907	P08865
GO:0006898	receptor-mediated endocytosis (BP)	3	88	49	34208	0.0002782	0.00665941	O60494,P22897,Q07954
GO:0007409	axonogenesis (BP)	3	88	75	34208	0.000971628	0.0155056	O14514,P46531,Q8WXF7
GO:0060048	cardiac muscle contraction (BP)	2	88	22	34208	0.00146159	0.0199925	P68032,P63316
GO:0006928	cellular component movement (BP)	3	88	95	34208	0.00191934	0.0237131	Q8NCG5,P68371,P60709
GO:0002576	platelet degranulation (BP)	3	88	79	34208	0.00112949	0.0173037	P16109,P00747,P12259
GO:0009611	response to wounding (BP)	2	88	65	34208	0.0122517	0.0442678	P22303,P24821
GO:0045955	negative regulation of calcium ion-dependent exocytosis (BP)	1	88	4	34208	0.0102508	0.0384907	P46531
GO:0030240	skeletal muscle thin filament assembly (BP)	1	88	5	34208	0.0127972	0.0408445	P68032
GO:0030049	muscle filament sliding (BP)	3	88	37	34208	0.000119971	0.00382908	P68032,P63316,P13535
GO:0042157	lipoprotein metabolic process (BP)	2	88	39	34208	0.00455736	0.0272729	O60494,Q07954
GO:0048771	tissue remodeling (BP)	1	88	5	34208	0.0127972	0.0408445	P00747
GO:0000028	ribosomal small subunit assembly (BP)	2	88	6	34208	9.74849e-05	0.00414852	P08708,P08865
GO:0051084	'de novo' posttranslational protein folding (BP)	2	88	36	34208	0.0038941	0.0248573	P68371,P60709
GO:0007219	Notch signaling pathway (BP)	2	88	60	34208	0.0105125	0.0390901	Q99466,P46531
GO:0006790	sulfur compound metabolic process (BP)	2	88	12	34208	0.000424643	0.00855991	Q8NCG5,Q7LGC8
GO:0007126	meiosis (BP)	4	88	70	34208	3.29262e-05	0.00420358	O95072,Q8N7B1,Q8N9W6,Q8IZU3
GO:0060253	negative regulation of glial cell proliferation (BP)	1	88	4	34208	0.0102508	0.0384907	P46531
GO:0007157	heterophilic cell-cell adhesion (BP)	2	88	24	34208	0.00174049	0.0229865	P16109,P16581
GO:0019695	choline metabolic process (BP)	1	88	5	34208	0.0127972	0.0408445	P22303
GO:0001539	ciliary or flagellar motility (BP)	3	88	13	34208	4.61768e-06	0.000884285	Q9UFH2,Q96JB1,Q8TE73
GO:0007129	synapsis (BP)	1	88	6	34208	0.0153372	0.0469931	O95072
GO:0042953	lipoprotein transport (BP)	2	88	11	34208	0.000354462	0.00754217	O60494,Q07954
GO:0032374	regulation of cholesterol transport (BP)	1	88	4	34208	0.0102508	0.0384907	Q07954
GO:0032429	regulation of phospholipase A2 activity (BP)	1	88	3	34208	0.00769788	0.0342824	Q07954
GO:0051222	positive regulation of protein transport (BP)	1	88	2	34208	0.00513845	0.0262404	Q07954
GO:0032370	positive regulation of lipid transport (BP)	1	88	1	34208	0.0025725	0.0169874	Q07954
GO:2000587	negative regulation of platelet-derived growth factor receptor-beta signaling pathway (BP)	1	88	1	34208	0.0025725	0.0169874	Q07954
GO:0002523	leukocyte migration involved in inflammatory response (BP)	1	88	4	34208	0.0102508	0.0384907	P16581
GO:0031638	zymogen activation (BP)	1	88	6	34208	0.0153372	0.0469931	P03952
GO:0031639	plasminogen activation (BP)	1	88	6	34208	0.0153372	0.0469931	P03952
GO:0002542	Factor XII activation (BP)	1	88	2	34208	0.00513845	0.0262404	P03952
GO:0051919	positive regulation of fibrinolysis (BP)	2	88	4	34208	3.91249e-05	0.00374621	P00747,P03952
GO:0035093	spermatogenesis, exchange of chromosomal proteins (BP)	1	88	2	34208	0.00513845	0.0262404	Q8IZU3
GO:0050901	leukocyte tethering or rolling (BP)	2	88	8	34208	0.000181363	0.00496157	P16109,P16581
GO:0022617	extracellular matrix disassembly (BP)	1	88	5	34208	0.0127972	0.0408445	P00747
GO:0045008	depyrimidination (BP)	1	88	5	34208	0.0127972	0.0408445	Q53HV7
GO:0015871	choline transport (BP)	1	88	4	34208	0.0102508	0.0384907	Q8WWI5
GO:0060740	prostate gland epithelium morphogenesis (BP)	2	88	9	34208	0.00023279	0.00594391	P46531,P24821
GO:0014012	peripheral nervous system axon regeneration (BP)	2	88	5	34208	6.5099e-05	0.00415548	P24821,Q7LGC8
GO:0007220	Notch receptor processing (BP)	2	88	16	34208	0.000766926	0.0133515	Q99466,P46531
GO:0016264	gap junction assembly (BP)	1	88	6	34208	0.0153372	0.0469931	P36383
GO:0035582	negative regulation of BMP signaling pathway by extracellular sequestering of BMP (BP)	1	88	1	34208	0.0025725	0.0169874	P35555
GO:0035583	negative regulation of transforming growth factor beta receptor signaling pathway by extracellular sequestering of TGFbeta (BP)	1	88	3	34208	0.00769788	0.0342824	P35555
GO:0007221	positive regulation of transcription of Notch receptor target (BP)	1	88	3	34208	0.00769788	0.0342824	P46531
GO:0003219	cardiac right ventricle formation (BP)	1	88	4	34208	0.0102508	0.0384907	P46531
GO:0015889	cobalamin transport (BP)	1	88	5	34208	0.0127972	0.0408445	O60494
GO:0060528	secretory columnal luminar epithelial cell differentiation involved in prostate glandular acinus development (BP)	1	88	4	34208	0.0102508	0.0384907	P46531
GO:0007528	neuromuscular junction development (BP)	2	88	20	34208	0.0012062	0.0171102	P24821,Q9NY47
GO:2000737	negative regulation of stem cell differentiation (BP)	1	88	4	34208	0.0102508	0.0384907	P46531
GO:0097150	neuronal stem cell maintenance (BP)	1	88	5	34208	0.0127972	0.0408445	P46531
GO:0045602	negative regulation of endothelial cell differentiation (BP)	1	88	3	34208	0.00769788	0.0342824	Q99466
GO:0044241	lipid digestion (BP)	1	88	4	34208	0.0102508	0.0384907	P16233
GO:0001507	acetylcholine catabolic process in synaptic cleft (BP)	1	88	2	34208	0.00513845	0.0262404	P22303
GO:0006477	protein sulfation (BP)	1	88	5	34208	0.0127972	0.0408445	Q8NCG5
GO:0043462	regulation of ATPase activity (BP)	1	88	4	34208	0.0102508	0.0384907	P63316
GO:0033148	positive regulation of intracellular estrogen receptor signaling pathway (BP)	1	88	5	34208	0.0127972	0.0408445	O14686
GO:0006910	phagocytosis, recognition (BP)	1	88	4	34208	0.0102508	0.0384907	Q08431
GO:0050793	regulation of developmental process (BP)	2	88	6	34208	9.74849e-05	0.00414852	Q99466,P46531
GO:0060024	rhythmic synaptic transmission (BP)	1	88	3	34208	0.00769788	0.0342824	Q9NY47
GO:0042982	amyloid precursor protein metabolic process (BP)	1	88	3	34208	0.00769788	0.0342824	P22303
GO:0046533	negative regulation of photoreceptor cell differentiation (BP)	1	88	4	34208	0.0102508	0.0384907	P46531
GO:0048747	muscle fiber development (BP)	1	88	6	34208	0.0153372	0.0469931	Q9NY47
GO:0006407	rRNA export from nucleus (BP)	1	88	2	34208	0.00513845	0.0262404	P08865
GO:2000974	negative regulation of pro-B cell differentiation (BP)	1	88	3	34208	0.00769788	0.0342824	P46531
GO:0010812	negative regulation of cell-substrate adhesion (BP)	2	88	10	34208	0.000290501	0.00654481	P00747,P46531
GO:0001919	regulation of receptor recycling (BP)	1	88	5	34208	0.0127972	0.0408445	P22303
GO:0007386	compartment pattern specification (BP)	1	88	4	34208	0.0102508	0.0384907	P46531
GO:0071539	protein localization to centrosome (BP)	1	88	2	34208	0.00513845	0.0262404	Q86VS8
GO:0032972	regulation of muscle filament sliding speed (BP)	1	88	1	34208	0.0025725	0.0169874	P63316
GO:0031960	response to corticosteroid stimulus (BP)	2	88	5	34208	6.5099e-05	0.00415548	P46531,O94993
GO:0030029	actin filament-based process (BP)	1	88	2	34208	0.00513845	0.0262404	P16581
GO:0000461	endonucleolytic cleavage to generate mature 3'-end of SSU-rRNA from (SSU-rRNA, 5.8S rRNA, LSU-rRNA) (BP)	1	88	2	34208	0.00513845	0.0262404	P08865
GO:0051645	Golgi localization (BP)	1	88	4	34208	0.0102508	0.0384907	Q86VS8
GO:0060739	mesenchymal-epithelial cell signaling involved in prostate gland development (BP)	1	88	1	34208	0.0025725	0.0169874	P24821
GO:0060049	regulation of protein glycosylation (BP)	1	88	1	34208	0.0025725	0.0169874	O75072
GO:0072089	stem cell proliferation (BP)	1	88	3	34208	0.00769788	0.0342824	P08183
GO:2000427	positive regulation of apoptotic cell clearance (BP)	1	88	1	34208	0.0025725	0.0169874	Q08431
GO:0007039	vacuolar protein catabolic process (BP)	1	88	1	34208	0.0025725	0.0169874	P48052
GO:0060768	regulation of epithelial cell proliferation involved in prostate gland development (BP)	1	88	1	34208	0.0025725	0.0169874	P46531
GO:0009912	auditory receptor cell fate commitment (BP)	1	88	2	34208	0.00513845	0.0262404	P46531
GO:0021515	cell differentiation in spinal cord (BP)	1	88	1	34208	0.0025725	0.0169874	P46531
GO:0003264	regulation of cardioblast proliferation (BP)	1	88	1	34208	0.0025725	0.0169874	P46531
GO:0014807	regulation of somitogenesis (BP)	1	88	1	34208	0.0025725	0.0169874	P46531
GO:0007440	foregut morphogenesis (BP)	1	88	1	34208	0.0025725	0.0169874	P46531
GO:0003270	Notch signaling pathway involved in regulation of secondary heart field cardioblast proliferation (BP)	1	88	1	34208	0.0025725	0.0169874	P46531
GO:0045212	neurotransmitter receptor biosynthetic process (BP)	1	88	1	34208	0.0025725	0.0169874	P22303
GO:0006581	acetylcholine catabolic process (BP)	1	88	1	34208	0.0025725	0.0169874	P22303
GO:0032223	negative regulation of synaptic transmission, cholinergic (BP)	1	88	1	34208	0.0025725	0.0169874	P22303
GO:2000048	negative regulation of cell-cell adhesion mediated by cadherin (BP)	1	88	1	34208	0.0025725	0.0169874	P00747
GO:0020028	hemoglobin import (BP)	1	88	1	34208	0.0025725	0.0169874	O60494
GO:0001555	oocyte growth (BP)	1	88	2	34208	0.00513845	0.0262404	O14686
GO:0030213	hyaluronan biosynthetic process (BP)	1	88	2	34208	0.00513845	0.0262404	O00219
GO:0051164	L-xylitol metabolic process (BP)	1	88	1	34208	0.0025725	0.0169874	Q00796
GO:0046370	fructose biosynthetic process (BP)	1	88	1	34208	0.0025725	0.0169874	Q00796
GO:0051160	L-xylitol catabolic process (BP)	1	88	1	34208	0.0025725	0.0169874	Q00796
GO:0006062	sorbitol catabolic process (BP)	1	88	1	34208	0.0025725	0.0169874	Q00796
GO:0033275	actin-myosin filament sliding (BP)	1	88	1	34208	0.0025725	0.0169874	P68032
GO:0002691	regulation of cellular extravasation (BP)	1	88	1	34208	0.0025725	0.0169874	P16109
