# Supplementary material for: Analysis of the basal chordate Botryllus schlosseri reveals a set of genes associated with fertility
Source: BMC Genomics. 2014 Dec 26;15(1):1183. doi: 10.1186/1471-2164-15-1183 (PMC4523013; doi:10.1186/1471-2164-15-1183)
Supplement: Supplementary file 38 — Additional file 38: Table S35: Gene Ontology analysis (All annotations) of human homologs of differentially expressed genes at stage D. Items = Codes of annotations, Items Details = description of annotations, Support = number of genes in input list with a given annotation, List size = number of genes in input list, Reference Support = number of genes in reference list with a given annotation, Reference size = number of genes in reference list, Hyp = Hypergeometric p-value, Hyp c = corrected Hypergeometric p-value (FDR), Genes = genes with given annotation in the input list. (XLS 36 KB) [file 12864_2014_7084_MOESM38_ESM.xls]

## Sheet: GO_MolFunction_D.txt
Items	Items_Details	Support	List size	Reference Support	Reference size	Hyp	Hyp_c	Genes
GO:0008233	peptidase activity (MF)	7	88	493	34208	0.000287439	0.00560507	P00747,Q16820,P48052,Q07075,Q9GZN4,P03952,Q7RTY8
GO:0005488	binding (MF)	10	88	731	34208	1.8809e-05	0.00097807	P16109,P53041,Q9C0D3,P24821,P16581,Q9UBG0,Q9UG01,Q8N1N0,P35555,P22897
GO:0005524	ATP binding (MF)	9	88	1489	34208	0.0143705	0.04076	P68032,P08183,Q562R1,Q9UFH2,Q9UQM7,P13535,Q96JB1,Q8TE73,P60709
GO:0005515	protein binding (MF)	23	88	4463	34208	0.000723193	0.00940151	P16109,Q99466,O14686,Q86VS8,P53041,P08183,P07320,P00747,P22303,P46531,P08865,Q8WXF7,Q9UQM7,Q96I25,P16581,P63316,P12259,P35555,Q8N9W6,Q53HV7,P03952,Q07954,P60709
GO:0000166	nucleotide binding (MF)	16	88	2120	34208	9.17278e-05	0.00286191	P68032,P08183,Q16280,Q562R1,P68371,Q8WXF7,Q9UFH2,Q9UQM7,P07864,Q96I25,P13535,Q96JB1,Q8N9W6,P29973,Q8TE73,P60709
GO:0016887	ATPase activity (MF)	5	88	139	34208	3.07933e-05	0.00120094	P68032,P08183,Q9UFH2,Q96JB1,Q8TE73
GO:0005509	calcium ion binding (MF)	8	88	662	34208	0.000311228	0.00539463	Q99466,O60494,P46531,Q8IV35,P63316,Q96RW7,P35555,Q07954
GO:0004872	receptor activity (MF)	10	88	1565	34208	0.00689735	0.0398513	Q99466,O14514,O60494,P46531,P08865,O60242,Q9UBG0,Q8N1N0,P22897,Q07954
GO:0004553	hydrolase activity, hydrolyzing O-glycosyl compounds (MF)	2	88	24	34208	0.00174049	0.0181011	Q6ZN80,O43451
GO:0004558	alpha-glucosidase activity (MF)	1	88	4	34208	0.0102508	0.0333151	O43451
GO:0016160	amylase activity (MF)	1	88	1	34208	0.0025725	0.0200655	O43451
GO:0004339	glucan 1,4-alpha-glucosidase activity (MF)	1	88	4	34208	0.0102508	0.0333151	O43451
GO:0030246	carbohydrate binding (MF)	2	88	31	34208	0.00289828	0.0215301	Q6ZN80,O43451
GO:0032450	maltose alpha-glucosidase activity (MF)	1	88	3	34208	0.00769788	0.0343106	O43451
GO:0048306	calcium-dependent protein binding (MF)	2	88	37	34208	0.00410976	0.0291419	P16109,P63316
GO:0016787	hydrolase activity (MF)	7	88	971	34208	0.0126436	0.0402532	P53041,P08183,Q9Y3Z3,P22303,P09923,Q8WXF7,P16233
GO:0008146	sulfotransferase activity (MF)	3	88	41	34208	0.000163374	0.00364091	Q8NCG5,Q9Y663,Q7LGC8
GO:0005212	structural constituent of eye lens (MF)	2	88	18	34208	0.000974564	0.0108594	P07320,P53673
GO:0005529	sugar binding (MF)	10	88	177	34208	3.39202e-11	5.29155e-09	P16109,Q00796,P58658,Q8WWU7,P47972,P16581,Q9UBG0,Q8N1N0,Q8IUC8,P22897
GO:0008559	xenobiotic-transporting ATPase activity (MF)	1	88	3	34208	0.00769788	0.0343106	P08183
GO:0004252	serine-type endopeptidase activity (MF)	4	88	150	34208	0.000622263	0.00882482	P00747,Q9GZN4,P03952,Q7RTY8
GO:0042806	fucose binding (MF)	1	88	4	34208	0.0102508	0.0333151	P16109
GO:0003777	microtubule motor activity (MF)	3	88	73	34208	0.000898269	0.0107792	Q9UFH2,Q96JB1,Q8TE73
GO:0003831	beta-N-acetylglucosaminylglycopeptide beta-1,4-galactosyltransferase activity (MF)	1	88	4	34208	0.0102508	0.0333151	O60909
GO:0004461	lactose synthase activity (MF)	1	88	3	34208	0.00769788	0.0343106	O60909
GO:0003945	N-acetyllactosamine synthase activity (MF)	1	88	4	34208	0.0102508	0.0333151	O60909
GO:0004844	uracil DNA N-glycosylase activity (MF)	1	88	4	34208	0.0102508	0.0333151	Q53HV7
GO:0030957	Tat protein binding (MF)	1	88	6	34208	0.0153372	0.0412517	P60709
GO:0035254	glutamate receptor binding (MF)	1	88	6	34208	0.0153372	0.0412517	Q9UQM7
GO:0070325	lipoprotein particle receptor binding (MF)	1	88	3	34208	0.00769788	0.0343106	Q07954
GO:0034185	apolipoprotein binding (MF)	2	88	11	34208	0.000354462	0.00552961	P00747,Q07954
GO:0034187	apolipoprotein E binding (MF)	1	88	4	34208	0.0102508	0.0333151	Q07954
GO:0042954	lipoprotein transporter activity (MF)	1	88	1	34208	0.0025725	0.0200655	Q07954
GO:0033691	sialic acid binding (MF)	2	88	7	34208	0.00013625	0.00354251	P16109,P16581
GO:0017065	single-strand selective uracil DNA N-glycosylase activity (MF)	1	88	1	34208	0.0025725	0.0200655	Q53HV7
GO:0019104	DNA N-glycosylase activity (MF)	1	88	4	34208	0.0102508	0.0333151	Q53HV7
GO:0004459	L-lactate dehydrogenase activity (MF)	1	88	5	34208	0.0127972	0.0369698	P07864
GO:0015220	choline transmembrane transporter activity (MF)	1	88	4	34208	0.0102508	0.0333151	Q8WWI5
GO:0017171	serine hydrolase activity (MF)	1	88	3	34208	0.00769788	0.0343106	P22303
GO:0008494	translation activator activity (MF)	1	88	7	34208	0.0178707	0.045702	Q8N9W6
GO:0005222	intracellular cAMP activated cation channel activity (MF)	1	88	3	34208	0.00769788	0.0343106	Q16280
GO:0043208	glycosphingolipid binding (MF)	1	88	7	34208	0.0178707	0.045702	P16109
GO:0031013	troponin I binding (MF)	1	88	5	34208	0.0127972	0.0369698	P63316
GO:0005332	gamma-aminobutyric acid:sodium symporter activity (MF)	1	88	4	34208	0.0102508	0.0333151	P48066
GO:0015179	L-amino acid transmembrane transporter activity (MF)	1	88	5	34208	0.0127972	0.0369698	Q01650
GO:0050698	proteoglycan sulfotransferase activity (MF)	1	88	3	34208	0.00769788	0.0343106	Q7LGC8
GO:0033872	[heparan sulfate]-glucosamine 3-sulfotransferase 3 activity (MF)	1	88	2	34208	0.00513845	0.0308307	Q9Y663
GO:0045545	syndecan binding (MF)	1	88	4	34208	0.0102508	0.0333151	P24821
GO:0050253	retinyl-palmitate esterase activity (MF)	1	88	1	34208	0.0025725	0.0200655	P16233
GO:0001517	N-acetylglucosamine 6-O-sulfotransferase activity (MF)	1	88	5	34208	0.0127972	0.0369698	Q8NCG5
GO:0008459	chondroitin 6-sulfotransferase activity (MF)	1	88	2	34208	0.00513845	0.0308307	Q7LGC8
GO:0004035	alkaline phosphatase activity (MF)	1	88	6	34208	0.0153372	0.0412517	P09923
GO:0031014	troponin T binding (MF)	1	88	4	34208	0.0102508	0.0333151	P63316
GO:0004104	cholinesterase activity (MF)	1	88	2	34208	0.00513845	0.0308307	P22303
GO:0003990	acetylcholinesterase activity (MF)	1	88	2	34208	0.00513845	0.0308307	P22303
GO:0042165	neurotransmitter binding (MF)	1	88	7	34208	0.0178707	0.045702	P48066
GO:0008429	phosphatidylethanolamine binding (MF)	1	88	5	34208	0.0127972	0.0369698	Q08431
GO:0070492	oligosaccharide binding (MF)	2	88	2	34208	6.54273e-06	0.000510333	P16109,P16581
GO:0030492	hemoglobin binding (MF)	1	88	4	34208	0.0102508	0.0333151	O60494
GO:0050501	hyaluronan synthase activity (MF)	1	88	3	34208	0.00769788	0.0343106	O00219
GO:0003939	L-iditol 2-dehydrogenase activity (MF)	1	88	1	34208	0.0025725	0.0200655	Q00796
