# Supplementary material for: Analysis of the basal chordate Botryllus schlosseri reveals a set of genes associated with fertility
Source: BMC Genomics. 2014 Dec 26;15(1):1183. doi: 10.1186/1471-2164-15-1183 (PMC4523013; doi:10.1186/1471-2164-15-1183)
Supplement: Supplementary file 39 — Additional file 39: Table S36: Gene Ontology analysis of Biological Processes of human homologs of differentially expressed genes at stage D. Items = Codes of annotations, Items Details = description of annotations, Support = number of genes in input list with a given annotation, List size = number of genes in input list, Reference Support = number of genes in reference list with a given annotation, Reference size = number of genes in reference list, Hyp = Hypergeometric p-value, Hyp c = corrected Hypergeometric p-value (FDR), Genes = genes with given annotation in the input list. (XLS 42 KB) [file 12864_2014_7084_MOESM39_ESM.xls]

## Sheet: GO_InterPro_D.txt
Items	Items_Details	Support	List size	Reference Support	Reference size	Hyp	Hyp_c	Genes
IPR003593	ATPase, AAA+ type, core	3	88	156	34208	0.00769146	0.0238435	P08183,Q96JB1,Q8TE73
IPR000910	High mobility group, HMG1/HMG2	2	88	51	34208	0.00768658	0.0244394	O14686,O94993
IPR000519	P-type trefoil	2	88	9	34208	0.00023279	0.00206186	Q6ZN80,O43451
IPR000595	Cyclic nucleotide-binding domain	2	88	36	34208	0.0038941	0.0150896	Q16280,P29973
IPR000436	Sushi/SCR/CCP	3	88	74	34208	0.000934492	0.00551795	P16109,Q7Z407,P16581
IPR001314	Peptidase S1A, chymotrypsin-type	4	88	119	34208	0.000259095	0.00214185	P00747,Q9GZN4,P03952,Q7RTY8
IPR001254	Peptidase S1/S6, chymotrypsin/Hap	4	88	124	34208	0.000303122	0.00234919	P00747,Q9GZN4,P03952,Q7RTY8
IPR004000	Actin-like	3	88	31	34208	7.01829e-05	0.000966964	P68032,Q562R1,P60709
IPR006210	Epidermal growth factor-like	9	88	203	34208	2.91158e-09	1.80518e-07	Q99466,O60494,P46531,Q08431,P24821,P16581,Q96RW7,P35555,Q07954
IPR001881	EGF-like calcium-binding	6	88	138	34208	1.59591e-06	6.59644e-05	Q99466,O60494,P46531,Q96RW7,P35555,Q07954
IPR000742	Epidermal growth factor-like, type 3	11	88	213	34208	8.855e-12	1.09802e-09	P16109,Q99466,O60494,Q16820,P46531,Q08431,P24821,P16581,Q96RW7,P35555,Q07954
IPR001064	Beta/gamma crystallin	2	88	15	34208	0.000672184	0.00416754	P07320,P53673
IPR000203	GPS domain	2	88	34	34208	0.00347918	0.0139167	O14514,O60242
IPR000421	Coagulation factor 5/8 type, C-terminal	2	88	27	34208	0.00220239	0.0124135	Q08431,P12259
IPR000884	Thrombospondin, type 1 repeat	3	88	64	34208	0.000611854	0.00421499	O14514,O60242,Q96RW7
IPR016272	Lipoprotein lipase, LIPH	1	88	9	34208	0.0229183	0.0473645	P16233
IPR022355	Neurogenic locus Notch 4	1	88	7	34208	0.0178707	0.0388765	Q99466
IPR000800	Notch domain	2	88	13	34208	0.000501011	0.00365443	Q99466,P46531
IPR008297	Notch	2	88	9	34208	0.00023279	0.00206186	Q99466,P46531
IPR000832	GPCR, family 2, secretin-like	2	88	44	34208	0.00576993	0.0193371	O14514,O60242
IPR017981	GPCR, family 2-like	2	88	60	34208	0.0105125	0.026071	O14514,O60242
IPR000859	CUB	4	88	49	34208	7.92833e-06	0.000196623	Q7Z407,O60494,O60242,Q7RTY8
IPR002172	Low-density lipoprotein (LDL) receptor class A repeat	2	88	45	34208	0.00602826	0.0196712	Q07954,Q7RTY8
IPR002353	Type II antifreeze protein	3	88	28	34208	5.14363e-05	0.000797262	Q9UBG0,Q8N1N0,P22897
IPR001304	C-type lectin	5	88	85	34208	2.8012e-06	8.68371e-05	P16109,P16581,Q9UBG0,Q8N1N0,P22897
IPR002181	Fibrinogen, alpha/beta/gamma chain, C-terminal globular	2	88	29	34208	0.002539	0.0131182	P55083,P24821
IPR000562	Type II fibronectin, collagen-binding	2	88	15	34208	0.000672184	0.00416754	Q9UBG0,P22897
IPR003859	Galactosyltransferase, metazoa	1	88	7	34208	0.0178707	0.0388765	O60909
IPR002331	Pancreatic lipase	1	88	3	34208	0.00769788	0.0212119	P16233
IPR001557	L-lactate/malate dehydrogenase	1	88	8	34208	0.0203977	0.0436089	P07864
IPR003609	Apple-like	2	88	8	34208	0.000181363	0.00187408	P00747,P03952
IPR000177	Apple	1	88	2	34208	0.00513845	0.0176991	P03952
IPR011304	L-lactate dehydrogenase	1	88	5	34208	0.0127972	0.0293862	P07864
IPR001865	Ribosomal protein S2	1	88	3	34208	0.00769788	0.0212119	P08865
IPR000772	Ricin B lectin	3	88	35	34208	0.000101433	0.00125777	Q9UBG0,Q8IUC8,P22897
IPR001491	Thrombomodulin	1	88	5	34208	0.0127972	0.0293862	Q96RW7
IPR001879	GPCR, family 2, extracellular hormone receptor domain	2	88	28	34208	0.00236785	0.0127658	O14514,O60242
IPR011398	Fibrillin	1	88	3	34208	0.00769788	0.0212119	P35555
IPR004760	L-type amino acid transporter	1	88	3	34208	0.00769788	0.0212119	Q01650
IPR018518	FY-rich, N-terminal subgroup	1	88	5	34208	0.0127972	0.0293862	O14686
IPR018516	FY-rich, C-terminal subgroup	1	88	5	34208	0.0127972	0.0293862	O14686
IPR005707	Ribosomal protein S2, eukaryotic/archaeal	1	88	2	34208	0.00513845	0.0176991	P08865
IPR016469	Carbohydrate sulfotransferase	2	88	7	34208	0.00013625	0.00153591	Q8NCG5,Q7LGC8
IPR005819	Histone H5	1	88	9	34208	0.0229183	0.0473645	P07305
IPR006605	G2 nidogen/fibulin G2F	1	88	4	34208	0.0102508	0.0259408	Q96RW7
IPR002396	Selectin superfamily	2	88	3	34208	1.95953e-05	0.000347117	P16109,P16581
IPR000997	Cholinesterase	1	88	2	34208	0.00513845	0.0176991	P22303
IPR001952	Alkaline phosphatase	1	88	4	34208	0.0102508	0.0259408	P09923
IPR009138	Neural cell adhesion	1	88	3	34208	0.00769788	0.0212119	O15394
IPR016967	Splicing factor, SPF45	1	88	1	34208	0.0025725	0.010633	Q96I25
IPR008077	GPCR, family 2, brain-specific angiogenesis inhibitor	2	88	3	34208	1.95953e-05	0.000347117	O14514,O60242
IPR003511	DNA-binding HORMA	1	88	4	34208	0.0102508	0.0259408	Q8N7B1
IPR001506	Peptidase M12A, astacin	1	88	6	34208	0.0153372	0.0345784	Q16820
IPR002265	Gap junction alpha-6 protein (Cx45)	1	88	1	34208	0.0025725	0.010633	P36383
IPR000922	D-galactoside/L-rhamnose binding SUEL lectin domain	1	88	4	34208	0.0102508	0.0259408	P58658
IPR022362	Neurogenic locus Notch 1	1	88	1	34208	0.0025725	0.010633	P46531
IPR008294	Peptidase M12A, meprin alpha subunit	1	88	2	34208	0.00513845	0.0176991	Q16820
IPR023317	Peptidase S1A, plasmin	1	88	1	34208	0.0025725	0.010633	P00747
IPR002982	Sodium:neurotransmitter symporter, GABA, GAT-3	1	88	1	34208	0.0025725	0.010633	P48066
IPR011236	Protein phosphatase 5	1	88	1	34208	0.0025725	0.010633	P53041
